# Supplementary material for: RNA expression differences in prostate tumors and tumor-adjacent stroma between Black and White Americans
Source: Oncotarget. 2021 Jul 20;12(15):1457–69. doi: 10.18632/oncotarget.28024 (PMC8310667; doi:10.18632/oncotarget.28024)
Supplement: Supplementary file 2 [file oncotarget-12-1457-s002.xlsx]

## Sheet: ST1A
Supplementary Table 1A: 3550 differentially transcribed genes in 7 BA prostate TAS cases versus 7 WA prostate TAS cases; corrected p < 0.05; FC ≥ 2.5 in both directions
				Downregulated genes in 7 BA compared to 7 WA
Gene Symbol	Ensembl ID	Gene ID	p-value	Corrected p-value	FC ([TAS-BA] vs [TAS-WA])	Log FC ([TAS-BA] vs [TAS-WA])	FC (abs) ([TAS-BA] vs [TAS-WA])	Regulation ([TAS-BA] vs [TAS-WA])	Aliases	GO Accession	Gene Type	Description	Chromosome	Start	End
A2M	ENSG00000175899	2	0	0	-12.2103	-3.61003	12.2103	down	A2MD|CPAMD5|FWP007|S863-7	GO:0001869|GO:0002576|GO:0004867|GO:0005515|GO:0005576|GO:0005615|GO:0005829|GO:0007264|GO:0007596|GO:0007597|GO:0019838|GO:0019899|GO:0019959|GO:0019966|GO:0030168|GO:0031093|GO:0043120|GO:0048863|GO:0051056|GO:0070062	protein-coding	alpha-2-macroglobulin	chr12	9220304	9268558
ABCB8	ENSG00000197150	11194	9.06097e-12	4.07131e-11	-2.57349	-1.36373	2.57349	down	EST328128|M-ABC1|MABC1	GO:0005215|GO:0005524|GO:0005634|GO:0005730|GO:0005739|GO:0005740|GO:0005743|GO:0006810|GO:0016020|GO:0016021|GO:0042626|GO:0043190|GO:0055085	protein-coding	ATP-binding cassette, sub-family B (MDR/TAP), member 8	chr7	150725510	150744869
ABCC2	ENSG00000023839	1244	0.0184133	0.0405034	-3.16922	-1.66413	3.16922	down	ABC30|CMOAT|DJS|MRP2|cMRP	GO:0005515|GO:0005524|GO:0005886|GO:0005887|GO:0006810|GO:0006855|GO:0006979|GO:0008514|GO:0009408|GO:0015732|GO:0016324|GO:0019904|GO:0030644|GO:0031427|GO:0042626|GO:0046581|GO:0046685|GO:0055085|GO:0070327	protein-coding	ATP-binding cassette, sub-family C (CFTR/MRP), member 2	chr10	101542463	101611662
ABCC6P2	ENSG00000255277	730013	0	0	-2.9229	-1.5474	2.9229	down			pseudo	ATP-binding cassette, sub-family C, member 6 pseudogene 2	chr16	14916289	14918559
ABHD17AP4		729495	3.72987e-10	1.52498e-09	-2.58751	-1.37156	2.58751	down	FAM108A5|FAM108A5P		pseudo	abhydrolase domain containing 17A pseudogene P4	chr22	21021885	21025627
ABL1	ENSG00000097007	25	8.5798e-13	4.05276e-12	-2.6628	-1.41294	2.6628	down	ABL|JTK7|bcr/abl|c-ABL|p150|v-abl	GO:0000287|GO:0003677|GO:0003785|GO:0004515|GO:0004713|GO:0004715|GO:0005515|GO:0005524|GO:0005634|GO:0005730|GO:0005737|GO:0005739|GO:0005829|GO:0006298|GO:0006355|GO:0006464|GO:0006914|GO:0006974|GO:0006975|GO:0007155|GO:0007411|GO:0007596|GO:0008022|GO:0008630|GO:0010506|GO:0015629|GO:0017124|GO:0018108|GO:0019905|GO:0030036|GO:0030100|GO:0030145|GO:0030155|GO:0031252|GO:0031965|GO:0038096|GO:…	protein-coding	c-abl oncogene 1, non-receptor tyrosine kinase	chr9	133589268	133763062
ABT1	ENSG00000146109	29777	0	0	-5.28764	-2.40262	5.28764	down	hABT1	GO:0000166|GO:0003677|GO:0003713|GO:0003723|GO:0005515|GO:0005634|GO:0005667|GO:0005730|GO:0006357|GO:0006366|GO:0021522	protein-coding	activator of basal transcription 1	chr6	26597171	26600277
ACBA1	ENSG00000060971	30	1.35447e-14	7.02233e-14	-3.24626	-1.69878	3.24626	down	ACBA|PTHIO|THIO	GO:0000038|GO:0003988|GO:0005515|GO:0005777|GO:0005782|GO:0006635|GO:0008206|GO:0016401|GO:0033540|GO:0033559|GO:0036109|GO:0043231|GO:0044255|GO:0044281	protein-coding	acetyl-CoA acyltransferase 1	chr3	38164201	38178733
ACADVL	ENSG00000072778	37	0	0	-8.05537	-3.00995	8.05537	down	ACAD6|LCACD|VLCAD	GO:0001659|GO:0003995|GO:0004466|GO:0005739|GO:0005743|GO:0005759|GO:0006635|GO:0006987|GO:0015980|GO:0030968|GO:0033539|GO:0042645|GO:0044255|GO:0044267|GO:0044281|GO:0045717|GO:0046322|GO:0050660|GO:0090181	protein-coding	acyl-CoA dehydrogenase, very long chain	chr17	7120444	7128586
ACLY	ENSG00000131473	47	0	0	-4.7144	-2.23707	4.7144	down	ACL|ATPCL|CLATP	GO:0003878|GO:0004775|GO:0005515|GO:0005524|GO:0005634|GO:0005730|GO:0005737|GO:0005739|GO:0005829|GO:0005886|GO:0006101|GO:0006112|GO:0006200|GO:0008610|GO:0009346|GO:0015936|GO:0019432|GO:0031325|GO:0035338|GO:0044255|GO:0044262|GO:0044281|GO:0046872|GO:0048037	protein-coding	ATP citrate lyase	chr17	40023179	40075272
ACOT8	ENSG00000101473	10005	0	0	-2.59897	-1.37794	2.59897	down	HNBACTE|PTE-1|PTE-2|PTE1|PTE2|hACTE-III|hTE	GO:0005102|GO:0005515|GO:0005739|GO:0005782|GO:0006637|GO:0006699|GO:0008206|GO:0016290|GO:0016559|GO:0019048|GO:0033540|GO:0033559|GO:0033882|GO:0036109|GO:0043649|GO:0044255|GO:0044281|GO:0047617|GO:0052815	protein-coding	acyl-CoA thioesterase 8	chr20	44470360	44486048
ACTA2	ENSG00000107796	59	0	0	-4.88498	-2.28835	4.88498	down	BAT6|ACTSA|MYMY5	GO:0005524|GO:0005737|GO:0005829|GO:0006936|GO:0008217|GO:0009615|GO:0014829|GO:0015629|GO:0030485|GO:0043234|GO:0072144	protein-coding	actin, alpha 2, smooth muscle, aorta	chr10	90694831	90751147
ACTB	ENSG00000075624	60	0	0	-10.5925	-3.40497	10.5925	down	BRWS1|PS1TP5BP1	GO:0005200|GO:0005515|GO:0005524|GO:0005737|GO:0005829|GO:0005856|GO:0006457|GO:0006928|GO:0007411|GO:0007596|GO:0014069|GO:0019894|GO:0019901|GO:0030424|GO:0030529|GO:0030863|GO:0030957|GO:0034329|GO:0034332|GO:0035267|GO:0038096|GO:0044267|GO:0045087|GO:0045216|GO:0050998|GO:0051084|GO:0070062|GO:0070688	protein-coding	actin, beta	chr7	5566779	5570232
ACTBP11		644220	4.2048e-06	1.29514e-05	-2.52454	-1.33602	2.52454	down			pseudo	actin, beta pseudogene 11	chr1	224051998	224052306
ACTG2	ENSG00000163017	72	0	0	-15.0222	-3.90903	15.0222	down	ACT|ACTA3|ACTE|ACTL3|ACTSG	GO:0005524|GO:0005829|GO:0005856|GO:0006936|GO:0071944	protein-coding	actin, gamma 2, smooth muscle, enteric	chr2	74120093	74146780
ACTL6A	ENSG00000136518	86	2.22045e-16	1.25435e-15	-3.34782	-1.74322	3.34782	down	ACTL6|ARPN-BETA|Arp4|BAF53A|INO80K	GO:0003407|GO:0003682|GO:0003713|GO:0005515|GO:0005634|GO:0005886|GO:0006281|GO:0006310|GO:0006338|GO:0006351|GO:0006357|GO:0007165|GO:0007399|GO:0016514|GO:0031011|GO:0035267|GO:0040008|GO:0043967|GO:0043968|GO:0071564	protein-coding	actin-like 6A	chr3	179280708	179306193
ACTN4		81	0	0	-5.52205	-2.4652	5.52205	down	ACTININ-4|FSGS|FSGS1	GO:0001666|GO:0001725|GO:0001882|GO:0002576|GO:0003779|GO:0005178|GO:0005509|GO:0005515|GO:0005576|GO:0005634|GO:0005737|GO:0007596|GO:0015031|GO:0030018|GO:0030054|GO:0030168|GO:0030529|GO:0030863|GO:0031093|GO:0031143|GO:0032417|GO:0042803|GO:0042981|GO:0043234|GO:0047485|GO:0048471|GO:0048549|GO:0051015|GO:0051271|GO:0051272|GO:0070062	protein-coding	actinin, alpha 4	chr19	39138267	39221171
ACTN4P1		344978	0	0	-5.97349	-2.57857	5.97349	down			pseudo	actinin, alpha 4 pseudogene 1	chr4	117519317	117520764
ACTR2	ENSG00000138071	10097	8.43769e-15	4.41922e-14	-2.63364	-1.39706	2.63364	down	ARP2	GO:0003779|GO:0005524|GO:0005829|GO:0005885|GO:0006928|GO:0007163|GO:0008356|GO:0015629|GO:0016482|GO:0030478|GO:0033206|GO:0034314|GO:0038096|GO:0042995|GO:0045087|GO:0051653	protein-coding	ARP2 actin-related protein 2 homolog (yeast)	chr2	65454829	65498390
ADAM10	ENSG00000137845	102	0	0	-3.78256	-1.91936	3.78256	down	AD10|CD156c|HsT18717|MADM|kuz	GO:0001701|GO:0004175|GO:0004222|GO:0005102|GO:0005178|GO:0005515|GO:0005634|GO:0005737|GO:0005794|GO:0005798|GO:0005886|GO:0006468|GO:0006509|GO:0007162|GO:0007173|GO:0007219|GO:0007220|GO:0007229|GO:0007267|GO:0008237|GO:0008270|GO:0008284|GO:0009986|GO:0010820|GO:0012505|GO:0014069|GO:0016021|GO:0017124|GO:0019901|GO:0022617|GO:0030198|GO:0030307|GO:0030335|GO:0030574|GO:0034612|GO:0042117|GO:…	protein-coding	ADAM metallopeptidase domain 10	chr15	58888510	59042177
ADAM9	ENSG00000168615	8754	0	0	-6.07599	-2.60312	6.07599	down	CORD9|MCMP|MDC9|Mltng	GO:0000186|GO:0004222|GO:0005080|GO:0005178|GO:0005515|GO:0005518|GO:0005615|GO:0005737|GO:0006509|GO:0007155|GO:0007160|GO:0007179|GO:0007229|GO:0008237|GO:0008270|GO:0009986|GO:0010042|GO:0016021|GO:0017124|GO:0022617|GO:0030198|GO:0030216|GO:0030574|GO:0031233|GO:0033627|GO:0033630|GO:0033631|GO:0034241|GO:0034612|GO:0042117|GO:0042542|GO:0043236|GO:0050714|GO:0051044|GO:0051088|GO:0051384|GO:…	protein-coding	ADAM metallopeptidase domain 9	chr8	38854505	38962779
ADAMTS10	ENSG00000142303	81794	1.39222e-13	6.86174e-13	-4.00051	-2.00019	4.00051	down	ADAM-TS10|ADAMTS-10|WMS|WMS1	GO:0001527|GO:0003674|GO:0004222|GO:0005515|GO:0006508|GO:0008150|GO:0008270|GO:0031012	protein-coding	ADAM metallopeptidase with thrombospondin type 1 motif, 10	chr19	8645126	8675588
ADAMTS3	ENSG00000156140	9508	0	0	-3.29177	-1.71886	3.29177	down	ADAMTS-4	GO:0004222|GO:0005576|GO:0005578|GO:0006508|GO:0008201|GO:0008270|GO:0016485|GO:0030198|GO:0030199|GO:0030574|GO:0031012	protein-coding	ADAM metallopeptidase with thrombospondin type 1 motif, 3	chr4	73146686	73434516
ADAMTS8	ENSG00000134917	11095	0	0	-3.18439	-1.67102	3.18439	down	ADAM-TS8|METH2	GO:0004222|GO:0005178|GO:0005578|GO:0006508|GO:0008201|GO:0008237|GO:0008270|GO:0008285|GO:0009673|GO:0031012	protein-coding	ADAM metallopeptidase with thrombospondin type 1 motif, 8	chr11	130274818	130298539
ADAMTSL4	ENSG00000143382	54507	0	0	-2.824	-1.49774	2.824	down	ECTOL2|TSRC1	GO:0002020|GO:0004222|GO:0005515|GO:0005575|GO:0005614|GO:0006915|GO:0030198|GO:0043065	protein-coding	ADAMTS-like 4	chr1	150521898	150533412
ADD3	ENSG00000148700	120	0	0	-3.06319	-1.61503	3.06319	down	ADDL	GO:0000794|GO:0003779|GO:0005200|GO:0005516|GO:0005856|GO:0005886|GO:0005911|GO:0005938|GO:0016020	protein-coding	adducin 3 (gamma)	chr10	111756108	111895323
ADORA2B	ENSG00000170425	136	7.3442e-10	2.95181e-09	-3.04525	-1.60656	3.04525	down	ADORA2	GO:0000187|GO:0001609|GO:0002882|GO:0005886|GO:0005887|GO:0006968|GO:0007186|GO:0007189|GO:0007190|GO:0007254|GO:0007588|GO:0010575|GO:0030828|GO:0031284|GO:0031668|GO:0032722|GO:0032755|GO:0043306|GO:0060087	protein-coding	adenosine A2b receptor	chr17	15848231	15879210
AES	ENSG00000104964	166	0	0	-7.40502	-2.8885	7.40502	down	AES-1|AES-2|ESP1|GRG|GRG5|TLE5	GO:0000122|GO:0001501|GO:0003714|GO:0005515|GO:0005634|GO:0006351|GO:0007275|GO:0009887|GO:0010629|GO:0016055|GO:0031668|GO:0032091|GO:0040008|GO:0045892|GO:0060761|GO:0070555|GO:0090090|GO:2000210	protein-coding	amino-terminal enhancer of split	chr19	3052908	3062964
AFF1	ENSG00000172493	4299	0	0	-3.08581	-1.62565	3.08581	down	AF4|MLLT2|PBM1	GO:0003700|GO:0005515|GO:0005634|GO:0045893	protein-coding	AF4/FMR2 family, member 1	chr4	87856154	88062206
AFTPH	ENSG00000119844	54812	0	0	-2.87973	-1.52593	2.87973	down	Nbla10388	GO:0005634|GO:0005730|GO:0005737|GO:0005794|GO:0005829|GO:0015031|GO:0030121|GO:0030276|GO:0043231	protein-coding	aftiphilin	chr2	64751439	64820138
AGL	ENSG00000162688	178	0	0	-4.36114	-2.1247	4.36114	down	GDE	GO:0004133|GO:0004134|GO:0004135|GO:0005515|GO:0005634|GO:0005730|GO:0005737|GO:0005829|GO:0005975|GO:0005978|GO:0005980|GO:0006006|GO:0007584|GO:0016234|GO:0016529|GO:0030247|GO:0031593|GO:0043033|GO:0044281|GO:0051384	protein-coding	amylo-alpha-1, 6-glucosidase, 4-alpha-glucanotransferase	chr1	100315640	100389579
AGPAT1	ENSG00000204310	10554	0	0	-2.84529	-1.50858	2.84529	down	1-AGPAT1|G15|LPBAT-alpha|LPBATA	GO:0001819|GO:0001961|GO:0003841|GO:0005783|GO:0005789|GO:0006112|GO:0006644|GO:0006654|GO:0016021|GO:0016024|GO:0019432|GO:0031325|GO:0044255|GO:0044281|GO:0046474	protein-coding	1-acylglycerol-3-phosphate O-acyltransferase 1	chr6	32135983	32145888
AIMP2	ENSG00000106305	7965	9.98646e-12	4.47822e-11	-2.80296	-1.48695	2.80296	down	JTV-1|JTV1|P38	GO:0005515|GO:0005634|GO:0005829|GO:0006418|GO:0006915|GO:0008285|GO:0010467|GO:0031398|GO:0060510	protein-coding	aminoacyl tRNA synthetase complex-interacting multifunctional protein 2	chr7	6048882	6063465
AKR1B1P1		401982	0	0	-2.70204	-1.43405	2.70204	down	ALDRL1		pseudo	aldehyde reductase family 1, member B1 pseudogene 1	chr1	224762103	224763290
AKR1B1P6		100129769	2.22045e-16	1.25435e-15	-3.3592	-1.74812	3.3592	down			pseudo	aldo-keto reductase family 1, member B1 pseudogene 6	chr18	8545647	8546757
AKT1	ENSG00000142208	207	0	0	-4.10954	-2.03898	4.10954	down	AKT|CWS6|PKB|PKB-ALPHA|PRKBA|RAC|RAC-ALPHA	GO:0000060|GO:0001649|GO:0001893|GO:0001934|GO:0004672|GO:0004674|GO:0005080|GO:0005515|GO:0005524|GO:0005547|GO:0005634|GO:0005654|GO:0005737|GO:0005819|GO:0005829|GO:0005886|GO:0005978|GO:0005979|GO:0006006|GO:0006412|GO:0006417|GO:0006464|GO:0006468|GO:0006469|GO:0006809|GO:0006915|GO:0006924|GO:0006954|GO:0007165|GO:0007173|GO:0007186|GO:0007281|GO:0007568|GO:0007596|GO:0008283|GO:0008286|GO:…	protein-coding	v-akt murine thymoma viral oncogene homolog 1	chr14	105235687	105262080
ALAS2	ENSG00000158578	212	0	0	-2.59729	-1.37701	2.59729	down	ALAS-E|ALASE|ANH1|ASB|XLDPP|XLEPP|XLSA	GO:0001666|GO:0003870|GO:0005515|GO:0005739|GO:0005743|GO:0005759|GO:0006778|GO:0006782|GO:0006783|GO:0006879|GO:0016594|GO:0030170|GO:0030218|GO:0032364|GO:0042541|GO:0044281|GO:0050662	protein-coding	aminolevulinate, delta-, synthase 2	chrX	55035488	55057497
ALDH3A2	ENSG00000072210	224	0	0	-2.97233	-1.57159	2.97233	down	ALDH10|FALDH|SLS	GO:0004029|GO:0004030|GO:0005743|GO:0005777|GO:0005789|GO:0006081|GO:0006714|GO:0007417|GO:0007422|GO:0008544|GO:0016021|GO:0033306|GO:0043231|GO:0046577|GO:0050061|GO:0052814|GO:0055114	protein-coding	aldehyde dehydrogenase 3 family, member A2	chr17	19552064	19580908
ALG10		84920	0	0	-7.11052	-2.82995	7.11052	down	ALG10A|DIE2|KCR1	GO:0005789|GO:0006488|GO:0016021|GO:0016758|GO:0018279|GO:0043687|GO:0044267	protein-coding	ALG10, alpha-1,2-glucosyltransferase	chr12	34175216	34181236
AMBRA1	ENSG00000110497	55626	0	0	-3.87037	-1.95247	3.87037	down	DCAF3|WDR94	GO:0005515|GO:0005737|GO:0005776|GO:0006914|GO:0008285|GO:0021915|GO:0030154|GO:0031410|GO:0043065	protein-coding	autophagy/beclin-1 regulator 1	chr11	46417962	46615619
AMHR2	ENSG00000135409	269	0	0	-11.6209	-3.53866	11.6209	down	AMHR|MISR2|MISRII|MRII	GO:0001880|GO:0004872|GO:0005026|GO:0005515|GO:0005524|GO:0005887|GO:0007165|GO:0007179|GO:0007548|GO:0042562|GO:0046872	protein-coding	anti-Mullerian hormone receptor, type II	chr12	53817639	53825318
AMICA1	ENSG00000160593	120425	0	0	-2.74403	-1.4563	2.74403	down	AMICA|CREA7-1|CREA7-4|Gm638|JAML	GO:0005886|GO:0005923|GO:0007157|GO:0007596|GO:0016021|GO:0030593|GO:0050776|GO:0050839|GO:0050900|GO:0070633	protein-coding	adhesion molecule, interacts with CXADR antigen 1	chr11	118064442	118095809
AMT	ENSG00000145020	275	0	0	-4.64264	-2.21494	4.64264	down	GCE|GCST|GCVT|NKH	GO:0004047|GO:0005739|GO:0006546|GO:0008483	protein-coding	aminomethyltransferase	chr3	49454211	49460111
AMY2B	ENSG00000240038	280	0	0	-8.44696	-3.07843	8.44696	down	AMY2|AMY3|HXA	GO:0004556|GO:0005576|GO:0005975|GO:0007586|GO:0046872	protein-coding	amylase, alpha 2B (pancreatic)	chr1	104078748	104153092
ANAPC7	ENSG00000196510	51434	0	0	-4.75286	-2.2488	4.75286	down	APC7	GO:0000278|GO:0005634|GO:0005654|GO:0005680|GO:0005829|GO:0007067|GO:0007094|GO:0019903|GO:0031145|GO:0051301|GO:0051436|GO:0051437|GO:0051439|GO:0070979	protein-coding	anaphase promoting complex subunit 7	chr12	110810705	110841535
ANK3	ENSG00000151150	288	2.70663e-07	9.11307e-07	-2.84971	-1.51082	2.84971	down	ANKYRIN-G|MRT37	GO:0000281|GO:0005200|GO:0005515|GO:0005764|GO:0005886|GO:0005923|GO:0007009|GO:0007165|GO:0007409|GO:0007411|GO:0008092|GO:0009925|GO:0009986|GO:0010628|GO:0010765|GO:0014704|GO:0014731|GO:0016323|GO:0016328|GO:0019228|GO:0030315|GO:0030507|GO:0030674|GO:0033268|GO:0033270|GO:0042383|GO:0043001|GO:0043034|GO:0043194|GO:0043266|GO:0044325|GO:0045184|GO:0045211|GO:0045296|GO:0045838|GO:0050808|GO:…	protein-coding	ankyrin 3, node of Ranvier (ankyrin G)	chr10	61786056	62493284
ANKH	ENSG00000154122	56172	0	0	-3.53149	-1.82028	3.53149	down	ANK|CCAL2|CMDJ|CPPDD|HANK|MANK	GO:0001501|GO:0005315|GO:0005886|GO:0005887|GO:0007626|GO:0015114|GO:0016021|GO:0019867|GO:0030500|GO:0030504	protein-coding	ANKH inorganic pyrophosphate transport regulator	chr5	14704909	14871887
ANKRD17	ENSG00000132466	26057	0	0	-4.00269	-2.00097	4.00269	down	GTAR|NY-BR-16	GO:0001955|GO:0003723|GO:0005634|GO:0005737|GO:0019048|GO:0051151	protein-coding	ankyrin repeat domain 17	chr4	73940502	74124502
ANKRD20A1	ENSG00000196774	84210	2.06501e-14	1.05977e-13	-4.42499	-2.14568	4.42499	down	ANKRD20A	GO:0005886	protein-coding	ankyrin repeat domain 20 family, member A1	chr9	67926761	67970293
ANKRD20A14P		100533719	4.27041e-10	1.74054e-09	-3.29901	-1.72203	3.29901	down			pseudo	ankyrin repeat domain 20 family, member A14, pseudogene	chr1	142803531	142826645
ANKRD24	ENSG00000089847	170961	0	0	-2.69819	-1.43199	2.69819	down			protein-coding	ankyrin repeat domain 24	chr19	4183351	4224811
ANKRD26	ENSG00000107890	22852	0	0	-3.3372	-1.73864	3.3372	down	THC2|bA145E8.1	GO:0005813	protein-coding	ankyrin repeat domain 26	chr10	27293045	27389427
ANKRD46	ENSG00000186106	157567	0	0	-3.61241	-1.85296	3.61241	down	ANK-S|GENX-115279	GO:0016021	protein-coding	ankyrin repeat domain 46	chr8	101521980	101572014
ANKRD55	ENSG00000164512	79722	2.22045e-16	1.25435e-15	-2.63922	-1.40011	2.63922	down			protein-coding	ankyrin repeat domain 55	chr5	55395507	55529186
ANKS1A	ENSG00000064999	23294	0	0	-2.54287	-1.34646	2.54287	down	ANKS1	GO:0005515|GO:0005634|GO:0005730|GO:0005737|GO:0006929|GO:0016322|GO:0043005|GO:0046875|GO:0048013	protein-coding	ankyrin repeat and sterile alpha motif domain containing 1A	chr6	34857038	35085320
ANO1	ENSG00000131620	55107	0	0	-2.94519	-1.55836	2.94519	down	DOG1|ORAOV2|TAOS2|TMEM16A	GO:0005229|GO:0005515|GO:0005737|GO:0005886|GO:0006821|GO:0007275|GO:0034220|GO:0034707|GO:0042391|GO:0055085	protein-coding	anoctamin 1, calcium activated chloride channel	chr11	69924408	70035652
ANP32B	ENSG00000136938	10541	0	0	-12.9858	-3.69886	12.9858	down	APRIL|PHAPI2|SSP29	GO:0005634|GO:0005737	protein-coding	acidic (leucine-rich) nuclear phosphoprotein 32 family, member B	chr9	100745489	100778224
ANTXR1	ENSG00000169604	84168	0	0	-3.61889	-1.85555	3.61889	down	ATR|GAPO|TEM8	GO:0004888|GO:0005515|GO:0005518|GO:0016021|GO:0022414|GO:0031258|GO:0031527|GO:0031532|GO:0034446|GO:0046872|GO:0051015	protein-coding	anthrax toxin receptor 1	chr2	69240276	69476459
ANXA1	ENSG00000135046	301	0	0	-3.29257	-1.71922	3.29257	down	ANX1|LPC1	GO:0001533|GO:0001780|GO:0002674|GO:0005102|GO:0005198|GO:0005509|GO:0005515|GO:0005543|GO:0005544|GO:0005576|GO:0005615|GO:0005634|GO:0005737|GO:0005886|GO:0005929|GO:0006928|GO:0006954|GO:0007049|GO:0007165|GO:0007166|GO:0010165|GO:0016323|GO:0018149|GO:0019834|GO:0030073|GO:0030216|GO:0030674|GO:0031018|GO:0031340|GO:0031394|GO:0031966|GO:0032355|GO:0033031|GO:0042063|GO:0042127|GO:0042383|GO:…	protein-coding	annexin A1	chr9	75766781	75785307
ANXA5	ENSG00000164111	308	0	0	-4.00865	-2.00312	4.00865	down	ANX5|ENX2|PP4|RPRGL3	GO:0004859|GO:0005509|GO:0005543|GO:0005544|GO:0005622|GO:0005737|GO:0007165|GO:0007596|GO:0009897|GO:0010033|GO:0043066|GO:0050819|GO:0070062|GO:0072563	protein-coding	annexin A5	chr4	122589152	122618147
AP2A1	ENSG00000196961	160	0	0	-3.11209	-1.63788	3.11209	down	ADTBA|AP2-ALPHA|CLAPA1	GO:0005515|GO:0005829|GO:0005886|GO:0006886|GO:0006895|GO:0006897|GO:0007173|GO:0007268|GO:0007411|GO:0008022|GO:0008565|GO:0016032|GO:0016323|GO:0016324|GO:0019886|GO:0030122|GO:0030130|GO:0030666|GO:0042059|GO:0048011|GO:0050690	protein-coding	adaptor-related protein complex 2, alpha 1 subunit	chr19	50270180	50310369
AP2M1	ENSG00000161203	1173	0	0	-3.04305	-1.60552	3.04305	down	AP50|CLAPM1|mu2	GO:0005215|GO:0005515|GO:0005739|GO:0005765|GO:0005829|GO:0005886|GO:0005905|GO:0006886|GO:0006897|GO:0007173|GO:0007268|GO:0007411|GO:0008289|GO:0016032|GO:0019886|GO:0030131|GO:0030666|GO:0030669|GO:0042059|GO:0048011|GO:0050690	protein-coding	adaptor-related protein complex 2, mu 1 subunit	chr3	183892634	183901879
APBB2	ENSG00000163697	323	0	0	-4.73389	-2.24302	4.73389	down	FE65L|FE65L1	GO:0001540|GO:0001764|GO:0005515|GO:0005634|GO:0005737|GO:0006355|GO:0007050|GO:0007411|GO:0008134|GO:0016020|GO:0030027|GO:0030198|GO:0030308|GO:0030426|GO:0035556|GO:0043065|GO:0043066|GO:0045202	protein-coding	amyloid beta (A4) precursor protein-binding, family B, member 2	chr4	40812044	41216635
APLP2	ENSG00000084234	334	0	0	-2.51665	-1.33151	2.51665	down	APLP-2|APPH|APPL2|CDEBP	GO:0001967|GO:0003677|GO:0004867|GO:0005515|GO:0005634|GO:0005886|GO:0006878|GO:0007176|GO:0007186|GO:0007617|GO:0007626|GO:0008201|GO:0008203|GO:0009790|GO:0016021|GO:0030198|GO:0030900|GO:0030901|GO:0042802|GO:0043393|GO:0046914|GO:0050885	protein-coding	amyloid beta (A4) precursor-like protein 2	chr11	129939716	130014706
APOO	ENSG00000184831	79135	6.19504e-14	3.1108e-13	-3.35041	-1.74434	3.35041	down	FAM121B	GO:0005615|GO:0006869|GO:0016021|GO:0034361|GO:0034362|GO:0034364	protein-coding	apolipoprotein O	chrX	23851465	23926057
APP	ENSG00000142192	351	0.00581678	0.0134998	-3.98575	-1.99485	3.98575	down	BAA|ABETA|ABPP|AD1|APPI|CTFgamma|CVAP|PN-II|PN2	GO:0000085|GO:0001967|GO:0002576|GO:0003677|GO:0004867|GO:0005102|GO:0005515|GO:0005576|GO:0005737|GO:0005794|GO:0005829|GO:0005886|GO:0005887|GO:0005905|GO:0006378|GO:0006417|GO:0006468|GO:0006878|GO:0006897|GO:0006979|GO:0007155|GO:0007176|GO:0007219|GO:0007409|GO:0007596|GO:0007617|GO:0007626|GO:0008088|GO:0008201|GO:0008203|GO:0008344|GO:0008542|GO:0009986|GO:0010971|GO:0016021|GO:0016199|GO:…	protein-coding	amyloid beta (A4) precursor protein	chr21	27252861	27543446
APPBP2	ENSG00000062725	10513	0	0	-2.78754	-1.47899	2.78754	down	APP-BP2|HS.84084|PAT1	GO:0003777|GO:0005515|GO:0005634|GO:0005737|GO:0005874|GO:0005875|GO:0006886|GO:0030659|GO:0046907	protein-coding	amyloid beta precursor protein (cytoplasmic tail) binding protein 2	chr17	58520520	58603580
AQP4	ENSG00000171885	361	0	0	-2.77124	-1.47053	2.77124	down	HMIWC2|MIWC	GO:0005372|GO:0005737|GO:0005886|GO:0005887|GO:0005911|GO:0006810|GO:0006833|GO:0007399|GO:0007565|GO:0007588|GO:0007605|GO:0009314|GO:0009897|GO:0015250|GO:0015288|GO:0015670|GO:0016323|GO:0030315|GO:0042538|GO:0043234|GO:0050891|GO:0051260|GO:0051384|GO:0055085|GO:0070295|GO:0071346|GO:0071392	protein-coding	aquaporin 4	chr18	24432008	24445716
ARAF	ENSG00000078061	369	0	0	-2.6532	-1.40773	2.6532	down	A-RAF|ARAF1|PKS2|RAFA1	GO:0004672|GO:0004674|GO:0004709|GO:0005515|GO:0005524|GO:0005575|GO:0005739|GO:0005829|GO:0006464|GO:0006468|GO:0032006|GO:0032434|GO:0033138|GO:0043066|GO:0046872	protein-coding	v-raf murine sarcoma 3611 viral oncogene homolog	chrX	47420499	47431320
ARAP3	ENSG00000120318	64411	0	0	-2.56345	-1.35808	2.56345	down	CENTD3|DRAG1	GO:0001726|GO:0005100|GO:0005515|GO:0005547|GO:0005737|GO:0005829|GO:0005856|GO:0005886|GO:0007010|GO:0007264|GO:0008060|GO:0008270|GO:0008360|GO:0016192|GO:0030027|GO:0030336|GO:0030675|GO:0032312|GO:0035021|GO:0035024|GO:0043325|GO:0051056	protein-coding	ArfGAP with RhoGAP domain, ankyrin repeat and PH domain 3	chr5	141032968	141061800
ARF3	ENSG00000134287	377	0	0	-3.14596	-1.6535	3.14596	down		GO:0000139|GO:0003924|GO:0005525|GO:0006184|GO:0006644|GO:0006661|GO:0007264|GO:0015031|GO:0016192|GO:0044281|GO:0048471	protein-coding	ADP-ribosylation factor 3	chr12	49329992	49351252
ARFGEF2	ENSG00000124198	10564	0	0	-3.4544	-1.78843	3.4544	down	BIG2|PVNH2|dJ1164I10.1	GO:0000139|GO:0001881|GO:0005085|GO:0005086|GO:0005515|GO:0005802|GO:0005815|GO:0005829|GO:0005879|GO:0006887|GO:0006893|GO:0007032|GO:0010256|GO:0015031|GO:0016020|GO:0016023|GO:0016192|GO:0017022|GO:0030054|GO:0031410|GO:0032012|GO:0032279|GO:0032280|GO:0032760|GO:0034237|GO:0035556|GO:0043197|GO:0048471|GO:0050811|GO:0055037	protein-coding	ADP-ribosylation factor guanine nucleotide-exchange factor 2 (brefeldin A-inhibited)	chr20	47538275	47653230
ARHGAP10	ENSG00000071205	79658	0	0	-2.54627	-1.34839	2.54627	down	GRAF2|PS-GAP|PSGAP	GO:0005100|GO:0005515|GO:0005543|GO:0005829|GO:0005886|GO:0006915|GO:0007010|GO:0007264|GO:0042981|GO:0043066|GO:0048471|GO:0051056	protein-coding	Rho GTPase activating protein 10	chr4	148653453	148993927
ARHGAP15	ENSG00000075884	55843	0	0	-3.32555	-1.73359	3.32555	down	BM046	GO:0005543|GO:0005829|GO:0007264|GO:0008360|GO:0016020|GO:0030675|GO:0032855|GO:0051056	protein-coding	Rho GTPase activating protein 15	chr2	143886899	144525921
ARHGAP4	ENSG00000089820	393	1.53715e-11	6.8191e-11	-2.99388	-1.58202	2.99388	down	C1|RGC1|RhoGAP4|SrGAP4|p115	GO:0005070|GO:0005100|GO:0005515|GO:0005634|GO:0005730|GO:0005737|GO:0005829|GO:0005925|GO:0007010|GO:0007264|GO:0007266|GO:0032321|GO:0043065|GO:0048011|GO:0051056|GO:0097190	protein-coding	Rho GTPase activating protein 4	chrX	153172830	153191714
ARHGAP6	ENSG00000047648	395	0	0	-3.27455	-1.7113	3.27455	down	RHOGAP6|RHOGAPX-1	GO:0005070|GO:0005100|GO:0005737|GO:0005829|GO:0005884|GO:0007202|GO:0007264|GO:0007266|GO:0010518|GO:0015629|GO:0016004|GO:0017124|GO:0030041|GO:0043087|GO:0043274|GO:0048041|GO:0051056|GO:0051497|GO:0051895	protein-coding	Rho GTPase activating protein 6	chrX	11155663	11683821
ARHGEF16	ENSG00000130762	27237	0	0	-2.61106	-1.38463	2.61106	down	GEF16|NBR	GO:0005089|GO:0005515|GO:0005543|GO:0005829|GO:0007264|GO:0017048|GO:0030165|GO:0030971|GO:0032863|GO:0032864|GO:0043065|GO:0048011|GO:0051056|GO:0060326|GO:0090004|GO:0097190	protein-coding	Rho guanine nucleotide exchange factor (GEF) 16	chr1	3371147	3397677
ARHGEF2	ENSG00000116584	9181	0	0	-2.81368	-1.49246	2.81368	down	GEF|GEF-H1|GEFH1|LFP40|P40	GO:0000132|GO:0000902|GO:0005089|GO:0005515|GO:0005543|GO:0005794|GO:0005819|GO:0005829|GO:0005874|GO:0005923|GO:0006886|GO:0007015|GO:0007026|GO:0007067|GO:0007264|GO:0008017|GO:0008134|GO:0008270|GO:0017048|GO:0030676|GO:0032587|GO:0035023|GO:0042127|GO:0043025|GO:0043065|GO:0043198|GO:0048011|GO:0048365|GO:0050768|GO:0051056|GO:0051092|GO:0051301|GO:0060547|GO:0071356|GO:0071474|GO:0097190|GO:…	protein-coding	Rho/Rac guanine nucleotide exchange factor (GEF) 2	chr1	155916630	155959864
ARHGEF34P		728377	0	0	-4.52957	-2.17937	4.52957	down			pseudo	Rho guanine nucleotide exchange factor (GEF) 34, pseudogene	chr7	143956089	143991256
ARHGEF35	ENSG00000213214	445328	0	0	-7.68595	-2.94222	7.68595	down	ARHGEF5L		protein-coding	Rho guanine nucleotide exchange factor (GEF) 35	chr7	143883176	143892791
ARHGEF6	ENSG00000129675	9459	0	0	-3.72884	-1.89872	3.72884	down	COOL2|Cool-2|MRX46|PIXA|alpha-PIX|alphaPIX	GO:0005089|GO:0005096|GO:0005515|GO:0005543|GO:0005622|GO:0005737|GO:0005829|GO:0006915|GO:0007254|GO:0007264|GO:0030027|GO:0030032|GO:0034329|GO:0035023|GO:0043065|GO:0043547|GO:0048011|GO:0051056|GO:0097190	protein-coding	Rac/Cdc42 guanine nucleotide exchange factor (GEF) 6	chrX	135747712	135863503
ARID1A	ENSG00000117713	8289	0	0	-4.28561	-2.0995	4.28561	down	B120|BAF250|BAF250a|BM029|C1orf4|ELD|MRD14|OSA1|P270|SMARCF1|hELD|hOSA1	GO:0000790|GO:0003677|GO:0003713|GO:0005515|GO:0005634|GO:0005730|GO:0006337|GO:0006338|GO:0006351|GO:0006357|GO:0007399|GO:0016514|GO:0016922|GO:0030520|GO:0030521|GO:0042766|GO:0042921|GO:0045893|GO:0048096|GO:0071564|GO:0071565	protein-coding	AT rich interactive domain 1A (SWI-like)	chr1	27022522	27108601
ARID2	ENSG00000189079	196528	1.54459e-06	4.92756e-06	-2.95875	-1.56499	2.95875	down	BAF200|p200	GO:0003677|GO:0005515|GO:0005634|GO:0006337|GO:0006351|GO:0006355|GO:0016568|GO:0046872	protein-coding	AT rich interactive domain 2 (ARID, RFX-like)	chr12	46123620	46301819
ARL6IP1	ENSG00000170540	23204	2.5151e-12	1.16164e-11	-2.70602	-1.43617	2.70602	down	AIP1|ARL6IP|ARMER	GO:0005515|GO:0005783|GO:0005784|GO:0005829|GO:0006613|GO:0016021	protein-coding	ADP-ribosylation factor-like 6 interacting protein 1	chr16	18802991	18812857
ARPC1A	ENSG00000241685	10552	0	0	-4.91224	-2.29638	4.91224	down	Arc40|SOP2Hs|SOP2L	GO:0003779|GO:0005829|GO:0015629|GO:0030036|GO:0030833|GO:0038096|GO:0045087	protein-coding	actin related protein 2/3 complex, subunit 1A, 41kDa	chr7	98923496	98985884
ARPC3	ENSG00000111229	10094	0	0	-2.82901	-1.5003	2.82901	down	ARC21|p21-Arc	GO:0003779|GO:0005200|GO:0005515|GO:0005829|GO:0005885|GO:0006928|GO:0015629|GO:0030027|GO:0034314|GO:0038096|GO:0045087	protein-coding	actin related protein 2/3 complex, subunit 3, 21kDa	chr12	110872706	110888158
ARSEP1		10033	0	0	-10.0143	-3.32399	10.0143	down	ARSEP		pseudo	arylsulfatase E pseudogene 1	chrY	14452985	14468246
ASAP1	ENSG00000153317	50807	0	0	-2.98949	-1.5799	2.98949	down	AMAP1|CENTB4|DDEF1|PAG2|PAP|ZG14P	GO:0005515|GO:0005543|GO:0005737|GO:0008060|GO:0008270|GO:0016020|GO:0032312|GO:0060271	protein-coding	ArfGAP with SH3 domain, ankyrin repeat and PH domain 1	chr8	131064351	131455906
ASIC3	ENSG00000213199	9311	0	0	-4.50375	-2.17113	4.50375	down	ACCN3|DRASIC|SLNAC1|TNaC1	GO:0001101|GO:0005261|GO:0005272|GO:0005737|GO:0005886|GO:0005887|GO:0006810|GO:0007165|GO:0007600|GO:0009408|GO:0015280|GO:0030165|GO:0034220|GO:0035725|GO:0042931|GO:0050965|GO:0050966|GO:0050968|GO:0055085	protein-coding	acid-sensing (proton-gated) ion channel 3	chr7	150745379	150749843
ASL	ENSG00000126522	435	0	0	-4.08502	-2.03034	4.08502	down	ASAL	GO:0000050|GO:0004056|GO:0005737|GO:0005829|GO:0006475|GO:0006527|GO:0007626|GO:0009791|GO:0019676|GO:0034641|GO:0042450|GO:0044281	protein-coding	argininosuccinate lyase	chr7	65540776	65558329
ASMT	ENSG00000196433	438.chrX	0.00294886	0.00705381	-2.83577	-1.50374	2.83577	down	ASMTY|HIOMT|HIOMTY	GO:0005829|GO:0006412|GO:0008171|GO:0017096|GO:0030187|GO:0034641|GO:0042802|GO:0042803|GO:0044281|GO:0046219|GO:2000019	protein-coding	acetylserotonin O-methyltransferase	chrX	1714277	1761974
ASNA1	ENSG00000198356	439	0	0	-3.02404	-1.59648	3.02404	down	ARSA-I|ARSA1|ASNA-I|GET3|TRC40|hASNA-I	GO:0005215|GO:0005524|GO:0005730|GO:0005737|GO:0005783|GO:0006810|GO:0015105|GO:0016887|GO:0045048|GO:0046872	protein-coding	arsA arsenite transporter, ATP-binding, homolog 1 (bacterial)	chr19	12848306	12859137
ASS1P10		455	0.000969252	0.00243759	-5.58039	-2.48036	5.58039	down	ASSP10		pseudo	argininosuccinate synthetase 1 pseudogene 10	chr5	144608274	144609848
ATAD3B	ENSG00000160072	83858	8.63149e-05	0.000239054	-2.61219	-1.38526	2.61219	down	BAA-TOB3|TOB3	GO:0005524|GO:0005743|GO:0017111	protein-coding	ATPase family, BAA domain containing 3B	chr1	1407164	1444689
ATAD5	ENSG00000176208	79915	0	0	-3.49752	-1.80633	3.49752	down	C17orf41|ELG1|FRAG1	GO:0005524|GO:0005634|GO:0006974|GO:0017111	protein-coding	ATPase family, BAA domain containing 5	chr17	29159023	29222295
ATF4	ENSG00000128272	468	0	0	-14.2543	-3.83332	14.2543	down	CREB-2|CREB2|TAXREB67|TXREB	GO:0003677|GO:0003700|GO:0005515|GO:0005634|GO:0005654|GO:0005667|GO:0005737|GO:0005815|GO:0006094|GO:0006355|GO:0006366|GO:0006520|GO:0006987|GO:0007214|GO:0008022|GO:0030968|GO:0032590|GO:0034976|GO:0043267|GO:0043525|GO:0043565|GO:0044267|GO:0045893|GO:0045944|GO:0070059	protein-coding	activating transcription factor 4	chr22	39916569	39918691
ATF7	ENSG00000170653	11016	0	0	-2.51092	-1.32822	2.51092	down	ATFA	GO:0003700|GO:0005515|GO:0005634|GO:0005654|GO:0005737|GO:0006351|GO:0006355|GO:0008134|GO:0019048|GO:0034399|GO:0043565|GO:0046872|GO:0051019	protein-coding	activating transcription factor 7	chr12	53901640	54020199
ATG2A	ENSG00000110046	23130	0	0	-2.6107	-1.38444	2.6107	down		GO:0005515|GO:0005811|GO:0006914|GO:0034045	protein-coding	autophagy related 2A	chr11	64662004	64684722
ATIC	ENSG00000138363	471	0	0	-5.34525	-2.41826	5.34525	down	AICAR|AICARFT|IMPCHASE|PURH	GO:0003360|GO:0003937|GO:0004643|GO:0005739|GO:0005829|GO:0006139|GO:0006144|GO:0006189|GO:0009116|GO:0009168|GO:0010035|GO:0021549|GO:0021987|GO:0031100|GO:0042803|GO:0044281|GO:0046452|GO:0046654|GO:0055086	protein-coding	5-aminoimidazole-4-carboxamide ribonucleotide formyltransferase/IMP cyclohydrolase	chr2	216176679	216214496
ATN1	ENSG00000111676	1822	0	0	-2.5208	-1.33388	2.5208	down	B37|D12S755E|DRPLA|HRS|NOD	GO:0000122|GO:0003714|GO:0005515|GO:0005634|GO:0005737|GO:0006351|GO:0007417|GO:0009404|GO:0016363|GO:0016477|GO:0019904|GO:0030011|GO:0030054|GO:0048471|GO:0050827|GO:0051402	protein-coding	atrophin 1	chr12	7033626	7053815
ATOX1	ENSG00000177556	475	2.88658e-15	1.54579e-14	-3.46109	-1.79123	3.46109	down	ATX1|HAH1	GO:0005507|GO:0005829|GO:0006825|GO:0006878|GO:0006979|GO:0016530|GO:0016531|GO:0032767	protein-coding	antioxidant 1 copper chaperone	chr5	151122383	151138210
ATP13A1	ENSG00000105726	57130	0	0	-4.06944	-2.02483	4.06944	down	ATP13A	GO:0003674|GO:0005524|GO:0005575|GO:0008150|GO:0016021|GO:0019829|GO:0046872	protein-coding	ATPase type 13A1	chr19	19756010	19774503
ATP5B	ENSG00000110955	506	0	0	-2.87269	-1.5224	2.87269	down	ATPMB|ATPSB	GO:0001525|GO:0005215|GO:0005515|GO:0005524|GO:0005739|GO:0005753|GO:0005754|GO:0005759|GO:0005886|GO:0006091|GO:0006200|GO:0006629|GO:0006754|GO:0006933|GO:0009986|GO:0015991|GO:0015992|GO:0016887|GO:0022857|GO:0022904|GO:0031966|GO:0042288|GO:0042645|GO:0042776|GO:0044237|GO:0044281|GO:0046933|GO:0046961|GO:0051453	protein-coding	ATP synthase, H+ transporting, mitochondrial F1 complex, beta polypeptide	chr12	57031959	57039852
ATP5J2	ENSG00000241468	9551	0	0	-3.67621	-1.87822	3.67621	down	ATP5JL	GO:0005743|GO:0005753|GO:0006200|GO:0015992|GO:0016021|GO:0016887|GO:0022857|GO:0022904|GO:0042776|GO:0044237|GO:0044281|GO:0045263	protein-coding	ATP synthase, H+ transporting, mitochondrial Fo complex, subunit F2	chr7	99055784	99063824
ATP5L2	ENSG00000249222	267020	0	0	-3.97423	-1.99068	3.97423	down	ATP5K2	GO:0000276|GO:0015078|GO:0015986	protein-coding	ATP synthase, H+ transporting, mitochondrial Fo complex, subunit G2	chr22	43035809	43036607
ATP6V0C	ENSG00000185883	527	0.00096316	0.00242317	-2.54018	-1.34493	2.54018	down	ATP6C|ATP6L|ATPL|VATL|VPPC|Vma3	GO:0005515|GO:0005765|GO:0006879|GO:0008286|GO:0010008|GO:0015991|GO:0015992|GO:0016021|GO:0019048|GO:0030670|GO:0031625|GO:0033179|GO:0033572|GO:0046933|GO:0046961|GO:0051701|GO:0055085|GO:0090382	protein-coding	ATPase, H+ transporting, lysosomal 16kDa, V0 subunit c	chr16	2563727	2570224
ATP6V0E1		8992	0	0	-3.07908	-1.6225	3.07908	down	ATP6H|ATP6V0E|M9.2|Vma21|Vma21p	GO:0005215|GO:0006879|GO:0007035|GO:0008286|GO:0010008|GO:0015991|GO:0015992|GO:0016020|GO:0016021|GO:0016049|GO:0030670|GO:0033179|GO:0033572|GO:0042625|GO:0043200|GO:0046961|GO:0051701|GO:0055085|GO:0090382	protein-coding	ATPase, H+ transporting, lysosomal 9kDa, V0 subunit e1	chr5	172410763	172461900
ATP6V1G2-DDX39B	ENSG00000254870	100532737	0	0	-2.59082	-1.37341	2.59082	down			ncRNA	ATP6V1G2-DDX39B readthrough (NMD candidate)	chr6	31497996	31514625
ATRX	ENSG00000085224	546	7.73681e-09	2.90537e-08	-3.29646	-1.72092	3.29646	down	ATR2|JMS|MRXHF1|RAD54|RAD54L|SFM1|SHS|XH2|XNP|ZNF-HX	GO:0003677|GO:0003678|GO:0003682|GO:0004386|GO:0005515|GO:0005524|GO:0005634|GO:0005720|GO:0006281|GO:0006306|GO:0006310|GO:0006355|GO:0008270|GO:0030900|GO:0032508|GO:0070087	protein-coding	alpha thalassemia/mental retardation syndrome X-linked	chrX	76760356	77041719
ATXN10	ENSG00000130638	25814	0	0	-3.64747	-1.86689	3.64747	down	E46L|HUMEEP|SCA10	GO:0005515|GO:0005737|GO:0005829|GO:0007399|GO:0008219|GO:0030425|GO:0031175|GO:0042802|GO:0043025|GO:0048471	protein-coding	ataxin 10	chr22	46067678	46241187
ATXN2	ENSG00000204842	6311	0	0	-3.58332	-1.8413	3.58332	down	ASL13|ATX2|SCA2|TNRC13	GO:0002091|GO:0003723|GO:0005154|GO:0005515|GO:0005634|GO:0005730|GO:0005737|GO:0005794|GO:0005802|GO:0005844|GO:0006417|GO:0008022|GO:0008219|GO:0010494|GO:0016070|GO:0021702|GO:0030529|GO:0033962|GO:0034063|GO:0040015|GO:0048471|GO:0048812|GO:0048872|GO:0050658|GO:0050905	protein-coding	ataxin 2	chr12	111890018	112037480
ATXN7	ENSG00000163635	6314	0	0	-3.38244	-1.75807	3.38244	down	ADCAII|OPCA3|SCA7	GO:0000226|GO:0003682|GO:0005515|GO:0005634|GO:0005730|GO:0005737|GO:0006351|GO:0006997|GO:0007601|GO:0008219|GO:0015630|GO:0016363|GO:0016578|GO:0042326|GO:0043569|GO:0045944	protein-coding	ataxin 7	chr3	63850233	63989136
AUTS2	ENSG00000158321	26053	0	0	-4.84865	-2.27758	4.84865	down	FBRSL2	GO:0003674|GO:0005575|GO:0008150	protein-coding	autism susceptibility candidate 2	chr7	69063905	70257885
AZGP1	ENSG00000160862	563	0	0	-2.51376	-1.32985	2.51376	down	ZA2G|ZAG	GO:0001916|GO:0002474|GO:0003823|GO:0004540|GO:0005576|GO:0005615|GO:0005886|GO:0006955|GO:0007155|GO:0008285|GO:0008320|GO:0019882|GO:0042605|GO:0042612	protein-coding	alpha-2-glycoprotein 1, zinc-binding	chr7	99564350	99573735
B3GAT2		135152	1.12368e-07	3.89397e-07	-3.66411	-1.87346	3.66411	down	GLCATS	GO:0000139|GO:0005975|GO:0006486|GO:0015018|GO:0016021|GO:0030203|GO:0030204|GO:0044281|GO:0046872	protein-coding	beta-1,3-glucuronyltransferase 2 (glucuronosyltransferase S)	chr6	71571069	71666788
B4GALT2	ENSG00000117411	8704	0	0	-2.54716	-1.34889	2.54716	down	B4Gal-T2|B4Gal-T3|beta4Gal-T2	GO:0000139|GO:0003831|GO:0003945|GO:0004461|GO:0005975|GO:0008378|GO:0016021|GO:0018146|GO:0018279|GO:0030203|GO:0032580|GO:0042339|GO:0043687|GO:0044267|GO:0044281|GO:0046872	protein-coding	UDP-Gal:betaGlcNAc beta 1,4- galactosyltransferase, polypeptide 2	chr1	44444874	44456843
B9D1	ENSG00000108641	27077	0	0	-3.73983	-1.90297	3.73983	down	B9|EPPB9|MKS9|MKSR1	GO:0001701|GO:0005813|GO:0005932|GO:0007224|GO:0008158|GO:0016020|GO:0032880|GO:0035051|GO:0035085|GO:0035869|GO:0036038|GO:0042384|GO:0042733|GO:0043010|GO:0060271|GO:0060563	protein-coding	B9 protein domain 1	chr17	19240867	19281495
bA395L14.12		150478	1.0417e-10	4.40981e-10	-2.88742	-1.52978	2.88742	down			pseudo	small nuclear ribonucleoprotein polypeptide A' pseudogene	chr2	114415450	114416469
BAG4	ENSG00000156735	9530	0	0	-3.29801	-1.7216	3.29801	down	BAG-4|SODD	GO:0005057|GO:0005634|GO:0005730|GO:0005737|GO:0005829|GO:0005886|GO:0006457|GO:0010763|GO:0030838|GO:0033138|GO:0043066|GO:0045785|GO:0051087|GO:0051496|GO:0051897|GO:0071356|GO:0071364|GO:0072659|GO:0097178|GO:2001145	protein-coding	BCL2-associated athanogene 4	chr8	38034106	38070819
BAZ2A	ENSG00000076108	11176	0	0	-3.60245	-1.84898	3.60245	down	TIP5|WALp3	GO:0000183|GO:0003677|GO:0003723|GO:0005515|GO:0005677|GO:0005730|GO:0006306|GO:0006338|GO:0006351|GO:0006355|GO:0008270|GO:0016575|GO:0016922|GO:0033553|GO:0034770|GO:0051567|GO:0070577|GO:0070869|GO:0070933	protein-coding	bromodomain adjacent to zinc finger domain, 2A	chr12	56989380	57030163
BBS1	ENSG00000174483|ENSG00000256349	582	3.05463e-07	1.02541e-06	-2.7733	-1.47161	2.7733	down	BBS2L2	GO:0001895|GO:0005113|GO:0005119|GO:0005515|GO:0005737|GO:0005815|GO:0007601|GO:0034464|GO:0035058|GO:0042384|GO:0043001|GO:0045494|GO:0050896|GO:0060170	protein-coding	Bardet-Biedl syndrome 1	chr11	66276550	66301084
BBS12	ENSG00000181004	166379	2.8119e-10	1.15772e-09	-3.0474	-1.60758	3.0474	down	C4orf24	GO:0005515|GO:0005524|GO:0005929|GO:0044267|GO:0051131	protein-coding	Bardet-Biedl syndrome 12	chr4	123653857	123666098
BCAM	ENSG00000187244	4059	0	0	-4.77872	-2.25662	4.77872	down	AU|CD239|LU|MSK19	GO:0004888|GO:0005055|GO:0005886|GO:0005887|GO:0007155|GO:0007160|GO:0007165|GO:0009897|GO:0009986|GO:0043236	protein-coding	basal cell adhesion molecule (Lutheran blood group)	chr19	45312316	45324678
BCKDHA	ENSG00000248098	593	0	0	-2.5874	-1.37151	2.5874	down	BCKDE1A|MSU|MSUD1|OVD1A	GO:0003826|GO:0003863|GO:0005515|GO:0005739|GO:0005759|GO:0005947|GO:0009083|GO:0016831|GO:0034641|GO:0044281|GO:0046872	protein-coding	branched chain keto acid dehydrogenase E1, alpha polypeptide	chr19	41882438	41930910
BCKDHB	ENSG00000083123	594	0	0	-2.99909	-1.58453	2.99909	down	E1B|dJ279A18.1	GO:0003826|GO:0003863|GO:0005515|GO:0005739|GO:0005759|GO:0005947|GO:0007584|GO:0009083|GO:0016831|GO:0032403|GO:0034641|GO:0044281|GO:0051384|GO:0051591	protein-coding	branched chain keto acid dehydrogenase E1, beta polypeptide	chr6	80816344	81055987
BCL2L13	ENSG00000099968	23786	2.91171e-10	1.19808e-09	-2.6751	-1.4196	2.6751	down	BCL-RAMBO|Bcl2-L-13|MIL1	GO:0005634|GO:0005739|GO:0006915|GO:0006919|GO:0008656|GO:0016021|GO:0031966	protein-coding	BCL2-like 13 (apoptosis facilitator)	chr22	18111682	18213621
BCL6	ENSG00000113916	604	0	0	-5.46495	-2.45021	5.46495	down	BCL5|BCL6A|LAZ3|ZBTB27|ZNF51	GO:0000060|GO:0000122|GO:0000902|GO:0001953|GO:0002467|GO:0002634|GO:0002829|GO:0002903|GO:0003682|GO:0003700|GO:0005515|GO:0005634|GO:0005657|GO:0005730|GO:0006351|GO:0006954|GO:0006974|GO:0007266|GO:0007283|GO:0008285|GO:0030036|GO:0030183|GO:0030308|GO:0030890|GO:0031490|GO:0032319|GO:0032764|GO:0035024|GO:0042092|GO:0043065|GO:0043380|GO:0043565|GO:0045629|GO:0045892|GO:0046872|GO:0048294|GO:…	protein-coding	B-cell CLL/lymphoma 6	chr3	187439165	187463513
BCL9L		283149	0	0	-3.33894	-1.73939	3.33894	down	BCL9-2|DLNB11	GO:0003713|GO:0005634|GO:0005730|GO:0006351|GO:0008013|GO:0010718|GO:0022604|GO:0030512|GO:0035019|GO:0035914|GO:0045944|GO:0060070	protein-coding	B-cell CLL/lymphoma 9-like	chr11	118766851	118781613
BCMO1	ENSG00000135697	53630	0	0	-4.02757	-2.00991	4.02757	down	BCDO|BCDO1|BCMO|BCO|BCO1	GO:0001523|GO:0003834|GO:0004497|GO:0005829|GO:0007603|GO:0035238|GO:0042572|GO:0042574|GO:0046872	protein-coding	beta-carotene 15,15'-monooxygenase 1	chr16	81272296	81324747
BEND3	ENSG00000178409	57673	0	0	-2.57033	-1.36195	2.57033	down	KIBA1553|RP11-59I9.2		protein-coding	BEN domain containing 3	chr6	107386385	107435636
BEND5		79656	2.19622e-06	6.91177e-06	-3.35871	-1.74791	3.35871	down	C1orf165	GO:0005794	protein-coding	BEN domain containing 5	chr1	49193540	49242547
BGN	ENSG00000182492	633	0	0	-3.5802	-1.84004	3.5802	down	DSPG1|PG-S1|PGI|SLRR1A	GO:0001974|GO:0005201|GO:0005539|GO:0005576|GO:0005578|GO:0005796|GO:0005975|GO:0008150|GO:0009986|GO:0019800|GO:0030133|GO:0030198|GO:0030203|GO:0030204|GO:0030206|GO:0030207|GO:0030208|GO:0031012|GO:0042383|GO:0043202|GO:0044281|GO:0050840	protein-coding	biglycan	chrX	152760347	152775004
BLACE	ENSG00000204960	338436	1.24354e-06	3.99578e-06	-2.58787	-1.37176	2.58787	down			ncRNA	B-cell acute lymphoblastic leukemia expressed	chr7	155149683	155160628
BLNK	ENSG00000095585	29760	0	0	-2.91959	-1.54577	2.91959	down	AGM4|BASH|BLNK-S|LY57|SLP-65|SLP65|bca	GO:0005068|GO:0005070|GO:0005515|GO:0005622|GO:0005829|GO:0005886|GO:0006954|GO:0006959|GO:0007169|GO:0030183|GO:0035556	protein-coding	B-cell linker	chr10	97951455	98031333
BLOC1S4	ENSG00000186222	55330	9.97778e-05	0.000274484	-2.88565	-1.5289	2.88565	down	BCAS4L|BLOS4|CNO	GO:0005515|GO:0005737|GO:0005829|GO:0006892|GO:0008089|GO:0031083|GO:0031175|GO:0032438|GO:0048490|GO:0050885|GO:0070527	protein-coding	biogenesis of lysosomal organelles complex-1, subunit 4, cappuccino	chr4	6717842	6719387
BMX	ENSG00000102010	660	0	0	-2.94867	-1.56006	2.94867	down	ETK|PSCTK2|PSCTK3	GO:0004713|GO:0004715|GO:0004871|GO:0005515|GO:0005524|GO:0005543|GO:0005829|GO:0006468|GO:0006915|GO:0006921|GO:0006950|GO:0007155|GO:0007165|GO:0007498|GO:0018108|GO:0032587|GO:0035556|GO:0046777|GO:0046872	protein-coding	BMX non-receptor tyrosine kinase	chrX	15482369	15574652
BNIP2	ENSG00000140299	663	0	0	-2.91171	-1.54186	2.91171	down	BNIP-2|NIP2	GO:0005096|GO:0005509|GO:0005515|GO:0005635|GO:0005737|GO:0005829|GO:0006915|GO:0042692|GO:0043066|GO:0043231|GO:0043547|GO:0048471|GO:0051149	protein-coding	BCL2/adenovirus E1B 19kDa interacting protein 2	chr15	59955062	59981642
BRD2	ENSG00000204256	6046	0	0	-2.66067	-1.41179	2.66067	down	D6S113E|FSH|FSRG1|NAT|RING3|RNF3	GO:0003682|GO:0005515|GO:0005634|GO:0005737|GO:0006334|GO:0006351|GO:0006357|GO:0007283|GO:0016568|GO:0070577	protein-coding	bromodomain containing 2	chr6	32936437	32949282
BRD4	ENSG00000141867	23476	0	0	-6.70143	-2.74447	6.70143	down	CAP|HUNK1|HUNKI|MCAP	GO:0000790|GO:0000794|GO:0001833|GO:0002039|GO:0003677|GO:0003682|GO:0005515|GO:0005634|GO:0005694|GO:0005730|GO:0005737|GO:0006338|GO:0006351|GO:0006468|GO:0006974|GO:0007059|GO:0010971|GO:0019048|GO:0032968|GO:0043123|GO:0043388|GO:0043983|GO:0044154|GO:0045944|GO:0050727|GO:0070577|GO:1901407|GO:2000002	protein-coding	bromodomain containing 4	chr19	15348301	15443342
BTN3A2	ENSG00000186470	11118	0	0	-4.53294	-2.18045	4.53294	down	BT3.2|BTF4|CD277	GO:0002456|GO:0005886|GO:0016021|GO:0072643	protein-coding	butyrophilin, subfamily 3, member A2	chr6	26365398	26378548
C11orf49	ENSG00000149179	79096	0	0	-4.45222	-2.15452	4.45222	down		GO:0005634|GO:0005730	protein-coding	chromosome 11 open reading frame 49	chr11	46958240	47185931
C11orf85	ENSG00000168070	283129	0	0	-2.99278	-1.58148	2.99278	down			protein-coding	chromosome 11 open reading frame 85	chr11	64705929	64739557
C12orf39		80763	1.65454e-11	7.33026e-11	-3.88154	-1.95663	3.88154	down		GO:0005576|GO:0005634|GO:0005730|GO:0030133|GO:0043231	protein-coding	chromosome 12 open reading frame 39	chr12	21679256	21684210
C12orf56	ENSG00000185306	115749	0	0	-2.64544	-1.40351	2.64544	down			protein-coding	chromosome 12 open reading frame 56	chr12	64660763	64784345
C12orf68	ENSG00000177875	387856	4.86746e-10	1.97832e-09	-2.90382	-1.53795	2.90382	down		GO:0005737	protein-coding	chromosome 12 open reading frame 68	chr12	48577366	48579709
C14orf178	ENSG00000197734	283579	8.40096e-08	2.93787e-07	-2.6307	-1.39545	2.6307	down			protein-coding	chromosome 14 open reading frame 178	chr14	78227173	78236085
C14orf80	ENSG00000185347	283643	0	0	-2.57625	-1.36527	2.57625	down			protein-coding	chromosome 14 open reading frame 80	chr14	105956192	105965585
C16orf80	ENSG00000070761	29105	0	0	-5.03585	-2.33224	5.03585	down	EVORF|GTL3|fSAP23	GO:0005929|GO:0007275	protein-coding	chromosome 16 open reading frame 80	chr16	58147497	58163296
C16orf87	ENSG00000155330	388272	1.10338e-08	4.09455e-08	-3.25768	-1.70385	3.25768	down		GO:0005515	protein-coding	chromosome 16 open reading frame 87	chr16	46835959	46865074
C16orf96	ENSG00000205832	342346	0	0	-3.05637	-1.61182	3.05637	down			protein-coding	chromosome 16 open reading frame 96	chr16	4606491	4650318
C16orf97	ENSG00000261190	388276	0	0	-3.24495	-1.6982	3.24495	down			protein-coding	chromosome 16 open reading frame 97	chr16	52060264	52107847
C17orf59	ENSG00000196544	54785	0	0	-5.08368	-2.34587	5.08368	down	PRO2472		protein-coding	chromosome 17 open reading frame 59	chr17	8091651	8093564
C17orf97	ENSG00000187624	400566	0	0	-7.07129	-2.82197	7.07129	down			protein-coding	chromosome 17 open reading frame 97	chr17	260118	273516
C19orf24		55009	0	0	-2.61444	-1.3865	2.61444	down		GO:0005576|GO:0005737|GO:0016021	protein-coding	chromosome 19 open reading frame 24	chr19	1275520	1279243
C19orf71	ENSG00000183397	100128569	4.7418e-10	1.92763e-09	-2.52322	-1.33527	2.52322	down			protein-coding	chromosome 19 open reading frame 71	chr19	3539155	3544028
C1orf43	ENSG00000143612	25912	0	0	-3.19626	-1.67638	3.19626	down	NICE-3|NS5ATP4|S863-3	GO:0016021|GO:0016616|GO:0050662	protein-coding	chromosome 1 open reading frame 43	chr1	154179183	154193273
C2orf42	ENSG00000115998	54980	0	0	-2.78476	-1.47755	2.78476	down			protein-coding	chromosome 2 open reading frame 42	chr2	70377017	70418151
C2orf78	ENSG00000187833	388960	0	0	-5.23779	-2.38896	5.23779	down	COG5373|hCG1989538		protein-coding	chromosome 2 open reading frame 78	chr2	74011316	74044274
C3orf67	ENSG00000163689	200844	0	0	-2.56324	-1.35797	2.56324	down			protein-coding	chromosome 3 open reading frame 67	chr3	58711287	59035758
C4B	ENSG00000224389	721	0	0	-2.50466	-1.32461	2.50466	down	C4B1|C4B12|C4B2|C4B3|C4B5|C4BD|C4B_2|C4F|CH|CO4|CPAMD3	GO:0004866|GO:0005576|GO:0005615|GO:0005886|GO:0006954|GO:0006956|GO:0006958|GO:0030449|GO:0045087	protein-coding	complement component 4B (Chido blood group)	chr6	31981167	32003195
C4orf50		389197	0	0	-4.23299	-2.08168	4.23299	down			protein-coding	chromosome 4 open reading frame 50	chr4	5899318	5991374
C5	ENSG00000106804	727	0	0	-3.43518	-1.78039	3.43518	down	C5a|C5b|CPAMD4	GO:0000187|GO:0001701|GO:0002523|GO:0004866|GO:0005102|GO:0005515|GO:0005576|GO:0005579|GO:0005615|GO:0006874|GO:0006935|GO:0006950|GO:0006954|GO:0006956|GO:0006957|GO:0006958|GO:0007166|GO:0007186|GO:0008009|GO:0010575|GO:0010700|GO:0010760|GO:0019835|GO:0030449|GO:0031714|GO:0033602|GO:0042593|GO:0045087|GO:0045766|GO:0050921|GO:0090197	protein-coding	complement component 5	chr9	123714614	123812554
C6orf132	ENSG00000188112	647024	0	0	-4.22538	-2.07908	4.22538	down	bA7K24.2		protein-coding	chromosome 6 open reading frame 132	chr6	42068857	42110715
C7	ENSG00000112936	730	1.55431e-15	8.43716e-15	-2.7305	-1.44916	2.7305	down		GO:0005576|GO:0005579|GO:0006956|GO:0006957|GO:0006958|GO:0019835|GO:0030449|GO:0045087	protein-coding	complement component 7	chr5	40909599	40983042
C7orf10	ENSG00000175600	79783	0	0	-3.13064	-1.64646	3.13064	down	DERP13|ORF19	GO:0005739|GO:0047369	protein-coding	chromosome 7 open reading frame 10	chr7	40174575	40900366
C8A	ENSG00000157131	731	0	0	-2.91228	-1.54215	2.91228	down		GO:0005576|GO:0005579|GO:0005615|GO:0006955|GO:0006956|GO:0006957|GO:0006958|GO:0016020|GO:0019835|GO:0030449|GO:0045087	protein-coding	complement component 8, alpha polypeptide	chr1	57320443	57383894
C8orf59	ENSG00000176731	401466	0	0	-2.54985	-1.35041	2.54985	down			protein-coding	chromosome 8 open reading frame 59	chr8	86126288	86132643
C9orf129	ENSG00000204352	445577	4.55638e-09	1.73711e-08	-3.44736	-1.78549	3.44736	down	bA165J3.3		protein-coding	chromosome 9 open reading frame 129	chr9	96080481	96108696
CADM4	ENSG00000105767	199731	8.03508e-10	3.22182e-09	-2.53697	-1.34311	2.53697	down	IGSF4C|NECL4|Necl-4|TSLL2|synCAM4	GO:0007155|GO:0016021	protein-coding	cell adhesion molecule 4	chr19	44126522	44143991
CALD1	ENSG00000122786	800	0	0	-5.7059	-2.51245	5.7059	down	CDM|H-CAD|HCAD|L-CAD|LCAD|NAG22	GO:0003779|GO:0005516|GO:0005523|GO:0005829|GO:0005856|GO:0005886|GO:0006928|GO:0006936|GO:0015629|GO:0017022|GO:0030016|GO:0030478	protein-coding	caldesmon 1	chr7	134464164	134655480
CAMK2B	ENSG00000058404	816	0	0	-2.57128	-1.36248	2.57128	down	CAM2|CAMK2|CAMKB	GO:0000082|GO:0002030|GO:0003779|GO:0004683|GO:0005516|GO:0005524|GO:0005654|GO:0005815|GO:0005829|GO:0005886|GO:0006468|GO:0006816|GO:0007165|GO:0007268|GO:0010976|GO:0014733|GO:0018105|GO:0019221|GO:0030666|GO:0032222|GO:0033017|GO:0046686|GO:0046777|GO:0048169|GO:0050885|GO:0051233|GO:0051823|GO:0051924|GO:0060333|GO:0060466|GO:0060998|GO:0061003|GO:0090129|GO:2001235	protein-coding	calcium/calmodulin-dependent protein kinase II beta	chr7	44256749	44365230
CANT1	ENSG00000171302	124583	0	0	-3.00599	-1.58784	3.00599	down	DBQD|SCAN-1|SCAN1|SHAPY	GO:0004871|GO:0005509|GO:0005789|GO:0007165|GO:0016021|GO:0030166|GO:0032580|GO:0043123|GO:0045134	protein-coding	calcium activated nucleotidase 1	chr17	76987798	77005899
CANX	ENSG00000127022	821	0	0	-4.65559	-2.21896	4.65559	down	CNX|IP90|P90	GO:0002474|GO:0005509|GO:0005515|GO:0005783|GO:0005788|GO:0005789|GO:0005840|GO:0006457|GO:0007568|GO:0009306|GO:0018279|GO:0019886|GO:0030424|GO:0032839|GO:0034185|GO:0035255|GO:0042470|GO:0043025|GO:0043197|GO:0043687|GO:0044267|GO:0048488|GO:0051082|GO:0071556|GO:0072583	protein-coding	calnexin	chr5	179125428	179158639
CAPN12	ENSG00000182472	147968	0	0	-4.83949	-2.27486	4.83949	down		GO:0004198|GO:0005509|GO:0005622|GO:0006508	protein-coding	calpain 12	chr19	39220832	39235114
CAPNS1	ENSG00000126247	826	0	0	-2.56354	-1.35814	2.56354	down	30K|CALPAIN4|CANP|CANPS|CAPN4|CDPS|CSS1	GO:0004198|GO:0005509|GO:0005515|GO:0005737|GO:0005886|GO:0008284	protein-coding	calpain, small subunit 1	chr19	36630918	36641255
CAPSL	ENSG00000152611	133690	0	0	-3.98103	-1.99314	3.98103	down		GO:0005509|GO:0005737	protein-coding	calcyphosine-like	chr5	35904398	35938881
CASC3	ENSG00000108349	22794	0	0	-4.12984	-2.04609	4.12984	down	BTZ|MLN51	GO:0000184|GO:0003723|GO:0005515|GO:0005634|GO:0005730|GO:0005737|GO:0005829|GO:0006397|GO:0006417|GO:0006950|GO:0008150|GO:0008298|GO:0008380|GO:0010467|GO:0016070|GO:0016071|GO:0016607|GO:0019899|GO:0030529|GO:0031625|GO:0035145|GO:0042802|GO:0048471|GO:0051028	protein-coding	cancer susceptibility candidate 3	chr17	38296507	38328431
CASK	ENSG00000147044	8573	0	0	-5.07878	-2.34448	5.07878	down	CAGH39|CAMGUK|CMG|FGS4|LIN2|MICPCH|MRXSNA|TNRC8	GO:0001953|GO:0004385|GO:0004674|GO:0005515|GO:0005516|GO:0005524|GO:0005604|GO:0005652|GO:0005730|GO:0005737|GO:0005829|GO:0005886|GO:0005911|GO:0007155|GO:0010839|GO:0015629|GO:0016323|GO:0016363|GO:0030198|GO:0042043|GO:0042734|GO:0045944|GO:0060170|GO:0061045|GO:0070509|GO:0090280|GO:0090288	protein-coding	calcium/calmodulin-dependent serine protein kinase (MAGUK family)	chrX	41374189	41782287
CASP4	ENSG00000196954	837	7.17445e-06	2.16918e-05	-6.77917	-2.76111	6.77917	down	ICE(rel)II|ICEREL-II|ICH-2|Mih1/TX|TX	GO:0004197|GO:0005739|GO:0005789|GO:0006508|GO:0006915|GO:0042981	protein-coding	caspase 4, apoptosis-related cysteine peptidase	chr11	104813594	104839325
CASP8AP2		9994	0	0	-2.66431	-1.41376	2.66431	down	CED-4|FLASH|RIP25	GO:0003677|GO:0003714|GO:0005123|GO:0005515|GO:0005634|GO:0005737|GO:0005739|GO:0006351|GO:0006355|GO:0006919|GO:0007049|GO:0007165|GO:0008625|GO:0008656|GO:0016505|GO:0016605|GO:0032184|GO:0036337|GO:0071260|GO:0097190	protein-coding	caspase 8 associated protein 2	chr6	90539619	90584155
CASP9	ENSG00000132906	842	0	0	-3.5599	-1.83184	3.5599	down	APAF-3|APAF3|ICE-LAP6|MCH6|PPP1R56	GO:0004197|GO:0005515|GO:0005634|GO:0005829|GO:0006508|GO:0006915|GO:0006974|GO:0007173|GO:0008047|GO:0008233|GO:0008543|GO:0008630|GO:0008635|GO:0017124|GO:0019901|GO:0034644|GO:0038095|GO:0042770|GO:0042981|GO:0043065|GO:0043293|GO:0043525|GO:0045087|GO:0048011|GO:0048015|GO:0071549|GO:0097193|GO:2001020	protein-coding	caspase 9, apoptosis-related cysteine peptidase	chr1	15817324	15851285
CASQ1	ENSG00000143318	844	1.02509e-08	3.81275e-08	-2.71688	-1.44195	2.71688	down	CASQ|PDIB1	GO:0005509|GO:0005759|GO:0005783|GO:0005790|GO:0005794|GO:0007029|GO:0007519|GO:0009408|GO:0010033|GO:0014804|GO:0014809|GO:0014894|GO:0030315|GO:0031674|GO:0033017|GO:0034220|GO:0051282|GO:0055085	protein-coding	calsequestrin 1 (fast-twitch, skeletal muscle)	chr1	160160285	160171676
CBR1	ENSG00000159228	873	0.00930655	0.0211237	-3.30028	-1.72259	3.30028	down	CBR|SDR21C1|hCBR1	GO:0004090|GO:0005829|GO:0016655|GO:0017144|GO:0019369|GO:0019371|GO:0042373|GO:0044281|GO:0047021|GO:0050221|GO:0055114	protein-coding	carbonyl reductase 1	chr21	37442285	37445464
CBWD5	ENSG00000147996	220869	0	0	-3.09034	-1.62777	3.09034	down	DC36	GO:0005524	protein-coding	COBW domain containing 5	chr9	70432000	70500063
CBX1	ENSG00000108468	10951	0	0	-2.61839	-1.38868	2.61839	down	CBX|HP1-BETA|HP1Hs-beta|HP1Hsbeta|M31|MOD1|p25beta	GO:0000775|GO:0000785|GO:0001939|GO:0001940|GO:0003682|GO:0005515|GO:0005654|GO:0005720|GO:0005721|GO:0005819|GO:0010369|GO:0019899|GO:0042802|GO:0045892	protein-coding	chromobox homolog 1	chr17	46147414	46178883
CBX4	ENSG00000141582	8535	0	0	-3.06206	-1.6145	3.06206	down	NBP16|PC2	GO:0000122|GO:0003682|GO:0003714|GO:0003727|GO:0005515|GO:0005634|GO:0005730|GO:0005737|GO:0005794|GO:0006351|GO:0016568|GO:0016607|GO:0016874|GO:0016925|GO:0019899|GO:0031519|GO:0032183|GO:0035064|GO:0035102|GO:0043066|GO:0044212|GO:0045892|GO:0051219	protein-coding	chromobox homolog 4	chr17	77806955	77813213
CCDC148-AS1	ENSG00000227480	554201	1.64453e-08	6.04131e-08	-2.5002	-1.32204	2.5002	down			ncRNA	CCDC148 antisense RNA 1	chr2	159023162	159092681
CCDC15	ENSG00000149548	80071	1.7053e-13	8.37224e-13	-3.46967	-1.7948	3.46967	down		GO:0005813	protein-coding	coiled-coil domain containing 15	chr11	124824017	124911385
CCDC157	ENSG00000187860	550631	0	0	-3.38531	-1.75929	3.38531	down			protein-coding	coiled-coil domain containing 157	chr22	30752627	30772818
CCDC158	ENSG00000163749	339965	3.10862e-15	1.66184e-14	-3.20087	-1.67847	3.20087	down			protein-coding	coiled-coil domain containing 158	chr4	77234192	77328458
CCDC159	ENSG00000183401	126075	0	0	-3.2874	-1.71695	3.2874	down			protein-coding	coiled-coil domain containing 159	chr19	11457181	11465620
CCDC174	ENSG00000154781	51244	0	0	-3.79634	-1.92461	3.79634	down	C3orf19		protein-coding	coiled-coil domain containing 174	chr3	14693253	14714166
CCDC47	ENSG00000108588	57003	0	0	-3.08184	-1.62379	3.08184	down	MSTP041	GO:0005509|GO:0005515|GO:0005575|GO:0005783|GO:0006983|GO:0008150|GO:0009790|GO:0009791|GO:0016021|GO:0055074	protein-coding	coiled-coil domain containing 47	chr17	61822610	61851088
CCDC58	ENSG00000160124	131076	0	0	-3.03355	-1.60101	3.03355	down		GO:0005739	protein-coding	coiled-coil domain containing 58	chr3	122078436	122102074
CCDC6	ENSG00000108091	8030	0	0	-4.04009	-2.01439	4.04009	down	D10S170|H4|PTC|TPC|TST1	GO:0005200|GO:0005515|GO:0005737|GO:0005856|GO:0008150|GO:0017124	protein-coding	coiled-coil domain containing 6	chr10	61548506	61666414
CCDC82	ENSG00000149231	79780	1.9984e-14	1.02624e-13	-2.68206	-1.42334	2.68206	down	HSPC048		protein-coding	coiled-coil domain containing 82	chr11	96085929	96123083
CCDC92	ENSG00000119242	80212	0	0	-2.66923	-1.41642	2.66923	down		GO:0005515|GO:0005814	protein-coding	coiled-coil domain containing 92	chr12	124420955	124457163
CCDC97	ENSG00000142039	90324	6.91538e-05	0.000193375	-2.53004	-1.33916	2.53004	down			protein-coding	coiled-coil domain containing 97	chr19	41816094	41830788
CCKBR	ENSG00000110148	887	0	0	-3.00725	-1.58845	3.00725	down	CCK-B|CCK2R|GASR	GO:0001696|GO:0004435|GO:0004951|GO:0005515|GO:0005886|GO:0005887|GO:0007166|GO:0007200|GO:0007204|GO:0007586|GO:0007600|GO:0007631|GO:0008283|GO:0008284|GO:0015054|GO:0031741|GO:0038188|GO:0046935|GO:0048565|GO:0048732	protein-coding	cholecystokinin B receptor	chr11	6280904	6293357
CCL15-CCL14		348249	0	0	-2.91614	-1.54406	2.91614	down			ncRNA	CCL15-CCL14 readthrough (NMD candidate)	chr17	34310692	34329084
CCL26	ENSG00000006606	10344	0	0	-6.98935	-2.80516	6.98935	down	IMAC|MIP-4a|MIP-4alpha|SCYA26|TSC-1	GO:0001938|GO:0005615|GO:0006935|GO:0006954|GO:0006955|GO:0007165|GO:0007267|GO:0008009|GO:0030335|GO:0030838|GO:0032855	protein-coding	chemokine (C-C motif) ligand 26	chr7	75398842	75419064
CCNI	ENSG00000118816	10983	0	0	-5.67855	-2.50552	5.67855	down	CYC1|CYI	GO:0007283	protein-coding	cyclin I	chr4	77969177	77997125
CCNK		8812	0	0	-5.89742	-2.56008	5.89742	down	CPR4	GO:0000079|GO:0001701|GO:0002944|GO:0002945|GO:0004693|GO:0005515|GO:0006355|GO:0006366|GO:0006974|GO:0007067|GO:0008353|GO:0019901|GO:0051301|GO:0071157	protein-coding	cyclin K	chr14	99947739	99977852
CCR8	ENSG00000179934	1237	0	0	-3.39711	-1.76431	3.39711	down	CC-CKR-8|CCR-8|CDw198|CKRL1|CMKBR8|CMKBRL2|CY6|GPRCY6|TER1	GO:0004950|GO:0005886|GO:0005887|GO:0006935|GO:0006955|GO:0007155|GO:0007186|GO:0007204|GO:0015026|GO:0016493|GO:0070098	protein-coding	chemokine (C-C motif) receptor 8	chr3	39371197	39375171
CCT5	ENSG00000150753	22948	0	0	-3.64769	-1.86698	3.64769	down	CCT-epsilon|CCTE|TCP-1-epsilon	GO:0002199|GO:0005524|GO:0005730|GO:0005737|GO:0005813|GO:0005829|GO:0005832|GO:0005874|GO:0006457|GO:0007339|GO:0009615|GO:0044267|GO:0051082|GO:0051084	protein-coding	chaperonin containing TCP1, subunit 5 (epsilon)	chr5	10250282	10266501
CD247	ENSG00000198821	919	0	0	-3.43677	-1.78105	3.43677	down	CD3-ZETA|CD3H|CD3Q|CD3Z|T3Z|TCRZ	GO:0004888|GO:0005515|GO:0005737|GO:0005886|GO:0016021|GO:0016032|GO:0019048|GO:0031295|GO:0038096|GO:0042101|GO:0042105|GO:0042802|GO:0042803|GO:0045087|GO:0050690|GO:0050776|GO:0050852	protein-coding	CD247 molecule	chr1	167399877	167487847
CD276	ENSG00000103855	80381	0	0	-2.59751	-1.37713	2.59751	down	4Ig-B7-H3|B7-H3|B7H3|B7RP-2	GO:0005102|GO:0005515|GO:0006955|GO:0008283|GO:0009897|GO:0016021|GO:0030501|GO:0042102|GO:0042110|GO:0042130|GO:0045077|GO:0045078|GO:0045085|GO:0045669|GO:0050728|GO:0050776	protein-coding	CD276 molecule	chr15	73976622	74006859
CD300E	ENSG00000186407	342510	1.42109e-14	7.3611e-14	-2.66846	-1.41601	2.66846	down	CD300LE|CLM-2|CLM2|CMRF35-A5|IREM-2|IREM2|PIgR-2|PIgR2	GO:0005886|GO:0016021|GO:0045087	protein-coding	CD300e molecule	chr17	72606022	72619897
CD300LB	ENSG00000178789	124599	0	0	-2.56023	-1.35627	2.56023	down	CD300b|CLM-7|CLM7|CMRF35-A2|IREM-3|IREM3|TREM-5|TREM5	GO:0005886|GO:0016021|GO:0045087	protein-coding	CD300 molecule-like family member b	chr17	72517313	72527613
CD33	ENSG00000105383	945	1.24047e-07	4.28516e-07	-2.90595	-1.53901	2.90595	down	SIGLEC-3|SIGLEC3|p67	GO:0004872|GO:0005515|GO:0005886|GO:0005887|GO:0007155|GO:0007165|GO:0007267|GO:0008285|GO:0009897	protein-coding	CD33 molecule	chr19	51728335	51747115
CD5	ENSG00000110448	921	0	0	-2.97314	-1.57199	2.97314	down	LEU1|T1	GO:0004872|GO:0004888|GO:0005044|GO:0005515|GO:0005886|GO:0005887|GO:0008037|GO:0008283|GO:0009897|GO:0031295|GO:0097190	protein-coding	CD5 molecule	chr11	60869930	60895323
CD63	ENSG00000135404	967	0	0	-7.52747	-2.91217	7.52747	down	LAMP-3|ME491|MLA1|OMA81H|TSPAN30	GO:0002576|GO:0005515|GO:0005765|GO:0005886|GO:0005887|GO:0007596|GO:0009986|GO:0010008|GO:0030168|GO:0031088|GO:0031902|GO:0034613|GO:2000680	protein-coding	CD63 molecule	chr12	56119227	56123457
CD74	ENSG00000019582	972	0	0	-4.09338	-2.03329	4.09338	down	DHLAG|HLADG|II|Ia-GAMMA	GO:0000139|GO:0000187|GO:0001516|GO:0001540|GO:0001961|GO:0002606|GO:0002792|GO:0002830|GO:0002906|GO:0004896|GO:0005515|GO:0005622|GO:0005765|GO:0005771|GO:0005773|GO:0005886|GO:0006461|GO:0006886|GO:0006952|GO:0007165|GO:0008283|GO:0009897|GO:0009986|GO:0012507|GO:0016021|GO:0016064|GO:0019883|GO:0019886|GO:0019955|GO:0030658|GO:0030666|GO:0030669|GO:0030890|GO:0032588|GO:0035691|GO:0035692|GO:…	protein-coding	CD74 molecule, major histocompatibility complex, class II invariant chain	chr5	149781200	149792499
CD81	ENSG00000110651	975	0	0	-5.63216	-2.49369	5.63216	down	CVID6|S5.7|TAPA1|TSPAN28	GO:0000187|GO:0001772|GO:0005515|GO:0005886|GO:0005887|GO:0006661|GO:0008104|GO:0008283|GO:0008284|GO:0019048|GO:0023026|GO:0043128|GO:0046488|GO:0046718|GO:0046813|GO:0050731|GO:0050776	protein-coding	CD81 molecule	chr11	2398547	2418649
CD99	ENSG00000002586	4267.chrX	0	0	-4.17704	-2.06248	4.17704	down	HBA71|MIC2|MIC2X|MIC2Y|MSK5X	GO:0005737|GO:0005886|GO:0005887|GO:0007155	protein-coding	CD99 molecule	chrX	2609228	2659350
CDC20B	ENSG00000164287	166979	0	0	-3.16348	-1.66151	3.16348	down			protein-coding	cell division cycle 20B	chr5	54408799	54469005
CDC23	ENSG00000094880	8697	0	0	-3.91627	-1.96948	3.91627	down	ANAPC8|APC8|CUT23	GO:0000080|GO:0000278|GO:0004842|GO:0005622|GO:0005654|GO:0005680|GO:0005829|GO:0006511|GO:0007049|GO:0007067|GO:0007080|GO:0007091|GO:0007094|GO:0007096|GO:0030071|GO:0031145|GO:0051301|GO:0051436|GO:0051437|GO:0051439|GO:0070979	protein-coding	cell division cycle 23	chr5	137523337	137549032
CDH22	ENSG00000149654	64405	0	0	-3.16283	-1.66122	3.16283	down	C20orf25|dJ998H6.1	GO:0005509|GO:0005886|GO:0007156|GO:0016021	protein-coding	cadherin 22, type 2	chr20	44802372	44937137
CDH26	ENSG00000124215	60437	0	0	-2.9301	-1.55095	2.9301	down	VR20	GO:0005509|GO:0005886|GO:0007156|GO:0016021	protein-coding	cadherin 26	chr20	58533471	58608829
CDIPT	ENSG00000103502	10423	0	0	-2.86504	-1.51855	2.86504	down	PIS|PIS1	GO:0000139|GO:0003881|GO:0005789|GO:0005886|GO:0006644|GO:0006661|GO:0016021|GO:0019992|GO:0030145|GO:0030246|GO:0043178|GO:0044281|GO:0046341|GO:0046474	protein-coding	CDP-diacylglycerol--inositol 3-phosphatidyltransferase	chr16	29869678	29874578
CDK12	ENSG00000167258	51755	0	0	-8.39018	-3.0687	8.39018	down	CRK7|CRKR|CRKRS|hCDK12	GO:0002944|GO:0004672|GO:0004693|GO:0005515|GO:0005524|GO:0005634|GO:0005730|GO:0006397|GO:0008353|GO:0008380|GO:0016607|GO:0019908|GO:0030332|GO:0043405|GO:0046777|GO:0070816	protein-coding	cyclin-dependent kinase 12	chr17	37617739	37690800
CDKN2A	ENSG00000147889	1029	2.22045e-15	1.19713e-14	-2.9163	-1.54414	2.9163	down	ARF|CDK4I|CDKN2|CMM2|INK4|INK4A|MLM|MTS-1|MTS1|P14|P14ARF|P16|P16-INK4A|P16INK4|P16INK4A|P19|P19ARF|TP16	GO:0000075|GO:0000082|GO:0000209|GO:0000278|GO:0001953|GO:0002039|GO:0003677|GO:0004861|GO:0005515|GO:0005634|GO:0005654|GO:0005730|GO:0005737|GO:0005739|GO:0005829|GO:0006309|GO:0006351|GO:0006364|GO:0006469|GO:0006919|GO:0007050|GO:0007265|GO:0008134|GO:0008285|GO:0008637|GO:0010389|GO:0016604|GO:0019901|GO:0030308|GO:0030889|GO:0031647|GO:0031648|GO:0032088|GO:0033088|GO:0033235|GO:0034393|GO:…	protein-coding	cyclin-dependent kinase inhibitor 2A	chr9	21967751	21994490
CDYL2	ENSG00000166446	124359	0	0	-4.51826	-2.17577	4.51826	down	PCCP1	GO:0003824|GO:0005515|GO:0005634|GO:0035064	protein-coding	chromodomain protein, Y-like 2	chr16	80637676	80838175
CELA1	ENSG00000139610	1990	1.04291e-10	4.4145e-10	-2.71976	-1.44348	2.71976	down	ELA1	GO:0000122|GO:0004252|GO:0005576|GO:0006508|GO:0006954|GO:0009791|GO:0016055|GO:0031017|GO:0035264|GO:0042127|GO:0045595|GO:0045944|GO:0046872|GO:0061113	protein-coding	chymotrypsin-like elastase family, member 1	chr12	51722227	51740463
CENPO	ENSG00000138092	79172	0	0	-3.06467	-1.61573	3.06467	down	CENP-O|ICEN-36|MCM21R	GO:0000278|GO:0000777|GO:0005654|GO:0005829|GO:0006334|GO:0034080	protein-coding	centromere protein O	chr2	25016175	25045245
CENPT	ENSG00000102901	80152	0	0	-4.33906	-2.11738	4.33906	down	C16orf56|CENP-T	GO:0000278|GO:0000775|GO:0000776|GO:0000777|GO:0003677|GO:0005515|GO:0005634|GO:0005829|GO:0007059|GO:0007067|GO:0046982|GO:0051276|GO:0051301|GO:0051382	protein-coding	centromere protein T	chr16	67862060	67881361
CES2	ENSG00000172831	8824	0	0	-4.52258	-2.17715	4.52258	down	CE-2|CES2A1|PCE-2|iCE	GO:0005783|GO:0005788|GO:0009056|GO:0047374	protein-coding	carboxylesterase 2	chr16	66968347	66978994
CES5A	ENSG00000159398	221223	3.66085e-12	1.67991e-11	-3.35286	-1.74539	3.35286	down	CAUXIN|CES4C1|CES5|CES7	GO:0005576	protein-coding	carboxylesterase 5A	chr16	55880066	55989943
CFHR3	ENSG00000116785	10878	0	0	-2.83604	-1.50388	2.83604	down	CFHL3|DOWN16|FHR-3|FHR3|HLF4	GO:0005615	protein-coding	complement factor H-related 3	chr1	196743930	196801319
CFL1P2		391039	3.20848e-05	9.20752e-05	-3.24238	-1.69705	3.24238	down	CFLL2|CFLP2		pseudo	cofilin 1 (non-muscle) pseudogene 2	chr1	51623117	51624212
CFL1P4		645980	0.00267694	0.00643297	-2.54097	-1.34538	2.54097	down	CFLL4|CFLP4		pseudo	cofilin 1 (non-muscle) pseudogene 4	chr1	242156508	242157185
CFL2	ENSG00000165410	1073	0	0	-7.14206	-2.83634	7.14206	down	NEM7	GO:0003779|GO:0005515|GO:0005737|GO:0015629|GO:0016363|GO:0030042	protein-coding	cofilin 2 (muscle)	chr14	35179588	35184029
CHAF1A	ENSG00000167670	10036	0	0	-4.14116	-2.05003	4.14116	down	CAF-1|CAF1|CAF1B|CAF1P150|P150	GO:0003682|GO:0005515|GO:0006260|GO:0006281|GO:0006335|GO:0006351|GO:0006355|GO:0006461|GO:0007049|GO:0031497|GO:0033186|GO:0042802|GO:0051082|GO:0070087|GO:0071778	protein-coding	chromatin assembly factor 1, subunit A (p150)	chr19	4402660	4443394
CHRD	ENSG00000090539	8646	0	0	-3.24634	-1.69882	3.24634	down		GO:0001501|GO:0001649|GO:0001702|GO:0001707|GO:0002053|GO:0005515|GO:0005615|GO:0008201|GO:0019955|GO:0021919|GO:0030336|GO:0030514|GO:0030900|GO:0033504|GO:0045545|GO:0045668|GO:0045785	protein-coding	chordin	chr3	184097861	184107617
CHRFAM7A	ENSG00000166664	89832	3.26604e-08	1.17594e-07	-2.63281	-1.3966	2.63281	down	CHRNA7|CHRNA7-DR1|D-10	GO:0005230|GO:0016021	protein-coding	CHRNA7 (cholinergic receptor, nicotinic, alpha 7, exons 5-10) and FAM7A (family with sequence similarity 7A, exons A-E) fusion	chr15	30653443	30685864
CHTF8P1		677883	1.21844e-05	3.61272e-05	-3.38114	-1.75751	3.38114	down	CHTF8P|CTF8P		pseudo	CHTF8 pseudogene 1	chrX	44492576	44495311
CIB1		10519	0	0	-4.46521	-2.15873	4.46521	down	CIB|CIBP|KIP1|PRKDCIP|SIP2-28	GO:0005509|GO:0005515|GO:0005654|GO:0005737|GO:0005783|GO:0006302|GO:0006915|GO:0006974|GO:0007113|GO:0007155|GO:0008285|GO:0016020|GO:0016324|GO:0030175|GO:0042383|GO:0043495|GO:0044325|GO:0070886|GO:0090004|GO:0097191	protein-coding	calcium and integrin binding 1 (calmyrin)	chr15	90773477	90808991
CIB4	ENSG00000157884	130106	0	0	-3.69363	-1.88504	3.69363	down	KIP4	GO:0005509	protein-coding	calcium and integrin binding family member 4	chr2	26804073	26864211
CKAP5	ENSG00000175216	9793	0	0	-2.63211	-1.39622	2.63211	down	CHTOG|MSPS|TOG|TOGp|ch-TOG	GO:0000086|GO:0000278|GO:0000922|GO:0000930|GO:0005515|GO:0005813|GO:0005829|GO:0007051|GO:0007067|GO:0015630|GO:0030951|GO:0035371|GO:0043234|GO:0050658|GO:0051297|GO:0051301	protein-coding	cytoskeleton associated protein 5	chr11	46765084	46867859
CLCN5	ENSG00000171365	1184	0	0	-2.74652	-1.45761	2.74652	down	CLC5|CLCK2|ClC-5|DENTS|NPHL1|NPHL2|XLRH|XRN|hCIC-K2	GO:0000139|GO:0005247|GO:0005254|GO:0005524|GO:0005765|GO:0005887|GO:0006810|GO:0006897|GO:0007588|GO:0010008|GO:0015297|GO:0016020|GO:0034220|GO:0045177|GO:0055085	protein-coding	chloride channel, voltage-sensitive 5	chrX	49687225	49863892
CLDN17	ENSG00000156282	26285	8.49747e-09	3.18012e-08	-3.70662	-1.8901	3.70662	down		GO:0005198|GO:0005794|GO:0005886|GO:0005923|GO:0016021|GO:0016338|GO:0034329|GO:0042802|GO:0045216|GO:0070830	protein-coding	claudin 17	chr21	31538241	31538971
CLEC18A	ENSG00000157322	348174	0	0	-5.76717	-2.52786	5.76717	down	MRCL|MRCL1|MRLP2	GO:0005576|GO:0030246	protein-coding	C-type lectin domain family 18, member A	chr16	69984608	69998250
CLEC18B	ENSG00000140839	497190	0	0	-5.08655	-2.34669	5.08655	down	MRCL2	GO:0005576|GO:0030246	protein-coding	C-type lectin domain family 18, member B	chr16	74442529	74455649
CLEC9A	ENSG00000197992	283420	0	0	-2.6621	-1.41257	2.6621	down	DNGR1|UNQ9341	GO:0006898|GO:0009986|GO:0016021|GO:0030246|GO:0050715	protein-coding	C-type lectin domain family 9, member A	chr12	10183276	10218565
CLK2	ENSG00000176444	1196	0	0	-4.21389	-2.07515	4.21389	down	hCLK2	GO:0004674|GO:0004712|GO:0004713|GO:0005515|GO:0005524|GO:0005634|GO:0006468|GO:0010212|GO:0016607|GO:0032526|GO:0043484|GO:0045721|GO:0046777	protein-coding	CDC-like kinase 2	chr1	155232659	155247501
CLSTN2		64084	2.0739e-13	1.01267e-12	-2.65912	-1.41095	2.65912	down	ALC-GAMMA|CDHR13|CS2|CSTN2|alcagamma	GO:0000139|GO:0005509|GO:0005789|GO:0007156|GO:0016021|GO:0045211	protein-coding	calsyntenin 2	chr3	139654027	140286919
CMIP	ENSG00000153815	80790	0	0	-2.57045	-1.36202	2.57045	down	TCMIP	GO:0005515|GO:0005543|GO:0005634|GO:0005737	protein-coding	c-Maf inducing protein	chr16	81478775	81745367
CMTM2	ENSG00000140932	146225	0	0	-5.66184	-2.50127	5.66184	down	CKLFSF2	GO:0005125|GO:0005615|GO:0005634|GO:0005730|GO:0006935|GO:0016021	protein-coding	CKLF-like MARVEL transmembrane domain containing 2	chr16	66613351	66622177
CNN1	ENSG00000130176	1264	0	0	-3.20917	-1.6822	3.20917	down	SMCC|Sm-Calp	GO:0003779|GO:0005516|GO:0005856|GO:0006940|GO:0031032	protein-coding	calponin 1, basic, smooth muscle	chr19	11649579	11661138
CNOT4	ENSG00000080802	4850	0	0	-5.98986	-2.58252	5.98986	down	CLONE243|NOT4|NOT4H	GO:0000166|GO:0000288|GO:0000289|GO:0003723|GO:0004842|GO:0005515|GO:0005634|GO:0005829|GO:0008270|GO:0010467|GO:0016070|GO:0016071|GO:0030014|GO:0051865	protein-coding	CCR4-NOT transcription complex, subunit 4	chr7	135046547	135194875
CNOT6LP1		729530	0	0	-4.70095	-2.23295	4.70095	down			pseudo	CCR4-NOT transcription complex, subunit 6-like pseudogene 1	chr15	56295503	56299377
COA3	ENSG00000183978	28958	0	0	-3.28301	-1.71502	3.28301	down	CCDC56|MITRAC12	GO:0005515|GO:0031305|GO:0033617|GO:0070131	protein-coding	cytochrome c oxidase assembly factor 3	chr17	40947165	40950743
COASY	ENSG00000068120	80347	0	0	-2.99876	-1.58436	2.99876	down	DPCK|NBP|PPAT|UKR1|pOV-2	GO:0004140|GO:0004595|GO:0005515|GO:0005524|GO:0005634|GO:0005730|GO:0005737|GO:0005741|GO:0006766|GO:0006767|GO:0009108|GO:0015937|GO:0015939|GO:0044281	protein-coding	CoA synthase	chr17	40714092	40718299
COG1	ENSG00000166685	9382	0	0	-2.54558	-1.348	2.54558	down	CDG2G|LDLB	GO:0000139|GO:0005515|GO:0005794|GO:0006891|GO:0007030|GO:0015031|GO:0017119	protein-coding	component of oligomeric golgi complex 1	chr17	71189173	71204645
COL18A1	ENSG00000182871	80781	0	0	-3.84463	-1.94284	3.84463	down	KNO|KNO1|KS	GO:0001525|GO:0001886|GO:0005198|GO:0005515|GO:0005576|GO:0005581|GO:0005604|GO:0005615|GO:0005788|GO:0007155|GO:0007601|GO:0008284|GO:0008285|GO:0009887|GO:0022617|GO:0030198|GO:0030335|GO:0030574|GO:0031012|GO:0042802|GO:0043065|GO:0046872	protein-coding	collagen, type XVIII, alpha 1	chr21	46825097	46933634
COL1A1	ENSG00000108821	1277	0	0	-24.065	-4.58886	24.065	down	OI4	GO:0001501|GO:0001568|GO:0001649|GO:0001957|GO:0001958|GO:0005201|GO:0005515|GO:0005576|GO:0005584|GO:0005615|GO:0005788|GO:0007584|GO:0007596|GO:0007601|GO:0007605|GO:0010718|GO:0010812|GO:0015031|GO:0022617|GO:0030168|GO:0030198|GO:0030199|GO:0030335|GO:0030574|GO:0031012|GO:0031960|GO:0032964|GO:0034504|GO:0034505|GO:0042542|GO:0042802|GO:0043434|GO:0043589|GO:0045893|GO:0046872|GO:0048407|GO:…	protein-coding	collagen, type I, alpha 1	chr17	48261457	48279000
COL1A2	ENSG00000164692	1278	0	0	-7.42298	-2.892	7.42298	down	OI4	GO:0001501|GO:0001568|GO:0005201|GO:0005515|GO:0005576|GO:0005584|GO:0005615|GO:0005788|GO:0007179|GO:0007266|GO:0007596|GO:0008217|GO:0022617|GO:0030168|GO:0030198|GO:0030199|GO:0030574|GO:0030674|GO:0031012|GO:0042476|GO:0042802|GO:0043589|GO:0046332|GO:0046872|GO:0048407|GO:0050900|GO:0070062|GO:0070208|GO:0071230	protein-coding	collagen, type I, alpha 2	chr7	94023873	94060544
COL27A1		85301	0	0	-7.15317	-2.83858	7.15317	down		GO:0005201|GO:0005576|GO:0005583|GO:0005788|GO:0030198|GO:0046872	protein-coding	collagen, type XXVII, alpha 1	chr9	116918231	117072975
COL2A1	ENSG00000139219	1280	0	0	-3.73341	-1.9005	3.73341	down	ANFH|AOM|COL11A3|SEDC	GO:0001501|GO:0001502|GO:0001894|GO:0001958|GO:0002062|GO:0003007|GO:0005576|GO:0005585|GO:0005604|GO:0005615|GO:0005788|GO:0006029|GO:0007411|GO:0007417|GO:0007601|GO:0007605|GO:0010468|GO:0022617|GO:0030020|GO:0030198|GO:0030199|GO:0030574|GO:0030903|GO:0042472|GO:0042802|GO:0043066|GO:0046872|GO:0048407|GO:0051216|GO:0060021|GO:0060174|GO:0060272|GO:0060351|GO:0071599|GO:0071773	protein-coding	collagen, type II, alpha 1	chr12	48366748	48398285
COL3A1	ENSG00000168542	1281	0	0	-3.48552	-1.80138	3.48552	down	EDS4A	GO:0001501|GO:0001568|GO:0005178|GO:0005201|GO:0005515|GO:0005576|GO:0005586|GO:0005615|GO:0005788|GO:0007160|GO:0007179|GO:0007229|GO:0007411|GO:0007507|GO:0009314|GO:0018149|GO:0021987|GO:0022617|GO:0030168|GO:0030198|GO:0030199|GO:0030574|GO:0031012|GO:0032964|GO:0034097|GO:0035025|GO:0042060|GO:0043206|GO:0043588|GO:0046332|GO:0046872|GO:0048407|GO:0048565|GO:0050777|GO:0071230|GO:2001223	protein-coding	collagen, type III, alpha 1	chr2	189839099	189877472
COL5A1	ENSG00000130635	1289	0	0	-2.97472	-1.57275	2.97472	down		GO:0001568|GO:0003007|GO:0005178|GO:0005201|GO:0005576|GO:0005588|GO:0005604|GO:0005788|GO:0007155|GO:0007411|GO:0008201|GO:0016477|GO:0022617|GO:0030198|GO:0030199|GO:0030574|GO:0031012|GO:0032964|GO:0035313|GO:0035989|GO:0043206|GO:0043394|GO:0043588|GO:0045112|GO:0046872|GO:0048407|GO:0048592|GO:0051128	protein-coding	collagen, type V, alpha 1	chr9	137533651	137736688
COL9A2	ENSG00000049089	1298	0	0	-2.64587	-1.40374	2.64587	down	DJ39G22.4|EDM2|MED|STL5	GO:0001501|GO:0005576|GO:0005594|GO:0005788|GO:0007411|GO:0022617|GO:0030020|GO:0030198|GO:0030574	protein-coding	collagen, type IX, alpha 2	chr1	40766163	40783060
COLEC11	ENSG00000118004	78989	0	0	-3.60765	-1.85106	3.60765	down	3MC2|CL-K1-I|CL-K1-II|CL-K1-IIa|CL-K1-IIb|CLK1	GO:0005537|GO:0005576|GO:0005581|GO:0007275|GO:0032502	protein-coding	collectin sub-family member 11	chr2	3642422	3692234
COPG1	ENSG00000181789	22820	0	0	-7.52614	-2.91191	7.52614	down	COPG	GO:0000139|GO:0005198|GO:0005515|GO:0005634|GO:0005737|GO:0005794|GO:0005829|GO:0006886|GO:0006890|GO:0030126|GO:0048205|GO:0051683|GO:0072384	protein-coding	coatomer protein complex, subunit gamma 1	chr3	128968453	128996616
COX17P1		81993	0	0	-5.04112	-2.33374	5.04112	down	COX17P		pseudo	COX17 cytochrome c oxidase copper chaperone pseudogene 1	chr13	47064992	47065394
COX4I2	ENSG00000131055	84701	1.43929e-12	6.72965e-12	-2.6832	-1.42395	2.6832	down	COX4|COX4-2|COX4B|COX4L2|COXIV-2|dJ857M17.2	GO:0004129|GO:0005751|GO:0006091|GO:0045333|GO:0055114	protein-coding	cytochrome c oxidase subunit IV isoform 2 (lung)	chr20	30225691	30232800
COX5A		9377	2.64925e-09	1.02614e-08	-3.16386	-1.66169	3.16386	down	COX|COX-VA|VA	GO:0004129|GO:0005743|GO:0009055|GO:0022904|GO:0044237|GO:0044281|GO:0046872	protein-coding	cytochrome c oxidase subunit Va	chr15	75212617	75230495
COX6A1	ENSG00000111775	1337	0	0	-5.92255	-2.56622	5.92255	down	COX6A|COX6AL	GO:0004129|GO:0005743|GO:0005751|GO:0006091|GO:0022904|GO:0044237|GO:0044281	protein-coding	cytochrome c oxidase subunit VIa polypeptide 1	chr12	120875893	120878545
COX6B1	ENSG00000126267	1340	0	0	-3.85786	-1.9478	3.85786	down	COX6B|COXG|COXVIb1	GO:0004129|GO:0005739|GO:0005743|GO:0005758|GO:0022904|GO:0044237|GO:0044281|GO:0055114	protein-coding	cytochrome c oxidase subunit VIb polypeptide 1 (ubiquitous)	chr19	36139125	36149686
CPAMD8	ENSG00000160111	27151	4.05865e-07	1.34971e-06	-2.82418	-1.49783	2.82418	down	K-CAP|VIP	GO:0004867|GO:0005615|GO:0005886	protein-coding	C3 and PZP-like, alpha-2-macroglobulin domain containing 8	chr19	17003762	17137625
CPLX3	ENSG00000213578	594855	0	0	-2.76895	-1.46934	2.76895	down	CPX-III|CPXIII	GO:0005326|GO:0005829|GO:0005886|GO:0016079|GO:0019905|GO:0030054|GO:0030073|GO:0045202|GO:0046928	protein-coding	complexin 3	chr15	75117817	75124136
CPSF7	ENSG00000149532	79869	0	0	-2.59075	-1.37337	2.59075	down	CFIm59	GO:0000166|GO:0000398|GO:0003723|GO:0005515|GO:0005634|GO:0005654|GO:0005849|GO:0006366|GO:0006369|GO:0008380|GO:0010467|GO:0031124|GO:0051262	protein-coding	cleavage and polyadenylation specific factor 7, 59kDa	chr11	61170120	61197464
CR2	ENSG00000117322	1380	0	0	-3.41026	-1.76988	3.41026	down	C3DR|CD21|CR|CVID7|SLEB9	GO:0004875|GO:0004888|GO:0005886|GO:0006955|GO:0006958|GO:0009897|GO:0016021|GO:0042113|GO:0042803|GO:0045087	protein-coding	complement component (3d/Epstein Barr virus) receptor 2	chr1	207627645	207663240
CRABP1	ENSG00000166426	1381	0	0	-3.72358	-1.89669	3.72358	down	CRABP|CRABP-I|CRABPI|RBP5	GO:0001972|GO:0005215|GO:0005501|GO:0005829|GO:0007165|GO:0007275|GO:0016918|GO:0019841	protein-coding	cellular retinoic acid binding protein 1	chr15	78632666	78640572
CREB3L2	ENSG00000182158	64764	0	0	-3.37439	-1.75463	3.37439	down	BBF2H7	GO:0002062|GO:0003700|GO:0005634|GO:0005783|GO:0005789|GO:0006351|GO:0006888|GO:0006986|GO:0016021|GO:0034976|GO:0035497|GO:0043565|GO:0044212|GO:0045893|GO:0051216	protein-coding	cAMP responsive element binding protein 3-like 2	chr7	137559725	137686847
CREB5	ENSG00000146592	9586	0	0	-4.02174	-2.00782	4.02174	down	CRE-BPA	GO:0001077|GO:0003700|GO:0005515|GO:0005634|GO:0006366|GO:0043565|GO:0045444|GO:0045893|GO:0046872|GO:0060612	protein-coding	cAMP responsive element binding protein 5	chr7	28338940	28865511
CRTC2	ENSG00000160741	200186	0	0	-3.42175	-1.77473	3.42175	down	TORC-2|TORC2	GO:0005634|GO:0005730|GO:0005737|GO:0006094|GO:0006351|GO:0008140|GO:0019048|GO:0032793|GO:0042593|GO:0051289	protein-coding	CREB regulated transcription coactivator 2	chr1	153920148	153931132
CRYBA	ENSG00000160202	1409	1.04252e-09	4.15348e-09	-4.24563	-2.08598	4.24563	down	CRYA1|CTRCT9|HSPB4	GO:0001666|GO:0001934|GO:0005212|GO:0005515|GO:0005634|GO:0005737|GO:0007005|GO:0007015|GO:0007021|GO:0007601|GO:0010288|GO:0010629|GO:0030307|GO:0032387|GO:0042026|GO:0042493|GO:0042542|GO:0042802|GO:0043066|GO:0043154|GO:0046872|GO:0048596|GO:0051082|GO:0051260|GO:0051384|GO:0060561|GO:0070141|GO:0070309	protein-coding	crystallin, alpha A	chr21	44589141	44592913
CRYBB2	ENSG00000244752	1415	0	0	-3.7068	-1.89017	3.7068	down	CCA2|CRYB2|CRYB2A|CTRCT3|D22S665	GO:0005198|GO:0005212|GO:0007601|GO:0042802|GO:0042803|GO:0043010|GO:0050896	protein-coding	crystallin, beta B2	chr22	25615612	25627836
CRYGS		1427	0	0	-3.04067	-1.60439	3.04067	down	CRYG8|CTRCT20	GO:0002009|GO:0002088|GO:0005212	protein-coding	crystallin, gamma S	chr3	186256232	186264491
CSDE1	ENSG00000009307	7812	0	0	-2.87602	-1.52407	2.87602	down	D1S155E|RP5-1000E10.3|UNR	GO:0003677|GO:0003723|GO:0006355|GO:0008584|GO:0070937|GO:0070966	protein-coding	cold shock domain containing E1, RNA-binding	chr1	115259534	115300671
CSF1R	ENSG00000182578	1436	1.3495e-06	4.32733e-06	-2.64588	-1.40374	2.64588	down	C-FMS|CD115|CSF-1R|CSFR|FIM2|FMS|HDLS|M-CSF-R	GO:0001934|GO:0005011|GO:0005524|GO:0005886|GO:0005887|GO:0006954|GO:0007165|GO:0007169|GO:0007275|GO:0008283|GO:0008284|GO:0008360|GO:0009986|GO:0018108|GO:0019221|GO:0019955|GO:0030097|GO:0030224|GO:0030225|GO:0030316|GO:0030335|GO:0031529|GO:0036006|GO:0042517|GO:0042803|GO:0043235|GO:0045087|GO:0045124|GO:0045217|GO:0046488|GO:0046777|GO:0048015|GO:0060603|GO:0061098|GO:0070374|GO:0071345|GO:…	protein-coding	colony stimulating factor 1 receptor	chr5	149432854	149492935
CSF2RB	ENSG00000100368	1439	0	0	-2.69033	-1.42778	2.69033	down	CD131|CDw131|IL3RB|IL5RB|SMDP5	GO:0004872|GO:0004912|GO:0004914|GO:0005515|GO:0005886|GO:0005887|GO:0007165|GO:0007585|GO:0030526|GO:0036016|GO:0038043|GO:0038156	protein-coding	colony stimulating factor 2 receptor, beta, low-affinity (granulocyte-macrophage)	chr22	37309675	37336479
CSK	ENSG00000103653	1445	9.76996e-15	5.10051e-14	-3.43653	-1.78095	3.43653	down		GO:0004713|GO:0004715|GO:0005515|GO:0005524|GO:0005737|GO:0005794|GO:0005813|GO:0005829|GO:0005886|GO:0005911|GO:0006468|GO:0007173|GO:0007420|GO:0007596|GO:0008022|GO:0008285|GO:0010989|GO:0018108|GO:0019903|GO:0030168|GO:0031295|GO:0032715|GO:0033673|GO:0034332|GO:0042802|GO:0042997|GO:0043231|GO:0043406|GO:0045121|GO:0045779|GO:0046777|GO:0048709|GO:0050765|GO:0050852|GO:0060368|GO:0070064|GO:…	protein-coding	c-src tyrosine kinase	chr15	75074425	75095539
CSNK1G2	ENSG00000133275	1455	0	0	-2.7228	-1.44509	2.7228	down	CK1g2	GO:0000287|GO:0001948|GO:0004674|GO:0005524|GO:0005737|GO:0005829|GO:0006468|GO:0006665|GO:0007165|GO:0016055|GO:0030148|GO:0042277|GO:0044281|GO:0046777|GO:0051219	protein-coding	casein kinase 1, gamma 2	chr19	1941161	1981336
CSPG4P5		114817	0	0	-6.14816	-2.62015	6.14816	down			pseudo	chondroitin sulfate proteoglycan 4 pseudogene 5	chr15	84953013	84966398
CSPP1	ENSG00000104218	79848	0	0	-3.23579	-1.69412	3.23579	down	CSPP	GO:0000922|GO:0005737|GO:0005813|GO:0005819|GO:0005874|GO:0032467|GO:0051781	protein-coding	centrosome and spindle pole associated protein 1	chr8	67976603	68108849
CST4	ENSG00000101441	1472	1.69176e-12	7.88644e-12	-6.3741	-2.67222	6.3741	down		GO:0004869|GO:0005576	protein-coding	cystatin S	chr20	23666277	23669662
CTAG2	ENSG00000126890	30848	0	0	-2.92951	-1.55066	2.92951	down	CAMEL|CT2|CT6.2|CT6.2a|CT6.2b|ESO2|LAGE-1|LAGE2B	GO:0003674|GO:0005813|GO:0008150	protein-coding	cancer/testis antigen 2	chrX	153880246	153881853
CTAGE3P		220112	0	0	-6.62282	-2.72745	6.62282	down	CTAGE-3|CTAGE3	GO:0005575|GO:0008150	pseudo	CTAGE family, member 3, pseudogene	chr13	52481956	52484889
CTBP2P3		220147	4.44089e-16	2.47219e-15	-2.53653	-1.34285	2.53653	down			pseudo	C-terminal binding protein 2 pseudogene 3	chr18	58330272	58331603
CTBP2P5		646936	2.5454e-08	9.22371e-08	-5.06974	-2.34191	5.06974	down			pseudo	C-terminal binding protein 2 pseudogene 5	chr2	49142404	49143726
CTCF	ENSG00000102974	10664	0	0	-4.35303	-2.12202	4.35303	down	MRD21	GO:0000775|GO:0000793|GO:0003700|GO:0003714|GO:0005515|GO:0005634|GO:0005654|GO:0005730|GO:0006349|GO:0006351|GO:0007059|GO:0008270|GO:0010216|GO:0010628|GO:0016568|GO:0016584|GO:0031060|GO:0035065|GO:0040029|GO:0040030|GO:0043035|GO:0043565|GO:0044212|GO:0045892|GO:0045893|GO:0070602	protein-coding	CCCTC-binding factor (zinc finger protein)	chr16	67596310	67673088
CTDNEP1	ENSG00000175826	23399	0	0	-3.12974	-1.64604	3.12974	down	DULLARD|HSA011916|NET56	GO:0004722|GO:0005515|GO:0005635|GO:0005737|GO:0005789|GO:0006470|GO:0006998|GO:0010867|GO:0016021|GO:0031965|GO:0034504|GO:0071595	protein-coding	CTD nuclear envelope phosphatase 1	chr17	7146906	7155259
CTGF	ENSG00000118523	1490	0	0	-3.56052	-1.83209	3.56052	down	CCN2|HCS24|IGFBP8|NOV2	GO:0001502|GO:0001503|GO:0001525|GO:0001558|GO:0001934|GO:0001968|GO:0005178|GO:0005515|GO:0005520|GO:0005576|GO:0005578|GO:0005615|GO:0005794|GO:0005801|GO:0005829|GO:0005886|GO:0005938|GO:0006260|GO:0006367|GO:0007160|GO:0007229|GO:0008083|GO:0008201|GO:0008284|GO:0008543|GO:0008544|GO:0009611|GO:0009749|GO:0010260|GO:0010467|GO:0010628|GO:0010629|GO:0010942|GO:0016477|GO:0030154|GO:0030324|GO:…	protein-coding	connective tissue growth factor	chr6	132269317	132272518
CTGLF11P		653259	0	0	-3.84339	-1.94238	3.84339	down	bA145E20.1	GO:0005543|GO:0008060|GO:0008270|GO:0032312	pseudo	centaurin, gamma-like family, member 11 pseudogene	chr10	47708453	47730242
CTNNB1	ENSG00000168036	1499	0	0	-2.5046	-1.32458	2.5046	down	CTNNB|MRD19|armadillo	GO:0000122|GO:0000578|GO:0000922|GO:0001102|GO:0001569|GO:0001658|GO:0001701|GO:0001702|GO:0001708|GO:0001711|GO:0001764|GO:0001837|GO:0001840|GO:0001889|GO:0002052|GO:0002053|GO:0002089|GO:0003136|GO:0003266|GO:0003337|GO:0003682|GO:0003690|GO:0003700|GO:0003713|GO:0004871|GO:0005198|GO:0005515|GO:0005634|GO:0005654|GO:0005667|GO:0005737|GO:0005813|GO:0005829|GO:0005886|GO:0005911|GO:0005912|GO:…	protein-coding	catenin (cadherin-associated protein), beta 1, 88kDa	chr3	41236401	41281939
CTNND2	ENSG00000169862	1501	0	0	-2.74798	-1.45837	2.74798	down	GT24|NPRAP	GO:0001763|GO:0005515|GO:0005634|GO:0005737|GO:0005912|GO:0006351|GO:0006355|GO:0007155|GO:0007158|GO:0007165|GO:0007275|GO:0007612|GO:0043204|GO:0048167	protein-coding	catenin (cadherin-associated protein), delta 2	chr5	10971952	11904110
CTRB2	ENSG00000168928	440387	0	0	-3.34578	-1.74234	3.34578	down		GO:0004252|GO:0005576|GO:0005615|GO:0006508|GO:0006766|GO:0006767|GO:0007586|GO:0009235|GO:0022617|GO:0030198|GO:0044281	protein-coding	chymotrypsinogen B2	chr16	75237994	75241072
CTSF	ENSG00000174080	8722	0	0	-2.5485	-1.34965	2.5485	down	CATSF|CLN13	GO:0004197|GO:0005764|GO:0006508|GO:0019886|GO:0043202	protein-coding	cathepsin F	chr11	66330935	66336047
CTSG	ENSG00000100448	1511	0	0	-3.65055	-1.86811	3.65055	down	CATG|CG	GO:0002003|GO:0004252|GO:0005576|GO:0005615|GO:0005886|GO:0006508|GO:0006955|GO:0008201|GO:0008233|GO:0009986|GO:0022617|GO:0030141|GO:0030198|GO:0031012|GO:0032496|GO:0044130|GO:0044267|GO:0050778|GO:0050832|GO:0070946	protein-coding	cathepsin G	chr14	25042724	25045466
CTSL	ENSG00000135047	1514	0	0	-2.53094	-1.33967	2.53094	down	CATL|CTSL1|MEP	GO:0002224|GO:0002250|GO:0004197|GO:0005515|GO:0005576|GO:0005634|GO:0005764|GO:0006508|GO:0008234|GO:0019882|GO:0019886|GO:0022617|GO:0030198|GO:0030574|GO:0036021|GO:0042393|GO:0043202|GO:0045087|GO:0071888|GO:0097067	protein-coding	cathepsin L	chr9	90340974	90346384
CTTNBP2NL	ENSG00000143079	55917	0	0	-2.66179	-1.41239	2.66179	down		GO:0005515|GO:0005737|GO:0015629	protein-coding	CTTNBP2 N-terminal like	chr1	112938800	113006065
CXCL1	ENSG00000163739	2919	4.44089e-16	2.47219e-15	-6.42164	-2.68294	6.42164	down	FSP|GRO1|GROa|MGSA|MGSA-a|NAP-3|SCYB1	GO:0005102|GO:0005576|GO:0005615|GO:0006935|GO:0006954|GO:0006955|GO:0007165|GO:0007186|GO:0007399|GO:0008009|GO:0008047|GO:0008083|GO:0008283|GO:0008285|GO:0030036|GO:0035556|GO:0043085	protein-coding	chemokine (C-X-C motif) ligand 1 (melanoma growth stimulating activity, alpha)	chr4	74735109	74737019
CXCL17		284340	0	0	-4.30622	-2.10642	4.30622	down	DMC|Dcip1|UNQ473|VCC-1|VCC1	GO:0001525|GO:0005576|GO:0006935|GO:0030154	protein-coding	chemokine (C-X-C motif) ligand 17	chr19	42932695	42947136
CXorf66	ENSG00000203933	347487	2.4869e-14	1.27162e-13	-2.59848	-1.37767	2.59848	down		GO:0016021	protein-coding	chromosome X open reading frame 66	chrX	139037884	139047677
CYB5R1	ENSG00000159348	51706	0	0	-3.16057	-1.66019	3.16057	down	B5R.1|B5R1|B5R2|NQO3A2|humb5R2	GO:0004128|GO:0005739|GO:0016021|GO:0016126	protein-coding	cytochrome b5 reductase 1	chr1	202931001	202936404
CYLC2	ENSG00000155833	1539	4.44089e-16	2.47219e-15	-2.73054	-1.44918	2.73054	down		GO:0005200|GO:0007275|GO:0007283|GO:0030154|GO:0033150	protein-coding	cylicin, basic protein of sperm head cytoskeleton 2	chr9	105757593	105780770
CYP4F43P	ENSG00000239402	646802	0	0	-3.99995	-1.99998	3.99995	down			pseudo	cytochrome P450, family 4, subfamily F, polypeptide 43, pseudogene	chr2	131193235	131198988
CYP51P1		83528	0	0	-3.35352	-1.74567	3.35352	down			pseudo	cytochrome P450, family 51, pseudogene 1	chr3	82854162	82857307
CYTH1	ENSG00000108669	9267	0	0	-2.92915	-1.55048	2.92915	down	B2-1|CYTOHESIN-1|D17S811E|PSCD1|SEC7	GO:0005086|GO:0005515|GO:0005543|GO:0005737|GO:0005802|GO:0005829|GO:0005886|GO:0005923|GO:0016192|GO:0030155|GO:0031234|GO:0032012|GO:0090162	protein-coding	cytohesin 1	chr17	76670130	76778376
DAZAP1	ENSG00000071626	26528	0	0	-5.14114	-2.36209	5.14114	down		GO:0000166|GO:0001893|GO:0003723|GO:0005634|GO:0005730|GO:0005737|GO:0007283|GO:0008283|GO:0030154|GO:0035613	protein-coding	DAZ associated protein 1	chr19	1407584	1435682
DCAKD	ENSG00000172992	79877	0	0	-9.12816	-3.19032	9.12816	down		GO:0004140|GO:0005524|GO:0005739|GO:0015937	protein-coding	dephospho-CoA kinase domain containing	chr17	43100706	43138473
DCLK3	ENSG00000163673	85443	7.53175e-13	3.57018e-12	-2.56051	-1.35643	2.56051	down	CLR|DCAMKL3|DCDC3C|DCK3	GO:0004674|GO:0005524|GO:0005634|GO:0005737	protein-coding	doublecortin-like kinase 3	chr3	36753913	36781352
DCLRE1B	ENSG00000118655	64858	0	0	-2.80143	-1.48616	2.80143	down	APOLLO|SNM1B|SNMIB	GO:0000075|GO:0000723|GO:0000781|GO:0005515|GO:0005634|GO:0005737|GO:0005813|GO:0006281|GO:0008409|GO:0031627|GO:0031848|GO:0031860	protein-coding	DNA cross-link repair 1B	chr1	114447915	114456708
DCP1B	ENSG00000151065	196513	0	0	-3.73187	-1.8999	3.73187	down	DCP1|hDcp1b	GO:0000184|GO:0000288|GO:0005515|GO:0005634|GO:0005737|GO:0005829|GO:0010467|GO:0016070|GO:0016071|GO:0016787|GO:0043231|GO:0043928	protein-coding	decapping mRNA 1B	chr12	2050757	2113677
DCXR	ENSG00000169738	51181	0	0	-2.54351	-1.34682	2.54351	down	DCR|HCR2|HCRII|KIDCR|P34H|SDR20C1|XR	GO:0005881|GO:0005902|GO:0005903|GO:0005997|GO:0006006|GO:0006739|GO:0016020|GO:0016655|GO:0042732|GO:0050038|GO:0051289|GO:0055114	protein-coding	dicarbonyl/L-xylulose reductase	chr17	79993757	79995573
DDC	ENSG00000132437	1644	0	0	-3.09394	-1.62945	3.09394	down	BADC	GO:0004058|GO:0005515|GO:0005829|GO:0006520|GO:0007623|GO:0008021|GO:0010259|GO:0015842|GO:0016597|GO:0019904|GO:0030170|GO:0030424|GO:0033076|GO:0034641|GO:0035690|GO:0042416|GO:0042423|GO:0042427|GO:0043025|GO:0044281|GO:0046219|GO:0046684|GO:0052314|GO:0071312|GO:0071363	protein-coding	dopa decarboxylase (aromatic L-amino acid decarboxylase)	chr7	50526134	50633154
DDIT3	ENSG00000175197	1649	4.44089e-16	2.47219e-15	-3.9614	-1.98601	3.9614	down	CEBPZ|CHOP|CHOP-10|CHOP10|GADD153	GO:0001955|GO:0003677|GO:0003700|GO:0003714|GO:0005515|GO:0005634|GO:0005654|GO:0005770|GO:0006355|GO:0006974|GO:0006983|GO:0006986|GO:0006987|GO:0007050|GO:0008134|GO:0016055|GO:0030968|GO:0032757|GO:0034976|GO:0042789|GO:0043161|GO:0043433|GO:0043525|GO:0043565|GO:0043620|GO:0044267|GO:0044324|GO:0045454|GO:0045662|GO:0045892|GO:0045893|GO:0045944|GO:0051209|GO:0070059|GO:0090090|GO:2000016	protein-coding	DNA-damage-inducible transcript 3	chr12	57910371	57914300
DDX1	ENSG00000079785	1653	0	0	-3.29927	-1.72215	3.29927	down	DBP-RB|UKVH5d	GO:0000245|GO:0003677|GO:0003682|GO:0003712|GO:0003724|GO:0003725|GO:0004518|GO:0004527|GO:0005515|GO:0005524|GO:0005634|GO:0005730|GO:0005737|GO:0006302|GO:0006351|GO:0006355|GO:0006446|GO:0007275|GO:0008026|GO:0008143|GO:0009615|GO:0010494|GO:0030529|GO:0032508|GO:0033677|GO:0043330|GO:0071920|GO:0072669|GO:0090305	protein-coding	DEAD (Asp-Glu-Ala-Asp) box helicase 1	chr2	15731745	15771235
DDX17	ENSG00000100201	10521	0	0	-10.9622	-3.45446	10.9622	down	P72|RH70	GO:0003713|GO:0003723|GO:0003724|GO:0005515|GO:0005524|GO:0005634|GO:0005730|GO:0006351|GO:0006396|GO:0008026|GO:0008186|GO:0030331|GO:0033148|GO:0045944|GO:2001014	protein-coding	DEAD (Asp-Glu-Ala-Asp) box helicase 17	chr22	38879443	38903665
DDX39B	ENSG00000198563	7919	0	0	-2.60834	-1.38313	2.60834	down	BAT1|D6S81E|UAP56	GO:0000245|GO:0000346|GO:0000398|GO:0004004|GO:0005515|GO:0005524|GO:0005634|GO:0005681|GO:0005687|GO:0005688|GO:0005737|GO:0006406|GO:0008186|GO:0008380|GO:0010501|GO:0016607|GO:0017070|GO:0030621|GO:0043008|GO:0046784	protein-coding	DEAD (Asp-Glu-Ala-Asp) box polypeptide 39B	chr6	31497996	31510252
DDX5	ENSG00000108654	1655	0	0	-7.63265	-2.93218	7.63265	down	G17P1|HLR1|HUMP68|p68	GO:0000122|GO:0000381|GO:0000398|GO:0001701|GO:0003713|GO:0003724|GO:0004004|GO:0005515|GO:0005516|GO:0005524|GO:0005634|GO:0005730|GO:0006351|GO:0007623|GO:0016049|GO:0019899|GO:0030331|GO:0030529|GO:0033148|GO:0036002|GO:0043517|GO:0045069|GO:0045667|GO:0045944|GO:0048306|GO:0050681|GO:0060765|GO:0071013|GO:0072332|GO:2001014	protein-coding	DEAD (Asp-Glu-Ala-Asp) box helicase 5	chr17	62494374	62502484
DDX50	ENSG00000107625	79009	0	0	-3.72034	-1.89543	3.72034	down	GU2|GUB|RH-II/GuB|mcdrh	GO:0003723|GO:0005524|GO:0005730|GO:0005886|GO:0008026	protein-coding	DEAD (Asp-Glu-Ala-Asp) box polypeptide 50	chr10	70661034	70706603
DDX54	ENSG00000123064	79039	2.24265e-14	1.1489e-13	-3.13073	-1.6465	3.13073	down	DP97	GO:0003714|GO:0003723|GO:0004004|GO:0005102|GO:0005524|GO:0005634|GO:0005730|GO:0006351|GO:0006355|GO:0006396|GO:0016070|GO:0030331|GO:0030520	protein-coding	DEAD (Asp-Glu-Ala-Asp) box polypeptide 54	chr12	113594978	113623284
DECR1	ENSG00000104325	1666	0	0	-2.95988	-1.56554	2.95988	down	DECR|NADPH|SDR18C1	GO:0005634|GO:0005730|GO:0005737|GO:0005739|GO:0005759|GO:0006635|GO:0008670|GO:0016651|GO:0044255|GO:0044281|GO:0051289|GO:0070402	protein-coding	2,4-dienoyl CoA reductase 1, mitochondrial	chr8	91013580	91064227
DEFA1	ENSG00000206047	1667	0	0	-3.75873	-1.91024	3.75873	down	DEF1|DEFA2|HNP-1|HP-1|HP1|MRS		protein-coding	defensin, alpha 1	chr8	6835171	6837614
DEFB112	ENSG00000180872	245915	9.69303e-07	3.13874e-06	-3.32412	-1.73297	3.32412	down	DEFB-12	GO:0005576|GO:0042742	protein-coding	defensin, beta 112	chr6	50011288	50016364
DENND4A	ENSG00000174485	10260	0	0	-2.6022	-1.37973	2.6022	down	IRLB|MYCPBP	GO:0003677|GO:0005634|GO:0006351|GO:0006355|GO:0017112	protein-coding	DENN/MADD domain containing 4A	chr15	65952957	66084631
DENND6B	ENSG00000205593	414918	0	0	-2.7709	-1.47036	2.7709	down	AFI1B|FAM116B	GO:0017112|GO:0055037	protein-coding	DENN/MADD domain containing 6B	chr22	50750392	50765489
DES	ENSG00000175084	1674	0	0	-3.23866	-1.6954	3.23866	down	CSM1|CSM2|LGMD2R	GO:0005200|GO:0005515|GO:0005829|GO:0005882|GO:0005916|GO:0006936|GO:0007010|GO:0008016|GO:0008092|GO:0030018|GO:0030049|GO:0031594|GO:0042383|GO:0042802	protein-coding	desmin	chr2	220283099	220291461
DGCR6	ENSG00000183628	8214	0	0	-2.86566	-1.51887	2.86566	down		GO:0003674|GO:0005578|GO:0005634|GO:0007155|GO:0009887	protein-coding	DiGeorge syndrome critical region gene 6	chr22	18893541	18899601
DGKZ	ENSG00000149091	8525	0	0	-2.82073	-1.49607	2.82073	down	DAGK5|DAGK6|DGK-ZETA|hDGKzeta	GO:0001727|GO:0003951|GO:0004143|GO:0004857|GO:0005515|GO:0005524|GO:0005634|GO:0005730|GO:0005737|GO:0005886|GO:0007205|GO:0007596|GO:0008022|GO:0016477|GO:0030027|GO:0030168|GO:0031571|GO:0035556|GO:0045930|GO:0046580|GO:0046834|GO:0046872	protein-coding	diacylglycerol kinase, zeta	chr11	46354455	46402104
DIAPH1	ENSG00000131504	1729	0	0	-5.90832	-2.56275	5.90832	down	DFNA1|DIA1|DRF1|LFHL1|hDIA1	GO:0003779|GO:0005102|GO:0005515|GO:0005522|GO:0005737|GO:0007010|GO:0007605|GO:0008360|GO:0017048|GO:0030041|GO:0031175|GO:0032587|GO:0032886|GO:0035372|GO:0042802|GO:0043005|GO:0044325|GO:0051279|GO:0071420|GO:0072686	protein-coding	diaphanous-related formin 1	chr5	140894588	140998622
DIEXF	ENSG00000117597	27042	0	0	-3.83617	-1.93967	3.83617	down	C1orf107|DEF|DJ434O14.5|UTP25	GO:0005730|GO:0007275	protein-coding	digestive organ expansion factor homolog (zebrafish)	chr1	210001312	210030910
DIS3L2	ENSG00000144535	129563	0	0	-3.16604	-1.66268	3.16604	down	FAM6A|PRLMNS|hDIS3L2	GO:0000175|GO:0000291|GO:0000932|GO:0003723|GO:0004540|GO:0005515|GO:0005737|GO:0005844|GO:0007067|GO:0008285|GO:0010587|GO:0019827|GO:0051301|GO:0051306|GO:1990074	protein-coding	DIS3 mitotic control homolog (S. cerevisiae)-like 2	chr2	232826293	233208678
DMTF1	ENSG00000135164	9988	0	0	-2.96836	-1.56967	2.96836	down	DMP1|DMTF|hDMP1	GO:0003677|GO:0003682|GO:0003700|GO:0005634|GO:0005730|GO:0005737|GO:0006351|GO:0006355|GO:0007049	protein-coding	cyclin D binding myb-like transcription factor 1	chr7	86781677	86825648
DNAJC11	ENSG00000007923	55735	0	0	-2.78179	-1.47601	2.78179	down	dJ126A5.1	GO:0005743	protein-coding	DnaJ (Hsp40) homolog, subfamily C, member 11	chr1	6694228	6761966
DOCK1	ENSG00000150760	1793	0	0	-4.36966	-2.12752	4.36966	down	DOCK180|ced5	GO:0005085|GO:0005096|GO:0005515|GO:0005737|GO:0005829|GO:0006911|GO:0006915|GO:0007165|GO:0007229|GO:0007264|GO:0007411|GO:0007596|GO:0016020|GO:0016477|GO:0017124|GO:0038096|GO:0043547|GO:0045087	protein-coding	dedicator of cytokinesis 1	chr10	128594023	129250781
DOCK11P1		100132537	0.00638833	0.014762	-2.68429	-1.42454	2.68429	down			pseudo	dedicator of cytokinesis 11 pseudogene 1	chr14	45329161	45335443
DOCK5	ENSG00000147459	80005	0	0	-2.71581	-1.44138	2.71581	down		GO:0005085|GO:0005737|GO:0007264	protein-coding	dedicator of cytokinesis 5	chr8	25042287	25273231
DOK4	ENSG00000125170	55715	0	0	-3.13211	-1.64713	3.13211	down		GO:0000165|GO:0005057|GO:0005158|GO:0005515|GO:0005543|GO:0007169|GO:0007399	protein-coding	docking protein 4	chr16	57505870	57520385
DPEP3	ENSG00000141096	64180	0.000416989	0.00108464	-3.62924	-1.85967	3.62924	down	MBD3	GO:0006508|GO:0007140|GO:0008235|GO:0008239|GO:0016805|GO:0031225|GO:0046872	protein-coding	dipeptidase 3	chr16	68009566	68014452
DPPA3P2		400206	0.000347	0.000909348	-3.2277	-1.69051	3.2277	down	STELLAR		pseudo	developmental pluripotency associated 3 pseudogene 2	chr14	36840370	36841576
DPPA5	ENSG00000203909	340168	7.97341e-09	2.9909e-08	-2.87541	-1.52377	2.87541	down	ESG1	GO:0003723|GO:0005737|GO:0007275	protein-coding	developmental pluripotency associated 5	chr6	74062785	74063999
DPT	ENSG00000143196	1805	0	0	-2.63799	-1.39944	2.63799	down	TRAMP	GO:0005578|GO:0005615|GO:0007155|GO:0008285|GO:0030199|GO:0031012	protein-coding	dermatopontin	chr1	168664695	168698442
DRAP1	ENSG00000175550	10589	2.24043e-13	1.09214e-12	-3.08919	-1.62723	3.08919	down	NC2-alpha	GO:0000122|GO:0003677|GO:0003700|GO:0003714|GO:0005634|GO:0006351|GO:0008134|GO:0043565|GO:0046982	protein-coding	DR1-associated protein 1 (negative cofactor 2 alpha)	chr11	65686728	65689048
DUSP11	ENSG00000144048	8446	1.1196e-10	4.73167e-10	-2.77714	-1.4736	2.77714	down	PIR1	GO:0003723|GO:0004725|GO:0005634|GO:0006396|GO:0008138|GO:0035335	protein-coding	dual specificity phosphatase 11 (RNA/RNP complex 1-interacting)	chr2	73989325	74007284
DUSP6	ENSG00000139318	1848	0	0	-3.92163	-1.97145	3.92163	down	HH19|MKP3|PYST1	GO:0000188|GO:0002224|GO:0002755|GO:0002756|GO:0004725|GO:0005654|GO:0005737|GO:0005829|GO:0009953|GO:0014070|GO:0017017|GO:0030154|GO:0034134|GO:0034138|GO:0034142|GO:0034146|GO:0034162|GO:0034166|GO:0035335|GO:0035666|GO:0038123|GO:0038124|GO:0040036|GO:0042493|GO:0042663|GO:0043065|GO:0045087|GO:0048011|GO:0051403|GO:0051409|GO:0060420|GO:0070373	protein-coding	dual specificity phosphatase 6	chr12	89741837	89746296
DUX4L9		554045	1.86785e-40	1.51832e-39	-2.70351	-1.43484	2.70351	down	DUX4C	GO:0000976|GO:0003700|GO:0005515|GO:0005634|GO:0006351|GO:0008283|GO:0010468	unknown	double homeobox 4 like 9	chr4	190940255	190943820
DYNC1LI2	ENSG00000135720	1783	0	0	-4.83803	-2.27442	4.83803	down	DNCLI2|LIC2	GO:0000226|GO:0003777|GO:0005524|GO:0005813|GO:0005829|GO:0005868|GO:0005874|GO:0006810|GO:0007018|GO:0019886|GO:0051642	protein-coding	dynein, cytoplasmic 1, light intermediate chain 2	chr16	66754799	66785525
DYNLL1	ENSG00000088986	8655	0	0	-8.7041	-3.12169	8.7041	down	DLC1|DLC8|DNCL1|DNCLC1|LC8|LC8a|PIN|hdlc1	GO:0000086|GO:0000278|GO:0000776|GO:0003774|GO:0005515|GO:0005634|GO:0005737|GO:0005739|GO:0005813|GO:0005829|GO:0005868|GO:0005874|GO:0005886|GO:0006351|GO:0006355|GO:0006810|GO:0006915|GO:0007017|GO:0007292|GO:0008022|GO:0008180|GO:0009653|GO:0019048|GO:0019886|GO:0019899|GO:0019904|GO:0030036|GO:0030235|GO:0042326|GO:0042803|GO:0072686|GO:0097193|GO:1900740	protein-coding	dynein, light chain, LC8-type 1	chr12	120907660	120936298
DYRK1B	ENSG00000105204	9149	0	0	-2.95262	-1.56199	2.95262	down	MIRK	GO:0003713|GO:0004672|GO:0004674|GO:0004712|GO:0004713|GO:0005515|GO:0005524|GO:0005634|GO:0005730|GO:0006468|GO:0007520|GO:0043231|GO:0045893	protein-coding	dual-specificity tyrosine-(Y)-phosphorylation regulated kinase 1B	chr19	40315990	40324841
EBNA1BP2	ENSG00000117395	10969	1.53795e-06	4.90714e-06	-2.90053	-1.53632	2.90053	down	EBP2|NOBP|P40	GO:0005634|GO:0005730|GO:0016020|GO:0042254	protein-coding	EBNA1 binding protein 2	chr1	43629845	43736607
ECD	ENSG00000122882	11319	0	0	-2.69907	-1.43246	2.69907	down	GCR2|HSGT1	GO:0003713|GO:0005515|GO:0005634|GO:0005737|GO:0006110|GO:0006355|GO:0006366|GO:0008283|GO:2000045	protein-coding	ecdysoneless homolog (Drosophila)	chr10	74894282	74927853
EDF1	ENSG00000107223	8721	0	0	-2.70018	-1.43306	2.70018	down	EDF-1|MBF1	GO:0003700|GO:0003713|GO:0004402|GO:0005515|GO:0005516|GO:0005622|GO:0005634|GO:0005669|GO:0005730|GO:0005737|GO:0006351|GO:0006355|GO:0007275|GO:0008168|GO:0019216|GO:0043388|GO:0043565|GO:0045446|GO:0045893	protein-coding	endothelial differentiation-related factor 1	chr9	139756571	139760738
EDN3	ENSG00000124205	1908	0	0	-5.8156	-2.53993	5.8156	down	ET-3|ET3|HSCR4|PPET3|WS4B	GO:0001755|GO:0002690|GO:0003100|GO:0005102|GO:0005179|GO:0005576|GO:0005615|GO:0007165|GO:0007166|GO:0007267|GO:0007275|GO:0008015|GO:0008284|GO:0010460|GO:0014824|GO:0014826|GO:0019229|GO:0030072|GO:0030182|GO:0030318|GO:0030593|GO:0042310|GO:0043406|GO:0045840|GO:0046887|GO:0048016|GO:0048070	protein-coding	endothelin 3	chr20	57875499	57901047
EEF1A1	ENSG00000156508	1915	0	0	-3.09954	-1.63205	3.09954	down	CCS-3|CCS3|EE1A1|EEF-1|EEF1A|EF-Tu|EF1A|GRAF-1EF|HNGC:16303|LENG7|PTI1|eEF1A-1	GO:0003746|GO:0003924|GO:0005515|GO:0005525|GO:0005634|GO:0005737|GO:0005829|GO:0005853|GO:0005886|GO:0006351|GO:0006355|GO:0006412|GO:0006414|GO:0010467|GO:0019901|GO:0044267	protein-coding	eukaryotic translation elongation factor 1 alpha 1	chr6	74225473	74230755
EEF1A1P13		133283	0	0	-4.41032	-2.14088	4.41032	down	EEF1AL11		pseudo	eukaryotic translation elongation factor 1 alpha 1 pseudogene 13	chr5	14651752	14653336
EEF1A1P5		158078	0	0	-8.6915	-3.11961	8.6915	down	EEF1AL3	GO:0003746|GO:0003924|GO:0005525|GO:0005737	pseudo	eukaryotic translation elongation factor 1 alpha 1 pseudogene 5	chr9	135894822	135896562
EEF1A1P6		221838	2.22045e-16	1.25435e-15	-2.68054	-1.42253	2.68054	down	EEF1AL4		pseudo	eukaryotic translation elongation factor 1 alpha 1 pseudogene 6	chr7	22549924	22551669
EEF1D	ENSG00000104529	1936	0	0	-2.63827	-1.39959	2.63827	down	EF-1D|EF1D|FP1047	GO:0003677|GO:0003746|GO:0004871|GO:0005515|GO:0005634|GO:0005829|GO:0005853|GO:0006351|GO:0006355|GO:0006412|GO:0006414|GO:0007165|GO:0008135|GO:0010467|GO:0043123|GO:0044267	protein-coding	eukaryotic translation elongation factor 1 delta (guanine nucleotide exchange protein)	chr8	144661867	144679845
EEF2	ENSG00000167658	1938	0	0	-3.59461	-1.84584	3.59461	down	EEF-2|EF-2|EF2|SCA26	GO:0003746|GO:0003924|GO:0005525|GO:0005829|GO:0005844|GO:0006412|GO:0006414|GO:0010467|GO:0030529|GO:0044267	protein-coding	eukaryotic translation elongation factor 2	chr19	3976054	3985461
EFEMP1	ENSG00000115380	2202	0	0	-5.50654	-2.46115	5.50654	down	DHRD|DRAD|FBLN3|FBNL|FIBL-3|MLVT|MTLV|S1-5	GO:0005006|GO:0005154|GO:0005509|GO:0005515|GO:0005576|GO:0005578|GO:0005615|GO:0006355|GO:0007173|GO:0007601|GO:0008083|GO:0018108|GO:0030198|GO:0031012|GO:0032331	protein-coding	EGF containing fibulin-like extracellular matrix protein 1	chr2	56093097	56151298
EFHC1	ENSG00000096093	114327	2.4213e-09	9.4054e-09	-2.72822	-1.44796	2.72822	down	dJ304B14.2	GO:0005509|GO:0005929|GO:0005930|GO:0008022|GO:0043025	protein-coding	EF-hand domain (C-terminal) containing 1	chr6	52284994	52387892
EGFR	ENSG00000146648	1956	0	0	-2.77325	-1.47158	2.77325	down	ERBB|ERBB1|HER1|PIG61|mENA	GO:0000139|GO:0000165|GO:0000186|GO:0001503|GO:0001892|GO:0001934|GO:0001942|GO:0003682|GO:0003690|GO:0004709|GO:0004713|GO:0004714|GO:0004716|GO:0004888|GO:0005006|GO:0005515|GO:0005524|GO:0005615|GO:0005634|GO:0005737|GO:0005768|GO:0005789|GO:0005886|GO:0006950|GO:0007165|GO:0007166|GO:0007173|GO:0007202|GO:0007411|GO:0007435|GO:0008283|GO:0008284|GO:0008543|GO:0010008|GO:0016020|GO:0016021|GO:…	protein-coding	epidermal growth factor receptor	chr7	55086725	55279321
EGR1	ENSG00000120738	1958	0	0	-4.44665	-2.15272	4.44665	down	AT225|G0S30|KROX-24|NGFI-A|TIS8|ZIF-268|ZNF225	GO:0000122|GO:0000976|GO:0000979|GO:0001077|GO:0001975|GO:0003677|GO:0003690|GO:0003700|GO:0005515|GO:0005634|GO:0005654|GO:0005737|GO:0006366|GO:0007611|GO:0007623|GO:0008134|GO:0009749|GO:0019221|GO:0030217|GO:0030509|GO:0031667|GO:0032869|GO:0033233|GO:0034465|GO:0035035|GO:0035690|GO:0035914|GO:0042220|GO:0043066|GO:0043525|GO:0043565|GO:0045471|GO:0045893|GO:0045944|GO:0046872|GO:0048169|GO:…	protein-coding	early growth response 1	chr5	137801181	137805004
EGR3	ENSG00000179388	1960	0	0	-3.20756	-1.68148	3.20756	down	EGR-3|PILOT	GO:0001938|GO:0002042|GO:0003677|GO:0003700|GO:0005634|GO:0005737|GO:0006351|GO:0007274|GO:0007422|GO:0007517|GO:0007623|GO:0035767|GO:0035924|GO:0043066|GO:0044344|GO:0046872|GO:0071320|GO:0071371	protein-coding	early growth response 3	chr8	22545174	22550815
EHMT1	ENSG00000181090	79813	0	0	-2.95106	-1.56123	2.95106	down	EUHMTASE1|Eu-HMTase1|FP13812|GLP|GLP1|KMT1D|bA188C12.1	GO:0000122|GO:0002039|GO:0005515|GO:0005634|GO:0005694|GO:0006306|GO:0008168|GO:0008270|GO:0009790|GO:0016279|GO:0016568|GO:0016571|GO:0018024|GO:0018026|GO:0018027|GO:0045892|GO:0046974|GO:0046976	protein-coding	euchromatic histone-lysine N-methyltransferase 1	chr9	140513444	140730578
EIF1		10209	5.56856e-08	1.97427e-07	-3.55754	-1.83088	3.55754	down	A121|EIF-1|EIF1A|ISO1|SUI1	GO:0003743|GO:0005737|GO:0006413|GO:0006446|GO:0006950|GO:0008135|GO:0009048	protein-coding	eukaryotic translation initiation factor 1	chr17	39845127	39847898
EIF2A	ENSG00000144895	83939	0	0	-2.92354	-1.54772	2.92354	down	EIF-2A|MST089|MSTP004|MSTP089	GO:0000049|GO:0003743|GO:0005515|GO:0005737|GO:0005850|GO:0006417|GO:0006468|GO:0009967|GO:0032933|GO:0042255|GO:0043022	protein-coding	eukaryotic translation initiation factor 2A, 65kDa	chr3	150264574	150303803
EIF3CL	ENSG00000205609	728689	0	0	-2.58952	-1.37268	2.58952	down		GO:0001731|GO:0003743|GO:0005852|GO:0006446|GO:0016282|GO:0031369|GO:0033290	protein-coding	eukaryotic translation initiation factor 3, subunit C-like	chr16	28390900	28437775
EIF3FP1		54053	8.88178e-16	4.87674e-15	-5.5075	-2.4614	5.5075	down	EIF3FP|EIF3S5P		pseudo	eukaryotic translation initiation factor 3, subunit F pseudogene 1	chr21	11180762	11181817
EIF3H		8667	2.16716e-13	1.05765e-12	-2.62947	-1.39477	2.62947	down	EIF3S3|eIF3-gamma|eIF3-p40	GO:0001731|GO:0003743|GO:0005515|GO:0005737|GO:0005829|GO:0005852|GO:0006412|GO:0006413|GO:0006446|GO:0010467|GO:0016282|GO:0033290|GO:0044267	protein-coding	eukaryotic translation initiation factor 3, subunit H	chr8	117657055	117778494
EIF4A2P1		646171	7.59008e-05	0.000211251	-3.95316	-1.98301	3.95316	down			pseudo	eukaryotic translation initiation factor 4A2 pseudogene 1	chr18	12912868	12913905
EIF4G1	ENSG00000114867	1981	0	0	-3.38255	-1.75811	3.38255	down	EIF-4G1|EIF4F|EIF4G|EIF4GI|P220|PARK18	GO:0000184|GO:0000288|GO:0000289|GO:0003743|GO:0005515|GO:0005737|GO:0005829|GO:0006412|GO:0006413|GO:0006446|GO:0008135|GO:0008219|GO:0008286|GO:0010467|GO:0016070|GO:0016071|GO:0016281|GO:0019048|GO:0019221|GO:0044267	protein-coding	eukaryotic translation initiation factor 4 gamma, 1	chr3	184032283	184053146
EIF4G2	ENSG00000110321	1982	0	0	-3.10143	-1.63293	3.10143	down	BAG1|DAP5|NAT1|P97	GO:0003743|GO:0005515|GO:0005829|GO:0006446|GO:0007050|GO:0008135|GO:0008219|GO:0016281|GO:0019221	protein-coding	eukaryotic translation initiation factor 4 gamma, 2	chr11	10818593	10830582
ELAVL2	ENSG00000107105	1993	0	0	-2.57854	-1.36656	2.57854	down	HEL-N1|HELN1|HUB	GO:0000166|GO:0003730|GO:0005515|GO:0006355	protein-coding	ELAV like neuron-specific RNA binding protein 2	chr9	23690103	23826063
ELK3		2004	0	0	-22.5119	-4.49262	22.5119	down	ERP|NET|SAP2	GO:0001525|GO:0003700|GO:0003714|GO:0005515|GO:0005634|GO:0005730|GO:0005739|GO:0006351|GO:0007165|GO:0032422|GO:0042060|GO:0043231|GO:0045892	protein-coding	ELK3, ETS-domain protein (SRF accessory protein 2)	chr12	96588207	96661606
ELL2P1		646270	0	0	-2.83216	-1.5019	2.83216	down			pseudo	elongation factor, RNA polymerase II, 2 pseudogene 1	chr1	158144143	158147865
ELMO2	ENSG00000062598	63916	0	0	-3.67087	-1.87612	3.67087	down	CED-12|CED12|ELMO-2	GO:0005515|GO:0005543|GO:0005829|GO:0005856|GO:0006915|GO:0016020|GO:0017124|GO:0030971|GO:0038096|GO:0045087|GO:0060326	protein-coding	engulfment and cell motility 2	chr20	44994690	45061704
ELOF1	ENSG00000130165	84337	0	0	-3.6024	-1.84896	3.6024	down	ELF1	GO:0005634|GO:0006351|GO:0006355|GO:0046872	protein-coding	elongation factor 1 homolog (S. cerevisiae)	chr19	11663858	11670051
EMC9	ENSG00000100908	51016	0.000573912	0.00147155	-2.92143	-1.54668	2.92143	down	C14orf122|FAM158A	GO:0005737|GO:0072546	protein-coding	ER membrane protein complex subunit 9	chr14	24608174	24610797
EMR3	ENSG00000131355	84658	0	0	-8.41796	-3.07347	8.41796	down		GO:0004930|GO:0005509|GO:0005615|GO:0005886|GO:0007186|GO:0007218|GO:0016021	protein-coding	egf-like module containing, mucin-like, hormone receptor-like 3	chr19	14730051	14785730
EN1	ENSG00000163064	2019	4.92472e-09	1.87331e-08	-2.61536	-1.38701	2.61536	down		GO:0001501|GO:0003700|GO:0005634|GO:0009653|GO:0009953|GO:0009954|GO:0030901|GO:0030902|GO:0030917|GO:0035115|GO:0043473|GO:0043565|GO:0045944|GO:0048666	protein-coding	engrailed homeobox 1	chr2	119599747	119605759
ENO1	ENSG00000074800	2023	0	0	-2.92856	-1.55019	2.92856	down	ENO1L1|MPB1|NNE|PPH	GO:0000015|GO:0000122|GO:0000287|GO:0003677|GO:0003700|GO:0003714|GO:0004634|GO:0005515|GO:0005634|GO:0005737|GO:0005829|GO:0005886|GO:0005975|GO:0006006|GO:0006094|GO:0006096|GO:0006351|GO:0009615|GO:0030308|GO:0031430|GO:0044281|GO:0045892|GO:0070062	protein-coding	enolase 1, (alpha)	chr1	8921059	8939151
ENTPD2	ENSG00000054179	954	0	0	-3.16471	-1.66207	3.16471	down	CD39L1|NTPDase-2	GO:0005524|GO:0005605|GO:0007186|GO:0009181|GO:0016021|GO:0017110|GO:0017111|GO:0030168	protein-coding	ectonucleoside triphosphate diphosphohydrolase 2	chr9	139942551	139948503
EP300	ENSG00000100393	2033	0	0	-4.44477	-2.15211	4.44477	down	KAT3B|RSTS2|p300	GO:0000122|GO:0000123|GO:0001047|GO:0001102|GO:0001666|GO:0001756|GO:0002039|GO:0003677|GO:0003682|GO:0003713|GO:0004402|GO:0004468|GO:0005515|GO:0005634|GO:0005654|GO:0005667|GO:0005730|GO:0005737|GO:0006351|GO:0006355|GO:0006915|GO:0007049|GO:0007219|GO:0007399|GO:0007507|GO:0007519|GO:0008013|GO:0008134|GO:0008270|GO:0009887|GO:0016407|GO:0016746|GO:0018076|GO:0018393|GO:0019048|GO:0030324|GO:…	protein-coding	E1A binding protein p300	chr22	41488614	41576081
EPB41L1	ENSG00000088367	2036	1.19134e-11	5.32052e-11	-2.60986	-1.38397	2.60986	down	4.1N|MRD11	GO:0003779|GO:0005198|GO:0005829|GO:0005856|GO:0005886|GO:0007268|GO:0019898|GO:0030866	protein-coding	erythrocyte membrane protein band 4.1-like 1	chr20	34679426	34820721
EPC1	ENSG00000120616	80314	0.00940256	0.0213404	-2.69673	-1.43121	2.69673	down	Epl1	GO:0000122|GO:0004402|GO:0005634|GO:0005654|GO:0006351|GO:0031965|GO:0032777|GO:0035267|GO:0040008|GO:0043967|GO:0043968|GO:0045814|GO:0045892|GO:0045893|GO:0045944	protein-coding	enhancer of polycomb homolog 1 (Drosophila)	chr10	32556644	32667726
EPHX4	ENSG00000172031	253152	2.28507e-10	9.4658e-10	-3.92315	-1.97201	3.92315	down	ABHD7|EH4|EPHXRP	GO:0016021|GO:0016787	protein-coding	epoxide hydrolase 4	chr1	92495533	92529093
EPM2AIP1	ENSG00000178567	9852	0	0	-4.11584	-2.04119	4.11584	down		GO:0005783	protein-coding	EPM2A (laforin) interacting protein 1	chr3	37027357	37034795
ERCC5	ENSG00000134899	2073	2.43544e-06	7.63911e-06	-3.07029	-1.61837	3.07029	down	COFS3|ERCM2|UVDR|XPG|XPGC	GO:0000405|GO:0000718|GO:0003690|GO:0003697|GO:0004519|GO:0004520|GO:0005515|GO:0005634|GO:0005654|GO:0005675|GO:0006281|GO:0006283|GO:0006289|GO:0006295|GO:0009411|GO:0009650|GO:0010225|GO:0016591|GO:0042803|GO:0043066|GO:0046872|GO:0047485	protein-coding	excision repair cross-complementing rodent repair deficiency, complementation group 5	chr13	103498191	103528351
ERICH1	ENSG00000104714	157697	0	0	-3.35624	-1.74685	3.35624	down			protein-coding	glutamate-rich 1	chr8	614200	681226
ERRFI1	ENSG00000116285	54206	0	0	-2.50268	-1.32347	2.50268	down	GENE-33|MIG-6|MIG6|RALT	GO:0005100|GO:0005515|GO:0005634|GO:0005737|GO:0006950|GO:0007175|GO:0019901|GO:0031234|GO:0031953|GO:0032321|GO:0043589|GO:0045616|GO:0048286|GO:0060426|GO:0060428	protein-coding	ERBB receptor feedback inhibitor 1	chr1	8071779	8086393
ESPNP	ENSG00000268869	284729	0.00406207	0.00958915	-2.56616	-1.35961	2.56616	down	RP1-163M9.1|dJ1182A14.1		pseudo	espin pseudogene	chr1	17017713	17046652
ESRP2	ENSG00000103067	80004	0	0	-3.1392	-1.6504	3.1392	down	RBM35B	GO:0000166|GO:0003729|GO:0005634|GO:0005730|GO:0005737|GO:0005739|GO:0005813|GO:0006397|GO:0008380|GO:0043484	protein-coding	epithelial splicing regulatory protein 2	chr16	68262450	68270136
ESX1	ENSG00000123576	80712	0	0	-7.0349	-2.81453	7.0349	down	ESX1L|ESXR1	GO:0003700|GO:0005634|GO:0005737|GO:0006351|GO:0006357|GO:0043565|GO:0045892|GO:0051726|GO:0060713|GO:0060716	protein-coding	ESX homeobox 1	chrX	103494719	103499599
ESYT1	ENSG00000139641	23344	0	0	-3.26521	-1.70717	3.26521	down	FAM62A|MBC2	GO:0016021	protein-coding	extended synaptotagmin-like protein 1	chr12	56521986	56538460
EVI2A		2123	0	0	-2.74715	-1.45794	2.74715	down	EVDA|EVI-2A|EVI2	GO:0004888|GO:0016021	protein-coding	ecotropic viral integration site 2A	chr17	29643428	29648767
EVX2		344191	0	0	-5.57166	-2.47811	5.57166	down	EVX-2	GO:0003677|GO:0003700|GO:0005634|GO:0005730|GO:0008150|GO:0035108|GO:0043565	protein-coding	even-skipped homeobox 2	chr2	176944835	176948690
EWSR1	ENSG00000182944	2130	0	0	-2.59541	-1.37596	2.59541	down	EWS|bK984G1.4	GO:0000166|GO:0003723|GO:0005515|GO:0005516|GO:0005634|GO:0005737|GO:0005886|GO:0006351|GO:0006355|GO:0008270|GO:0042802	protein-coding	EWS RNA-binding protein 1	chr22	29663998	29696515
EXOC4	ENSG00000131558	60412	7.78488e-13	3.68759e-12	-2.72992	-1.44886	2.72992	down	SEC8|SEC8L1|Sec8p	GO:0000145|GO:0005515|GO:0005737|GO:0005886|GO:0006904|GO:0015031|GO:0030165|GO:0032584|GO:0035748|GO:0044267|GO:0047485	protein-coding	exocyst complex component 4	chr7	132937823	133750513
EXOSC10	ENSG00000171824	5394	0	0	-2.56324	-1.35797	2.56324	down	PM-Scl|PM/Scl-100|PMSCL|PMSCL2|RRP6|Rrp6p|p2|p3|p4	GO:0000166|GO:0000176|GO:0000178|GO:0000184|GO:0000460|GO:0000956|GO:0003723|GO:0004532|GO:0005515|GO:0005634|GO:0005730|GO:0005737|GO:0008408|GO:0009048|GO:0035327|GO:0071028|GO:0071034|GO:0071035|GO:0071044|GO:0071048	protein-coding	exosome component 10	chr1	11126676	11159938
EXT2	ENSG00000151348	2132	0	0	-2.99465	-1.58239	2.99465	down	SOTV	GO:0000139|GO:0001503|GO:0001707|GO:0005783|GO:0005789|GO:0005794|GO:0005975|GO:0006024|GO:0006486|GO:0007165|GO:0008375|GO:0015012|GO:0015014|GO:0015020|GO:0016021|GO:0016757|GO:0030154|GO:0030203|GO:0031227|GO:0033692|GO:0042328|GO:0042803|GO:0044281|GO:0046982|GO:0050508|GO:0050509	protein-coding	exostosin glycosyltransferase 2	chr11	44097076	44266980
EYA1	ENSG00000104313	2138	0	0	-6.93374	-2.79363	6.93374	down	BOP|BOR|BOS1	GO:0000132|GO:0001656|GO:0001658|GO:0003151|GO:0004725|GO:0005515|GO:0005634|GO:0005737|GO:0006302|GO:0006351|GO:0007389|GO:0007605|GO:0009653|GO:0010212|GO:0014706|GO:0016576|GO:0016925|GO:0034613|GO:0035088|GO:0035909|GO:0042473|GO:0042474|GO:0043066|GO:0045664|GO:0045739|GO:0045747|GO:0045944|GO:0046872|GO:0048665|GO:0048704|GO:0048752|GO:0050679|GO:0060037|GO:0060487|GO:0071600|GO:0072513|GO:…	protein-coding	eyes absent homolog 1 (Drosophila)	chr8	72109668	72459892
EZH1	ENSG00000108799	2145	0	0	-3.40335	-1.76695	3.40335	down	KMT6B	GO:0000122|GO:0003682|GO:0005634|GO:0005730|GO:0006351|GO:0009653|GO:0035098|GO:0046976	protein-coding	enhancer of zeste homolog 1 (Drosophila)	chr17	40852293	40897071
FA2H	ENSG00000103089	79152	0	0	-3.91363	-1.96851	3.91363	down	FBAH|FAH1|FAXDC1|SCS7|SPG35	GO:0001949|GO:0005506|GO:0005789|GO:0006633|GO:0006665|GO:0008219|GO:0016021|GO:0020037|GO:0030258|GO:0032286|GO:0032287|GO:0042127|GO:0042634|GO:0080132	protein-coding	fatty acid 2-hydroxylase	chr16	74746856	74808729
FABP5P1		387934	6.66134e-16	3.67999e-15	-2.92282	-1.54736	2.92282	down	FABP5|FABP5L1		pseudo	fatty acid binding protein 5 pseudogene 1	chr13	73674501	73675183
FABP5P10		344332	0.000679391	0.00172954	-2.59382	-1.37508	2.59382	down	FABP5L10		pseudo	fatty acid binding protein 5 pseudogene 10	chr2	152042675	152043307
FABP9	ENSG00000205186	646480	0	0	-6.22726	-2.6386	6.22726	down	PERF|PERF15|T-FABP	GO:0001669|GO:0001675|GO:0005215|GO:0008289	protein-coding	fatty acid binding protein 9, testis	chr8	82370618	82373758
FAF2	ENSG00000113194	23197	8.09885e-12	3.64912e-11	-3.02809	-1.59841	3.02809	down	ETEA|UBXD8|UBXN3B	GO:0005515|GO:0005811|GO:0006986|GO:0031625|GO:0034098|GO:0043130	protein-coding	Fas associated factor family member 2	chr5	175875356	175937075
FAH	ENSG00000103876	2184	0	0	-2.69868	-1.43226	2.69868	down		GO:0004334|GO:0005829|GO:0006527|GO:0006559|GO:0006572|GO:0034641|GO:0044281|GO:0046872	protein-coding	fumarylacetoacetate hydrolase (fumarylacetoacetase)	chr15	80445131	80478924
FAM104A	ENSG00000133193	84923	0	0	-2.54449	-1.34738	2.54449	down			protein-coding	family with sequence similarity 104, member A	chr17	71203492	71228533
FAM104B	ENSG00000182518	90736	0	0	-3.30533	-1.72479	3.30533	down	CXorf44		protein-coding	family with sequence similarity 104, member B	chrX	55169535	55187628
FAM118B	ENSG00000197798	79607	0	0	-2.77924	-1.47469	2.77924	down			protein-coding	family with sequence similarity 118, member B	chr11	126081619	126132879
FAM127A	ENSG00000134590	8933	0	0	-5.26375	-2.39609	5.26375	down	CXX1|MAR8C|MART8C|Mar8|Mart8		protein-coding	family with sequence similarity 127, member A	chrX	134166333	134167575
FAM133DP		728066	0	0	-2.58651	-1.37101	2.58651	down			pseudo	family with sequence similarity 133, member A pseudogene	chr2	158234999	158237021
FAM138F	ENSG00000233630	641702	0	0	-2.85457	-1.51327	2.85457	down	F379		ncRNA	family with sequence similarity 138, member F	chr19	76220	77690
FAM160B2	ENSG00000158863	64760	0	0	-3.05372	-1.61057	3.05372	down	RAI16		protein-coding	family with sequence similarity 160, member B2	chr8	21946714	21961891
FAM168B	ENSG00000152102	130074	0	0	-3.1602	-1.66001	3.1602	down	MANI	GO:0005886|GO:0016021|GO:0030424|GO:0048471	protein-coding	family with sequence similarity 168, member B	chr2	131805449	131851004
FAM173B		134145	0.000483781	0.0012497	-2.63598	-1.39834	2.63598	down	JS-2	GO:0016021	protein-coding	family with sequence similarity 173, member B	chr5	10225620	10250021
FAM179B	ENSG00000198718	23116	0	0	-3.2934	-1.71958	3.2934	down	KIBA0423		protein-coding	family with sequence similarity 179, member B	chr14	45431416	45543634
FAM193B	ENSG00000146067	54540	0	0	-2.82131	-1.49637	2.82131	down	IRIZIO		protein-coding	family with sequence similarity 193, member B	chr5	176946790	176981548
FAM211B	ENSG00000178026	388886	1.77636e-15	9.618e-15	-3.46743	-1.79387	3.46743	down	C22orf36		protein-coding	family with sequence similarity 211, member B	chr22	24981591	24989035
FAM26D	ENSG00000164451	221301	0.000254153	0.00067458	-3.27156	-1.70998	3.27156	down	C6orf78	GO:0006811|GO:0016021	protein-coding	family with sequence similarity 26, member D	chr6	116850176	116880031
FAM27E1	ENSG00000237198	100287333	0	0	-2.98442	-1.57745	2.98442	down			ncRNA	family with sequence similarity 27, member E1	chr9	46385604	46387373
FAM27E2		100289124	0	0	-10.3515	-3.37177	10.3515	down			ncRNA	family with sequence similarity 27, member E2	chr9	45733217	45734983
FAM41C	ENSG00000230368	284593	0	0	-4.38089	-2.13122	4.38089	down			ncRNA	family with sequence similarity 41, member C	chr1	803451	812182
FAM46A	ENSG00000112773	55603	2.42603e-09	9.42286e-09	-2.59357	-1.37494	2.59357	down	C6orf37|XTP11		protein-coding	family with sequence similarity 46, member A	chr6	82455447	82462428
FAM65A	ENSG00000039523	79567	0	0	-13.3163	-3.73512	13.3163	down		GO:0005737	protein-coding	family with sequence similarity 65, member A	chr16	67562717	67580691
FAM71E1	ENSG00000142530	112703	0	0	-3.08689	-1.62616	3.08689	down			protein-coding	family with sequence similarity 71, member E1	chr19	50970045	50980003
FAM86B1	ENSG00000186523	85002	6.81116e-08	2.39929e-07	-2.64145	-1.40133	2.64145	down			protein-coding	family with sequence similarity 86, member B1	chr8	12039613	12051624
FAM86MP		644517	3.38407e-07	1.13225e-06	-4.24603	-2.08611	4.24603	down			pseudo	family with sequence similarity 86, member A pseudogene	chr4	9694721	9705218
FAM90A27P	ENSG00000189348	646508	4.41422e-10	1.79771e-09	-2.5354	-1.34221	2.5354	down			pseudo	family with sequence similarity 90, member A27, pseudogene	chr19	53785543	53787602
FANCC	ENSG00000158169	2176	0	0	-3.5616	-1.83252	3.5616	down	FA3|FAC|FACC	GO:0002262|GO:0005515|GO:0005634|GO:0005654|GO:0005737|GO:0005829|GO:0006281|GO:0006289|GO:0006461|GO:0007281|GO:0019430|GO:0043240	protein-coding	Fanconi anemia, complementation group C	chr9	97861336	98079991
FASN	ENSG00000169710	2194	0	0	-4.08537	-2.03047	4.08537	down	FAS|OA-519|SDR27X1	GO:0004312|GO:0004313|GO:0004314|GO:0004315|GO:0004316|GO:0004317|GO:0004319|GO:0004320|GO:0005515|GO:0005737|GO:0005739|GO:0005794|GO:0005829|GO:0005886|GO:0006084|GO:0006112|GO:0006631|GO:0006633|GO:0006766|GO:0006767|GO:0008144|GO:0008270|GO:0015939|GO:0016295|GO:0016296|GO:0019432|GO:0031325|GO:0035338|GO:0042470|GO:0042587|GO:0042803|GO:0044255|GO:0044281|GO:0047117|GO:0047451|GO:0070402|GO:…	protein-coding	fatty acid synthase	chr17	80036214	80056106
FAU		2197	0	0	-6.76166	-2.75738	6.76166	down	FAU1|Fub1|Fubi|MNSFbeta|RPS30|S30|asr1	GO:0000184|GO:0003674|GO:0003723|GO:0003735|GO:0005575|GO:0005829|GO:0006412|GO:0006413|GO:0006414|GO:0006415|GO:0006614|GO:0008150|GO:0010467|GO:0015935|GO:0016032|GO:0016070|GO:0016071|GO:0019058|GO:0019083|GO:0022627|GO:0044267	protein-coding	Finkel-Biskis-Reilly murine sarcoma virus (FBR-MuSV) ubiquitously expressed	chr11	64888099	64889672
FBP2	ENSG00000130957	8789	5.2974e-05	0.000149534	-4.13931	-2.04939	4.13931	down		GO:0004331|GO:0005829|GO:0005975|GO:0006000|GO:0006006|GO:0006094|GO:0042132|GO:0044281|GO:0046872	protein-coding	fructose-1,6-bisphosphatase 2	chr9	97321003	97356075
FBXO46	ENSG00000177051	23403	0	0	-3.08068	-1.62325	3.08068	down	20D7-FC4|FBXO34L|Fbx46	GO:0005515	protein-coding	F-box protein 46	chr19	46213887	46234151
FBXO47	ENSG00000204952	494188	8.14848e-06	2.45192e-05	-2.78668	-1.47855	2.78668	down			protein-coding	F-box protein 47	chr17	37092685	37123655
FBXW5	ENSG00000159069	54461	3.64058e-11	1.58315e-10	-3.40243	-1.76657	3.40243	down	Fbw5	GO:0005515|GO:0005737|GO:0007067|GO:0016567|GO:0019005|GO:0019901|GO:0031146|GO:0043161|GO:0051298|GO:0080008	protein-coding	F-box and WD repeat domain containing 5	chr9	139834885	139839206
FCAMR	ENSG00000162897	83953	0	0	-2.6488	-1.40534	2.6488	down	CD351|FCA/MR	GO:0005886|GO:0016021	protein-coding	Fc receptor, IgA, IgM, high affinity	chr1	207131312	207143970
FCGR2A	ENSG00000143226	2212	2.03127e-10	8.43858e-10	-3.02951	-1.59909	3.02951	down	CD32|CD32A|CDw32|FCG2|FCGR2|FCGR2A1|FcGR|IGFR2	GO:0005886|GO:0016021|GO:0019864|GO:0038096|GO:0045087	protein-coding	Fc fragment of IgG, low affinity IIa, receptor (CD32)	chr1	161475205	161489360
FCGR2C		9103	0	0	-3.36827	-1.75201	3.36827	down	CD32|CD32C|CDW32|FCG2|FCRIIC|IGFR2	GO:0004888|GO:0005515|GO:0005737|GO:0005886|GO:0006955|GO:0016021|GO:0019864	protein-coding	Fc fragment of IgG, low affinity IIc, receptor for (CD32) (gene/pseudogene)	chr1	161551129	161571010
FCGR3B	ENSG00000162747	2215	0	0	-3.85709	-1.94751	3.85709	down	CD16|CD16b|FCG3|FCGR3|FCR-10|FCRIII|FCRIIIb	GO:0005576|GO:0005886|GO:0006955|GO:0019864|GO:0031225	protein-coding	Fc fragment of IgG, low affinity IIIb, receptor (CD16b)	chr1	161592988	161601753
FCRL3	ENSG00000160856	115352	0	0	-2.66563	-1.41447	2.66563	down	CD307c|FCRH3|IFGP3|IRTA3|SPAP2	GO:0005886|GO:0016021	protein-coding	Fc receptor-like 3	chr1	157646271	157670775
FGF10		2255	0	0	-3.16895	-1.66401	3.16895	down		GO:0000187|GO:0001525|GO:0001656|GO:0001759|GO:0001823|GO:0001974|GO:0003338|GO:0005104|GO:0005111|GO:0005576|GO:0005615|GO:0005634|GO:0005886|GO:0007173|GO:0007368|GO:0007431|GO:0008083|GO:0008201|GO:0008285|GO:0008286|GO:0008543|GO:0008589|GO:0009880|GO:0009986|GO:0010631|GO:0010634|GO:0010838|GO:0021983|GO:0030538|GO:0030878|GO:0030916|GO:0030949|GO:0031012|GO:0031016|GO:0031069|GO:0031076|GO:…	protein-coding	fibroblast growth factor 10	chr5	44305097	44388784
FGF19	ENSG00000162344	9965	0	0	-2.99742	-1.58372	2.99742	down		GO:0001755|GO:0005104|GO:0005515|GO:0005576|GO:0007173|GO:0007399|GO:0007507|GO:0008083|GO:0008284|GO:0008286|GO:0008543|GO:0038095|GO:0045087|GO:0046326|GO:0046330|GO:0048011|GO:0048015|GO:0070374|GO:0070858	protein-coding	fibroblast growth factor 19	chr11	69513006	69519106
FGF6	ENSG00000111241	2251	2.0024e-08	7.3149e-08	-2.53399	-1.34141	2.53399	down	HBGF-6|HST2	GO:0001502|GO:0001525|GO:0005104|GO:0005576|GO:0005615|GO:0007165|GO:0007173|GO:0007267|GO:0008083|GO:0008283|GO:0008284|GO:0008286|GO:0008543|GO:0038095|GO:0042383|GO:0045087|GO:0045445|GO:0048011|GO:0048015|GO:0051781	protein-coding	fibroblast growth factor 6	chr12	4543308	4554780
FGG	ENSG00000171557	2266	0.000236092	0.0006287	-3.64196	-1.86472	3.64196	down		GO:0002576|GO:0005102|GO:0005576|GO:0005577|GO:0005615|GO:0005886|GO:0005938|GO:0007165|GO:0007596|GO:0009897|GO:0009986|GO:0030168|GO:0030674|GO:0031091|GO:0031093|GO:0046872|GO:0051258|GO:0051592|GO:0072562	protein-coding	fibrinogen gamma chain	chr4	155525286	155533902
FILIP1L	ENSG00000168386	11259	0	0	-3.48593	-1.80154	3.48593	down	DOC-1|DOC1|GIP130|GIP90	GO:0003674|GO:0005634|GO:0005737|GO:0008150|GO:0016020|GO:0016459	protein-coding	filamin A interacting protein 1-like	chr3	99273153	99833349
FIS1	ENSG00000214253	51024	0	0	-4.03431	-2.01232	4.03431	down	TTC11	GO:0000266|GO:0000422|GO:0001836|GO:0005102|GO:0005515|GO:0005739|GO:0005777|GO:0005779|GO:0006626|GO:0007204|GO:0008053|GO:0010821|GO:0016559|GO:0031307|GO:0032471|GO:0035584|GO:0043234|GO:0043280|GO:0043653|GO:0051260|GO:0051561|GO:0070584|GO:0090141|GO:0090314|GO:2001244	protein-coding	fission 1 (mitochondrial outer membrane) homolog (S. cerevisiae)	chr7	100882893	100895593
FIZ1	ENSG00000179943	84922	0	0	-2.50256	-1.3234	2.50256	down	ZNF798	GO:0003676|GO:0005102|GO:0005634|GO:0005737|GO:0006351|GO:0006355|GO:0019901|GO:0046872	protein-coding	FLT3-interacting zinc finger 1	chr19	56102737	56113336
FLJ22184	ENSG00000183248	80164	0	0	-2.9918	-1.58101	2.9918	down			protein-coding	putative uncharacterized protein FLJ22184	chr19	7933605	7939326
FLNA	ENSG00000196924	2316	0	0	-4.4396	-2.15043	4.4396	down	ABP-280|ABPX|CSBS|CVD1|FLN|FLN-A|FLN1|FMD|MNS|NHBP|OPD|OPD1|OPD2|XLVD|XMVD	GO:0001837|GO:0001948|GO:0002576|GO:0004871|GO:0005080|GO:0005515|GO:0005576|GO:0005634|GO:0005737|GO:0005802|GO:0005829|GO:0005886|GO:0005938|GO:0007195|GO:0007596|GO:0008134|GO:0015629|GO:0017048|GO:0017160|GO:0030168|GO:0031267|GO:0031523|GO:0031532|GO:0034329|GO:0034394|GO:0034988|GO:0042177|GO:0042384|GO:0042803|GO:0042993|GO:0043113|GO:0043123|GO:0043433|GO:0045022|GO:0045184|GO:0048365|GO:…	protein-coding	filamin A, alpha	chrX	153576900	153603006
FLNB	ENSG00000136068	2317	0	0	-2.67423	-1.41913	2.67423	down	ABP-278|ABP-280|AOI|FH1|FLN-B|FLN1L|LRS1|SCT|TABP|TAP	GO:0001725|GO:0003779|GO:0005515|GO:0005737|GO:0005829|GO:0005886|GO:0005925|GO:0005938|GO:0007016|GO:0007165|GO:0007519|GO:0015629|GO:0016021|GO:0019221|GO:0030018|GO:0030036|GO:0030154|GO:0042802	protein-coding	filamin B, beta	chr3	57994127	58157982
FLNC	ENSG00000128591	2318	0	0	-4.00658	-2.00237	4.00658	down	ABP-280|ABP280A|ABPA|ABPL|FLN2|MFM5|MPD4	GO:0003779|GO:0005515|GO:0005737|GO:0005829|GO:0005856|GO:0005886|GO:0008092|GO:0016528|GO:0030018|GO:0030506|GO:0034329|GO:0042383|GO:0043034|GO:0048747	protein-coding	filamin C, gamma	chr7	128470483	128499328
FLYWCH2	ENSG00000162076	114984	1.33227e-15	7.25712e-15	-3.14073	-1.6511	3.14073	down		GO:0003674|GO:0005575|GO:0008150	protein-coding	FLYWCH family member 2	chr16	2933196	2949383
FN1	ENSG00000115414	2335	0	0	-2.84106	-1.50643	2.84106	down	CIG|ED-B|FINC|FN|FNZ|GFND|GFND2|LETS|MSF	GO:0001525|GO:0002576|GO:0005201|GO:0005515|GO:0005518|GO:0005576|GO:0005577|GO:0005578|GO:0005604|GO:0005615|GO:0005793|GO:0006953|GO:0007044|GO:0007155|GO:0007161|GO:0007596|GO:0008201|GO:0008360|GO:0009611|GO:0016324|GO:0016477|GO:0016504|GO:0018149|GO:0030168|GO:0030198|GO:0031012|GO:0031093|GO:0034446|GO:0050900	protein-coding	fibronectin 1	chr2	216225179	216300791
FN3K	ENSG00000167363	64122	2.44249e-15	1.3144e-14	-3.30102	-1.72291	3.30102	down		GO:0005575|GO:0030387|GO:0030393	protein-coding	fructosamine 3 kinase	chr17	80693452	80709073
FNBP4	ENSG00000109920	23360	0	0	-2.61451	-1.38654	2.61451	down	FBP30	GO:0005634|GO:0005730	protein-coding	formin binding protein 4	chr11	47738069	47788993
FNDC3B	ENSG00000075420	64778	0	0	-2.67968	-1.42206	2.67968	down	FAD104|PRO4979|YVTM2421	GO:0005783|GO:0016021|GO:0045600	protein-coding	fibronectin type III domain containing 3B	chr3	171757418	172118492
FNIP2	ENSG00000052795	57600	0	0	-3.68509	-1.8817	3.68509	down	FNIPL|MAPO1	GO:0000122|GO:0001932|GO:0005515|GO:0005634|GO:0005730|GO:0005737|GO:0005886|GO:0006468|GO:0008630|GO:0033138	protein-coding	folliculin interacting protein 2	chr4	159690182	159827954
FOLR2	ENSG00000165457	2350	0	0	-3.89124	-1.96023	3.89124	down	BETA-HFR|FBP|FBP/PL-1|FR-BETA|FR-P3	GO:0005542|GO:0005576|GO:0008517|GO:0015884|GO:0016020|GO:0031362	protein-coding	folate receptor 2 (fetal)	chr11	71927819	71932994
FOLR3	ENSG00000110203	2352	1.96647e-08	7.18689e-08	-3.11859	-1.64089	3.11859	down	FR-G|FR-gamma|gamma-hFR	GO:0005542|GO:0005576|GO:0015884|GO:0016020|GO:0019898	protein-coding	folate receptor 3 (gamma)	chr11	71846771	71850934
FOXD4L3	ENSG00000187559	286380	0	0	-2.59633	-1.37647	2.59633	down	FOXD4L2|FOXD6	GO:0000122|GO:0001658|GO:0001755|GO:0001822|GO:0003690|GO:0003705|GO:0005634|GO:0005667|GO:0005730|GO:0007389|GO:0007422|GO:0008134|GO:0008301|GO:0009790|GO:0030318|GO:0043565|GO:0045944|GO:0048484|GO:0048485|GO:0048846|GO:0048937|GO:0050935|GO:0051090|GO:0051216	protein-coding	forkhead box D4-like 3	chr9	70917783	70920000
FOXF1	ENSG00000103241	2294	0	0	-2.6902	-1.42771	2.6902	down	ACDMPV|FKHL5|FREAC1	GO:0000122|GO:0001568|GO:0001570|GO:0001701|GO:0001756|GO:0001763|GO:0002053|GO:0003197|GO:0003214|GO:0003677|GO:0003690|GO:0003705|GO:0005634|GO:0005667|GO:0007224|GO:0007368|GO:0007389|GO:0007494|GO:0007507|GO:0008134|GO:0008301|GO:0010811|GO:0014822|GO:0016337|GO:0030198|GO:0030323|GO:0030324|GO:0030335|GO:0031016|GO:0043305|GO:0043565|GO:0044212|GO:0045198|GO:0045893|GO:0045944|GO:0048286|GO:…	protein-coding	forkhead box F1	chr16	86544133	86548070
FOXL1	ENSG00000176678	2300	0	0	-4.39743	-2.13666	4.39743	down	FKH6|FKHL11|FREAC7	GO:0003677|GO:0003700|GO:0005634|GO:0006351|GO:0006355|GO:0007275|GO:0007389|GO:0007420|GO:0007495|GO:0007507|GO:0008301|GO:0009790|GO:0009887|GO:0009888|GO:0030111|GO:0030166|GO:0043010|GO:0043565|GO:0061146	protein-coding	forkhead box L1	chr16	86612115	86615304
FRG2	ENSG00000205097	448831	0	0	-2.98126	-1.57592	2.98126	down	FRG2A	GO:0005634	protein-coding	FSHD region gene 2	chr4	190945523	190948412
FRMPD3	ENSG00000147234	84443	0	0	-2.64265	-1.40199	2.64265	down		GO:0005856	protein-coding	FERM and PDZ domain containing 3	chrX	106843635	106848479
FRY	ENSG00000073910	10129	0	0	-2.81032	-1.49073	2.81032	down	13CDNA73|214K23.2|C13orf14|CG003|bA207N4.2|bA37E23.1	GO:0000922|GO:0005737|GO:0005815	protein-coding	furry homolog (Drosophila)	chr13	32605437	32870776
FURIN	ENSG00000140564	5045	0	0	-2.67002	-1.41685	2.67002	down	FUR|PACE|PCSK3|SPC1	GO:0000139|GO:0002020|GO:0004175|GO:0004252|GO:0004867|GO:0005615|GO:0005796|GO:0005802|GO:0005886|GO:0006465|GO:0006508|GO:0007179|GO:0007219|GO:0008233|GO:0008283|GO:0009966|GO:0009986|GO:0016021|GO:0016032|GO:0016485|GO:0016486|GO:0017187|GO:0019058|GO:0019068|GO:0019082|GO:0022617|GO:0030140|GO:0030198|GO:0030574|GO:0032455|GO:0032804|GO:0032902|GO:0032904|GO:0032911|GO:0032940|GO:0042176|GO:…	protein-coding	furin (paired basic amino acid cleaving enzyme)	chr15	91411885	91426687
FUS	ENSG00000089280	2521	0	0	-3.95314	-1.983	3.95314	down	ALS6|ETM4|FUS1|HNRNPP2|POMP75|TLS	GO:0000166|GO:0000398|GO:0003677|GO:0003723|GO:0005515|GO:0005634|GO:0005654|GO:0005730|GO:0005737|GO:0008219|GO:0008270|GO:0008380|GO:0010467|GO:0042802	protein-coding	fused in sarcoma	chr16	31191431	31206192
FXYD1	ENSG00000266964	5348	0	0	-5.15886	-2.36705	5.15886	down	PLM	GO:0005254|GO:0005886|GO:0005887|GO:0006821|GO:0006874|GO:0006936|GO:0034220|GO:0034707|GO:0055085	protein-coding	FXYD domain containing ion transport regulator 1	chr19	35629732	35633954
FXYD3	ENSG00000089356	5349	1.75415e-13	8.60165e-13	-4.57717	-2.19446	4.57717	down	MAT8|PLML	GO:0005254|GO:0005886|GO:0005887|GO:0006821|GO:0034220|GO:0034707|GO:0055085	protein-coding	FXYD domain containing ion transport regulator 3	chr19	35606732	35615228
FZD10	ENSG00000111432	11211	3.06826e-05	8.81384e-05	-3.43061	-1.77847	3.43061	down	CD350|FZ-10|Fz10|FzE7|hFz10	GO:0001944|GO:0004930|GO:0005515|GO:0005737|GO:0005886|GO:0005887|GO:0007420|GO:0008406|GO:0009790|GO:0009986|GO:0017147|GO:0030165|GO:0030182|GO:0032855|GO:0032956|GO:0034259|GO:0038031|GO:0042813|GO:0042995|GO:0043507|GO:0060070|GO:0071300	protein-coding	frizzled family receptor 10	chr12	130647004	130650285
G6PC3	ENSG00000141349	92579	0	0	-3.47864	-1.79853	3.47864	down	SCN4|UGRP	GO:0004346|GO:0005789|GO:0005975|GO:0006094|GO:0008645|GO:0015758|GO:0015760|GO:0016021|GO:0044281|GO:0051156|GO:0055085	protein-coding	glucose 6 phosphatase, catalytic, 3	chr17	42148098	42153712
GABRQ		55879	0	0	-4.93044	-2.30172	4.93044	down	THETA	GO:0004888|GO:0004890|GO:0005230|GO:0005254|GO:0005326|GO:0005887|GO:0006836|GO:0007165|GO:0030054|GO:0034707|GO:0045211	protein-coding	gamma-aminobutyric acid (GABA) A receptor, theta	chrX	151806637	151821825
GAL3ST1	ENSG00000128242	9514	0	0	-2.93645	-1.55407	2.93645	down	CST	GO:0000139|GO:0001733|GO:0005887|GO:0006487|GO:0006665|GO:0006682|GO:0006687|GO:0007283|GO:0008146|GO:0016020|GO:0042552|GO:0044281	protein-coding	galactose-3-O-sulfotransferase 1	chr22	30950624	30968817
GANAB	ENSG00000089597	23193	0	0	-3.81383	-1.93124	3.81383	down	G2AN|GLUII	GO:0005788|GO:0005794|GO:0006457|GO:0017177|GO:0018279|GO:0030246|GO:0033919|GO:0042470|GO:0043687|GO:0044267	protein-coding	glucosidase, alpha; neutral AB	chr11	62392298	62414198
GAPDH	ENSG00000111640	2597	0	0	-4.56195	-2.18965	4.56195	down	G3PD|GAPD	GO:0000226|GO:0004365|GO:0005515|GO:0005634|GO:0005737|GO:0005811|GO:0005829|GO:0005886|GO:0005975|GO:0006006|GO:0006094|GO:0006096|GO:0008017|GO:0015630|GO:0017148|GO:0030529|GO:0035605|GO:0035606|GO:0042802|GO:0044281|GO:0048471|GO:0050661|GO:0050821|GO:0051287|GO:0051402|GO:0070062|GO:0071346	protein-coding	glyceraldehyde-3-phosphate dehydrogenase	chr12	6643585	6647537
GAPDHP32		644213	7.18456e-08	2.52469e-07	-4.54824	-2.18531	4.54824	down			pseudo	glyceraldehyde 3 phosphate dehydrogenase pseudogene 32	chr1	120076171	120077444
GAPDHP72		346085	1.05237e-06	3.39847e-06	-5.70391	-2.51195	5.70391	down	GAPDHL18|GAPDL18		pseudo	glyceraldehyde-3-phosphate dehydrogenase pseudogene 72	chr6	166477708	166478996
GATAD2A	ENSG00000167491	54815	0	0	-2.75623	-1.4627	2.75623	down	p66alpha	GO:0001568|GO:0001701|GO:0001842|GO:0003700|GO:0005515|GO:0005634|GO:0005730|GO:0006306|GO:0006351|GO:0008270|GO:0010172|GO:0012501|GO:0016581|GO:0016607|GO:0021506|GO:0030674|GO:0043565|GO:0045892	protein-coding	GATA zinc finger domain containing 2A	chr19	19496642	19619741
GATM	ENSG00000171766	2628	0	0	-7.02431	-2.81236	7.02431	down	AGAT|AT|CCDS3	GO:0005743|GO:0005758|GO:0006600|GO:0006601|GO:0006979|GO:0007584|GO:0009790|GO:0015068|GO:0016813|GO:0034641|GO:0042246|GO:0043434|GO:0044281|GO:0046689	protein-coding	glycine amidinotransferase (L-arginine:glycine amidinotransferase)	chr15	45653322	45670980
GBP1	ENSG00000117228	2633	0	0	-6.00223	-2.5855	6.00223	down		GO:0000139|GO:0003924|GO:0005525|GO:0005576|GO:0005829|GO:0019221|GO:0042802|GO:0051607|GO:0060333	protein-coding	guanylate binding protein 1, interferon-inducible	chr1	89517987	89531043
GDI1	ENSG00000203879	2664	0	0	-3.43401	-1.77989	3.43401	down	1A|GDIL|MRX41|MRX48|OPHN2|RABGD1A|RABGDIA|XAP-4	GO:0005092|GO:0005093|GO:0005096|GO:0005515|GO:0005737|GO:0005829|GO:0007165|GO:0007264|GO:0015031|GO:0017137|GO:0030496|GO:0043005|GO:0043234|GO:0050771|GO:0051056|GO:0051592	protein-coding	GDP dissociation inhibitor 1	chrX	153665259	153671814
GEMIN7	ENSG00000142252	79760	0.00461308	0.0108365	-2.71037	-1.43849	2.71037	down	SIP3	GO:0000387|GO:0000398|GO:0005515|GO:0005654|GO:0005681|GO:0005737|GO:0005829|GO:0010467|GO:0016070|GO:0016604|GO:0032797|GO:0034660|GO:0097504	protein-coding	gem (nuclear organelle) associated protein 7	chr19	45582518	45594782
GGA2	ENSG00000103365	23062	0	0	-2.68378	-1.42426	2.68378	down	VEAR	GO:0005515|GO:0005794|GO:0005802|GO:0006886|GO:0010008|GO:0016192|GO:0030131|GO:0030136|GO:0030306	protein-coding	golgi-associated, gamma adaptin ear containing, ARF binding protein 2	chr16	23474863	23521815
GGA3	ENSG00000125447	23163	0	0	-4.99311	-2.31994	4.99311	down		GO:0005515|GO:0005794|GO:0005802|GO:0006886|GO:0010008|GO:0016192|GO:0030131|GO:0030306|GO:0045732	protein-coding	golgi-associated, gamma adaptin ear containing, ARF binding protein 3	chr17	73232694	73258444
GGCT	ENSG00000006625	79017	0	0	-2.58742	-1.37151	2.58742	down	C7orf24|CRF21|GCTG|GGC	GO:0001836|GO:0003839|GO:0005829|GO:0006750|GO:0006805|GO:0042803|GO:0044281|GO:1901687	protein-coding	gamma-glutamylcyclotransferase	chr7	30536237	30544457
GHRH	ENSG00000118702	2691	0	0	-2.57543	-1.36481	2.57543	down	GHRF|GRF|INN	GO:0005576|GO:0005615|GO:0007189|GO:0007267|GO:0008284|GO:0016608|GO:0019933|GO:0021984|GO:0030252|GO:0030819|GO:0031770|GO:0032094|GO:0040018|GO:0043195|GO:0043568|GO:0046005|GO:0060124	protein-coding	growth hormone releasing hormone	chr20	35879490	35890238
GIF	ENSG00000134812	2694	0	0	-5.70662	-2.51264	5.70662	down	IF|IFMH|INF|TCN3	GO:0005576|GO:0005615|GO:0005768|GO:0005902|GO:0006766|GO:0006767|GO:0006824|GO:0009235|GO:0015889|GO:0016324|GO:0031419|GO:0043202|GO:0044281	protein-coding	gastric intrinsic factor (vitamin B synthesis)	chr11	59596746	59612974
GJA9	ENSG00000131233	81025	6.53016e-05	0.000182931	-3.07487	-1.62053	3.07487	down	CX58|CX59|GJA10	GO:0005922|GO:0007154|GO:0016021	protein-coding	gap junction protein, alpha 9, 59kDa	chr1	39340223	39341770
GK2	ENSG00000196475	2712	0.00328328	0.0078118	-2.51589	-1.33107	2.51589	down	GKP2|GKTA	GO:0004370|GO:0005524|GO:0005737|GO:0005741|GO:0006071|GO:0006072|GO:0019563	protein-coding	glycerol kinase 2	chr4	80327507	80329372
GLB1	ENSG00000170266	2720	0	0	-4.49006	-2.16673	4.49006	down	EBP|ELNR1|MPS4B	GO:0004565|GO:0005515|GO:0005975|GO:0006027|GO:0006665|GO:0006687|GO:0016936|GO:0019388|GO:0030203|GO:0042339|GO:0042340|GO:0043202|GO:0044281|GO:0048471	protein-coding	galactosidase, beta 1	chr3	33038100	33138694
GLIS3-AS1	ENSG00000237009	84850	0	0	-2.87864	-1.52539	2.87864	down	C9orf70		ncRNA	GLIS3 antisense RNA 1	chr9	3898646	3901248
GLT8D2	ENSG00000120820	83468	0	0	-2.61337	-1.38591	2.61337	down		GO:0016021|GO:0016757	protein-coding	glycosyltransferase 8 domain containing 2	chr12	104382765	104457961
GLTSCR2	ENSG00000105373	29997	1.47724e-11	6.55836e-11	-3.49345	-1.80465	3.49345	down	PICT-1|PICT1	GO:0003674|GO:0005622|GO:0005730|GO:0008150|GO:0043231	protein-coding	glioma tumor suppressor candidate region gene 2	chr19	48248793	48274141
GLUL	ENSG00000135821	2752	0	0	-3.38637	-1.75974	3.38637	down	GLNS|GS|PIG43|PIG59	GO:0000287|GO:0001504|GO:0004351|GO:0004356|GO:0005524|GO:0005739|GO:0005791|GO:0005829|GO:0006538|GO:0006542|GO:0007268|GO:0008283|GO:0008652|GO:0009749|GO:0016595|GO:0030145|GO:0032024|GO:0034641|GO:0042802|GO:0043204|GO:0043234|GO:0043679|GO:0044281|GO:0045503|GO:0050679|GO:0051260|GO:0051968	protein-coding	glutamate-ammonia ligase	chr1	182350839	182361341
GMPR2	ENSG00000100938	51292	0.00490784	0.011483	-2.52921	-1.33869	2.52921	down		GO:0003920|GO:0005829|GO:0006144|GO:0009117|GO:0043101|GO:0044281|GO:0046872|GO:0055086	protein-coding	guanosine monophosphate reductase 2	chr14	24701648	24708447
GMPSP1		728564	1.52847e-11	6.78132e-11	-2.88014	-1.52614	2.88014	down			pseudo	guanine monphosphate synthetase pseudogene 1	chr4	8176151	8176747
GNAI2	ENSG00000114353	2771	0	0	-4.93075	-2.30181	4.93075	down	GIP|GNAI2B|H_LUCA15.1|H_LUCA16.1	GO:0000186|GO:0001664|GO:0001973|GO:0003924|GO:0004871|GO:0005515|GO:0005525|GO:0005634|GO:0005737|GO:0005813|GO:0005829|GO:0005834|GO:0005886|GO:0007049|GO:0007165|GO:0007186|GO:0007193|GO:0007194|GO:0007213|GO:0007214|GO:0007243|GO:0007268|GO:0007584|GO:0007596|GO:0008283|GO:0008284|GO:0030168|GO:0030496|GO:0031234|GO:0031683|GO:0045121|GO:0046872|GO:0050805|GO:0051301|GO:0051924	protein-coding	guanine nucleotide binding protein (G protein), alpha inhibiting activity polypeptide 2	chr3	50263724	50296786
GNB2	ENSG00000172354	2783	0	0	-3.68574	-1.88195	3.68574	down		GO:0003924|GO:0004871|GO:0005246|GO:0005515|GO:0005765|GO:0005886|GO:0006112|GO:0006184|GO:0007186|GO:0007268|GO:0043234|GO:0044281|GO:0044297|GO:0048471|GO:0051020|GO:0071377	protein-coding	guanine nucleotide binding protein (G protein), beta polypeptide 2	chr7	100271363	100276792
GOLGA6C		653641	3.83004e-08	1.37218e-07	-2.56667	-1.3599	2.56667	down		GO:0005794	protein-coding	golgin A6 family, member C	chr15	75550899	75565796
GOLGA6L20	ENSG00000196648	101927658	3.5048e-11	1.52558e-10	-3.06287	-1.61489	3.06287	down			protein-coding	golgin A6 family-like 20	chr15	83088352	83108111
GOLGA8EP	ENSG00000175676	390535	0	0	-2.54643	-1.34848	2.54643	down	GOLGA8E		pseudo	golgin A8 family, member E, pseudogene	chr15	23435070	23448423
GOLGA8Q		727909	0	0	-15.1125	-3.91767	15.1125	down			pseudo	golgin A8 family, member Q	chr15	30852849	30854303
GOLM1	ENSG00000135052	51280	0	0	-3.45752	-1.78974	3.45752	down	C9orf155|GOLPH2|GP73|PSEC0257|bA379P1.3	GO:0005515|GO:0005794|GO:0005887|GO:0006997|GO:0019216	protein-coding	golgi membrane protein 1	chr9	88641058	88897490
GOPC	ENSG00000047932	57120	0	0	-3.00174	-1.5858	3.00174	down	CAL|FIG|GOPC1|PIST|dJ94G16.2	GO:0000139|GO:0005083|GO:0005109|GO:0005515|GO:0005737|GO:0005794|GO:0005886|GO:0006888|GO:0006893|GO:0007289|GO:0008022|GO:0014069|GO:0015031|GO:0016020|GO:0030054|GO:0030140|GO:0030425|GO:0042803|GO:0043004|GO:0043234|GO:0044325|GO:0045176|GO:0045211|GO:0051260	protein-coding	golgi-associated PDZ and coiled-coil motif containing	chr6	117881433	117923705
GORASP2	ENSG00000115806	26003	0	0	-9.0106	-3.17162	9.0106	down	GOLPH6|GRASP55|GRS2|p59	GO:0000139|GO:0000278|GO:0005515|GO:0005794|GO:0006996|GO:0016020	protein-coding	golgi reassembly stacking protein 2, 55kDa	chr2	171784948	171823643
GOSR2	ENSG00000108433	9570	0	0	-3.3146	-1.72883	3.3146	down	Bos1|EPM6|GS27	GO:0000139|GO:0005215|GO:0005795|GO:0006888|GO:0006987|GO:0015031|GO:0016021|GO:0030968|GO:0044267|GO:0061025	protein-coding	golgi SNAP receptor complex member 2	chr17	45000486	45104994
GOT2P2		391139	3.40483e-07	1.13901e-06	-3.55419	-1.82952	3.55419	down	GOT2L2		pseudo	glutamic-oxaloacetic transaminase 2 pseudogene 2	chr1	173110039	173111511
GP2	ENSG00000169347	2813	0	0	-2.82801	-1.49979	2.82801	down	ZAP75	GO:0002412|GO:0003823|GO:0005576|GO:0016324|GO:0031225	protein-coding	glycoprotein 2 (zymogen granule membrane)	chr16	20321811	20338835
GPATCH8		23131	7.68435e-08	2.69494e-07	-2.51172	-1.32868	2.51172	down	GPATC8|KIBA0553	GO:0003674|GO:0003676|GO:0005515|GO:0005575|GO:0008150|GO:0046872	protein-coding	G patch domain containing 8	chr17	42472645	42580957
GPBP1L1	ENSG00000159592	60313	7.23421e-13	3.43155e-12	-4.66125	-2.22072	4.66125	down	RP11-767N6.1	GO:0003677|GO:0003700|GO:0005634|GO:0006351|GO:0045893	protein-coding	GC-rich promoter binding protein 1-like 1	chr1	46092976	46152302
GPC2	ENSG00000213420	221914	0	0	-2.60339	-1.38039	2.60339	down		GO:0001523|GO:0005578|GO:0005615|GO:0005783|GO:0005796|GO:0005886|GO:0005975|GO:0006024|GO:0006027|GO:0007224|GO:0007603|GO:0030182|GO:0030203|GO:0030204|GO:0031225|GO:0043202|GO:0043395|GO:0044281	protein-coding	glypican 2	chr7	99767229	99774990
GPIHBP1	ENSG00000182851	338328	0	0	-3.1363	-1.64906	3.1363	down	GPI-HBP1	GO:0006869|GO:0006886|GO:0008035|GO:0008289|GO:0008320|GO:0009897|GO:0016021|GO:0016323|GO:0016324|GO:0017038|GO:0031362|GO:0034185|GO:0034364|GO:0034394|GO:0035473|GO:0035478|GO:0042632|GO:0045056|GO:0050821|GO:0051006|GO:0070328|GO:0071503|GO:0071813|GO:0090321	protein-coding	glycosylphosphatidylinositol anchored high density lipoprotein binding protein 1	chr8	144295068	144299044
GPR101	ENSG00000165370	83550	6.65584e-10	2.67912e-09	-2.94741	-1.55945	2.94741	down	GPCR6	GO:0004935|GO:0005886|GO:0016021	protein-coding	G protein-coupled receptor 101	chrX	136112307	136113833
GPR151		134391	0.00125795	0.00312486	-7.09331	-2.82646	7.09331	down	GALR4|GALRL|GPCR|PGR7	GO:0004930|GO:0005886|GO:0016021	protein-coding	G protein-coupled receptor 151	chr5	145894417	145895676
GPR18	ENSG00000125245	2841	1.05824e-11	4.73761e-11	-2.74051	-1.45445	2.74051	down		GO:0004930|GO:0005886|GO:0007186|GO:0016021	protein-coding	G protein-coupled receptor 18	chr13	99906967	99910840
GPR35	ENSG00000178623	2859	0	0	-2.71623	-1.44161	2.71623	down		GO:0004930|GO:0005887|GO:0007186	protein-coding	G protein-coupled receptor 35	chr2	241544825	241570676
GPR97	ENSG00000182885	222487	0	0	-4.43216	-2.14801	4.43216	down	PB99|PGR26	GO:0004930|GO:0005886|GO:0007218|GO:0016021	protein-coding	G protein-coupled receptor 97	chr16	57702157	57723290
GPS2	ENSG00000132522	2874	0	0	-2.57546	-1.36483	2.57546	down	AMF-1	GO:0000122|GO:0000188|GO:0003714|GO:0005095|GO:0005515|GO:0007049|GO:0007254|GO:0017053|GO:0046329	protein-coding	G protein pathway suppressor 2	chr17	7215978	7218974
GPX7	ENSG00000116157	2882	0	0	-5.66162	-2.50121	5.66162	down	CL683|GPX6|GPx-7|GSHPx-7|NPGPx	GO:0004602|GO:0005576|GO:0006979	protein-coding	glutathione peroxidase 7	chr1	53068043	53074723
GRID2IP		392862	1.20201e-10	5.07096e-10	-2.61	-1.38405	2.61	down	DELPHILIN	GO:0030054|GO:0045211|GO:0060292	protein-coding	glutamate receptor, ionotropic, delta 2 (Grid2) interacting protein	chr7	6536409	6591067
GRIK1	ENSG00000171189	2897	8.23785e-14	4.10859e-13	-4.98882	-2.3187	4.98882	down	EBA3|EEA3|GLR5|GLUR5|GluK1	GO:0005234|GO:0005886|GO:0005887|GO:0006810|GO:0007215|GO:0007268|GO:0007399|GO:0007417|GO:0014054|GO:0015277|GO:0030054|GO:0030425|GO:0030534|GO:0032230|GO:0032983|GO:0035249|GO:0042734|GO:0045211|GO:0048266|GO:0051966|GO:0051967|GO:0060079|GO:0060080	protein-coding	glutamate receptor, ionotropic, kainate 1	chr21	30909254	31312282
GRIN2B	ENSG00000150086	2904	0	0	-3.82666	-1.93608	3.82666	down	GluN2B|MRD6|NMDAR2B|NR2B|hNR3	GO:0001662|GO:0001701|GO:0001964|GO:0001967|GO:0004972|GO:0005234|GO:0005262|GO:0005515|GO:0005886|GO:0005887|GO:0006810|GO:0007215|GO:0007268|GO:0007423|GO:0007611|GO:0007612|GO:0007613|GO:0008021|GO:0008270|GO:0009986|GO:0014069|GO:0016594|GO:0017146|GO:0030054|GO:0043005|GO:0045211|GO:0045471|GO:0048167|GO:0048266|GO:0050966|GO:0060079	protein-coding	glutamate receptor, ionotropic, N-methyl D-aspartate 2B	chr12	13714410	14133022
GRIN2C	ENSG00000161509	2905	0	0	-2.79142	-1.481	2.79142	down	GluN2C|NMDAR2C|NR2C	GO:0004972|GO:0005234|GO:0005261|GO:0005515|GO:0005737|GO:0005886|GO:0005887|GO:0006810|GO:0007215|GO:0007268|GO:0008104|GO:0009611|GO:0014069|GO:0017146|GO:0030054|GO:0030165|GO:0033058|GO:0042177|GO:0045211|GO:0047485|GO:0050885|GO:0060079	protein-coding	glutamate receptor, ionotropic, N-methyl D-aspartate 2C	chr17	72838168	72856966
GRXCR1	ENSG00000215203	389207	0	0	-4.43842	-2.15005	4.43842	down	DFNB25	GO:0003674|GO:0007605|GO:0009055|GO:0010923|GO:0015035|GO:0032420|GO:0042491|GO:0045454|GO:0048563|GO:0060091|GO:0060118|GO:0060119|GO:0060122	protein-coding	glutaredoxin, cysteine rich 1	chr4	42895283	43032675
GSDMA	ENSG00000167914	284110	1.11022e-15	6.07617e-15	-5.83941	-2.54582	5.83941	down	GSDM|GSDM1	GO:0006915|GO:0048471	protein-coding	gasdermin A	chr17	38119226	38134019
GSK3A	ENSG00000105723	2931	0	0	-3.95598	-1.98403	3.95598	down		GO:0003073|GO:0003214|GO:0004674|GO:0005515|GO:0005524|GO:0005829|GO:0005977|GO:0006468|GO:0006987|GO:0007173|GO:0007399|GO:0008286|GO:0008543|GO:0010905|GO:0016055|GO:0030819|GO:0030877|GO:0030968|GO:0032007|GO:0032869|GO:0034236|GO:0036016|GO:0038095|GO:0043161|GO:0044267|GO:0045087|GO:0045719|GO:0045732|GO:0045823|GO:0046325|GO:0046627|GO:0048011|GO:0048015|GO:0050321|GO:0051348|GO:0061052|GO:…	protein-coding	glycogen synthase kinase 3 alpha	chr19	42734338	42746736
GSN	ENSG00000148180	2934	0	0	-7.41707	-2.89085	7.41707	down	ADF|AGEL	GO:0001726|GO:0003779|GO:0005509|GO:0005515|GO:0005576|GO:0005615|GO:0005829|GO:0006915|GO:0006921|GO:0007568|GO:0014003|GO:0015629|GO:0016192|GO:0030027|GO:0030041|GO:0030155|GO:0042246|GO:0043234|GO:0045471|GO:0048015|GO:0048471|GO:0051014|GO:0051016|GO:0051593|GO:0060271|GO:0070062|GO:0071276	protein-coding	gelsolin	chr9	123963761	124095120
GSPT1	ENSG00000103342	2935	0	0	-3.48644	-1.80176	3.48644	down	551G9.2|ETF3A|GST1|eRF3a	GO:0000082|GO:0000184|GO:0003747|GO:0003924|GO:0005515|GO:0005525|GO:0005622|GO:0006184|GO:0006479	protein-coding	G1 to S phase transition 1	chr16	11961985	12010519
GSTK1	ENSG00000197448	373156	0.000150659	0.000408222	-2.56574	-1.35937	2.56574	down	GST|GST 13-13|GST13|GST13-13|GSTK1-1|hGSTK1	GO:0004364|GO:0004602|GO:0005102|GO:0005622|GO:0005743|GO:0005759|GO:0005777|GO:0006749|GO:0015035|GO:0043231	protein-coding	glutathione S-transferase kappa 1	chr7	142960522	142966222
GSTM2	ENSG00000213366	2946	0	0	-5.68448	-2.50703	5.68448	down	GST4|GSTM|GSTM2-2|GTHMUS	GO:0004364|GO:0005102|GO:0005737|GO:0005829|GO:0006749|GO:0006805|GO:0010880|GO:0010881|GO:0014809|GO:0016529|GO:0018916|GO:0019899|GO:0042178|GO:0042803|GO:0043295|GO:0044281|GO:0055119|GO:0060315|GO:0060316|GO:0070458|GO:0071313|GO:1901687	protein-coding	glutathione S-transferase mu 2 (muscle)	chr1	110210644	110226619
GTF2IP1		2970	5.41789e-14	2.72833e-13	-2.73728	-1.45274	2.73728	down	WBSCR7		pseudo	general transcription factor IIi, pseudogene 1	chr7	74601104	74653459
GTF3C2	ENSG00000115207	2976	4.2e-45	3.6e-44	-2.60376	-1.3806	2.60376	down	TFIIIC-BETA|TFIIIC110	GO:0000127|GO:0003677|GO:0005654|GO:0006351|GO:0006383|GO:0010467|GO:0042791|GO:0042797	protein-coding	general transcription factor IIIC, polypeptide 2, beta 110kDa	chr2	27548716	27579901
GTF3C6	ENSG00000155115	112495	3.71476e-11	1.6149e-10	-2.55978	-1.35602	2.55978	down	C6orf51|TFIIIC35|bA397G5.3	GO:0000127|GO:0003677|GO:0005515|GO:0006351|GO:0006383|GO:0042791|GO:0042797	protein-coding	general transcription factor IIIC, polypeptide 6, alpha 35kDa	chr6	111279763	111289091
GUSBP10		642006	0	0	-3.2569	-1.7035	3.2569	down			pseudo	glucuronidase, beta pseudogene 10	chr7	57233377	57247863
GZF1	ENSG00000125812	64412	0	0	-3.55569	-1.83013	3.55569	down	ZBTB23|ZNF336	GO:0000122|GO:0001658|GO:0005654|GO:0005730|GO:0006351|GO:0043565|GO:0045892|GO:0046872	protein-coding	GDNF-inducible zinc finger protein 1	chr20	23342819	23353683
H2AFX	ENSG00000188486	3014	2.89366e-07	9.72906e-07	-3.47378	-1.79651	3.47378	down	H2A.X|H2A/X|H2AX	GO:0000077|GO:0000724|GO:0000781|GO:0000786|GO:0000790|GO:0000794|GO:0001673|GO:0001741|GO:0003677|GO:0003684|GO:0005515|GO:0005634|GO:0005654|GO:0005657|GO:0006281|GO:0006302|GO:0006334|GO:0006974|GO:0007126|GO:0007283|GO:0010212|GO:0019899|GO:0042393|GO:0045739|GO:0046982	protein-coding	H2A histone family, member X	chr11	118964585	118966177
H2AFZ	ENSG00000164032	3015	3.55271e-15	1.89176e-14	-3.25822	-1.70408	3.25822	down	H2A.Z-1|H2A.z|H2A/z|H2AZ	GO:0000786|GO:0001740|GO:0003677|GO:0005515|GO:0005634|GO:0006334|GO:0046982	protein-coding	H2A histone family, member Z	chr4	100869243	100871512
H3F3AP4	ENSG00000235655	440926	0	0	-2.90017	-1.53614	2.90017	down	p13		pseudo	H3 histone, family 3A, pseudogene 4	chr2	175411869	175639554
HAS3	ENSG00000103044	3038	0	0	-3.54761	-1.82685	3.54761	down		GO:0005886|GO:0005887|GO:0005975|GO:0016021|GO:0030203|GO:0030212|GO:0030213|GO:0036117|GO:0044281|GO:0045226|GO:0045893|GO:0050501|GO:0085029|GO:1900106	protein-coding	hyaluronan synthase 3	chr16	69139467	69152619
HBA2	ENSG00000188536	3040	0	0	-5.48026	-2.45425	5.48026	down	HBH	GO:0004601|GO:0005344|GO:0005506|GO:0005515|GO:0005576|GO:0005829|GO:0005833|GO:0010942|GO:0015671|GO:0015701|GO:0019825|GO:0020037|GO:0022627|GO:0031720|GO:0031838|GO:0042542|GO:0042744|GO:0044281|GO:0051291|GO:0071682	protein-coding	hemoglobin, alpha 2	chr16	222846	223709
HBM	ENSG00000206177	3042	2.46566e-05	7.13848e-05	-2.68681	-1.42589	2.68681	down	HBAP2	GO:0005344|GO:0005506|GO:0005833|GO:0019825|GO:0020037	protein-coding	hemoglobin, mu	chr16	215973	216767
HBZ		3050	3.1708e-13	1.53405e-12	-2.9829	-1.57671	2.9829	down		GO:0000122|GO:0005344|GO:0005506|GO:0005833|GO:0019825|GO:0020037|GO:0043249	protein-coding	hemoglobin, zeta	chr16	202854	204504
HCG9	ENSG00000204625	10255	0	0	-5.45108	-2.44654	5.45108	down	HCGIX|HCGIX4		ncRNA	HLA complex group 9 (non-protein coding)	chr6	29942892	29946177
HDAC11	ENSG00000163517	79885	0	0	-3.39626	-1.76394	3.39626	down	HD11	GO:0000118|GO:0004407|GO:0005634|GO:0005886|GO:0006351|GO:0006355|GO:0008134|GO:0014003|GO:0016568|GO:0016575|GO:0032041|GO:0046969|GO:0046970|GO:0097372	protein-coding	histone deacetylase 11	chr3	13521224	13547924
HEBP2		23593	0	0	-2.96433	-1.56771	2.96433	down	C6ORF34B|C6orf34|PP23|SOUL	GO:0005737|GO:0005739	protein-coding	heme binding protein 2	chr6	138725336	138734582
HERC1	ENSG00000103657	8925	1.64272e-06	5.22705e-06	-2.64997	-1.40598	2.64997	down	p532|p619	GO:0004842|GO:0005086|GO:0005737|GO:0005794|GO:0005829|GO:0006810|GO:0010507|GO:0016020|GO:0021702|GO:0031175|GO:0050885	protein-coding	HECT and RLD domain containing E3 ubiquitin protein ligase family member 1	chr15	63900817	64126147
HERPUD1	ENSG00000051108	9709	0	0	-5.17655	-2.37199	5.17655	down	HERP|Mif1|SUP	GO:0003674|GO:0005789|GO:0006511|GO:0006874|GO:0006986|GO:0006987|GO:0016021|GO:0030968|GO:0031396|GO:0032092|GO:0043154|GO:0044267	protein-coding	homocysteine-inducible, endoplasmic reticulum stress-inducible, ubiquitin-like domain member 1	chr16	56966002	56977793
HEYL	ENSG00000163909	26508	0	0	-2.52154	-1.3343	2.52154	down	HESR3|HEY3|HRT3|bHLHb33	GO:0000979|GO:0000983|GO:0000988|GO:0001077|GO:0001106|GO:0003151|GO:0003181|GO:0003184|GO:0003198|GO:0003203|GO:0003208|GO:0003700|GO:0003714|GO:0005515|GO:0005634|GO:0005654|GO:0005737|GO:0007219|GO:0008134|GO:0014031|GO:0032835|GO:0035914|GO:0035939|GO:0042803|GO:0045666|GO:0045892|GO:0045944|GO:0046982|GO:0050683|GO:0060317|GO:0060412|GO:0060766|GO:0071773|GO:0072014|GO:2000824	protein-coding	hes-related family bHLH transcription factor with YRPW motif-like	chr1	40089103	40105348
HIATL1	ENSG00000148110	84641	0	0	-3.63136	-1.86051	3.63136	down		GO:0005215|GO:0005886|GO:0016021|GO:0055085	protein-coding	hippocampus abundant transcript-like 1	chr9	97136833	97223202
HINT1		3094	0	0	-2.52158	-1.33433	2.52158	down	HINT|NMAN|PKCI-1|PRKCNH1	GO:0000118|GO:0000166|GO:0005080|GO:0005634|GO:0005737|GO:0005856|GO:0005886|GO:0006351|GO:0006355|GO:0007165|GO:0009154|GO:0016787|GO:0072332	protein-coding	histidine triad nucleotide binding protein 1	chr5	130494976	130501041
HIPK1	ENSG00000163349	204851	0	0	-3.98169	-1.99338	3.98169	down	Myak|Nbak2	GO:0001654|GO:0004674|GO:0005515|GO:0005524|GO:0005634|GO:0005737|GO:0006351|GO:0006355|GO:0007224|GO:0008284|GO:0009952|GO:0010803|GO:0010842|GO:0016605|GO:0016607|GO:0016926|GO:0030182|GO:0042771|GO:0042802|GO:0045766|GO:0048596|GO:0060059|GO:0060216|GO:0060235|GO:0061072|GO:0072577|GO:0097191	protein-coding	homeodomain interacting protein kinase 1	chr1	114471996	114520491
HIST1H1A	ENSG00000124610	3024	0	0	-2.70645	-1.4364	2.70645	down	H1.1|H1A|H1F1|HIST1	GO:0000786|GO:0000790|GO:0003677|GO:0005515|GO:0006334|GO:0007283	protein-coding	histone cluster 1, H1a	chr6	26017260	26018040
HIST1H1D	ENSG00000124575	3007	0	0	-5.22848	-2.38639	5.22848	down	H1.3|H1D|H1F3|H1s-2	GO:0000786|GO:0000790|GO:0003677|GO:0006334	protein-coding	histone cluster 1, H1d	chr6	26234440	26235216
HIST1H2AB	ENSG00000137259	8335	3.37856e-11	1.4719e-10	-9.97483	-3.31829	9.97483	down	H2A/m|H2AFM	GO:0000786|GO:0003677|GO:0005634|GO:0006334|GO:0046982	protein-coding	histone cluster 1, H2ab	chr6	26033320	26033796
HIST1H2AE	ENSG00000168274	3012	0	0	-7.38174	-2.88396	7.38174	down	H2A.1|H2A.2|H2A/a|H2AFA		protein-coding	histone cluster 1, H2ae	chr6	26217148	26217711
HIST1H2AH	ENSG00000184825	85235	0	0	-3.88093	-1.9564	3.88093	down	H2A/S|H2AFALii|H2AH|dJ86C11.1	GO:0000786|GO:0003677|GO:0005634|GO:0006334|GO:0046982	protein-coding	histone cluster 1, H2ah	chr6	27114861	27115341
HIST1H2AL	ENSG00000198374	8332	5.96468e-07	1.96009e-06	-3.29885	-1.72196	3.29885	down	H2A.i|H2A/i|H2AFI|dJ193B12.9		protein-coding	histone cluster 1, H2al	chr6	27833107	27833576
HIST1H2AM	ENSG00000233224	8336	0	0	-4.33848	-2.11719	4.33848	down	H2A.1|H2A/n|H2AFN|dJ193B12.1		protein-coding	histone cluster 1, H2am	chr6	27860477	27860963
HIST1H2APS1		387319	0	0	-8.38724	-3.0682	8.38724	down	H2AFSP|bA317E16.5		pseudo	histone cluster 1, H2a, pseudogene 1	chr6	25732661	25733089
HIST1H2APS5		10341	0	0	-9.63294	-3.26798	9.63294	down	H2AFFP|pH2A/f		pseudo	histone cluster 1, H2a, pseudogene 5	chr6	26044128	26044778
HIST1H2BC		8347	2.22045e-16	1.25435e-15	-3.83737	-1.94012	3.83737	down	H2B.1|H2B/l|H2BFL|dJ221C16.3	GO:0000786|GO:0003677|GO:0005634|GO:0006334|GO:0042742|GO:0046982	protein-coding	histone cluster 1, H2bc	chr6	26114626	26124154
HIST1H2BD	ENSG00000158373	3017	0	0	-4.41239	-2.14156	4.41239	down	H2B.1B|H2B/b|H2BFB|HIRIP2|dJ221C16.6	GO:0000786|GO:0003677|GO:0005634|GO:0006334|GO:0046982	protein-coding	histone cluster 1, H2bd	chr6	26158349	26171576
HIST1H2BK	ENSG00000197903	85236	0	0	-3.59369	-1.84547	3.59369	down	H2B/S|H2BFAiii|H2BFT|H2BK	GO:0000786|GO:0003677|GO:0005634|GO:0006334|GO:0042742|GO:0046982	protein-coding	histone cluster 1, H2bk	chr6	27106072	27114637
HIST1H4B	ENSG00000124529	8366	9.94457e-10	3.96589e-09	-3.2468	-1.69902	3.2468	down	H4/I|H4FI		protein-coding	histone cluster 1, H4b	chr6	26027124	26027480
HIST1H4J	ENSG00000197238	8363	0.0182449	0.0401636	-4.01851	-2.00666	4.01851	down	H4/e|H4F2iv|H4FE|dJ160A22.2		protein-coding	histone cluster 1, H4j	chr6	27791903	27792258
HIST1H4K	ENSG00000197914	8362	0	0	-3.27719	-1.71246	3.27719	down	H4/d|H4F2iii|H4FD|dJ160A22.1		protein-coding	histone cluster 1, H4k	chr6	27798952	27799305
HIST2H2BB		338391	0.000118546	0.000323983	-3.1057	-1.63492	3.1057	down			pseudo	histone cluster 2, H2bb (pseudogene)	chr1	149398799	149399179
HIST2H2BC	ENSG00000203819	337873	0	0	-6.30408	-2.65629	6.30408	down	H2B/t|HIST2H2BD		pseudo	histone cluster 2, H2bc (pseudogene)	chr1	149821759	149822340
HIST2H2BE	ENSG00000184678	8349	0	0	-5.41641	-2.43734	5.41641	down	GL105|H2B|H2B.1|H2BFQ|H2BGL105|H2BQ	GO:0000786|GO:0003677|GO:0005634|GO:0006334|GO:0042742|GO:0046982	protein-coding	histone cluster 2, H2be	chr1	149856010	149858232
HIST3H2BA		337872	0	0	-2.79498	-1.48284	2.79498	down			pseudo	histone cluster 3, H2ba, pseudogene	chr1	228651917	228652295
HK2P1		642546	0	0	-3.95204	-1.9826	3.95204	down	HK2P		pseudo	hexokinase 2 pseudogene 1	chrX	79824933	79830537
HLA-B	ENSG00000234745	3106	0	0	-2.85648	-1.51424	2.85648	down	AS|HLAB|SPDA1	GO:0000139|GO:0001916|GO:0002474|GO:0002479|GO:0002480|GO:0002667|GO:0005102|GO:0005886|GO:0005887|GO:0006952|GO:0006955|GO:0012507|GO:0016020|GO:0016021|GO:0016045|GO:0019048|GO:0019221|GO:0030670|GO:0031901|GO:0032655|GO:0032675|GO:0042590|GO:0042605|GO:0042612|GO:0045087|GO:0050776|GO:0060333|GO:0060337|GO:0071556|GO:2001198	protein-coding	major histocompatibility complex, class I, B	chr6	31237743	31324989
HLA-C	ENSG00000204525	3107	0	0	-3.21061	-1.68285	3.21061	down	D6S204|HLA-JY3|HLC-C|PSORS1	GO:0000139|GO:0001916|GO:0002474|GO:0002479|GO:0002480|GO:0005102|GO:0005576|GO:0005886|GO:0005887|GO:0006955|GO:0012507|GO:0019048|GO:0019221|GO:0030670|GO:0031901|GO:0042590|GO:0042605|GO:0042612|GO:0045087|GO:0050776|GO:0060333|GO:0060337|GO:0071556	protein-coding	major histocompatibility complex, class I, C	chr6	31236526	31239913
HLA-DQB1	ENSG00000179344	3119	0	0	-4.23846	-2.08354	4.23846	down	CELIAC1|HLA-DQB|IDDM1	GO:0000139|GO:0002381|GO:0002455|GO:0005765|GO:0005886|GO:0006955|GO:0010008|GO:0012507|GO:0016020|GO:0019221|GO:0019886|GO:0030658|GO:0030666|GO:0030669|GO:0031295|GO:0032395|GO:0032588|GO:0042613|GO:0050852|GO:0060333|GO:0071556	protein-coding	major histocompatibility complex, class II, DQ beta 1	chr6	32627241	32634466
HLA-DRB9		3132	5.49266e-10	2.22261e-09	-3.84008	-1.94114	3.84008	down	D6S206|D6S206E|HLA-DR1BL|HLA-DRB1L		pseudo	major histocompatibility complex, class II, DR beta 9 (pseudogene)	chr6	32427597	32427866
HLA-E	ENSG00000204592	3133	0	0	-5.72925	-2.51835	5.72925	down	EA1.2|EA2.1|HLA-6.2|MHC|QA1	GO:0000139|GO:0001916|GO:0002474|GO:0002479|GO:0002480|GO:0005102|GO:0005886|GO:0012507|GO:0019221|GO:0030670|GO:0031901|GO:0042590|GO:0042605|GO:0042612|GO:0045087|GO:0050776|GO:0060333|GO:0060337|GO:0071556	protein-coding	major histocompatibility complex, class I, E	chr6	30457183	30461982
HMGB1P26		645201	3.79696e-14	1.92498e-13	-4.98293	-2.317	4.98293	down			pseudo	high mobility group box 1 pseudogene 26	chr1	229840958	229841610
HMGN5	ENSG00000198157	79366	0	0	-5.63109	-2.49341	5.63109	down	NBP-45|NSBP1	GO:0000785|GO:0003682|GO:0005634|GO:0005654|GO:0005730|GO:0006351|GO:0006355|GO:0006357|GO:0016568|GO:0031492|GO:0043231|GO:0045893	protein-coding	high mobility group nucleosome binding domain 5	chrX	80369200	80457441
HMHB1	ENSG00000158497	57824	0	0	-2.80519	-1.4881	2.80519	down	HB-1|HLA-HB1		protein-coding	histocompatibility (minor) HB-1	chr5	143191726	143200284
HNF1A	ENSG00000135100	6927	0	0	-2.81573	-1.49351	2.81573	down	HNF-1A|HNF1|IDDM20|LFB1|MODY3|TCF-1|TCF1	GO:0000122|GO:0001077|GO:0001750|GO:0001824|GO:0001889|GO:0001890|GO:0003677|GO:0003690|GO:0003700|GO:0005515|GO:0005634|GO:0005667|GO:0005737|GO:0006338|GO:0006357|GO:0006633|GO:0006699|GO:0006783|GO:0006979|GO:0008104|GO:0008134|GO:0008203|GO:0009749|GO:0015721|GO:0015908|GO:0030073|GO:0030111|GO:0030326|GO:0031018|GO:0035565|GO:0035623|GO:0042593|GO:0042803|GO:0043234|GO:0043565|GO:0043691|GO:…	protein-coding	HNF1 homeobox A	chr12	121416454	121440314
HNRNPA1P12		644037	2.50131e-06	7.83662e-06	-3.82488	-1.93542	3.82488	down			pseudo	heterogeneous nuclear ribonucleoprotein A1 pseudogene 12	chr5	79654899	79655859
HNRNPA1P39		402112	0	0	-3.50016	-1.80742	3.50016	down			pseudo	heterogeneous nuclear ribonucleoprotein A1 pseudogene 39	chr2	175174546	175175751
HNRNPA1P56		391670	0	0	-6.99618	-2.80657	6.99618	down			pseudo	heterogeneous nuclear ribonucleoprotein A1 pseudogene 56	chr4	78908817	78910028
HNRNPA1P60		120364	0	0	-3.36994	-1.75272	3.36994	down			pseudo	heterogeneous nuclear ribonucleoprotein A1 pseudogene 60	chr11	110658555	110659792
HNRNPA1P66		391378	0	0	-3.34834	-1.74345	3.34834	down			pseudo	heterogeneous nuclear ribonucleoprotein A1 pseudogene 66	chr2	63978828	63979753
HNRNPA1P8		402562	1.86471e-06	5.90375e-06	-2.87427	-1.5232	2.87427	down			pseudo	heterogeneous nuclear ribonucleoprotein A1 pseudogene 8	chr7	84612811	84614155
HNRNPA3P1	ENSG00000226790	10151	0	0	-2.56968	-1.36159	2.56968	down	D10S102|FBRNP|HNRPA3|HNRPA3P1		pseudo	heterogeneous nuclear ribonucleoprotein A3 pseudogene 1	chr10	44282860	44285865
HNRNPA3P5		387933	6.3851e-07	2.09383e-06	-4.99779	-2.32129	4.99779	down			pseudo	heterogeneous nuclear ribonucleoprotein A3 pseudogene 5	chr13	66361676	66362895
HNRNPA3P6		653115	0	0	-3.47622	-1.79752	3.47622	down			pseudo	heterogeneous nuclear ribonucleoprotein A3 pseudogene 6	chr3	75263627	75263699
HNRNPCP2		653447	0	0	-7.94579	-2.99019	7.94579	down			pseudo	heterogeneous nuclear ribonucleoprotein C pseudogene 2	chr2	190787895	190789616
HNRNPDL	ENSG00000152795	9987	0	0	-2.85978	-1.5159	2.85978	down	HNRNP|HNRPDL|JKTBP|JKTBP2|lBAUF1	GO:0000166|GO:0003677|GO:0003690|GO:0003697|GO:0003723|GO:0005634|GO:0005681|GO:0005737|GO:0006351|GO:0006355|GO:0006396|GO:0008143|GO:0010468|GO:0034046	protein-coding	heterogeneous nuclear ribonucleoprotein D-like	chr4	83343717	83351378
HNRNPR	ENSG00000125944	10236	5.61547e-06	1.71287e-05	-2.89066	-1.5314	2.89066	down	HNRPR|hnRNP R|hnRNP-R	GO:0000166|GO:0000398|GO:0003723|GO:0005515|GO:0005634|GO:0005654|GO:0005681|GO:0005730|GO:0005737|GO:0006397|GO:0008380|GO:0010467|GO:0030529|GO:0071013	protein-coding	heterogeneous nuclear ribonucleoprotein R	chr1	23636276	23670853
HNRNPU	ENSG00000153187	3192	0	0	-2.8727	-1.52241	2.8727	down	HNRPU|SAF-A|U21.1|hnRNP U	GO:0000398|GO:0003677|GO:0003723|GO:0005515|GO:0005524|GO:0005654|GO:0006396|GO:0008380|GO:0009986|GO:0010467|GO:0030529|GO:0070934|GO:0070937|GO:0071013	protein-coding	heterogeneous nuclear ribonucleoprotein U (scaffold attachment factor A)	chr1	245013602	245027827
HOXA13		3209	0	0	-7.71107	-2.94693	7.71107	down	HOX1|HOX1J	GO:0001501|GO:0001570|GO:0001886|GO:0001894|GO:0003281|GO:0003677|GO:0003700|GO:0005634|GO:0006351|GO:0030510|GO:0030539|GO:0035115|GO:0043065|GO:0043565|GO:0044212|GO:0045840|GO:0045944|GO:0048839|GO:0048844|GO:0060442|GO:0060847	protein-coding	homeobox A13	chr7	27236499	27239725
HOXB1		3211	2.03593e-12	9.44739e-12	-2.90216	-1.53713	2.90216	down	HCFP3|HOX2|HOX2I|Hox-2.9	GO:0003677|GO:0003700|GO:0005634|GO:0005730|GO:0005737|GO:0006351|GO:0006355|GO:0007275|GO:0007389|GO:0009952|GO:0019904|GO:0021570|GO:0021571|GO:0021612|GO:0021754|GO:0043565|GO:0045944|GO:0048646|GO:0048704	protein-coding	homeobox B1	chr17	46606807	46608272
HOXC13	ENSG00000123364	3229	2.01794e-12	9.36715e-12	-2.55279	-1.35207	2.55279	down	ECTD9|HOX3|HOX3G	GO:0001077|GO:0001942|GO:0003682|GO:0003700|GO:0005515|GO:0005634|GO:0007275|GO:0009653|GO:0009952|GO:0035878|GO:0043565|GO:0043587	protein-coding	homeobox C13	chr12	54332576	54340328
HOXD3	ENSG00000128652	3232	0	0	-3.35894	-1.74801	3.35894	down	HOX1D|HOX4|HOX4A|Hox-4.1	GO:0003700|GO:0005515|GO:0005634|GO:0006351|GO:0007160|GO:0007219|GO:0009952|GO:0010628|GO:0021615|GO:0030878|GO:0043565|GO:0045666|GO:0048704|GO:0051216	protein-coding	homeobox D3	chr2	177001340	177037826
HPS3	ENSG00000163755	84343	2.33363e-10	9.66005e-10	-3.70853	-1.89085	3.70853	down	SUTAL	GO:0005737|GO:0006996|GO:0043473	protein-coding	Hermansky-Pudlak syndrome 3	chr3	148847371	148891305
HPS6	ENSG00000166189	79803	0	0	-3.07712	-1.62158	3.07712	down	RP11-302K17.1	GO:0005783|GO:0005829|GO:0006996|GO:0007596|GO:0030318|GO:0031901	protein-coding	Hermansky-Pudlak syndrome 6	chr10	103825124	103827795
HPX	ENSG00000110169	3263	1.33227e-15	7.25712e-15	-2.81738	-1.49435	2.81738	down	HX	GO:0002639|GO:0002925|GO:0005515|GO:0005576|GO:0005615|GO:0006879|GO:0015232|GO:0015886|GO:0019048|GO:0020027|GO:0042168|GO:0042511|GO:0046872|GO:0060335|GO:0071682	protein-coding	hemopexin	chr11	6452268	6462254
HSD17B2	ENSG00000086696	3294	0	0	-2.54312	-1.3466	2.54312	down	EDH17B2|HSD17|SDR9C2	GO:0001701|GO:0001890|GO:0004303|GO:0005789|GO:0006694|GO:0016021|GO:0032526|GO:0047006|GO:0047035	protein-coding	hydroxysteroid (17-beta) dehydrogenase 2	chr16	82068858	82132139
HSD17B4	ENSG00000133835	3295	0.000359226	0.00093999	-3.08081	-1.62331	3.08081	down	DBP|MFE-2|MPF-2|PRLTS1|SDR8C1	GO:0000038|GO:0003857|GO:0005102|GO:0005739|GO:0005777|GO:0005778|GO:0005782|GO:0006635|GO:0006699|GO:0008206|GO:0008209|GO:0008210|GO:0016508|GO:0016853|GO:0032934|GO:0033540|GO:0033559|GO:0033989|GO:0036109|GO:0036111|GO:0036112|GO:0042803|GO:0043231|GO:0044255|GO:0044281|GO:0044594|GO:0060009	protein-coding	hydroxysteroid (17-beta) dehydrogenase 4	chr5	118788138	118878030
HSD17B6	ENSG00000025423	8630	0	0	-2.58081	-1.36782	2.58081	down	HSE|RODH|SDR9C6	GO:0003824|GO:0004303|GO:0004745|GO:0005622|GO:0005783|GO:0006702|GO:0006710|GO:0009055|GO:0016491|GO:0031901|GO:0047035	protein-coding	hydroxysteroid (17-beta) dehydrogenase 6	chr12	57157019	57181574
HSP90BA1	ENSG00000080824	3320	0	0	-4.8974	-2.29202	4.8974	down	EL52|HSP86|HSP89A|HSP90A|HSP90N|HSPC1|HSPCA|HSPCAL1|HSPCAL4|HSPN|Hsp89|Hsp90|LAP2	GO:0000086|GO:0000166|GO:0000278|GO:0001764|GO:0002134|GO:0002135|GO:0003009|GO:0003729|GO:0005515|GO:0005524|GO:0005525|GO:0005576|GO:0005829|GO:0005886|GO:0006200|GO:0006839|GO:0006986|GO:0007165|GO:0007411|GO:0009408|GO:0009651|GO:0009986|GO:0010592|GO:0010659|GO:0016323|GO:0016324|GO:0016887|GO:0017098|GO:0019901|GO:0019903|GO:0030235|GO:0030911|GO:0031012|GO:0031526|GO:0032564|GO:0033160|GO:…	protein-coding	heat shock protein 90kDa alpha (cytosolic), class A member 1	chr14	102547075	102606086
HSP90AB1	ENSG00000096384	3326	0	0	-5.18769	-2.37509	5.18769	down	D6S182|HSP84|HSP90B|HSPC2|HSPCB	GO:0001890|GO:0002134|GO:0002135|GO:0005515|GO:0005524|GO:0005525|GO:0005737|GO:0005739|GO:0005829|GO:0006457|GO:0006986|GO:0007411|GO:0008180|GO:0009651|GO:0009986|GO:0016234|GO:0016323|GO:0016324|GO:0017098|GO:0019901|GO:0030235|GO:0030911|GO:0031526|GO:0032092|GO:0032435|GO:0032564|GO:0033160|GO:0035872|GO:0038096|GO:0042470|GO:0043524|GO:0044325|GO:0045087|GO:0045429|GO:0045793|GO:0051082|GO:…	protein-coding	heat shock protein 90kDa alpha (cytosolic), class B member 1	chr6	44213903	44221625
HSPA5	ENSG00000044574	3309	0	0	-2.68902	-1.42708	2.68902	down	BIP|GRP78|MIF2	GO:0002576|GO:0005509|GO:0005515|GO:0005524|GO:0005634|GO:0005783|GO:0005788|GO:0005789|GO:0005793|GO:0006200|GO:0006983|GO:0006987|GO:0007596|GO:0008180|GO:0009986|GO:0016887|GO:0019904|GO:0021589|GO:0021680|GO:0030168|GO:0030176|GO:0030433|GO:0030496|GO:0030512|GO:0030674|GO:0030968|GO:0031398|GO:0031625|GO:0034663|GO:0042149|GO:0042470|GO:0043022|GO:0043066|GO:0044267|GO:0051082|GO:0051087|GO:…	protein-coding	heat shock 70kDa protein 5 (glucose-regulated protein, 78kDa)	chr9	127997127	128003666
HSPA8	ENSG00000109971	3312	0	0	-4.61948	-2.20773	4.61948	down	HSC54|HSC70|HSC71|HSP71|HSP73|HSPA10|LAP1|NIP71	GO:0000974|GO:0005515|GO:0005524|GO:0005622|GO:0005634|GO:0005681|GO:0005730|GO:0005829|GO:0005886|GO:0006351|GO:0006397|GO:0006457|GO:0006892|GO:0006986|GO:0007268|GO:0007269|GO:0007411|GO:0008380|GO:0009986|GO:0010467|GO:0016070|GO:0016071|GO:0019048|GO:0030529|GO:0042470|GO:0042623|GO:0045892|GO:0051082|GO:0051085|GO:0051726|GO:0061202|GO:0070062	protein-coding	heat shock 70kDa protein 8	chr11	122928200	122933186
HSPB1	ENSG00000106211	3315	0	0	-4.97051	-2.31339	4.97051	down	CMT2F|HMN2B|HS.76067|HSP27|HSP28|Hsp25|SRP27	GO:0000502|GO:0005080|GO:0005515|GO:0005634|GO:0005737|GO:0005819|GO:0005829|GO:0005856|GO:0005886|GO:0006446|GO:0006469|GO:0006928|GO:0006986|GO:0007243|GO:0008219|GO:0008426|GO:0009615|GO:0009986|GO:0010467|GO:0016070|GO:0016071|GO:0019901|GO:0030018|GO:0032731|GO:0035924|GO:0038033|GO:0042535|GO:0042802|GO:0043066|GO:0043122|GO:0043130|GO:0043536|GO:0045766|GO:1902176|GO:2001028	protein-coding	heat shock 27kDa protein 1	chr7	75931875	75933614
HSPB2		3316	0.000132029	0.000359474	-2.90407	-1.53807	2.90407	down	HSP27|Hs.78846|LOH11CR1K|MKBP	GO:0005515|GO:0005634|GO:0005737|GO:0005829|GO:0006986|GO:0007525|GO:0008047|GO:0009408|GO:0043085	protein-coding	heat shock 27kDa protein 2	chr11	111783460	111784817
HSPB6	ENSG00000004776	126393	0	0	-9.63024	-3.26757	9.63024	down	Hsp20	GO:0005212|GO:0005515|GO:0005634|GO:0005737|GO:0006937|GO:0006950|GO:0042803	protein-coding	heat shock protein, alpha-crystallin-related, B6	chr19	36245467	36247930
HSPG2	ENSG00000142798	3339	0	0	-3.54688	-1.82655	3.54688	down	HSPG|PLC|PRCAN|SJA|SJS|SJS1	GO:0001523|GO:0001525|GO:0001958|GO:0002062|GO:0005515|GO:0005576|GO:0005605|GO:0005615|GO:0005796|GO:0005886|GO:0005975|GO:0006024|GO:0006027|GO:0007420|GO:0007603|GO:0008022|GO:0008104|GO:0030198|GO:0030203|GO:0030204|GO:0031012|GO:0042157|GO:0043202|GO:0044281|GO:0046872|GO:0048704|GO:0048738|GO:0060351|GO:0070062	protein-coding	heparan sulfate proteoglycan 2	chr1	22148737	22263750
HUWE1	ENSG00000086758	10075	0	0	-3.00324	-1.58652	3.00324	down	ARF-BP1|HECTH9|HSPC272|Ib772|LASU1|MULE|URE-B1|UREB1	GO:0000209|GO:0003677|GO:0004842|GO:0005515|GO:0005634|GO:0005730|GO:0005737|GO:0006284|GO:0006513|GO:0016574|GO:0030154|GO:0042787	protein-coding	HECT, UBA and WWE domain containing 1, E3 ubiquitin protein ligase	chrX	53559057	53713697
IBA57-AS1	ENSG00000203684	574432	1.06581e-14	5.55418e-14	-2.90732	-1.53969	2.90732	down	C1orf148		ncRNA	IBA57 antisense RNA 1 (head to head)	chr1	228351787	228353213
IBTK	ENSG00000005700	25998	2.57575e-10	1.06373e-09	-2.67358	-1.41877	2.67358	down	BTBD26|BTKI|RP1-93K22.1	GO:0001933|GO:0005634|GO:0005730|GO:0005737|GO:0016020|GO:0019901|GO:0030292|GO:0051209|GO:0061099	protein-coding	inhibitor of Bruton agammaglobulinemia tyrosine kinase	chr6	82879956	82957448
ID2	ENSG00000115738	3398	0	0	-3.44683	-1.78527	3.44683	down	GIG8|ID2A|ID2H|bHLHb26	GO:0000122|GO:0000785|GO:0001656|GO:0001779|GO:0003149|GO:0003166|GO:0005515|GO:0005634|GO:0005730|GO:0005737|GO:0005829|GO:0007275|GO:0009649|GO:0010628|GO:0010629|GO:0014003|GO:0019216|GO:0021772|GO:0033598|GO:0043234|GO:0043353|GO:0043392|GO:0043433|GO:0044325|GO:0045578|GO:0045600|GO:0045648|GO:0045651|GO:0045665|GO:0045668|GO:0045777|GO:0045787|GO:0045892|GO:0045893|GO:0046983|GO:0048469|GO:…	protein-coding	inhibitor of DNA binding 2, dominant negative helix-loop-helix protein	chr2	8822113	8824583
ID3	ENSG00000117318	3399	0	0	-6.96012	-2.79911	6.96012	down	HEIR-1|bHLHb25	GO:0000122|GO:0001656|GO:0003700|GO:0003714|GO:0005634|GO:0005737|GO:0006275|GO:0006351|GO:0007275|GO:0007417|GO:0007507|GO:0007517|GO:0008134|GO:0009611|GO:0019904|GO:0030182|GO:0030855|GO:0030903|GO:0042476|GO:0043065|GO:0043433|GO:0045668|GO:0045892|GO:0046983|GO:0051726	protein-coding	inhibitor of DNA binding 3, dominant negative helix-loop-helix protein	chr1	23884421	23886285
IFI16	ENSG00000163565	3428	0	0	-3.56501	-1.83391	3.56501	down	IFNGIP1|PYHIN2	GO:0000122|GO:0001819|GO:0002218|GO:0003690|GO:0005515|GO:0005634|GO:0005654|GO:0005730|GO:0005737|GO:0005829|GO:0006351|GO:0006355|GO:0006914|GO:0006954|GO:0008134|GO:0008283|GO:0009615|GO:0010506|GO:0016607|GO:0030097|GO:0030099|GO:0030224|GO:0032481|GO:0032731|GO:0042149|GO:0042771|GO:0043392|GO:0045071|GO:0045087|GO:0045824|GO:0045892|GO:0045944|GO:0051607|GO:0071479|GO:0072332|GO:0097202|GO:…	protein-coding	interferon, gamma-inducible protein 16	chr1	158969758	159024945
IFITM3	ENSG00000142089	10410	0	0	-3.22406	-1.68888	3.22406	down	1-8U|DSPA2b|IP15	GO:0005515|GO:0005765|GO:0005886|GO:0006955|GO:0009615|GO:0016021|GO:0019221|GO:0031902|GO:0032897|GO:0034341|GO:0035455|GO:0035456|GO:0045071|GO:0046597|GO:0051607|GO:0060337	protein-coding	interferon induced transmembrane protein 3	chr11	319673	320914
IFNAR2	ENSG00000159110	3455	0	0	-3.25898	-1.70442	3.25898	down	IFN-R|IFN-alpha-REC|IFNABR|IFNARB	GO:0004905|GO:0005515|GO:0005576|GO:0005615|GO:0005886|GO:0005887|GO:0006357|GO:0007166|GO:0007259|GO:0008283|GO:0009615|GO:0019221|GO:0019901|GO:0019962|GO:0035455|GO:0060337|GO:0060338	protein-coding	interferon (alpha, beta and omega) receptor 2	chr21	34602231	34636820
IFT27	ENSG00000100360	11020	0	0	-2.70891	-1.43771	2.70891	down	RABL4|RAYL	GO:0005525|GO:0007264|GO:0030992|GO:0031514	protein-coding	intraflagellar transport 27 homolog (Chlamydomonas)	chr22	37154246	37172177
IFT43	ENSG00000119650	112752	0	0	-4.12395	-2.04403	4.12395	down	C14orf179|CED3	GO:0005737|GO:0005856|GO:0030991|GO:0035721|GO:0060271	protein-coding	intraflagellar transport 43 homolog (Chlamydomonas)	chr14	76452096	76550416
IGHV3OR16-11		28305	0	0	-5.43914	-2.44338	5.43914	down	IGHV3OR1611		pseudo	immunoglobulin heavy variable 3/OR16-11 (pseudogene)	chr16	33661269	33661819
IK	ENSG00000113141	3550	0	0	-2.56536	-1.35916	2.56536	down	CSA2|RED	GO:0005515|GO:0005615|GO:0005634|GO:0006955|GO:0007267|GO:0042802	protein-coding	IK cytokine, down-regulator of HLA II	chr5	140027384	140042065
IKZF5	ENSG00000095574	64376	0	0	-4.00606	-2.00218	4.00606	down	PEGASUS|ZNFN1A5	GO:0003677|GO:0005634|GO:0006351|GO:0006355|GO:0046872	protein-coding	IKAROS family zinc finger 5 (Pegasus)	chr10	124750322	124768366
IL12RB2	ENSG00000081985	3595	0	0	-2.92548	-1.54867	2.92548	down		GO:0004896|GO:0005887|GO:0007166|GO:0008284|GO:0009897|GO:0018108|GO:0019221|GO:0019901|GO:0032496|GO:0032609|GO:0032729	protein-coding	interleukin 12 receptor, beta 2	chr1	67773047	67862583
IL4R	ENSG00000077238	3566	0	0	-3.20057	-1.67833	3.20057	down	CD124|IL-4RA|IL4RA	GO:0002532|GO:0004913|GO:0005057|GO:0005515|GO:0005615|GO:0005887|GO:0006955|GO:0007165|GO:0030728|GO:0035771|GO:0042127|GO:0042832|GO:0043032|GO:0043560|GO:0043627|GO:0045626|GO:0045630|GO:0090197	protein-coding	interleukin 4 receptor	chr16	27325230	27376099
IL9RP1		100128449	2.13392e-07	7.24133e-07	-2.8608	-1.51642	2.8608	down			pseudo	interleukin 9 receptor pseudogene 1	chr9	141032081	141036062
ILF2	ENSG00000143621	3608	0	0	-6.55697	-2.71303	6.55697	down	NF45|PRO3063	GO:0003677|GO:0003725|GO:0005515|GO:0005524|GO:0005634|GO:0005730|GO:0005737|GO:0006351|GO:0006955|GO:0016740|GO:0030529|GO:0045893	protein-coding	interleukin enhancer binding factor 2	chr1	153634264	153643504
ILF3	ENSG00000129351	3609	0	0	-3.73395	-1.9007	3.73395	down	CBTF|DRBF|DRBP76|MMP4|MPHOSPH4|MPP4|NF-AT-90|NF110|NF110b|NF90|NF90a|NF90b|NFAR|NFAR-1|NFAR2|TCP110|TCP80	GO:0000279|GO:0003677|GO:0003723|GO:0003725|GO:0005515|GO:0005634|GO:0005730|GO:0005737|GO:0005739|GO:0006351|GO:0006468|GO:0017148|GO:0030529|GO:0045071|GO:0045892|GO:0045893|GO:0051607	protein-coding	interleukin enhancer binding factor 3, 90kDa	chr19	10764937	10803095
ILK	ENSG00000166333	3611	0	0	-5.00704	-2.32396	5.00704	down	ILK-1|ILK-2|P59|p59ILK	GO:0001658|GO:0001954|GO:0004674|GO:0004871|GO:0005178|GO:0005515|GO:0005524|GO:0005737|GO:0005829|GO:0005886|GO:0005911|GO:0005925|GO:0006468|GO:0006469|GO:0007050|GO:0007160|GO:0007229|GO:0007569|GO:0008283|GO:0008284|GO:0010667|GO:0014912|GO:0017124|GO:0018105|GO:0019901|GO:0021675|GO:0022011|GO:0030017|GO:0030027|GO:0030335|GO:0030513|GO:0032288|GO:0032956|GO:0034329|GO:0034446|GO:0042327|GO:…	protein-coding	integrin-linked kinase	chr11	6624964	6632099
ILKAP	ENSG00000132323	80895	0	0	-3.06874	-1.61764	3.06874	down	ILKAP2|ILKAP3|PP2C-DELTA	GO:0004722|GO:0005515|GO:0005737|GO:0006470|GO:0045786|GO:0046872	protein-coding	integrin-linked kinase-associated serine/threonine phosphatase	chr2	239079043	239112324
INPP4A	ENSG00000040933	3631	4.44089e-16	2.47219e-15	-2.69759	-1.43167	2.69759	down	INPP4|TVAS1	GO:0005829|GO:0006644|GO:0006661|GO:0007165|GO:0016316|GO:0034597|GO:0043647|GO:0044281	protein-coding	inositol polyphosphate-4-phosphatase, type I, 107kDa	chr2	99061321	99207496
INTS10	ENSG00000104613	55174	4.5234e-11	1.95699e-10	-3.18725	-1.67231	3.18725	down	C8orf35|INT10	GO:0005515|GO:0005634|GO:0005730|GO:0005737|GO:0016180|GO:0032039	protein-coding	integrator complex subunit 10	chr8	19674918	19709586
IPO4	ENSG00000196497	79711	0	0	-2.76967	-1.46971	2.76967	down	Imp4	GO:0005643|GO:0005737|GO:0006886|GO:0008536|GO:0015031	protein-coding	importin 4	chr14	24649425	24659859
IQCF3	ENSG00000229972	401067	0	0	-2.73811	-1.45318	2.73811	down			protein-coding	IQ motif containing F3	chr3	51860890	51864874
IRAK1	ENSG00000184216	3654	0	0	-3.02002	-1.59456	3.02002	down	IRAK|pelle	GO:0000187|GO:0001959|GO:0002224|GO:0002755|GO:0002756|GO:0004672|GO:0004674|GO:0004704|GO:0004842|GO:0005149|GO:0005515|GO:0005524|GO:0005634|GO:0005811|GO:0005829|GO:0005886|GO:0006468|GO:0007165|GO:0007178|GO:0007250|GO:0007254|GO:0010008|GO:0016301|GO:0016567|GO:0031663|GO:0032088|GO:0032494|GO:0032496|GO:0034134|GO:0034138|GO:0034142|GO:0034146|GO:0034162|GO:0034166|GO:0035666|GO:0035872|GO:…	protein-coding	interleukin-1 receptor-associated kinase 1	chrX	153275957	153285342
ITCH	ENSG00000078747	83737	0	0	-2.94983	-1.56063	2.94983	down	AIF4|AIP4|NAPP1|dJ468O1.1	GO:0001558|GO:0002669|GO:0004842|GO:0005515|GO:0005634|GO:0005737|GO:0005829|GO:0005886|GO:0005938|GO:0006511|GO:0006915|GO:0006954|GO:0007219|GO:0016567|GO:0019048|GO:0031410|GO:0032088|GO:0032480|GO:0035519|GO:0035872|GO:0042787|GO:0043021|GO:0043066|GO:0045087|GO:0045236|GO:0045732|GO:0046329|GO:0046642|GO:0046718|GO:0050687|GO:0051607|GO:0070423|GO:0070534|GO:0070936|GO:0090085	protein-coding	itchy E3 ubiquitin protein ligase	chr20	32951041	33099198
ITGB4	ENSG00000132470	3691	0	0	-2.65503	-1.40873	2.65503	down	CD104	GO:0004872|GO:0005515|GO:0005604|GO:0005886|GO:0007155|GO:0007160|GO:0007229|GO:0007275|GO:0008305|GO:0009611|GO:0009925|GO:0009986|GO:0030056|GO:0030198|GO:0031252|GO:0031581|GO:0034329|GO:0046847|GO:0048870	protein-coding	integrin, beta 4	chr17	73717516	73753899
KAT6B	ENSG00000156650	23522	0	0	-2.75685	-1.46302	2.75685	down	GTPTS|MORF|MOZ2|MYST4|ZC2HC6B|qkf|querkopf	GO:0000786|GO:0003677|GO:0004402|GO:0005515|GO:0005634|GO:0006334|GO:0006351|GO:0006355|GO:0008134|GO:0008270|GO:0016407|GO:0016573|GO:0043966|GO:0045892|GO:0045893|GO:0070776	protein-coding	K(lysine) acetyltransferase 6B	chr10	76586171	76792380
KBTBD7		84078	0	0	-3.12065	-1.64185	3.12065	down		GO:0003674|GO:0005515|GO:0005575|GO:0008150	protein-coding	kelch repeat and BTB (POZ) domain containing 7	chr13	41765711	41768702
KCNJ8	ENSG00000121361	3764	0	0	-2.80444	-1.48772	2.80444	down	KIR6.1|uKATP-1	GO:0001822|GO:0005242|GO:0005524|GO:0005739|GO:0005886|GO:0006813|GO:0007268|GO:0007507|GO:0008076|GO:0008282|GO:0009268|GO:0010107|GO:0015272|GO:0030016|GO:0032496|GO:0042311|GO:0042383|GO:0043330|GO:0051607	protein-coding	potassium inwardly-rectifying channel, subfamily J, member 8	chr12	21917889	21927755
KDELR3	ENSG00000100196	11015	0	0	-3.58776	-1.84308	3.58776	down	ERD2L3	GO:0005789|GO:0006621|GO:0006987|GO:0015031|GO:0016021|GO:0016192|GO:0030968|GO:0044267|GO:0046923	protein-coding	KDEL (Lys-Asp-Glu-Leu) endoplasmic reticulum protein retention receptor 3	chr22	38864083	38879445
KDM1A	ENSG00000004487	23028	0	0	-3.0101	-1.58981	3.0101	down	AOF2|BHC110|KDM1|LSD1	GO:0000122|GO:0000790|GO:0001085|GO:0001701|GO:0002039|GO:0003682|GO:0003700|GO:0005515|GO:0005634|GO:0005654|GO:0005667|GO:0006351|GO:0006357|GO:0006482|GO:0007596|GO:0008134|GO:0008283|GO:0010725|GO:0016491|GO:0019899|GO:0021983|GO:0030374|GO:0030851|GO:0032091|GO:0032451|GO:0032452|GO:0032453|GO:0032454|GO:0033169|GO:0034648|GO:0034720|GO:0043392|GO:0043426|GO:0043433|GO:0043518|GO:0044212|GO:…	protein-coding	lysine (K)-specific demethylase 1A	chr1	23345941	23410184
KDM6A	ENSG00000147050	7403	0	0	-3.06642	-1.61656	3.06642	down	KABUK2|UTX|bA386N14.2	GO:0000978|GO:0001701|GO:0001843|GO:0003016|GO:0005634|GO:0007507|GO:0032525|GO:0035097|GO:0046872|GO:0048333|GO:0048570|GO:0051213|GO:0051568|GO:0060070|GO:0071558	protein-coding	lysine (K)-specific demethylase 6A	chrX	44732423	44971845
KHNYN	ENSG00000100441	23351	0	0	-2.69289	-1.42915	2.69289	down	KIBA0323	GO:0003674|GO:0005575|GO:0008150	protein-coding	KH and NYN domain containing	chr14	24898492	24910547
KIBA0319L	ENSG00000142687	79932	0	0	-3.46752	-1.79391	3.46752	down		GO:0005515|GO:0016021|GO:0031410	protein-coding	KIBA0319-like	chr1	35899091	36023551
KIBA0753	ENSG00000198920	9851	0	0	-2.72516	-1.44634	2.72516	down		GO:0005737|GO:0005813	protein-coding	KIBA0753	chr17	6481645	6544247
KIBA1109	ENSG00000138688	84162	0	0	-3.72906	-1.89881	3.72906	down	FSA|Tweek	GO:0001558|GO:0005515|GO:0005634|GO:0016020|GO:0016021|GO:0030856	protein-coding	KIBA1109	chr4	123091758	123283914
KIBA1407	ENSG00000163617	57577	0	0	-3.57234	-1.83687	3.57234	down			protein-coding	KIBA1407	chr3	113682984	113775460
KIBA1429	ENSG00000164944	25962	0	0	-2.66988	-1.41678	2.66988	down	fSAP121	GO:0005634|GO:0006397|GO:0008380	protein-coding	KIBA1429	chr8	95500005	95565746
KIBA1522	ENSG00000162522	57648	0	0	-3.42879	-1.7777	3.42879	down			protein-coding	KIBA1522	chr1	33207512	33240571
KIBA1524	ENSG00000163507	57650	0	0	-3.20898	-1.68211	3.20898	down	CIP2A|p90	GO:0005515|GO:0005737|GO:0005886|GO:0016021	protein-coding	KIBA1524	chr3	108268718	108308491
KIBA2022	ENSG00000050030	340533	0	0	-2.61814	-1.38854	2.61814	down	XPN	GO:0003887|GO:0005634|GO:0006287|GO:0006297|GO:0007346|GO:0008408|GO:0019985|GO:0043137|GO:0043625|GO:0045004	protein-coding	KIBA2022	chrX	73952691	74145287
KIF22	ENSG00000079616	3835	0	0	-2.59779	-1.37728	2.59779	down	A-328A3.2|KID|KNSL4|OBP|OBP-1|OBP-2|SEMDJL2	GO:0000776|GO:0000785|GO:0003677|GO:0003777|GO:0005524|GO:0005634|GO:0005737|GO:0005819|GO:0005829|GO:0005871|GO:0005874|GO:0005925|GO:0006281|GO:0007018|GO:0007067|GO:0007596|GO:0008017|GO:0019886	protein-coding	kinesin family member 22	chr16	29802034	29816706
KIF9	ENSG00000088727	64147	2.37366e-13	1.15584e-12	-3.90695	-1.96604	3.90695	down		GO:0003777|GO:0005515|GO:0005524|GO:0005737|GO:0005871|GO:0005874|GO:0007018|GO:0007596|GO:0008017	protein-coding	kinesin family member 9	chr3	47269516	47324337
KLF11	ENSG00000172059	8462	0	0	-3.04851	-1.6081	3.04851	down	FKLF|FKLF1|MODY7|TIEG2|Tieg3	GO:0000083|GO:0000122|GO:0000981|GO:0003700|GO:0005634|GO:0006366|GO:0006915|GO:0008285|GO:0043065|GO:0044212|GO:0046872	protein-coding	Kruppel-like factor 11	chr2	10183682	10194963
KLF4	ENSG00000136826	9314	0	0	-2.74249	-1.45549	2.74249	down	EZF|GKLF	GO:0000122|GO:0000790|GO:0000987|GO:0001010|GO:0001077|GO:0001085|GO:0001190|GO:0003690|GO:0003700|GO:0005515|GO:0005667|GO:0006366|GO:0007500|GO:0008270|GO:0008285|GO:0009913|GO:0014067|GO:0014740|GO:0019827|GO:0031077|GO:0032088|GO:0032526|GO:0034115|GO:0035014|GO:0035166|GO:0043154|GO:0044212|GO:0045415|GO:0045444|GO:0045595|GO:0045892|GO:0045893|GO:0045944|GO:0046985|GO:0048662|GO:0048730|GO:…	protein-coding	Kruppel-like factor 4 (gut)	chr9	110247133	110252047
KLF6	ENSG00000067082	1316	0	0	-2.92274	-1.54732	2.92274	down	BCD1|CBA1|COPEB|CPBP|GBF|PAC1|ST12|ZF9	GO:0003677|GO:0005634|GO:0005737|GO:0006351|GO:0006355|GO:0019221|GO:0030183|GO:0045893|GO:0046872	protein-coding	Kruppel-like factor 6	chr10	3818188	3827473
KLHL9		55958	5.00044e-13	2.39296e-12	-2.85208	-1.51201	2.85208	down		GO:0000910|GO:0004842|GO:0007067|GO:0016567|GO:0030496|GO:0031463	protein-coding	kelch-like family member 9	chr9	21324051	21335429
KLK2	ENSG00000167751	3817	0	0	-6.57261	-2.71647	6.57261	down	KLK2A2|hGK-1|hK2	GO:0004252|GO:0005576|GO:0006508|GO:0022617|GO:0030198	protein-coding	kallikrein-related peptidase 2	chr19	51376689	51383823
KLK3	ENSG00000142515	354	0	0	-4.03704	-2.0133	4.03704	down	APS|KLK2A1|PSA|hK3	GO:0004252|GO:0005515|GO:0005576|GO:0006508|GO:0008236|GO:0016525|GO:0044267	protein-coding	kallikrein-related peptidase 3	chr19	51358171	51364020
KLK4	ENSG00000167749	9622	0	0	-7.52783	-2.91223	7.52783	down	AI2A1|ARM1|EMSP|EMSP1|KLK-L1|PRSS17|PSTS|kallikrein	GO:0004252|GO:0005576|GO:0006508|GO:0008236|GO:0046872|GO:0097186	protein-coding	kallikrein-related peptidase 4	chr19	51409608	51413994
KLRB1		3820	0	0	-3.33482	-1.73761	3.33482	down	CD161|CLEC5B|NKR|NKR-P1|NKR-P1A|NKRP1A|hNKR-P1A	GO:0004888|GO:0005886|GO:0007166|GO:0016021|GO:0030246	protein-coding	killer cell lectin-like receptor subfamily B, member 1	chr12	9747870	9760497
KMT2B	ENSG00000272333	9757	0	0	-2.84604	-1.50896	2.84604	down	HRX2|MLL1B|MLL2|MLL4|TRX2|WBP7	GO:0001541|GO:0003677|GO:0003700|GO:0005515|GO:0005634|GO:0006351|GO:0008270|GO:0009994|GO:0016458|GO:0030728|GO:0035097|GO:0042800|GO:0048096|GO:0051568|GO:0051569|GO:0080182	protein-coding	lysine (K)-specific methyltransferase 2B	chr19	36208921	36229779
KPNA2	ENSG00000182481	3838	0	0	-3.78178	-1.91906	3.78178	down	IPOA1|QIP2|RCH1|SRP1alpha	GO:0000018|GO:0000085|GO:0005515|GO:0005634|GO:0005654|GO:0005737|GO:0005829|GO:0006259|GO:0006607|GO:0008139|GO:0008565|GO:0019048|GO:0019221|GO:0042826	protein-coding	karyopherin alpha 2 (RAG cohort 1, importin alpha 1)	chr17	66031848	66042970
KRT17P3		729682	3.02711e-06	9.41989e-06	-2.69374	-1.42961	2.69374	down			pseudo	keratin 17 pseudogene 3	chr17	28894778	28898859
KRT18P13		392371	8.22009e-13	3.88557e-12	-4.49588	-2.1686	4.49588	down	KRT18L3		pseudo	keratin 18 pseudogene 13	chr9	100461154	100463083
KRT18P39		344462	1.15698e-09	4.59143e-09	-2.5601	-1.3562	2.5601	down			pseudo	keratin 18 pseudogene 39	chr2	204628956	204630355
KRT25	ENSG00000204897	147183	0	0	-2.96487	-1.56797	2.96487	down	KRT25A	GO:0005198|GO:0005737|GO:0005882|GO:0031069|GO:0045109	protein-coding	keratin 25	chr17	38904273	38911584
KRT7	ENSG00000135480	3855	0	0	-4.57908	-2.19506	4.57908	down	CK7|K2C7|K7|SCL	GO:0005198|GO:0005515|GO:0005634|GO:0005730|GO:0005737|GO:0005794|GO:0005882|GO:0007010|GO:0019048|GO:0045095	protein-coding	keratin 7	chr12	52626954	52642709
KRT86	ENSG00000170442	3892	0	0	-3.72483	-1.89717	3.72483	down	HB6|Hb1|KRTHB1|KRTHB6|MNX|hHb6	GO:0005198|GO:0005882|GO:0007010|GO:0045095	protein-coding	keratin 86	chr12	52643084	52702947
KRT8P11		347265	0	0	-2.52672	-1.33726	2.52672	down	KRT8L1		pseudo	keratin 8 pseudogene 11	chr9	102067366	102069133
KRT8P24		729344	6.42746e-10	2.59028e-09	-3.79536	-1.92424	3.79536	down			pseudo	keratin 8 pseudogene 24	chr15	49263922	49265761
KRTAP10-6	ENSG00000188155	386674	0	0	-2.57699	-1.36569	2.57699	down	KAP10.6|KAP18.6|KRTAP18-6|KRTAP18.6	GO:0045095	protein-coding	keratin associated protein 10-6	chr21	46011149	46012386
KRTAP12-3	ENSG00000205439	386683	0	0	-5.028	-2.32998	5.028	down	KRTAP12.3	GO:0045095	protein-coding	keratin associated protein 12-3	chr21	46077849	46078258
KRTAP1-3	ENSG00000221880	81850	0	0	-3.51329	-1.81282	3.51329	down	KAP1.2|KAP1.3|KAP1.6|KAP1.8A|KAP1.8B|KAP1.9|KRTAP1.3	GO:0005576|GO:0008150|GO:0030280|GO:0045095	protein-coding	keratin associated protein 1-3	chr17	39190137	39191107
KRTAP19-8	ENSG00000206102	728299	0	0	-9.03622	-3.17572	9.03622	down		GO:0005882	protein-coding	keratin associated protein 19-8	chr21	32410478	32410795
KRTAP5-13P		387275	0	0	-4.40417	-2.13887	4.40417	down	KRTAP5.P1|KRTAP5P1		pseudo	keratin associated protein 5-13, pseudogene	chr11	71279598	71280047
KRTAP5-3	ENSG00000196224	387266	0	0	-15.3233	-3.93766	15.3233	down	KRTAP5-9|KRTAP5.3	GO:0045095	protein-coding	keratin associated protein 5-3	chr11	1628795	1629693
KRTAP6-1		337966	0	0	-12.2582	-3.61568	12.2582	down	C21orf103|KAP6.1	GO:0005829|GO:0005882	protein-coding	keratin associated protein 6-1	chr21	31986005	31986223
KRTAP9-1	ENSG00000240542	728318	0.0116663	0.0262243	-4.22024	-2.07733	4.22024	down	KAP9.1|KRTAP9L3	GO:0045095	protein-coding	keratin associated protein 9-1	chr17	39346139	39346891
KRTAP9-2	ENSG00000239886	83899	0	0	-3.04884	-1.60826	3.04884	down	KAP9.2|KRTAP9.2	GO:0045095	protein-coding	keratin associated protein 9-2	chr17	39382900	39383904
KRTAP9-8	ENSG00000187272	83901	1.44684e-12	6.76183e-12	-2.52795	-1.33797	2.52795	down	KAP9.8|KRTAP9.8	GO:0045095	protein-coding	keratin associated protein 9-8	chr17	39394270	39395256
KRTAP9-9	ENSG00000198083	81870	0	0	-3.48761	-1.80224	3.48761	down	KAP9.5|KAP9.9|KRTAP9-5|KRTAP9.9	GO:0045095	protein-coding	keratin associated protein 9-9	chr17	39411636	39412616
KRTCAP2	ENSG00000163463	200185	0	0	-3.21695	-1.68569	3.21695	down	KCP2	GO:0003674|GO:0005575|GO:0008150|GO:0008250|GO:0016021	protein-coding	keratinocyte associated protein 2	chr1	155141884	155145804
KTN1	ENSG00000126777	3895	0	0	-2.81869	-1.49502	2.81869	down	CG1|KNT|MU-RMS-40.19	GO:0003674|GO:0005783|GO:0005789|GO:0005887|GO:0007018|GO:0016020|GO:0016021|GO:0019894	protein-coding	kinectin 1 (kinesin receptor)	chr14	56046925	56151302
KXD1	ENSG00000105700	79036	0	0	-2.97696	-1.57384	2.97696	down	C19orf50|KXDL|MST096|MSTP096	GO:0005515|GO:0016192|GO:0031083	protein-coding	KxDL motif containing 1	chr19	18668572	18680197
LACE1	ENSG00000135537	246269	0	0	-3.13462	-1.64829	3.13462	down	AFG1	GO:0005524|GO:0005739	protein-coding	lactation elevated 1	chr6	108616098	108844251
LAD1	ENSG00000159166	3898	0	0	-3.95192	-1.98255	3.95192	down	LadA	GO:0005198|GO:0005604|GO:0015629	protein-coding	ladinin 1	chr1	201349966	201368669
LAG3	ENSG00000089692	3902	0.0102134	0.0231058	-2.64909	-1.4055	2.64909	down	CD223	GO:0003823|GO:0004888|GO:0007166|GO:0009897|GO:0016021|GO:0042289|GO:0045085|GO:0045954|GO:0050868	protein-coding	lymphocyte-activation gene 3	chr12	6881670	6887621
LAPTM5	ENSG00000162511	7805	0	0	-3.48522	-1.80125	3.48522	down	CLAST6	GO:0005764|GO:0005765|GO:0005887|GO:0006810	protein-coding	lysosomal protein transmembrane 5	chr1	31205315	31230683
LARP1	ENSG00000155506	23367	0	0	-2.6759	-1.42003	2.6759	down	LARP	GO:0003723|GO:0016239	protein-coding	La ribonucleoprotein domain family, member 1	chr5	154092462	154197167
LCE1A	ENSG00000186844	353131	0.0003888	0.00101397	-3.19312	-1.67497	3.19312	down	LEP1	GO:0031424	protein-coding	late cornified envelope 1A	chr1	152799949	152800573
LCE1C	ENSG00000197084	353133	0	0	-5.24202	-2.39012	5.24202	down	LEP3	GO:0031424	protein-coding	late cornified envelope 1C	chr1	152777311	152779107
LCE6A	ENSG00000235942	448835	6.05337e-07	1.98842e-06	-2.60625	-1.38197	2.60625	down	C1orf44	GO:0031424	protein-coding	late cornified envelope 6A	chr1	152815330	152816459
LCN1	ENSG00000160349	3933	9.97846e-05	0.000274484	-2.61152	-1.38489	2.61152	down	PMFA|TLC|TP|VEGP	GO:0004869|GO:0005576|GO:0006508|GO:0006810|GO:0050896|GO:0050909	protein-coding	lipocalin 1	chr9	138413284	138418386
LCN10		414332	0	0	-3.32225	-1.73216	3.32225	down		GO:0005576|GO:0006810	protein-coding	lipocalin 10	chr9	139632619	139642980
LDHA	ENSG00000134333	3939	0	0	-7.40847	-2.88918	7.40847	down	GSD11|LDH1|LDHM	GO:0004459|GO:0005515|GO:0005739|GO:0005829|GO:0005929|GO:0006090|GO:0006096|GO:0031668|GO:0044237|GO:0044262|GO:0044281	protein-coding	lactate dehydrogenase A	chr11	18415936	18429765
LDHD	ENSG00000166816	197257	0	0	-2.77454	-1.47225	2.77454	down	DLD	GO:0004458|GO:0005515|GO:0005739|GO:0005743|GO:0008762|GO:0050660	protein-coding	lactate dehydrogenase D	chr16	75145758	75150670
LDLRAD3	ENSG00000179241	143458	0	0	-4.20513	-2.07215	4.20513	down	LRAD3	GO:0001540|GO:0005886|GO:0006898|GO:0016021|GO:0070613	protein-coding	low density lipoprotein receptor class A domain containing 3	chr11	35965612	36252841
LENG1		79165	2.49981e-10	1.0331e-09	-2.85218	-1.51207	2.85218	down		GO:0003674|GO:0005575|GO:0008150	protein-coding	leukocyte receptor cluster (LRC) member 1	chr19	54659379	54663446
LENG8	ENSG00000167615	114823	0	0	-2.99362	-1.58189	2.99362	down	pp13842	GO:0005515	protein-coding	leukocyte receptor cluster (LRC) member 8	chr19	54960065	54973196
LGALS7B	ENSG00000178934	653499	0	0	-4.25697	-2.08983	4.25697	down	GAL7|Gal-7|HKL-14|LGALS7|PI7	GO:0005615|GO:0005634|GO:0005737|GO:0006915|GO:0007157|GO:0030246	protein-coding	lectin, galactoside-binding, soluble, 7B	chr19	39279850	39282394
LGALS9B	ENSG00000170298	284194	0	0	-4.20122	-2.07081	4.20122	down		GO:0030246	protein-coding	lectin, galactoside-binding, soluble, 9B	chr17	20353176	20370848
LILRP1		79167	0	0	-7.86384	-2.97523	7.86384	down	CD85l|ILT9|LILRA6P		pseudo	leukocyte immunoglobulin-like receptor pseudogene 1	chr19	55208106	55210309
LIM2	ENSG00000105370	3982	0	0	-2.773	-1.47145	2.773	down	CTRCT19|MP17|MP19	GO:0002088|GO:0005212|GO:0005886|GO:0007043|GO:0016021|GO:0030054|GO:0031982	protein-coding	lens intrinsic membrane protein 2, 19kDa	chr19	51883163	51891210
LIN28AP1		129402	2.19824e-14	1.12658e-13	-2.69107	-1.42818	2.69107	down			pseudo	LIN28A pseudogene 1	chr2	184125370	184125991
LIPH	ENSG00000163898	200879	1.02244e-07	3.55407e-07	-2.62102	-1.39013	2.62102	down	AH|ARWH2|LAH2|LPDLR|PLA1B|mPA-PLA1	GO:0004620|GO:0005615|GO:0005886|GO:0008201|GO:0016042	protein-coding	lipase, member H	chr3	185225570	185270369
LMO7	ENSG00000136153	4008	0	0	-3.42895	-1.77777	3.42895	down	FBX20|FBXO20|LOMP	GO:0000151|GO:0004842|GO:0005634|GO:0005737|GO:0008270|GO:0016567	protein-coding	LIM domain 7	chr13	76194570	76434006
LMOD1	ENSG00000163431	25802	0	0	-4.49323	-2.16775	4.49323	down	1D|64kD|D1|SM-LMOD	GO:0003779|GO:0005523|GO:0005737|GO:0005829|GO:0005856|GO:0006936|GO:0016020	protein-coding	leiomodin 1 (smooth muscle)	chr1	201865584	201915716
LOC100127947		100127947	0	0	-3.36885	-1.75226	3.36885	down			unknown	uncharacterized LOC100127947	chr1	36789103	36794822
LOC100128108		100128108	0	0	-3.24105	-1.69646	3.24105	down			protein-coding	uncharacterized LOC100128108	chr15	102277297	102287544
LOC100128575		100128575	1.2057e-07	4.17038e-07	-2.90138	-1.53674	2.90138	down			pseudo	protein FAM182A-like	chr7	57688119	57701686
LOC100129375		100129375	4.4526e-05	0.00012648	-3.26793	-1.70838	3.26793	down			pseudo	ring finger protein 14 pseudogene	chr2	139169639	139170888
LOC100130100		100130100	0	0	-3.93394	-1.97598	3.93394	down			other	Ig kappa chain V-I region Walker-like	chr2	114163965	114164672
LOC100130683		100130683	1.47909e-06	4.72567e-06	-2.9269	-1.54937	2.9269	down			pseudo	chromatin assembly factor 1, subunit B (p60) pseudogene	chr6	106114098	106116270
LOC100130698	ENSG00000204038	100130698	0	0	-7.26953	-2.86186	7.26953	down			unknown	uncharacterized LOC100130698	chr10	82009472	82013871
LOC100131465		100131465	1.13834e-05	3.38613e-05	-2.56331	-1.35801	2.56331	down			pseudo	peroxisomal biogenesis factor 5 pseudogene	chr1	247347118	247348780
LOC100131529		100131529	2.22256e-06	6.99248e-06	-2.84395	-1.5079	2.84395	down			pseudo	family with sequence similarity 60, member A pseudogene	chr12	98711519	98712127
LOC100131849		100131849	0.017569	0.0387388	-2.63741	-1.39912	2.63741	down			pseudo	coiled-coil domain containing 53 pseudogene	chr8	99425538	99426012
LOC100132076		100132076	5.74207e-13	2.74043e-12	-3.2779	-1.71277	3.2779	down			pseudo	radixin pseudogene	chrX	27536001	27537882
LOC100132330		100132330	3.26289e-06	1.01241e-05	-2.75689	-1.46304	2.75689	down			pseudo	mal, T-cell differentiation protein-like pseudogene	chr2	89117788	89117952
LOC100132443		100132443	0	0	-5.41045	-2.43575	5.41045	down			pseudo	PRAME family member 17-like	chr1	13351452	13354407
LOC100132891	ENSG00000235531	100132891	0.000192737	0.000517085	-4.03626	-2.01302	4.03626	down			ncRNA	uncharacterized LOC100132891	chr8	72755358	72968547
LOC100194425		100194425	0.000474099	0.00122562	-3.32165	-1.7319	3.32165	down			pseudo	B-cell receptor-associated protein 31 pseudogene	chr16	33790429	33794018
LOC100288241		100288241	1.70522e-10	7.11395e-10	-3.34484	-1.74194	3.34484	down			pseudo	protein (peptidylprolyl cis/trans isomerase) NIMA-interacting, 4 (parvulin) pseudogene	chr15	82302556	82302978
LOC100288619		100288619	0	0	-3.8069	-1.92862	3.8069	down			unknown	uncharacterized LOC100288619	chr10	1017086	1034281
LOC100288814		100288814	0	0	-4.02306	-2.00829	4.02306	down			protein-coding	uncharacterized LOC100288814	chrX	9935398	9936042
LOC100289283	ENSG00000238045	100289283	0	0	-4.58254	-2.19615	4.58254	down			unknown	uncharacterized LOC100289283	chr16	29819966	29823306
LOC100418730		100418730	0	0	-2.95729	-1.56427	2.95729	down			pseudo	T-box 20 pseudogene	chr12	64078526	64118711
LOC100418910		100418910	0	0	-6.39449	-2.67683	6.39449	down			pseudo	actin, gamma 1 pseudogene	chr9	6834702	6835011
LOC100420171		100420171	3.46357e-10	1.41968e-09	-2.63005	-1.39509	2.63005	down			pseudo	fatty acyl CoA reductase 2 pseudogene	chr14	20134468	20151828
LOC100420175		100420175	0	0	-4.60418	-2.20295	4.60418	down			pseudo	fatty acyl CoA reductase 2 pseudogene	chr22	16402173	16419515
LOC100420788		100420788	0	0	-23.0673	-4.52778	23.0673	down			pseudo	chromosome 2 open reading frame 27A pseudogene	chr9	68315591	68316176
LOC100420966		100420966	0	0	-2.66758	-1.41553	2.66758	down			pseudo	chromosome 17 open reading frame 98 pseudogene	chr14	73427303	73428703
LOC100421071		100421071	0	0	-4.07348	-2.02626	4.07348	down			pseudo	zinc finger, CCHC domain containing 10 pseudogene	chr5	29848788	29849323
LOC100421765		100421765	0	0	-5.37648	-2.42666	5.37648	down			pseudo	NSA2 ribosome biogenesis homolog (S. cerevisiae) pseudogene	chr15	59693279	59694284
LOC100421784		100421784	0	0	-2.96689	-1.56895	2.96689	down			pseudo	serine/threonine kinase 24 (STE20 homolog, yeast) pseudogene	chrX	135377852	135379091
LOC100421788		100421788	0	0	-7.923	-2.98605	7.923	down			pseudo	SET domain containing (lysine methyltransferase) 8 pseudogene	chr2	91935969	91937012
LOC100422432		100422432	8.57606e-07	2.78906e-06	-3.40415	-1.76729	3.40415	down			pseudo	solute carrier family 6 (amino acid transporter), member 14 pseudogene	chrX	115803782	115812241
LOC100422463		100422463	2.00958e-05	5.86032e-05	-4.17503	-2.06179	4.17503	down			pseudo	calcium channel, voltage-dependent, L type, alpha 1C subunit pseudogene	chr12	2851224	2851972
LOC100506634		100506634	6.21146e-18	3.68884e-17	-2.86806	-1.52008	2.86806	down			unknown	hepatocellular carcinoma-associated antigen HCA25a	chr19	58915308	58919827
LOC100507346		100507346	0	0	-3.15217	-1.65634	3.15217	down			ncRNA	uncharacterized LOC100507346	chr9	98225891	98232301
LOC100653133		100653133	0.00103835	0.00260328	-3.69593	-1.88594	3.69593	down			protein-coding	golgin subfamily A member 6-like protein 1-like	chr15	32781204	32792538
LOC100859919		100859919	6.66134e-15	3.50379e-14	-2.54024	-1.34496	2.54024	down			pseudo	chromosome 9 open reading frame 86 pseudogene 2	chr2	132590953	132593931
LOC100996294		100996294	0	0	-5.23819	-2.38907	5.23819	down			ncRNA	uncharacterized LOC100996294	chr17	20435381	20436167
LOC100996338		100996338	8.86973e-08	3.09646e-07	-2.85967	-1.51585	2.85967	down			ncRNA	uncharacterized LOC100996338	chr16	54279460	54304787
LOC100996350		100996350	3.4865e-34	2.6647e-33	-7.24942	-2.85787	7.24942	down			protein-coding	double homeobox protein 4-like	chr3	75718010	75720761
LOC100996503		100996503	7.48673e-07	2.44283e-06	-2.83704	-1.50439	2.83704	down			pseudo	peptidyl-prolyl cis-trans isomerase A-like	chr16	74254826	74255326
LOC101060153		101060153	2.06649e-07	7.0225e-07	-2.52943	-1.33881	2.52943	down			ncRNA	uncharacterized LOC101060153	chr8	67025522	67038919
LOC101060626		101060626	0	0	-3.24526	-1.69833	3.24526	down			protein-coding	F-box only protein 25-like	chr1	224116416	224223138
LOC101269108		101269108	0.00179929	0.00440511	-2.65043	-1.40623	2.65043	down			pseudo	zinc finger, FYVE domain containing 9 pseudogene	chr15	23181845	23183382
LOC101927158		101927158	0	0	-6.5277	-2.70657	6.5277	down			pseudo	40S ribosomal protein SA-like	chr3	196710978	196714444
LOC101927261	ENSG00000028116	101927261	0	0	-2.72315	-1.44528	2.72315	down			ncRNA	uncharacterized LOC101927261	chr2	58134786	58387055
LOC101927408		101927408	6.56872e-09	2.47728e-08	-3.8499	-1.94482	3.8499	down			protein-coding	uncharacterized LOC101927408	chr17	54569505	54588919
LOC101927470		101927470	6.60113e-10	2.65789e-09	-2.63221	-1.39628	2.63221	down			protein-coding	putative ciliary rootlet coiled-coil protein-like 3 protein-like	chr2	241906941	241931944
LOC101927572	ENSG00000267698	101927572	0	0	-11.6619	-3.54373	11.6619	down			ncRNA	uncharacterized LOC101927572	chr19	36505411	36536874
LOC101927708		101927708	0.0189495	0.0415095	-2.56377	-1.35827	2.56377	down			ncRNA	uncharacterized LOC101927708	chr11	3521691	3602452
LOC101927827	ENSG00000229311	101927827	0	0	-2.64024	-1.40067	2.64024	down			ncRNA	uncharacterized LOC101927827	chr9	44387387	44391416
LOC101927998		101927998	0	0	-7.40093	-2.88771	7.40093	down			ncRNA	uncharacterized LOC101927998	chr16	73489940	73925581
LOC101928049		101928049	2.85788e-07	9.61196e-07	-2.65434	-1.40835	2.65434	down			protein-coding	uncharacterized LOC101928049	chr22	25722236	25742189
LOC101928477	ENSG00000255798	101928477	2.44249e-15	1.3144e-14	-2.74867	-1.45873	2.74867	down			ncRNA	uncharacterized LOC101928477	chr11	102551988	102554644
LOC101928654		101928654	2.22045e-16	1.25435e-15	-5.23306	-2.38766	5.23306	down			ncRNA	uncharacterized LOC101928654	chr7	57703463	57704760
LOC101928675		101928675	0	0	-2.95908	-1.56515	2.95908	down			pseudo	putative uncharacterized protein FLJ44672-like	chr7	51453716	51455203
LOC101928906		101928906	9.99442e-05	0.000274904	-8.1121	-3.02008	8.1121	down			ncRNA	uncharacterized LOC101928906	chr9	46121173	46123989
LOC101928949		101928949	0	0	-4.11547	-2.04106	4.11547	down			ncRNA	uncharacterized LOC101928949	chr5	70015686	70291803
LOC101928996		101928996	0	0	-2.62543	-1.39256	2.62543	down			pseudo	histone H3.3-like	chrX	122648315	122648775
LOC101929108		101929108	0	0	-3.45714	-1.78958	3.45714	down			ncRNA	uncharacterized LOC101929108	chr5	1931293	1949374
LOC101929283		101929283	0	0	-5.37088	-2.42516	5.37088	down			ncRNA	uncharacterized LOC101929283	chr15	28948318	28950440
LOC101929599		101929599	1.55965e-06	4.97248e-06	-3.99079	-1.99667	3.99079	down			pseudo	putative POM121-like protein 1-like	chr5	70073247	70074026
LOC101929604		101929604	0	0	-2.54885	-1.34984	2.54885	down			ncRNA	uncharacterized LOC101929604	chr8	37455004	37457357
LOC138234		138234	9.01588e-05	0.000249223	-5.16907	-2.36991	5.16907	down			pseudo	ATP synthase, H+ transporting, mitochondrial Fo complex, subunit d pseudogene	chr9	2900240	2900846
LOC154761	ENSG00000253882	154761	0	0	-3.55116	-1.82829	3.55116	down			pseudo	family with sequence similarity 115, member C pseudogene	chr7	143336432	143533810
LOC204800		204800	0	0	-3.16651	-1.66289	3.16651	down			pseudo	actin related protein 2/3 complex, subunit 1A, 41kDa pseudogene	chr19	53507196	53508599
LOC254099	ENSG00000223823	254099	4.48445e-06	1.37689e-05	-3.02034	-1.59471	3.02034	down			ncRNA	uncharacterized LOC254099	chr1	1072397	1079434
LOC283710		283710	0	0	-4.38575	-2.13282	4.38575	down			protein-coding	uncharacterized LOC283710	chr15	31514971	31523050
LOC284889		284889	0	0	-2.55635	-1.35408	2.55635	down			ncRNA	uncharacterized LOC284889	chr22	24235192	24241117
LOC285074	ENSG00000231259	285074	0.0150357	0.0334019	-4.63526	-2.21265	4.63526	down			pseudo	anaphase promoting complex subunit 1 pseudogene	chr2	87257798	87303536
LOC286297	ENSG00000182021	286297	0	0	-5.81773	-2.54046	5.81773	down			ncRNA	uncharacterized LOC286297	chr9	67017375	67032072
LOC390638		390638	0	0	-2.70897	-1.43774	2.70897	down		GO:0005794	pseudo	golgin A2 pseudogene	chr15	91575177	91578525
LOC390806		390806	3.02203e-13	1.46364e-12	-2.74486	-1.45673	2.74486	down			pseudo	family with sequence similarity 136, member A pseudogene	chr17	61688132	61688546
LOC391012		391012	4.08562e-14	2.06822e-13	-7.17581	-2.84314	7.17581	down			pseudo	dynein, light chain, LC8-type 1 pseudogene	chr1	18839519	18839889
LOC391405		391405	0	0	-5.96826	-2.57731	5.96826	down			other	immunoglobulin kappa light chain variable region	chr2	92222523	92260784
LOC392543		392543	1.81269e-06	5.744e-06	-4.58055	-2.19552	4.58055	down			pseudo	acylglycerol kinase pseudogene	chrX	131264117	131265380
LOC399783		399783	0.00649941	0.0150067	-2.94391	-1.55773	2.94391	down			pseudo	zinc finger protein 532 pseudogene	chr10	79490524	79494529
LOC440233		440233	0	0	-3.10804	-1.636	3.10804	down			pseudo	putative golgin subfamily A member 6-like protein 6-like	chr15	23407867	23413995
LOC440353		440353	0	0	-5.33739	-2.41614	5.33739	down			pseudo	nuclear pore complex interacting protein family, member A1 pseudogene	chr16	29497001	29516913
LOC440354	ENSG00000205534	440354	0	0	-4.30439	-2.10581	4.30439	down			pseudo	smg-1 homolog, phosphatidylinositol 3-kinase-related kinase (C. elegans) pseudogene	chr16	29454226	29625038
LOC440514		440514	0	0	-2.9228	-1.54735	2.9228	down			pseudo	citrate synthase, mitochondrial-like	chr19	18141321	18144246
LOC441124		441124	0	0	-2.82432	-1.49791	2.82432	down			protein-coding	uncharacterized LOC441124	chr1	224139722	224139941
LOC441259		441259	5.32907e-15	2.81399e-14	-2.80196	-1.48644	2.80196	down			pseudo	postmeiotic segregation increased 2 pseudogene	chr7	74702863	74712617
LOC441505		441505	0	0	-2.82893	-1.50026	2.82893	down			pseudo	stress-induced-phosphoprotein 1 pseudogene	chrX	85339319	85341402
LOC441783		441783	0	0	-3.67558	-1.87797	3.67558	down			pseudo	POTE ankyrin domain family, member I pseudogene	chr17	17145325	17146202
LOC441870		441870	0	0	-6.00272	-2.58562	6.00272	down			pseudo	PRAME family member 10-like	chr1	12898323	12901236
LOC442443		442443	6.49817e-07	2.13005e-06	-3.22633	-1.68989	3.22633	down			pseudo	chromodomain Y-like protein pseudogene	chrX	9370789	9384122
LOC494127		494127	1.89847e-07	6.46778e-07	-2.9008	-1.53645	2.9008	down			pseudo	NFYC pseudogene	chr9	89698801	89700140
LOC541473	ENSG00000146722	541473	2.21578e-12	1.02585e-11	-2.80254	-1.48673	2.80254	down			pseudo	FK506 binding protein 6, 36kDa pseudogene	chr7	75022301	75024682
LOC642262		642262	2.16467e-06	6.81563e-06	-4.28714	-2.10002	4.28714	down			pseudo	nuclear receptor coactivator 4 pseudogene	chr5	138873426	138877559
LOC643167		643167	2.3158e-06	7.27963e-06	-3.35501	-1.74632	3.35501	down			pseudo	RNA binding motif protein 39 pseudogene	chrX	43888579	43890164
LOC643276		643276	0	0	-2.65339	-1.40783	2.65339	down			pseudo	nucleolar complex associated 2 homolog (S. cerevisiae) pseudogene	chr2	130986893	130989659
LOC643709		643709	6.41811e-05	0.000179941	-2.81456	-1.49291	2.81456	down			pseudo	macrophage expressed 1 pseudogene	chr11	59054815	59056958
LOC645752		645752	0	0	-2.88827	-1.53021	2.88827	down			pseudo	golgin A6 family, member A pseudogene	chr15	78206559	78219188
LOC645978		645978	1.98501e-11	8.74942e-11	-2.65702	-1.40981	2.65702	down			pseudo	alkaline ceramidase 2 pseudogene	chr2	207274811	207275633
LOC646701		646701	0	0	-12.7452	-3.67188	12.7452	down			pseudo	developmental pluripotency associated 5 pseudogene	chr14	75758711	75759052
LOC647150		647150	0	0	-3.08758	-1.62648	3.08758	down			pseudo	ATP-binding cassette, sub-family E (OABP), member 1 pseudogene	chr1	192215839	192216625
LOC648927		648927	0.00117573	0.00292888	-2.6495	-1.40572	2.6495	down			pseudo	K(lysine) acetyltransferase 7 pseudogene	chrX	95228333	95229313
LOC653303		653303	1.24345e-14	6.46243e-14	-4.80014	-2.26308	4.80014	down			pseudo	proprotein convertase subtilisin/kexin type 7 pseudogene	chr11	117007262	117008585
LOC653650		653650	3.10862e-15	1.66184e-14	-2.98545	-1.57795	2.98545	down			pseudo	3-phosphoinositide dependent protein kinase-1 pseudogene	chr16	2666122	2693297
LOC727884		727884	0	0	-4.77623	-2.25587	4.77623	down			pseudo	insulin-like growth factor 2 mRNA binding protein 2 pseudogene	chr12	42680713	42682359
LOC728519		728519	0	0	-4.68451	-2.2279	4.68451	down	BIRC|NAIP1B		pseudo	NLR family, apoptosis inhibitory protein pseudogene	chr5	69388865	69423523
LOC728920		728920	7.52643e-08	2.6407e-07	-4.61043	-2.2049	4.61043	down			pseudo	phosphodiesterase 4D interacting protein pseudogene	chr1	147552869	147566057
LOC729217		729217	4.49149e-05	0.000127558	-3.43191	-1.77901	3.43191	down			pseudo	emopamil binding protein-like pseudogene	chr16	64294230	64295145
LOC729348		729348	0	0	-2.72557	-1.44656	2.72557	down			other	LINE1 retrotransposable element	chr2	66610438	66620174
LOC729356		729356	0	0	-4.29876	-2.10392	4.29876	down			pseudo	PRAME family member 2 pseudogene	chr1	12985990	12988207
LOC729630		729630	2.10942e-14	1.08202e-13	-3.61206	-1.85282	3.61206	down			pseudo	dynein, light chain, LC8-type 1 pseudogene	chr7	85010421	85010787
LOC79999		79999	2.3368e-10	9.67218e-10	-2.63336	-1.3969	2.63336	down			unknown	uncharacterized LOC79999	chr17	19059040	19062424
LOXL2	ENSG00000134013	4017	0	0	-4.6285	-2.21054	4.6285	down	LOR2|WS9-14	GO:0001666|GO:0001837|GO:0001935|GO:0002040|GO:0003682|GO:0003714|GO:0004720|GO:0005044|GO:0005507|GO:0005515|GO:0005604|GO:0005615|GO:0005634|GO:0005694|GO:0006351|GO:0006464|GO:0007155|GO:0007568|GO:0009055|GO:0016020|GO:0016570|GO:0018277|GO:0030199|GO:0032332|GO:0035064|GO:0043542|GO:0045892|GO:0046688|GO:0055114|GO:0070492	protein-coding	lysyl oxidase-like 2	chr8	23154410	23261722
LRBA	ENSG00000198589	987	0	0	-3.23861	-1.69538	3.23861	down	BGL|CDC4L|CVID8|LAB300|LBA	GO:0003674|GO:0005575|GO:0005764|GO:0005783|GO:0005794|GO:0005886|GO:0008150|GO:0016021|GO:0016023	protein-coding	LPS-responsive vesicle trafficking, beach and anchor containing	chr4	151185811	151936649
LRP1	ENSG00000123384	4035	0	0	-2.86465	-1.51836	2.86465	down	A2MR|APOER|APR|CD91|IGFBP3R|LRP|LRP1A|TGFBR5	GO:0001523|GO:0004872|GO:0005509|GO:0005515|GO:0005634|GO:0005765|GO:0005886|GO:0005887|GO:0005905|GO:0006898|GO:0007603|GO:0008203|GO:0010875|GO:0014912|GO:0030178|GO:0030666|GO:0032370|GO:0032374|GO:0032403|GO:0032429|GO:0032956|GO:0034185|GO:0035909|GO:0042953|GO:0042954|GO:0043277|GO:0070325|GO:0097242|GO:2000587	protein-coding	low density lipoprotein receptor-related protein 1	chr12	57522282	57607125
LRP3		4037	0.00014653	0.00039754	-2.51671	-1.33154	2.51671	down		GO:0005905|GO:0006898|GO:0016021	protein-coding	low density lipoprotein receptor-related protein 3	chr19	33685599	33699773
LRP6	ENSG00000070018	4040	0	0	-4.13676	-2.0485	4.13676	down	ADCAD2	GO:0001702|GO:0001843|GO:0001933|GO:0001947|GO:0002053|GO:0003344|GO:0005041|GO:0005102|GO:0005109|GO:0005515|GO:0005769|GO:0005783|GO:0005794|GO:0005886|GO:0005901|GO:0006469|GO:0007268|GO:0009880|GO:0009952|GO:0009986|GO:0014029|GO:0014033|GO:0016021|GO:0016055|GO:0017147|GO:0019210|GO:0019534|GO:0021587|GO:0021794|GO:0021795|GO:0021861|GO:0021874|GO:0021943|GO:0021987|GO:0030278|GO:0030326|GO:…	protein-coding	low density lipoprotein receptor-related protein 6	chr12	12268961	12419811
LRRC18	ENSG00000165383	474354	0	0	-5.05386	-2.33738	5.05386	down	UNQ933|UNQ9338|VKGE9338	GO:0005737	protein-coding	leucine rich repeat containing 18	chr10	50117529	50143242
LRRC37A10P		100533791	3.84578e-10	1.5711e-09	-3.71812	-1.89457	3.71812	down			pseudo	leucine rich repeat containing 37, member A10, pseudogene	chr17	42002520	42002547
LRRC3B	ENSG00000179796	116135	0.000111155	0.000304769	-4.27512	-2.09597	4.27512	down	LRP15	GO:0016021	protein-coding	leucine rich repeat containing 3B	chr3	26664300	26752265
LRRC4C	ENSG00000148948	57689	6.52145e-13	3.10253e-12	-2.6076	-1.38272	2.6076	down	NGL-1|NGL1	GO:0005515|GO:0016020|GO:0016021|GO:0030054|GO:0045211|GO:0050770	protein-coding	leucine rich repeat containing 4C	chr11	40135751	41481186
LRRC59	ENSG00000108829	55379	0	0	-3.37715	-1.75581	3.37715	down	p34	GO:0005635|GO:0005783|GO:0005789|GO:0016021|GO:0042645	protein-coding	leucine rich repeat containing 59	chr17	48458594	48474914
LSM12	ENSG00000161654	124801	0	0	-2.73839	-1.45333	2.73839	down	PNAS-135		protein-coding	LSM12 homolog (S. cerevisiae)	chr17	42112003	42144987
LY6G5B		58496	2.84217e-14	1.44944e-13	-3.26587	-1.70747	3.26587	down	C6orf19|G5b	GO:0003674|GO:0005575|GO:0005576|GO:0008150	protein-coding	lymphocyte antigen 6 complex, locus G5B	chr6	31638728	31640227
LYPD2	ENSG00000197353	137797	1.15463e-14	6.01162e-14	-2.7553	-1.46221	2.7553	down	LYPDC2|UNQ430	GO:0005886|GO:0031225	protein-coding	LY6/PLAUR domain containing 2	chr8	143831628	143833952
LYZL1	ENSG00000120563	84569	4.30466e-08	1.53638e-07	-2.57192	-1.36285	2.57192	down	KBAG648|LYC2|PRO1278|bA534G20.1	GO:0003796|GO:0005576|GO:0016998	protein-coding	lysozyme-like 1	chr10	29577990	29600158
MAGEA1	ENSG00000198681	4100	1.30913e-10	5.50685e-10	-2.71917	-1.44317	2.71917	down	CT1.1|MAGE1	GO:0000122|GO:0005515|GO:0005634|GO:0005737|GO:0005886|GO:0006351|GO:0042826|GO:0045746	protein-coding	melanoma antigen family A, 1 (directs expression of antigen MZ2-E)	chrX	152481522	152486116
MAGEB2	ENSG00000099399	4113	0	0	-4.79359	-2.26111	4.79359	down	CT3.2|DAM6|MAGE-XP-2		protein-coding	melanoma antigen family B, 2	chrX	30233675	30238206
MAGOH	ENSG00000162385	4116	0	0	-10.4227	-3.38166	10.4227	down	MAGOH1|MAGOHA	GO:0000184|GO:0000381|GO:0000398|GO:0003723|GO:0005515|GO:0005634|GO:0005654|GO:0005829|GO:0006366|GO:0006369|GO:0006406|GO:0006417|GO:0008380|GO:0010467|GO:0016070|GO:0016071|GO:0016607|GO:0031124|GO:0035145|GO:0071013	protein-coding	mago-nashi homolog, proliferation-associated (Drosophila)	chr1	53692564	53704282
MAGOHB		55110	0	0	-2.83111	-1.50137	2.83111	down	MGN2|mago|magoh	GO:0003723|GO:0005634|GO:0006397|GO:0008380|GO:0051028	protein-coding	mago-nashi homolog B (Drosophila)	chr12	10756364	10766208
MAL	ENSG00000172005	4118	0	0	-2.51264	-1.32921	2.51264	down		GO:0001766|GO:0005515|GO:0005768|GO:0005783|GO:0005887|GO:0006915|GO:0007417|GO:0008289|GO:0015267|GO:0016324|GO:0016505|GO:0019898|GO:0019911|GO:0030154|GO:0042552|GO:0045121|GO:0045176	protein-coding	mal, T-cell differentiation protein	chr2	95691400	95719737
MALAT1	ENSG00000251562	378938	0	0	-6.70924	-2.74615	6.70924	down	HCN|LINC00047|MALAT-1|NCRNA00047|NEAT2|PRO2853		ncRNA	metastasis associated lung adenocarcinoma transcript 1 (non-protein coding)	chr11	65265233	65273939
MAN1A2		10905	0	0	-5.15802	-2.36682	5.15802	down	MAN1B	GO:0000139|GO:0004571|GO:0005509|GO:0005730|GO:0005794|GO:0006491|GO:0007585|GO:0016020|GO:0016021|GO:0018279|GO:0043687|GO:0044267|GO:0048286	protein-coding	mannosidase, alpha, class 1A, member 2	chr1	117910085	118068320
MAN2A2	ENSG00000196547	4122	0	0	-2.64267	-1.402	2.64267	down	MANA2X	GO:0000139|GO:0004572|GO:0005975|GO:0006013|GO:0008270|GO:0016021|GO:0016799|GO:0018279|GO:0030246|GO:0043687|GO:0044267	protein-coding	mannosidase, alpha, class 2A, member 2	chr15	91446566	91465815
MANBA	ENSG00000109323	4126	0	0	-5.68104	-2.50615	5.68104	down	MANB1	GO:0004567|GO:0005537|GO:0005764|GO:0006464|GO:0006516|GO:0046355	protein-coding	mannosidase, beta A, lysosomal	chr4	103552643	103682151
MAP10	ENSG00000212916	54627	0	0	-2.50502	-1.32482	2.50502	down	KIBA1383|MTR120	GO:0005813|GO:0005881|GO:0008017|GO:0030496|GO:0031122|GO:0032467|GO:0032886|GO:0051256|GO:0051301|GO:0097431|GO:1990023	protein-coding	microtubule-associated protein 10	chr1	232940638	232946092
MAP2K1		5604	0	0	-4.47782	-2.1628	4.47782	down	CFC3|MAPKK1|MEK1|MKK1|PRKMK1	GO:0000165|GO:0000186|GO:0000187|GO:0002224|GO:0002755|GO:0002756|GO:0003056|GO:0004672|GO:0004674|GO:0004708|GO:0004712|GO:0004713|GO:0004728|GO:0005515|GO:0005524|GO:0005634|GO:0005737|GO:0005739|GO:0005769|GO:0005770|GO:0005794|GO:0005816|GO:0005829|GO:0005886|GO:0005925|GO:0005938|GO:0006928|GO:0006935|GO:0006979|GO:0007050|GO:0007067|GO:0007165|GO:0007173|GO:0007264|GO:0007265|GO:0007411|GO:…	protein-coding	mitogen-activated protein kinase kinase 1	chr15	66679211	66783882
MAP2K3	ENSG00000034152	5606	0	0	-2.54651	-1.34852	2.54651	down	MAPKK3|MEK3|MKK3|PRKMK3|SAPKK-2|SAPKK2	GO:0000187|GO:0002224|GO:0002755|GO:0002756|GO:0004674|GO:0004708|GO:0004713|GO:0005515|GO:0005524|GO:0005654|GO:0005829|GO:0006954|GO:0007165|GO:0019901|GO:0034134|GO:0034138|GO:0034142|GO:0034146|GO:0034162|GO:0034166|GO:0035666|GO:0038123|GO:0038124|GO:0042035|GO:0045087|GO:0045860|GO:0045893|GO:0051403|GO:0060048	protein-coding	mitogen-activated protein kinase kinase 3	chr17	21187968	21218551
MAP3K7CL	ENSG00000156265	56911	0	0	-2.89387	-1.533	2.89387	down	C21orf7|HC21ORF7|TAK1L|TAKL|TAKL-1|TAKL-2|TAKL-4	GO:0005515|GO:0005634|GO:0005829	protein-coding	MAP3K7 C-terminal like	chr21	30449812	30548202
MAP4K3	ENSG00000011566	8491	0	0	-3.07036	-1.61841	3.07036	down	GLK|MAPKKKK3|MEKKK 3|MEKKK3|RAB8IPL1	GO:0004672|GO:0004674|GO:0005083|GO:0005515|GO:0005524|GO:0006468|GO:0007243|GO:0007254|GO:0009411|GO:0034612	protein-coding	mitogen-activated protein kinase kinase kinase kinase 3	chr2	39476407	39664453
MAP4K4	ENSG00000071054	9448	0	0	-3.99797	-1.99927	3.99797	down	FLH21957|HGK|MEKKK4|NIK	GO:0004674|GO:0005083|GO:0005515|GO:0005524|GO:0005737|GO:0006468|GO:0006950|GO:0007243|GO:0046328	protein-coding	mitogen-activated protein kinase kinase kinase kinase 4	chr2	102314165	102511152
MAPKAPK2	ENSG00000162889	9261	0	0	-2.64662	-1.40415	2.64662	down	MAPKAP-K2|MK-2|MK2	GO:0000165|GO:0000187|GO:0002224|GO:0002755|GO:0002756|GO:0004672|GO:0004674|GO:0004871|GO:0005515|GO:0005524|GO:0005634|GO:0005654|GO:0005737|GO:0005829|GO:0006468|GO:0006691|GO:0006950|GO:0006954|GO:0006974|GO:0007265|GO:0010467|GO:0016070|GO:0016071|GO:0018105|GO:0019369|GO:0031572|GO:0032496|GO:0032675|GO:0032680|GO:0034097|GO:0034134|GO:0034138|GO:0034142|GO:0034146|GO:0034162|GO:0034166|GO:…	protein-coding	mitogen-activated protein kinase-activated protein kinase 2	chr1	206858365	206907630
MAPKAPK3	ENSG00000114738	7867	0	0	-3.03225	-1.60039	3.03225	down	3PK|MAPKAP-K3|MAPKAP3|MAPKAPK-3|MK-3	GO:0000187|GO:0002224|GO:0002755|GO:0002756|GO:0004674|GO:0004708|GO:0005515|GO:0005524|GO:0005634|GO:0005654|GO:0005829|GO:0006950|GO:0007165|GO:0007265|GO:0018105|GO:0032496|GO:0034097|GO:0034134|GO:0034138|GO:0034142|GO:0034146|GO:0034162|GO:0034166|GO:0035666|GO:0038123|GO:0038124|GO:0044351|GO:0045087|GO:0048011|GO:0051403	protein-coding	mitogen-activated protein kinase-activated protein kinase 3	chr3	50649293	50686728
MARCH2	ENSG00000099785	51257	0	0	-2.81957	-1.49548	2.81957	down	MARCH-II|RNF172	GO:0004842|GO:0005765|GO:0005783|GO:0005789|GO:0006897|GO:0008270|GO:0010008|GO:0016021|GO:0016567|GO:0031410	protein-coding	membrane-associated ring finger (C3HC4) 2, E3 ubiquitin protein ligase	chr19	8478187	8503899
MARVELD1	ENSG00000155254	83742	4.44089e-16	2.47219e-15	-3.11649	-1.63992	3.11649	down	GB14|MARVD1|MRVLDC1|RP11-548K23.8|bA548K23.8	GO:0005634|GO:0005737|GO:0005856|GO:0005886|GO:0007049|GO:0016021	protein-coding	MARVEL domain containing 1	chr10	99473465	99477909
MBD4	ENSG00000129071	8930	5.61773e-14	2.8258e-13	-4.63237	-2.21175	4.63237	down	MED1	GO:0000785|GO:0003696|GO:0004520|GO:0005515|GO:0005634|GO:0005654|GO:0005730|GO:0005737|GO:0006281|GO:0006284|GO:0006285|GO:0008263|GO:0008630|GO:0009314|GO:0031572|GO:0045008	protein-coding	methyl-CpG binding domain protein 4	chr3	129149787	129159022
MBD6	ENSG00000166987	114785	0	0	-2.53063	-1.3395	2.53063	down		GO:0003677|GO:0003682|GO:0005634|GO:0005694|GO:0005730	protein-coding	methyl-CpG binding domain protein 6	chr12	57916659	57923931
MC1R	ENSG00000258839	4157	0	0	-2.94147	-1.55654	2.94147	down	CMM5|MSH-R|SHEP2	GO:0004977|GO:0004980|GO:0005515|GO:0005737|GO:0005886|GO:0005887|GO:0007187|GO:0007243|GO:0007275|GO:0008528|GO:0009650|GO:0010739|GO:0015630|GO:0019233|GO:0030819|GO:0031625|GO:0032720|GO:0042438|GO:0043473|GO:0045944|GO:0051897|GO:0070914|GO:0090037	protein-coding	melanocortin 1 receptor (alpha melanocyte stimulating hormone receptor)	chr16	89984287	89987385
MCL1	ENSG00000143384	4170	8.58972e-08	3.00207e-07	-2.69554	-1.43057	2.69554	down	BCL2L3|EAT|MCL1-ES|MCL1L|MCL1S|Mcl-1|TM|bcl2-L-3|mcl1/EAT	GO:0001709|GO:0005515|GO:0005634|GO:0005654|GO:0005737|GO:0005739|GO:0005741|GO:0005759|GO:0005829|GO:0007275|GO:0015266|GO:0016020|GO:0016021|GO:0019725|GO:0034097|GO:0046982|GO:0051434|GO:0097136|GO:0097192|GO:0097194|GO:1900118|GO:2000811|GO:2001020|GO:2001240	protein-coding	myeloid cell leukemia sequence 1 (BCL2-related)	chr1	150547027	150552214
MCM10	ENSG00000065328	55388	0.00350455	0.00832167	-2.55222	-1.35175	2.55222	down	CNA43|DNA43	GO:0000082|GO:0000278|GO:0003677|GO:0005515|GO:0005634|GO:0005654|GO:0005730|GO:0005737|GO:0006260|GO:0042802|GO:0046872	protein-coding	minichromosome maintenance complex component 10	chr10	13203554	13253104
MDH2	ENSG00000146701	4191	0	0	-3.15727	-1.65868	3.15727	down	M-MDH|MDH|MGC:3559|MOR1	GO:0005634|GO:0005730|GO:0005739|GO:0005743|GO:0005759|GO:0005886|GO:0005975|GO:0006006|GO:0006094|GO:0006099|GO:0006107|GO:0006108|GO:0006475|GO:0006734|GO:0030060|GO:0043621|GO:0044237|GO:0044262|GO:0044281|GO:0046554	protein-coding	malate dehydrogenase 2, NAD (mitochondrial)	chr7	75677393	75695930
MDK	ENSG00000110492	4192	0	0	-2.81051	-1.49083	2.81051	down	ARAP|MK|NEGF2	GO:0001662|GO:0005576|GO:0007165|GO:0007219|GO:0007399|GO:0007614|GO:0008083|GO:0008201|GO:0009611|GO:0016477|GO:0021542|GO:0021681|GO:0021987|GO:0030154|GO:0030325|GO:0030421|GO:0042493|GO:0045893|GO:0050795|GO:0051384|GO:0051781	protein-coding	midkine (neurite growth-promoting factor 2)	chr11	46402334	46405387
MED14	ENSG00000180182	9282	2.22045e-15	1.19713e-14	-3.51945	-1.81535	3.51945	down	CRSP150|CRSP2|CSRP|CXorf4|DRIP150|EXLM1|RGR1|TRAP170	GO:0001104|GO:0003712|GO:0003713|GO:0004872|GO:0005634|GO:0005654|GO:0006357|GO:0006367|GO:0010467|GO:0016592|GO:0019827|GO:0030374|GO:0030518|GO:0030521|GO:0042809|GO:0045893|GO:0045944|GO:0046966	protein-coding	mediator complex subunit 14	chrX	40508795	40595136
MEGF11	ENSG00000157890	84465	0.000193254	0.00051844	-2.77438	-1.47217	2.77438	down		GO:0010842|GO:0016021|GO:0016323|GO:0034109	protein-coding	multiple EGF-like-domains 11	chr15	66187634	66546075
MEIS2	ENSG00000134138	4212	0	0	-3.40472	-1.76754	3.40472	down	HsT18361|MRG1	GO:0000122|GO:0001654|GO:0003700|GO:0003712|GO:0003714|GO:0005515|GO:0005634|GO:0006366|GO:0008134|GO:0043565|GO:0045638|GO:0045944	protein-coding	Meis homeobox 2	chr15	37183222	37393500
MEIS3P2		257468	6.14389e-10	2.47822e-09	-2.84656	-1.50922	2.84656	down			pseudo	Meis homeobox 3 pseudogene 2	chr17	20492338	20494128
MEPE	ENSG00000152595	56955	0	0	-3.70692	-1.89022	3.70692	down	OF45	GO:0001501|GO:0005201|GO:0005515|GO:0005578|GO:0030502|GO:0031214	protein-coding	matrix extracellular phosphoglycoprotein	chr4	88742563	88767968
METTL11B	ENSG00000203740	149281	0	0	-3.57741	-1.83892	3.57741	down	C1orf184|HOMT1B|NTM1B	GO:0008168	protein-coding	methyltransferase like 11B	chr1	170115188	170136923
METTL15P2		644915	1.80151e-09	7.05942e-09	-4.42414	-2.1454	4.42414	down			pseudo	methyltransferase like 15 pseudogene 2	chr12	59447102	59447965
MFAP2	ENSG00000117122	4237	3.92737e-05	0.000112016	-2.9072	-1.53963	2.9072	down	MAGP|MAGP-1|MAGP1	GO:0001527|GO:0001968|GO:0005576|GO:0030198|GO:0030220|GO:0070051	protein-coding	microfibrillar-associated protein 2	chr1	17300999	17308081
MFSD5	ENSG00000182544	84975	0	0	-2.84089	-1.50634	2.84089	down		GO:0006810|GO:0016021	protein-coding	major facilitator superfamily domain containing 5	chr12	53645370	53648190
MGAT4B	ENSG00000161013	11282	0	0	-3.12877	-1.6456	3.12877	down	GNT-IV|GNT-IVB	GO:0000139|GO:0006491|GO:0008454|GO:0016021|GO:0018279|GO:0043687|GO:0044267|GO:0046872	protein-coding	mannosyl (alpha-1,3-)-glycoprotein beta-1,4-N-acetylglucosaminyltransferase, isozyme B	chr5	179224598	179233952
MGEA5	ENSG00000198408	10724	0	0	-5.81614	-2.54006	5.81614	down	MEA5|NCOAT|OGA	GO:0004402|GO:0004415|GO:0005634|GO:0005737|GO:0006044|GO:0006516|GO:0006612|GO:0007568|GO:0010524|GO:0010616|GO:0031343|GO:0032024|GO:0043243|GO:0045862|GO:0046060|GO:0046326|GO:0048545|GO:0051054|GO:0051901|GO:0060051|GO:0060124|GO:0070265	protein-coding	meningioma expressed antigen 5 (hyaluronidase)	chr10	103544200	103578700
MGMT		4255	1.564e-09	6.1513e-09	-3.46382	-1.79236	3.46382	down		GO:0003677|GO:0003908|GO:0005509|GO:0005634|GO:0005654|GO:0006266|GO:0006281|GO:0006306|GO:0006307|GO:0008168|GO:0009008|GO:0009636|GO:0034599|GO:0042493|GO:0043281|GO:0045471|GO:0045739|GO:0051593|GO:0060548|GO:0060644|GO:0071407|GO:0071479	protein-coding	O-6-methylguanine-DNA methyltransferase	chr10	131265454	131565783
MGP	ENSG00000111341	4256	0	0	-9.80219	-3.2931	9.80219	down	MGLAP|NTI	GO:0001502|GO:0001503|GO:0005201|GO:0005509|GO:0005578|GO:0008147|GO:0030154|GO:0030500|GO:0031012	protein-coding	matrix Gla protein	chr12	15034115	15038853
MIA3	ENSG00000154305	375056	0	0	-3.22814	-1.6907	3.22814	down	ARNT|D320|TANGO|TANGO1|UNQ6077	GO:0002687|GO:0005515|GO:0005789|GO:0006887|GO:0007162|GO:0015031|GO:0016021|GO:0030336|GO:0042060	protein-coding	melanoma inhibitory activity family, member 3	chr1	222791444	222841351
MICALCL	ENSG00000133808	84953	1.34018e-05	3.96122e-05	-2.51765	-1.33208	2.51765	down	Ebitein1	GO:0005737|GO:0007275|GO:0007283|GO:0008150|GO:0030154|GO:0051019	protein-coding	MICAL C-terminal like	chr11	12308447	12380691
MIF		4282	0	0	-2.61808	-1.38851	2.61808	down	GIF|GLIF|MMIF	GO:0001516|GO:0002906|GO:0004167|GO:0005102|GO:0005125|GO:0005126|GO:0005515|GO:0005576|GO:0005615|GO:0005737|GO:0006954|GO:0007166|GO:0007569|GO:0008283|GO:0009986|GO:0010629|GO:0010739|GO:0019752|GO:0030330|GO:0030890|GO:0031666|GO:0032269|GO:0033033|GO:0033138|GO:0042056|GO:0042327|GO:0043030|GO:0043066|GO:0043406|GO:0043518|GO:0045087|GO:0048146|GO:0050178|GO:0050715|GO:0050731|GO:0050918|GO:…	protein-coding	macrophage migration inhibitory factor (glycosylation-inhibiting factor)	chr22	24236565	24237409
MIF4GD	ENSG00000125457	57409	0	0	-2.83163	-1.50163	2.83163	down	AD023|MIFD|SLIP1	GO:0003723|GO:0005515|GO:0005634|GO:0005737|GO:0006417|GO:0008022	protein-coding	MIF4G domain containing	chr17	73262310	73267311
MIR141	ENSG00000207708	406933	1.0663e-11	4.77264e-11	-2.71301	-1.43989	2.71301	down	MIRN141		miscRNA	microRNA 141	chr12	7073260	7073354
MIR3184		100423003	1.56946e-05	4.61736e-05	-4.38811	-2.1336	4.38811	down			miscRNA	microRNA 3184	chr17	28444104	28444178
MIR423		494335	1.56946e-05	4.61736e-05	-3.98335	-1.99398	3.98335	down	MIRN423|hsa-mir-423		miscRNA	microRNA 423	chr17	28444097	28444190
MIR4673		100616242	0.000421284	0.00109524	-3.81078	-1.93009	3.81078	down			miscRNA	microRNA 4673	chr9	139414020	139414078
MIR4710	ENSG00000265291	100616300	6.66134e-16	3.67999e-15	-3.72421	-1.89694	3.72421	down			miscRNA	microRNA 4710	chr14	105144031	105144086
MIR490	ENSG00000207597	574443	2.40221e-06	7.54071e-06	-3.52294	-1.81678	3.52294	down	MIRN490|hsa-mir-490|miR-490		miscRNA	microRNA 490	chr7	136587914	136588041
MIR611		693196	0.0056024	0.0130269	-3.39092	-1.76168	3.39092	down	MIRN611|hsa-mir-611		miscRNA	microRNA 611	chr11	61559967	61560033
MIR650	ENSG00000207836	723778	0.000791811	0.00200477	-4.75149	-2.24838	4.75149	down	MIRN650|hsa-mir-650		miscRNA	microRNA 650	chr22	23165270	23165360
MITD1	ENSG00000158411	129531	0.0142467	0.0317238	-2.56346	-1.35809	2.56346	down		GO:0000281|GO:0000920|GO:0005515|GO:0006810|GO:0019898|GO:0030496|GO:0031902|GO:0043231	protein-coding	MIT, microtubule interacting and transport, domain containing 1	chr2	99785726	99797492
MKL1	ENSG00000196588	57591	0	0	-2.74955	-1.45919	2.74955	down	BSAC|MAL|MRTF-A	GO:0000976|GO:0003700|GO:0003713|GO:0003785|GO:0005515|GO:0005634|GO:0005730|GO:0005737|GO:0006351|GO:0043066|GO:0043522|GO:0045944|GO:0051145	protein-coding	megakaryoblastic leukemia (translocation) 1	chr22	40806292	41032690
MLNR	ENSG00000102539	2862	6.80567e-13	3.23319e-12	-2.54598	-1.34822	2.54598	down	GPR38|MTLR1	GO:0004930|GO:0005886|GO:0005887|GO:0007186|GO:0007586|GO:0016520	protein-coding	motilin receptor	chr13	49794474	49796513
MLPH	ENSG00000115648	79083	0	0	-3.29624	-1.72082	3.29624	down	SLAC2-A	GO:0001725|GO:0003779|GO:0005815|GO:0006605|GO:0017137|GO:0030318|GO:0030864|GO:0031489|GO:0032400|GO:0035371|GO:0042470|GO:0046872|GO:0051010	protein-coding	melanophilin	chr2	238395053	238463961
MLXIP	ENSG00000175727	22877.chr12.2	0	0	-3.52113	-1.81604	3.52113	down	MIR|MONDOA|bHLHe36	GO:0003677|GO:0005634|GO:0005741|GO:0006351|GO:0006355|GO:0006913|GO:0046983	protein-coding	MLX interacting protein	chr12	122516652	122628967
MLYCD	ENSG00000103150	23417	1.06145e-05	3.16833e-05	-2.84239	-1.50711	2.84239	down	MCD	GO:0002931|GO:0005102|GO:0005737|GO:0005739|GO:0005759|GO:0005777|GO:0005782|GO:0005829|GO:0006085|GO:0006633|GO:0010906|GO:0019395|GO:0031998|GO:0044255|GO:0044281|GO:0046321|GO:0050080|GO:2001294	protein-coding	malonyl-CoA decarboxylase	chr16	83932730	83949787
MMEL1	ENSG00000142606	79258	1.12175e-07	3.8886e-07	-2.86733	-1.51971	2.86733	down	MMEL2|NEP2|NEPII|NL1|NL2|SEP	GO:0004222|GO:0005615|GO:0005783|GO:0005794|GO:0006508|GO:0008270|GO:0016021	protein-coding	membrane metallo-endopeptidase-like 1	chr1	2522081	2564481
MPHOSPH10	ENSG00000124383	10199	0	0	-5.51824	-2.46421	5.51824	down	CT90|MPP10|MPP10P	GO:0000375|GO:0005515|GO:0005694|GO:0005730|GO:0005732|GO:0006364|GO:0006396|GO:0008380|GO:0010923	protein-coding	M-phase phosphoprotein 10 (U3 small nucleolar ribonucleoprotein)	chr2	71357444	71377232
MRAP	ENSG00000170262	56246	9.39471e-13	4.43149e-12	-2.53277	-1.34072	2.53277	down	B27|C21orf61|FALP|FGD2|GCCD2	GO:0005783|GO:0005789|GO:0005886|GO:0016021|GO:0030819|GO:0031780|GO:0031781|GO:0031782|GO:0031783|GO:0034394|GO:0050873|GO:0070996	protein-coding	melanocortin 2 receptor accessory protein	chr21	33664124	33687094
MROH2A	ENSG00000185038	339766	1.77627e-11	7.85153e-11	-2.9402	-1.55591	2.9402	down	HEATR7B1		protein-coding	maestro heat-like repeat family member 2A	chr2	234684370	234742064
MRPL2	ENSG00000112651	51069	0	0	-3.14448	-1.65282	3.14448	down	MRP-L14|RPML14	GO:0003735|GO:0005739|GO:0005840|GO:0006412	protein-coding	mitochondrial ribosomal protein L2	chr6	43021767	43027242
MRPL45	ENSG00000174100	84311	0	0	-3.88568	-1.95817	3.88568	down	L45mt|MRP-L45	GO:0003735|GO:0005739|GO:0005840|GO:0006412	protein-coding	mitochondrial ribosomal protein L45	chr17	36452989	36479101
MRPS11	ENSG00000181991	64963	0	0	-2.77399	-1.47196	2.77399	down	HCC-2	GO:0003735|GO:0005763|GO:0006412|GO:0042769	protein-coding	mitochondrial ribosomal protein S11	chr15	89010684	89021861
MRPS17P9		359760	0	0	-3.68398	-1.88127	3.68398	down			pseudo	mitochondrial ribosomal protein S17 pseudogene 9	chrX	118513650	118514235
MRPS23		51649	1.02129e-09	4.07052e-09	-3.90499	-1.96532	3.90499	down	HSPC329|MRP-S23	GO:0003735|GO:0005739|GO:0005840|GO:0006412|GO:0031965|GO:0045111	protein-coding	mitochondrial ribosomal protein S23	chr17	55916287	55927433
MRPS24	ENSG00000062582	64951	1.26151e-10	5.31592e-10	-4.06145	-2.022	4.06145	down	MRP-S24|S24mt|bMRP-47|bMRP47	GO:0003674|GO:0003735|GO:0005762|GO:0005763|GO:0006412|GO:0008150	protein-coding	mitochondrial ribosomal protein S24	chr7	43906157	43909145
MRPS34	ENSG00000074071	65993	0	0	-4.64697	-2.21629	4.64697	down	MRP-S12|MRP-S34|MRPS12	GO:0005739|GO:0005840	protein-coding	mitochondrial ribosomal protein S34	chr16	1821896	1823140
MSLN	ENSG00000102854	10232	1.48188e-08	5.45716e-08	-3.29519	-1.72036	3.29519	down	MPF|SMRP	GO:0005515|GO:0005615|GO:0005794|GO:0005886|GO:0007155|GO:0009986|GO:0016020|GO:0031016|GO:0031225	protein-coding	mesothelin	chr16	810765	818865
MST1	ENSG00000173531	4485	0	0	-3.53653	-1.82233	3.53653	down	D3F15S2|DNF15S2|HGFL|MSP|NF15S2	GO:0003674|GO:0004252|GO:0005575|GO:0005576|GO:0006508|GO:0008150	protein-coding	macrophage stimulating 1 (hepatocyte growth factor-like)	chr3	49721380	49726196
MT2A		4502	5.22684e-10	2.11801e-09	-2.52515	-1.33637	2.52515	down	MT2	GO:0005515|GO:0005634|GO:0005737|GO:0005829|GO:0006878|GO:0008144|GO:0008270|GO:0019221|GO:0035690|GO:0036016|GO:0036018|GO:0045926|GO:0048471|GO:0060333|GO:0071294	protein-coding	metallothionein 2A	chr16	56642478	56643409
MTAP	ENSG00000099810	4507	0.00151197	0.00373141	-3.71073	-1.8917	3.71073	down	BDMF|DMSFH|DMSMFH|LGMBF|MSAP|c86fus	GO:0000096|GO:0004645|GO:0005634|GO:0005829|GO:0006139|GO:0006166|GO:0006595|GO:0006738|GO:0017061|GO:0019509|GO:0034641|GO:0044281	protein-coding	methylthioadenosine phosphorylase	chr9	21802635	22029593
MTCH2	ENSG00000109919	23788	0	0	-3.02189	-1.59545	3.02189	down	MIMP|SLC25A50	GO:0005739|GO:0005743|GO:0006810|GO:0016021	protein-coding	mitochondrial carrier 2	chr11	47638858	47664206
MTG1	ENSG00000148824	92170	7.05592e-09	2.65534e-08	-2.83575	-1.50373	2.83575	down	GTP|GTPBP7|RP11-108K14.2	GO:0003924|GO:0005525|GO:0005634|GO:0005730|GO:0005739|GO:0005743|GO:0005759|GO:0005761|GO:0006184|GO:0042254|GO:0044065|GO:0070129	protein-coding	mitochondrial ribosome-associated GTPase 1	chr10	135207621	135234174
MTMR4	ENSG00000108389	9110	0	0	-2.50081	-1.3224	2.50081	down	FYVE-DSP2|ZFYVE11	GO:0004722|GO:0004725|GO:0005515|GO:0005829|GO:0006470|GO:0006644|GO:0006661|GO:0007179|GO:0030512|GO:0031901|GO:0035335|GO:0044281|GO:0046872	protein-coding	myotubularin related protein 4	chr17	56566893	56595251
MTND2P28		100652939	0	0	-4.40745	-2.13994	4.40745	down			pseudo	MT-ND2 pseudogene 28	chr1	565020	566066
MTRNR2L1	ENSG00000256618	100462977	0	0	-7.70769	-2.9463	7.70769	down	HN1	GO:0005576|GO:0005737	protein-coding	MT-RNR2-like 1	chr17	22022437	22023991
MTRNR2L12		100463498	0	0	-20.5149	-4.3586	20.5149	down	HN12		pseudo	MT-RNR2-like 12 (pseudogene)	chr3	96336030	96337067
MTRNR2L6	ENSG00000270672	100463482	0	0	-3.32229	-1.73218	3.32229	down	HN6	GO:0005576|GO:0005737	protein-coding	MT-RNR2-like 6	chr7	142374131	142375525
MTRNR2L8	ENSG00000255823	100463486	0	0	-4.74659	-2.24689	4.74659	down	HN8	GO:0005576|GO:0005737	protein-coding	MT-RNR2-like 8	chr11	10529434	10530723
MTRNR2L9	ENSG00000255633	100463487	0	0	-12.3243	-3.62343	12.3243	down	HN9	GO:0005576|GO:0005737	protein-coding	MT-RNR2-like 9 (pseudogene)	chr6	62284008	62284534
MTSS1L	ENSG00000132613	92154	0	0	-2.69368	-1.42958	2.69368	down	ABBA-1	GO:0003779|GO:0007165|GO:0008093|GO:0017124|GO:0046847	protein-coding	metastasis suppressor 1-like	chr16	70695107	70719954
MTX1	ENSG00000173171	4580	0	0	-2.67617	-1.42017	2.67617	down	MTX|MTXN	GO:0005739|GO:0005741|GO:0005743|GO:0006626|GO:0016021|GO:0044267	protein-coding	metaxin 1	chr1	155178490	155183624
MUC6	ENSG00000184956	4588	0	0	-2.61265	-1.38551	2.61265	down	MUC-6	GO:0005201|GO:0005576|GO:0005796|GO:0016266|GO:0030277|GO:0043687|GO:0044267	protein-coding	mucin 6, oligomeric mucus/gel-forming	chr11	1012824	1036706
MUS81	ENSG00000172732	80198	5.62439e-13	2.68521e-12	-4.06889	-2.02463	4.06889	down	SLX3	GO:0003677|GO:0005515|GO:0005730|GO:0006281|GO:0006310|GO:0046872|GO:0048257	protein-coding	MUS81 structure-specific endonuclease subunit	chr11	65627872	65633914
MUT	ENSG00000146085	4594	0	0	-3.72286	-1.89641	3.72286	down	MCM	GO:0004494|GO:0005739|GO:0005759|GO:0006635|GO:0006766|GO:0006767|GO:0009235|GO:0009791|GO:0019626|GO:0031419|GO:0044255|GO:0044281|GO:0046872|GO:0050667|GO:0072341	protein-coding	methylmalonyl CoA mutase	chr6	49398073	49431041
MYF6	ENSG00000111046	4618	6.95e-14	3.47912e-13	-3.29125	-1.71864	3.29125	down	CNM3|MRF4|bHLHc4|myf-6	GO:0001756|GO:0003700|GO:0005634|GO:0005654|GO:0006357|GO:0007519|GO:0035914|GO:0042692|GO:0042693|GO:0043403|GO:0045892|GO:0045944|GO:0046982|GO:0051149|GO:0060415|GO:0070888	protein-coding	myogenic factor 6 (herculin)	chr12	81101408	81103256
MYH11	ENSG00000133392	4629	0	0	-6.12485	-2.61467	6.12485	down	BAT4|FBA4|SMHC|SMMHC	GO:0001725|GO:0003774|GO:0005515|GO:0005516|GO:0005524|GO:0005829|GO:0005859|GO:0006936|GO:0006939|GO:0007411|GO:0008307|GO:0030241|GO:0030485|GO:0032982|GO:0042470|GO:0048251|GO:0048739|GO:0051015	protein-coding	myosin, heavy chain 11, smooth muscle	chr16	15796992	15950887
MYH9	ENSG00000100345	4627	0	0	-4.83279	-2.27286	4.83279	down	BDPLT6|DFNA17|EPSTS|FTNS|MHA|NMHC-II-A|NMMHC-IIA|NMMHCA	GO:0000146|GO:0000212|GO:0000910|GO:0001525|GO:0001701|GO:0001725|GO:0001726|GO:0001768|GO:0001772|GO:0001931|GO:0003774|GO:0003779|GO:0005515|GO:0005516|GO:0005524|GO:0005634|GO:0005737|GO:0005819|GO:0005826|GO:0005829|GO:0005886|GO:0005913|GO:0006200|GO:0006509|GO:0007229|GO:0007411|GO:0007520|GO:0008180|GO:0008305|GO:0008360|GO:0015031|GO:0015629|GO:0016337|GO:0016460|GO:0016887|GO:0030048|GO:…	protein-coding	myosin, heavy chain 9, non-muscle	chr22	36677323	36784063
MYL9	ENSG00000101335	10398	0	0	-15.1104	-3.91747	15.1104	down	LC20|MLC-2C|MLC2|MRLC1|MYRL2	GO:0001725|GO:0005509|GO:0005829|GO:0005859|GO:0006936|GO:0006937|GO:0007411|GO:0008307|GO:0030018	protein-coding	myosin, light chain 9, regulatory	chr20	35169887	35178226
MYLK	ENSG00000065534	4638	0	0	-2.60156	-1.37938	2.60156	down	BAT7|KRP|MLCK|MLCK1|MLCK108|MLCK210|MSTP083|MYLK1|smMLCK	GO:0001725|GO:0003779|GO:0004687|GO:0005515|GO:0005516|GO:0005524|GO:0005737|GO:0005829|GO:0005886|GO:0006468|GO:0006936|GO:0006939|GO:0014820|GO:0030027|GO:0030335|GO:0032060|GO:0032154|GO:0046872|GO:0051928|GO:0060414|GO:0071476|GO:0090303	protein-coding	myosin light chain kinase	chr3	123331143	123603149
MYOF	ENSG00000138119	26509	0	0	-3.15818	-1.6591	3.15818	down	FER1L3	GO:0001778|GO:0005543|GO:0005635|GO:0005886|GO:0005901|GO:0006936|GO:0008015|GO:0016021|GO:0030659|GO:0030947|GO:0031410|GO:0031965|GO:0034605|GO:0043231|GO:0070062	protein-coding	myoferlin	chr10	95066186	95242074
N4BP2L2	ENSG00000244754	10443	1.43716e-10	6.02728e-10	-2.71786	-1.44247	2.71786	down	92M18.3|CG005|PFBAP5	GO:0003674|GO:0005515|GO:0005575|GO:0008150	protein-coding	NEDD4 binding protein 2-like 2	chr13	33006930	33112936
NACAD	ENSG00000136274	23148	0	0	-4.1393	-2.04939	4.1393	down		GO:0005634|GO:0005737|GO:0015031	protein-coding	NAC alpha domain containing	chr7	45120036	45128493
NAGS	ENSG00000161653	162417	0	0	-3.24178	-1.69679	3.24178	down	AGAS|ARGA	GO:0000050|GO:0004042|GO:0005759|GO:0006526|GO:0006536|GO:0034641|GO:0044281	protein-coding	N-acetylglutamate synthase	chr17	42082032	42086436
NAP1L4	ENSG00000205531	4676	0	0	-2.74883	-1.45882	2.74883	down	NAP1L4b|NAP2|NAP2L|hNAP2	GO:0005515|GO:0005634|GO:0005737|GO:0006334|GO:0051082	protein-coding	nucleosome assembly protein 1-like 4	chr11	2965660	3013607
NAP1L5	ENSG00000177432	266812	1.38312e-12	6.47595e-12	-5.05827	-2.33865	5.05827	down	DRLM	GO:0005634|GO:0006334	protein-coding	nucleosome assembly protein 1-like 5	chr4	89617066	89619023
NAT8B		51471	0	0	-3.32344	-1.73268	3.32344	down	CML2|Hcml2|NAT8BP	GO:0001702|GO:0008080|GO:0016021	protein-coding	N-acetyltransferase 8B (GCN5-related, putative, gene/pseudogene)	chr2	73927636	73928467
NBN	ENSG00000104320	4683	0	0	-2.77654	-1.47329	2.77654	down	AT-V1|AT-V2|ATV|NBS|NBS1|P95	GO:0000077|GO:0000723|GO:0000724|GO:0000784|GO:0001832|GO:0003684|GO:0004003|GO:0005515|GO:0005634|GO:0005654|GO:0005657|GO:0005730|GO:0006281|GO:0006302|GO:0006915|GO:0007050|GO:0007093|GO:0007095|GO:0007126|GO:0008134|GO:0008283|GO:0016605|GO:0030174|GO:0030330|GO:0030870|GO:0031954|GO:0032508|GO:0033674|GO:0035861|GO:0042405|GO:0045190|GO:0047485|GO:0050885	protein-coding	nibrin	chr8	90945564	90996899
NBPF10	ENSG00000163386	100132406	0	0	-2.86748	-1.51978	2.86748	down	AB6|AG1|NBPF9	GO:0005737	protein-coding	neuroblastoma breakpoint family, member 10	chr1	145293233	145370304
NBPF14	ENSG00000122497	25832	0	0	-5.40157	-2.43338	5.40157	down	DJ328E19.C1.1|NBPF	GO:0005737	protein-coding	neuroblastoma breakpoint family, member 14	chr1	147930761	148269609
NBPF24		728912	1.7e-43	1.421e-42	-3.7347	-1.90099	3.7347	down		GO:0005737	protein-coding	neuroblastoma breakpoint family, member 24	chr1	147574323	147624601
NCDN	ENSG00000020129	23154	3.82361e-13	1.84131e-12	-2.7224	-1.44488	2.7224	down		GO:0005634|GO:0005829|GO:0030424|GO:0030425|GO:0031175|GO:0043025|GO:0045453|GO:0048168	protein-coding	neurochondrin	chr1	36023393	36032380
NCF1	ENSG00000158517	653361	1.4512e-05	4.28126e-05	-2.86731	-1.5197	2.86731	down	NCF1A|NOXO2|SH3PXD1A|p47phox	GO:0001878|GO:0002474|GO:0002479|GO:0002679|GO:0003924|GO:0005515|GO:0005525|GO:0005829|GO:0006184|GO:0006612|GO:0006691|GO:0006801|GO:0006954|GO:0006968|GO:0007154|GO:0008283|GO:0009055|GO:0016175|GO:0017124|GO:0032010|GO:0035091|GO:0042554|GO:0042590|GO:0043020|GO:0045087|GO:0045730|GO:0045986|GO:0050665|GO:0051701|GO:0070946|GO:0070947|GO:0090382	protein-coding	neutrophil cytosolic factor 1	chr7	74188309	74203659
NCL		4691	0	0	-9.2982	-3.21695	9.2982	down	C23	GO:0000166|GO:0001525|GO:0003723|GO:0005515|GO:0005634|GO:0005654|GO:0005730|GO:0005938|GO:0008022|GO:0030529|GO:0042162|GO:0042802	protein-coding	nucleolin	chr2	232319459	232329205
NCOA4P1		326605	6.83879e-09	2.57554e-08	-3.34305	-1.74116	3.34305	down	NCOA4P		pseudo	nuclear receptor coactivator 4 pseudogene 1	chr14	66344751	66347785
NDE1	ENSG00000072864	54820	3.1631e-08	1.13999e-07	-2.77832	-1.47422	2.77832	down	HOM-TES-87|LIS4|NDE|NUDE|NUDE1	GO:0000086|GO:0000132|GO:0000278|GO:0000776|GO:0000777|GO:0001764|GO:0005515|GO:0005813|GO:0005829|GO:0005874|GO:0007020|GO:0007067|GO:0007405|GO:0008017|GO:0019904|GO:0021987|GO:0031616|GO:0032154|GO:0042802|GO:0047496|GO:0051298|GO:0051301|GO:0051303	protein-coding	nudE neurodevelopment protein 1	chr16	15737124	15820208
NDFIP2	ENSG00000102471	54602	0	0	-3.40137	-1.76612	3.40137	down	N4WBP5A	GO:0000139|GO:0004871|GO:0005515|GO:0005737|GO:0005739|GO:0005783|GO:0005794|GO:0007165|GO:0010629|GO:0016021|GO:0031398|GO:0032410|GO:0032585|GO:0043123|GO:0048471|GO:0050699|GO:0051224	protein-coding	Nedd4 family interacting protein 2	chr13	80055259	80130212
NDRG1	ENSG00000104419	10397	0	0	-4.79081	-2.26027	4.79081	down	CAP43|CMT4D|DRG-1|DRG1|GC4|HMSNL|NDR1|NMSL|PROXY1|RIT42|RTP|TARG1|TDD5	GO:0005515|GO:0005634|GO:0005737|GO:0005813|GO:0005829|GO:0005874|GO:0005886|GO:0005913|GO:0008017|GO:0010038|GO:0015630|GO:0017137|GO:0030330|GO:0032287|GO:0043015|GO:0045296|GO:0045576|GO:0048471|GO:0055038|GO:0071456|GO:0090232	protein-coding	N-myc downstream regulated 1	chr8	134249414	134309547
NDRG4	ENSG00000103034	65009	0	0	-2.88203	-1.52709	2.88203	down	BDM1|SMAP-8|SMAP8	GO:0005737|GO:0005829|GO:0006950|GO:0016049|GO:0030154	protein-coding	NDRG family member 4	chr16	58497549	58547523
NDUFAF4	ENSG00000123545	29078	4.78713e-05	0.000135631	-2.99902	-1.58449	2.99902	down	C6orf66|HRPAP20|My013|bA22L21.1	GO:0005515|GO:0005516|GO:0005739|GO:0031966|GO:0032981	protein-coding	NADH dehydrogenase (ubiquinone) complex I, assembly factor 4	chr6	97337187	97345767
NDUFAF5	ENSG00000101247	79133	6.41273e-09	2.41958e-08	-3.01823	-1.5937	3.01823	down	C20orf7|bA526K24.2|dJ842G6.1	GO:0003674|GO:0008168|GO:0031314|GO:0032981	protein-coding	NADH dehydrogenase (ubiquinone) complex I, assembly factor 5	chr20	13765672	13799067
NDUFAF7	ENSG00000003509	55471	0	0	-3.6442	-1.8656	3.6442	down	C2orf56|MidA	GO:0005739|GO:0008168|GO:0019899|GO:0032259|GO:0032981	protein-coding	NADH dehydrogenase (ubiquinone) complex I, assembly factor 7	chr2	37458774	37476303
NDUFB1		4707	0	0	-5.61983	-2.49053	5.61983	down	CI-MNLL|CI-SGDH|MNLL	GO:0005743|GO:0005747|GO:0006120|GO:0008137|GO:0016021|GO:0022904|GO:0044237|GO:0044281	protein-coding	NADH dehydrogenase (ubiquinone) 1 beta subcomplex, 1, 7kDa	chr14	92582468	92588153
NDUFS2	ENSG00000158864	4720	0	0	-4.7389	-2.24455	4.7389	down	CI-49	GO:0003954|GO:0005515|GO:0005739|GO:0005743|GO:0005747|GO:0006120|GO:0006979|GO:0008137|GO:0009055|GO:0022904|GO:0044237|GO:0044281|GO:0046872|GO:0048038|GO:0051287|GO:0051539	protein-coding	NADH dehydrogenase (ubiquinone) Fe-S protein 2, 49kDa (NADH-coenzyme Q reductase)	chr1	161169105	161184184
NDUFS4	ENSG00000164258	4724	0	0	-3.05357	-1.61049	3.05357	down	AQDQ|CI-18	GO:0001932|GO:0005739|GO:0005743|GO:0005747|GO:0006120|GO:0007420|GO:0008137|GO:0019933|GO:0022904|GO:0032981|GO:0044237|GO:0044281|GO:0045333|GO:0048146|GO:0051591|GO:0072593	protein-coding	NADH dehydrogenase (ubiquinone) Fe-S protein 4, 18kDa (NADH-coenzyme Q reductase)	chr5	52856465	52979171
NDUFV1	ENSG00000167792	4723	0	0	-2.66612	-1.41474	2.66612	down	CI-51K|CI51KD|UQOR1	GO:0005743|GO:0005747|GO:0006120|GO:0008137|GO:0010181|GO:0022904|GO:0044237|GO:0044281|GO:0046872|GO:0051287|GO:0051539	protein-coding	NADH dehydrogenase (ubiquinone) flavoprotein 1, 51kDa	chr11	67374323	67380012
NEDD4L	ENSG00000049759	23327	0	0	-2.70883	-1.43767	2.70883	down	NEDD4-2|NEDD4.2|RSP5|hNEDD4-2	GO:0000122|GO:0003085|GO:0003254|GO:0004842|GO:0005515|GO:0005622|GO:0005634|GO:0005654|GO:0005737|GO:0005829|GO:0005886|GO:0006351|GO:0006367|GO:0006814|GO:0006883|GO:0007179|GO:0007588|GO:0009651|GO:0010038|GO:0010467|GO:0010765|GO:0015459|GO:0016032|GO:0016567|GO:0017080|GO:0019048|GO:0019870|GO:0019871|GO:0030104|GO:0030512|GO:0034220|GO:0034765|GO:0042176|GO:0042391|GO:0042787|GO:0043161|GO:…	protein-coding	neural precursor cell expressed, developmentally down-regulated 4-like, E3 ubiquitin protein ligase	chr18	55711610	56068772
NEK2P1		326302	0	0	-9.04776	-3.17756	9.04776	down	NEK2P		pseudo	NEK2 pseudogene 1	chr14	20097140	20099257
NEK2P3		100158258	6.60064e-08	2.32716e-07	-4.01818	-2.00654	4.01818	down			pseudo	NEK2 pseudogene 3	chr14	19474481	19476597
NELFB	ENSG00000188986	25920	0	0	-4.64687	-2.21626	4.64687	down	COBRA1|NELF-B	GO:0005515|GO:0005634|GO:0005654|GO:0005730|GO:0005737|GO:0006366|GO:0006368|GO:0010467|GO:0016032|GO:0032021|GO:0045892|GO:0050434	protein-coding	negative elongation factor complex member B	chr9	140149759	140168000
NEO1	ENSG00000067141	4756	0	0	-3.63996	-1.86392	3.63996	down	IGDCC2|NGN	GO:0004872|GO:0005886|GO:0005887|GO:0006355|GO:0007155|GO:0007411|GO:0007520|GO:0042692|GO:0045296|GO:0051149|GO:0055072	protein-coding	neogenin 1	chr15	73344825	73597547
NEWGENE39		NEWGENE39	0	0	-4.88721	-2.28901	4.88721	down					chr8	36925038	36925378
NEWGENE40		NEWGENE40	1.46505e-08	5.39715e-08	-2.63224	-1.39629	2.63224	down					chr8	48033830	48042088
NEWGENE51		NEWGENE51	0	0	-3.43783	-1.7815	3.43783	down					chr2	92005841	92006287
NEWGENE54		NEWGENE54	4.59217e-13	2.20148e-12	-4.69859	-2.23223	4.69859	down					chr2	207220465	207220843
NEWGENE61		NEWGENE61	3.67928e-13	1.77434e-12	-2.5776	-1.36603	2.5776	down					chr7	53930083	53931025
NEWGENE64		NEWGENE64	5.50301e-08	1.95171e-07	-2.54062	-1.34518	2.54062	down					chr18	53388294	53388765
NEWGENE7		NEWGENE7	3.74478e-17	2.18489e-16	-3.08245	-1.62408	3.08245	down					chr9	110539471	110540417
NEWGENE92		NEWGENE92	0	0	-2.77009	-1.46993	2.77009	down					chr16	49193468	49195797
NEWGENE96		NEWGENE96	0.0103586	0.023412	-2.99427	-1.58221	2.99427	down					chr16	89118947	89119274
NFKBIA	ENSG00000100906	4792	0	0	-8.24151	-3.04291	8.24151	down	IKBA|MAD-3|NFKBI	GO:0000060|GO:0002224|GO:0002755|GO:0002756|GO:0005515|GO:0005634|GO:0005737|GO:0005829|GO:0005886|GO:0006915|GO:0007253|GO:0008134|GO:0008139|GO:0010745|GO:0010875|GO:0010888|GO:0019048|GO:0019899|GO:0031072|GO:0031625|GO:0031663|GO:0032088|GO:0032270|GO:0032403|GO:0032481|GO:0032495|GO:0033256|GO:0034134|GO:0034138|GO:0034142|GO:0034146|GO:0034162|GO:0034166|GO:0035666|GO:0038095|GO:0038123|GO:…	protein-coding	nuclear factor of kappa light polypeptide gene enhancer in B-cells inhibitor, alpha	chr14	35870716	35873960
NFKBIZ	ENSG00000144802	64332	0	0	-2.97497	-1.57287	2.97497	down	IKBZ|INAP|MAIL	GO:0005634|GO:0006351|GO:0006355|GO:0006954	protein-coding	nuclear factor of kappa light polypeptide gene enhancer in B-cells inhibitor, zeta	chr3	101546834	101579869
NGFR	ENSG00000064300	4804	3.14435e-11	1.37267e-10	-3.38532	-1.75929	3.38532	down	CD271|Gp80-LNGFR|TNFRSF16|p75(NTR)|p75NTR	GO:0004871|GO:0004872|GO:0004888|GO:0005035|GO:0005515|GO:0005576|GO:0005654|GO:0005768|GO:0005829|GO:0005886|GO:0005887|GO:0006886|GO:0007411|GO:0007417|GO:0009986|GO:0010468|GO:0016048|GO:0017137|GO:0021675|GO:0031069|GO:0031293|GO:0031625|GO:0040037|GO:0042488|GO:0042593|GO:0043065|GO:0043066|GO:0043281|GO:0045786|GO:0048011|GO:0048146|GO:0048406|GO:0050770|GO:0050771|GO:0050772|GO:0051799|GO:…	protein-coding	nerve growth factor receptor	chr17	47572655	47592382
NGFRAP1	ENSG00000166681	27018	0	0	-5.33701	-2.41603	5.33701	down	BEX3|Bex|DXS6984E|HGR74|NADE	GO:0005123|GO:0005515|GO:0005634|GO:0005737|GO:0005829|GO:0006919|GO:0007275|GO:0008625|GO:0008656|GO:0043281|GO:0046872|GO:0048011|GO:0097190	protein-coding	nerve growth factor receptor (TNFRSF16) associated protein 1	chrX	102631268	102633001
NHSL2	ENSG00000204131	340527	0	0	-3.52449	-1.81742	3.52449	down			protein-coding	NHS-like 2	chrX	71130938	71363424
NINL	ENSG00000101004	22981	0	0	-3.05096	-1.60926	3.05096	down	NLP|dJ691N24.1	GO:0000086|GO:0000278|GO:0005509|GO:0005815|GO:0005829|GO:0005874	protein-coding	ninein-like	chr20	25433338	25566153
NISCH	ENSG00000010322	11188	0	0	-2.55246	-1.35189	2.55246	down	I-1|IR1|IRAS|hIRAS	GO:0005178|GO:0005769|GO:0005829|GO:0005886|GO:0006006|GO:0006915|GO:0008217|GO:0008227|GO:0016601|GO:0030036|GO:0030336|GO:0032228|GO:0035091|GO:0048243|GO:0055037	protein-coding	nischarin	chr3	52489524	52527088
NKIRAS1	ENSG00000197885	28512	0	0	-4.39655	-2.13637	4.39655	down	KBRAS1|kappaB-Ras1	GO:0003924|GO:0005525|GO:0005575|GO:0005737|GO:0007249|GO:0007264|GO:0016020	protein-coding	NFKB inhibitor interacting Ras-like 1	chr3	23933572	23988053
NLGN1	ENSG00000169760	22871	0	0	-3.5527	-1.82892	3.5527	down	NL1	GO:0002087|GO:0004872|GO:0005887|GO:0006605|GO:0007157|GO:0007158|GO:0007399|GO:0007416|GO:0009897|GO:0009986|GO:0010740|GO:0016080|GO:0016339|GO:0017146|GO:0023041|GO:0030054|GO:0030425|GO:0032230|GO:0032433|GO:0035418|GO:0042043|GO:0045184|GO:0045202|GO:0045211|GO:0045664|GO:0046983|GO:0048789|GO:0050839|GO:0051260|GO:0051290|GO:0051491|GO:0051965|GO:0051968|GO:0060999|GO:0072553|GO:0097091|GO:…	protein-coding	neuroligin 1	chr3	173116244	174001116
NLGN2	ENSG00000169992	57555	0	0	-2.62331	-1.39139	2.62331	down		GO:0002087|GO:0004872|GO:0005887|GO:0007158|GO:0007416|GO:0009986|GO:0016020|GO:0016337|GO:0019233|GO:0030054|GO:0032230|GO:0035418|GO:0035641|GO:0042043|GO:0042734|GO:0045202|GO:0045211|GO:0045217|GO:0050804|GO:0050808|GO:0050839|GO:0050885|GO:0051965|GO:0051968|GO:0060077|GO:0072553|GO:0097104|GO:0097105|GO:0097116|GO:0097119|GO:0097151|GO:2000311|GO:2000463	protein-coding	neuroligin 2	chr17	7311502	7323179
NLGN3	ENSG00000196338	54413	0	0	-3.19198	-1.67445	3.19198	down	HNL3	GO:0002087|GO:0004872|GO:0005515|GO:0005737|GO:0005887|GO:0006898|GO:0007158|GO:0007416|GO:0008542|GO:0009986|GO:0030054|GO:0030139|GO:0035176|GO:0042043|GO:0045202|GO:0048675|GO:0050804|GO:0050808|GO:0050839|GO:0051965|GO:0051968|GO:0060024|GO:0060076|GO:0060080|GO:0061001|GO:0097104|GO:0097105|GO:1900271|GO:2000310|GO:2000331|GO:2000463|GO:2000969	protein-coding	neuroligin 3	chrX	70364681	70391051
NLRC4	ENSG00000091106	58484	0	0	-4.51186	-2.17372	4.51186	down	CARD12|CLAN|CLAN1|CLANA|CLANB|CLANC|CLAND|CLR2.1|IPAF	GO:0000287|GO:0002218|GO:0005515|GO:0005524|GO:0005622|GO:0005829|GO:0006919|GO:0006954|GO:0016045|GO:0035872|GO:0042742|GO:0042802|GO:0042803|GO:0043065|GO:0045087|GO:0050702|GO:0051092|GO:0051260|GO:0070269|GO:0072557	protein-coding	NLR family, CARD domain containing 4	chr2	32449518	32490812
NLRP2	ENSG00000022556	55655	7.97067e-05	0.000221389	-3.93145	-1.97506	3.93145	down	CLR19.9|NALP2|NBS1|PAN1|PYPAF2	GO:0005515|GO:0005524|GO:0005737|GO:0032090|GO:0043280|GO:0050718	protein-coding	NLR family, pyrin domain containing 2	chr19	55476652	55512510
NLRP2P		286430	0	0	-3.54652	-1.8264	3.54652	down	NALP2P|NOD24		pseudo	NLR family, pyrin domain containing 2 pseudogene	chrX	57703251	57706713
NLRP9	ENSG00000185792	338321	0	0	-3.02002	-1.59456	3.02002	down	CLR19.1|NALP9|NOD6|PAN12	GO:0005524|GO:0005737	protein-coding	NLR family, pyrin domain containing 9	chr19	56219798	56249768
NMRK2	ENSG00000077009	27231	2.90808e-06	9.0676e-06	-3.32461	-1.73318	3.32461	down	ITGB1BP3|MIBP|NRK2	GO:0005515|GO:0005524|GO:0005622|GO:0009435|GO:0045662|GO:0046872|GO:0050262	protein-coding	nicotinamide riboside kinase 2	chr19	3933101	3942414
NNT-AS1		100652772	1.4e-45	1.3e-44	-2.58864	-1.37219	2.58864	down			ncRNA	NNT antisense RNA 1	chr5	43573287	43603332
NODAL		4838	0	0	-2.82074	-1.49607	2.82074	down	HTX5	GO:0000122|GO:0001831|GO:0001842|GO:0001889|GO:0001890|GO:0001892|GO:0001944|GO:0001947|GO:0002085|GO:0005125|GO:0005615|GO:0007420|GO:0008083|GO:0009880|GO:0010085|GO:0010470|GO:0010575|GO:0010862|GO:0016015|GO:0019827|GO:0022409|GO:0032927|GO:0033505|GO:0035987|GO:0040007|GO:0042074|GO:0043280|GO:0045766|GO:0045944|GO:0048018|GO:0048327|GO:0048382|GO:0048546|GO:0048701|GO:0048859|GO:0050679|GO:…	protein-coding	nodal growth differentiation factor	chr10	72191692	72201465
NOLC1	ENSG00000166197	9221	0	0	-3.02782	-1.59828	3.02782	down	NOPP130|NOPP140|NS5ATP13|P130	GO:0005515|GO:0005524|GO:0005525|GO:0005730|GO:0005737|GO:0006364|GO:0007049|GO:0007067	protein-coding	nucleolar and coiled-body phosphoprotein 1	chr10	103911933	103923627
NOMO2	ENSG00000185164	283820	0	0	-3.2233	-1.68854	3.2233	down	Nomo|PM5	GO:0005515|GO:0005789|GO:0016021|GO:0030246	protein-coding	NODAL modulator 2	chr16	18511182	18573434
NOMO3	ENSG00000103226	408050	2.25862e-06	7.10317e-06	-2.98039	-1.5755	2.98039	down	Nomo	GO:0016021|GO:0030246	protein-coding	NODAL modulator 3	chr16	16326389	16388668
NONO	ENSG00000147140	4841	0	0	-3.67364	-1.87721	3.67364	down	NMT55|NRB54|P54|P54NRB	GO:0000166|GO:0003677|GO:0003723|GO:0005515|GO:0005634|GO:0005730|GO:0006281|GO:0006310|GO:0006351|GO:0006355|GO:0006397|GO:0008380|GO:0016363|GO:0016607|GO:0042382|GO:0042802	protein-coding	non-POU domain containing, octamer-binding	chrX	70503042	70521018
NPBWR2		2832	6.73616e-07	2.20538e-06	-2.88897	-1.53055	2.88897	down	GPR8	GO:0004985|GO:0005515|GO:0005886|GO:0007186|GO:0008188|GO:0016021|GO:0038003	protein-coding	neuropeptides B/W receptor 2	chr20	62737183	62738184
NPIPA5	ENSG00000183793	100288332	0	0	-2.9415	-1.55655	2.9415	down			protein-coding	nuclear pore complex interacting protein family, member A5	chr16	15457481	15472151
NPIPA7	ENSG00000214967	101059938	0	0	-2.63699	-1.39889	2.63699	down			protein-coding	nuclear pore complex interacting protein family, member A7	chr16	16481598	16487807
NPIPA8		101059953	0	0	-12.0085	-3.58598	12.0085	down	LCR16a9		protein-coding	nuclear pore complex interacting protein family, member A8	chr16	18411798	18418013
NPIPB3		23117	0	0	-3.60882	-1.85153	3.60882	down	KIBA0220L|NPIPB5|NPIPL3	GO:0003674|GO:0005575|GO:0008150|GO:0016021	protein-coding	nuclear pore complex interacting protein family, member B3	chr16	21413455	21471256
NPM1P33		100131478	0	0	-2.68	-1.42223	2.68	down			pseudo	nucleophosmin 1 (nucleolar phosphoprotein B23, numatrin) pseudogene 33	chr2	204637357	204638225
NPM2	ENSG00000158806	10361	0	0	-2.67514	-1.41961	2.67514	down		GO:0000789|GO:0000790|GO:0003676|GO:0005634|GO:0005730|GO:0006338|GO:0007096|GO:0007338|GO:0009790|GO:0009994|GO:0019899|GO:0042393|GO:0043085|GO:0045740|GO:0045836|GO:0051260	protein-coding	nucleophosmin/nucleoplasmin 2	chr8	21881645	21894408
NPPA	ENSG00000175206	4878	6.08413e-10	2.45509e-09	-2.82798	-1.49977	2.82798	down	ANF|ANP|ATFB6|CDD-ANF|PND	GO:0005102|GO:0005179|GO:0005576|GO:0005615|GO:0005634|GO:0006182|GO:0006367|GO:0007168|GO:0007565|GO:0008217|GO:0010467|GO:0014898|GO:0030308|GO:0032868|GO:0042629|GO:0048471|GO:0050880|GO:0051428	protein-coding	natriuretic peptide A	chr1	11905767	11907840
NPRL2	ENSG00000114388	10641	0	0	-6.48397	-2.69688	6.48397	down	NPR2|NPR2L|TUSC4	GO:0004672|GO:0005096|GO:0005515|GO:0005737|GO:0006468|GO:0033673	protein-coding	nitrogen permease regulator-like 2 (S. cerevisiae)	chr3	50384919	50388486
NPTN	ENSG00000156642	27020	0	0	-8.5066	-3.08858	8.5066	down	GP55|GP65|SDFR1|SDR1|np55|np65	GO:0001934|GO:0005105|GO:0007156|GO:0007204|GO:0010976|GO:0016021|GO:0042734|GO:0045743|GO:0048170|GO:0050839|GO:0060291	protein-coding	neuroplastin	chr15	73852344	73925753
NPY	ENSG00000122585	4852	0	0	-4.12276	-2.04361	4.12276	down	PYY4	GO:0001664|GO:0004930|GO:0005102|GO:0005184|GO:0005246|GO:0005576|GO:0005615|GO:0005623|GO:0006816|GO:0006928|GO:0007187|GO:0007218|GO:0007268|GO:0007586|GO:0007610|GO:0007631|GO:0008015|GO:0008217|GO:0008283|GO:0008343|GO:0021954|GO:0021987|GO:0031175|GO:0032100	protein-coding	neuropeptide Y	chr7	24323807	24331484
NR2E1	ENSG00000112333	7101	1.25655e-12	5.89561e-12	-2.94668	-1.55909	2.94668	down	TLL|TLX|XTLL	GO:0001077|GO:0001078|GO:0001662|GO:0002118|GO:0003707|GO:0005654|GO:0006367|GO:0007399|GO:0007601|GO:0008270|GO:0008347|GO:0010467|GO:0021542|GO:0021764|GO:0021772|GO:0021819|GO:0021872|GO:0021895|GO:0021960|GO:0030198|GO:0035019|GO:0035176|GO:0042826|GO:0043066|GO:0043565|GO:0045165|GO:0045665|GO:0045766|GO:0045787|GO:0048712|GO:0048814|GO:0060041|GO:0060164|GO:0060291|GO:0090049|GO:2000178|GO:…	protein-coding	nuclear receptor subfamily 2, group E, member 1	chr6	108487215	108510013
NR2F2	ENSG00000185551	7026	0	0	-2.67798	-1.42115	2.67798	down	ARP1|COUPTFB|COUPTFII|NF-E3|NR2F1|SVP40|TFCOUP2	GO:0000122|GO:0001764|GO:0001893|GO:0001937|GO:0001972|GO:0003700|GO:0003707|GO:0003714|GO:0004879|GO:0005515|GO:0005634|GO:0006357|GO:0006629|GO:0007165|GO:0007519|GO:0008270|GO:0009566|GO:0009952|GO:0009956|GO:0010596|GO:0030522|GO:0030900|GO:0032355|GO:0042803|GO:0043565|GO:0045736|GO:0045892|GO:0045893|GO:0048514|GO:0060173|GO:0060674|GO:0060707|GO:0060849	protein-coding	nuclear receptor subfamily 2, group F, member 2	chr15	96869157	96883492
NSD1	ENSG00000165671	64324	0	0	-2.57595	-1.36511	2.57595	down	ARA267|KMT3B|SOTOS|SOTOS1|STO	GO:0000122|GO:0001702|GO:0003682|GO:0003712|GO:0003714|GO:0005634|GO:0005694|GO:0006351|GO:0008270|GO:0010452|GO:0016571|GO:0016922|GO:0030331|GO:0034770|GO:0042799|GO:0042974|GO:0045893|GO:0046965|GO:0046966|GO:0046975|GO:0050681	protein-coding	nuclear receptor binding SET domain protein 1	chr5	176560080	176727214
NT5C3AP1		90859	5.98905e-10	2.41769e-09	-3.47064	-1.7952	3.47064	down	NT5C3P1|UMPH1P		pseudo	5'-nucleotidase, cytosolic IIIA pseudogene 1	chr4	118495644	118497341
NT5E	ENSG00000135318	4907	0	0	-5.45177	-2.44673	5.45177	down	CALJA|CD73|E5NT|NT|NT5|NTE|eN|eNT	GO:0000166|GO:0005737|GO:0005886|GO:0006144|GO:0006195|GO:0006196|GO:0006206|GO:0006259|GO:0008253|GO:0016020|GO:0031225|GO:0044281|GO:0046086|GO:0046135|GO:0046872|GO:0050728|GO:0055086|GO:0070062	protein-coding	5'-nucleotidase, ecto (CD73)	chr6	86159302	86205509
NTAN1	ENSG00000157045	123803	4.4837e-08	1.59846e-07	-3.00063	-1.58526	3.00063	down	PNBA|PNAD	GO:0005634|GO:0005737|GO:0007613|GO:0008344|GO:0008418	protein-coding	N-terminal asparagine amidase	chr16	15131710	15149936
NUCKS1	ENSG00000069275	64710	0	0	-3.34663	-1.74271	3.34663	down	NUCKS	GO:0005634|GO:0005737	protein-coding	nuclear casein kinase and cyclin-dependent kinase substrate 1	chr1	205681947	205719372
NUMBL		9253	0	0	-3.23067	-1.69183	3.23067	down	CAG3A|CTG3a|NBL|NUMB-R|NUMBLIKE|NUMBR|TNRC23	GO:0005515|GO:0005737|GO:0007399|GO:0007409|GO:0019221|GO:0019538|GO:0021670|GO:0021849|GO:0034332|GO:0050769|GO:0050775	protein-coding	numb homolog (Drosophila)-like	chr19	41171812	41196556
NUP214	ENSG00000126883	8021	0	0	-5.53094	-2.46752	5.53094	down	CAIN|CAN|D9S46E|N214|p250	GO:0000278|GO:0005215|GO:0005487|GO:0005515|GO:0005643|GO:0005654|GO:0005829|GO:0005975|GO:0006406|GO:0006606|GO:0006611|GO:0007077|GO:0008645|GO:0010467|GO:0010827|GO:0015758|GO:0016032|GO:0016070|GO:0016071|GO:0019221|GO:0044281|GO:0051726|GO:0055085	protein-coding	nucleoporin 214kDa	chr9	134000981	134109091
NUP98	ENSG00000110713	4928	0	0	-3.52536	-1.81777	3.52536	down	ADIR2|NUP196|NUP96	GO:0000059|GO:0000278|GO:0000776|GO:0005215|GO:0005515|GO:0005635|GO:0005643|GO:0005654|GO:0005829|GO:0005975|GO:0006260|GO:0006913|GO:0006999|GO:0007077|GO:0008645|GO:0010827|GO:0015758|GO:0016032|GO:0017056|GO:0019048|GO:0019221|GO:0031080|GO:0031965|GO:0034399|GO:0042277|GO:0042405|GO:0044281|GO:0044615|GO:0051028|GO:0051292|GO:0055085	protein-coding	nucleoporin 98kDa	chr11	3696240	3819022
NXF1	ENSG00000162231	10482	0	0	-3.53696	-1.82251	3.53696	down	MEX67|TAP	GO:0000166|GO:0003729|GO:0005487|GO:0005515|GO:0005643|GO:0005654|GO:0005829|GO:0006406|GO:0010467|GO:0016607|GO:0016973|GO:0019048|GO:0042405	protein-coding	nuclear RNA export factor 1	chr11	62559598	62572964
NXT1	ENSG00000132661	29107	2.66343e-12	1.22875e-11	-2.91285	-1.54243	2.91285	down	MTR2|P15	GO:0005515|GO:0005643|GO:0005737|GO:0006405|GO:0006611|GO:0008536	protein-coding	NTF2-like export factor 1	chr20	23331373	23335408
OAS1	ENSG00000089127	4938	0	0	-5.8646	-2.55203	5.8646	down	IFI-4|OIAS|OIASI	GO:0001730|GO:0003725|GO:0005515|GO:0005524|GO:0005576|GO:0005634|GO:0005737|GO:0005739|GO:0005783|GO:0005829|GO:0006164|GO:0008270|GO:0009615|GO:0019221|GO:0035457|GO:0045071|GO:0046872|GO:0051259|GO:0051607|GO:0060333|GO:0060337|GO:0060700	protein-coding	2'-5'-oligoadenylate synthetase 1, 40/46kDa	chr12	113344739	113369990
OAZ1	ENSG00000104904	4946	0	0	-4.18959	-2.06681	4.18959	down	AZI|OAZ	GO:0005829|GO:0006521|GO:0006596|GO:0008073|GO:0034641|GO:0044281	protein-coding	ornithine decarboxylase antizyme 1	chr19	2269520	2273487
OCSTAMP	ENSG00000149635	128506	0	0	-3.19049	-1.67378	3.19049	down	C20orf123|OC-STAMP|dJ257E24.3	GO:0016021|GO:0045672|GO:0071356|GO:0071391|GO:0072674|GO:0090290	protein-coding	osteoclast stimulatory transmembrane protein	chr20	45169670	45179213
ODAM	ENSG00000109205	54959	0	0	-2.75782	-1.46353	2.75782	down	APIN	GO:0005576|GO:0031214|GO:0042475|GO:0043205	protein-coding	odontogenic, ameloblast asssociated	chr4	71062244	71070293
OGFOD3	ENSG00000181396	79701	0	0	-2.60296	-1.38016	2.60296	down	C17orf101	GO:0005506|GO:0016021|GO:0016706|GO:0031418	protein-coding	2-oxoglutarate and iron-dependent oxygenase domain containing 3	chr17	80347086	80376513
OGT	ENSG00000147162	8473	0	0	-3.1915	-1.67423	3.1915	down	HRNT1|O-GLCNAC	GO:0000123|GO:0005515|GO:0005547|GO:0005634|GO:0005730|GO:0005739|GO:0005813|GO:0005829|GO:0005886|GO:0006110|GO:0006493|GO:0006915|GO:0007165|GO:0007584|GO:0008047|GO:0008375|GO:0016262|GO:0030854|GO:0032868|GO:0035020|GO:0043085|GO:0043981|GO:0043982|GO:0043984|GO:0043995|GO:0043996|GO:0045862|GO:0045944|GO:0046626|GO:0046972|GO:0048015|GO:0051571|GO:0070688|GO:0071300|GO:0080182	protein-coding	O-linked N-acetylglucosamine (GlcNAc) transferase	chrX	70752912	70795747
OLA1	ENSG00000138430	29789	0	0	-2.70321	-1.43468	2.70321	down	DOC45|GBP45|GTBP9|GTPBP9	GO:0005515|GO:0005524|GO:0005525|GO:0005730|GO:0005737|GO:0006200|GO:0016787	protein-coding	Obg-like ATPase 1	chr2	174937175	175113365
OLFML2B	ENSG00000162745	25903	0	0	-3.29432	-1.71998	3.29432	down	RP11-227F8.1	GO:0005576|GO:0030198|GO:0031012|GO:0050840	protein-coding	olfactomedin-like 2B	chr1	161952982	161993644
OMP	ENSG00000254550	4975	0	0	-4.55244	-2.18664	4.55244	down		GO:0004871|GO:0005634|GO:0005829|GO:0007165|GO:0007268|GO:0007608|GO:0022008|GO:0030424|GO:0043025	protein-coding	olfactory marker protein	chr11	76813886	76814377
OPN3	ENSG00000054277	23596	3.34088e-12	1.53656e-11	-3.38983	-1.76121	3.38983	down	ECPN	GO:0004930|GO:0005887|GO:0007186|GO:0007602|GO:0008020|GO:0009583|GO:0009584|GO:0009881|GO:0016021|GO:0018298|GO:0042752	protein-coding	opsin 3	chr1	241756452	241803701
OR10A2	ENSG00000170790	341276	1.33227e-15	7.25712e-15	-3.12998	-1.64615	3.12998	down	OR10A2P|OR11-82|OR11-86|OST363	GO:0004930|GO:0004984|GO:0005886|GO:0016021	protein-coding	olfactory receptor, family 10, subfamily A, member 2	chr11	6890986	6891897
OR10AB1P		390091	0	0	-3.51416	-1.81318	3.51416	down			pseudo	olfactory receptor, family 10, subfamily AB, member 1 pseudogene	chr11	7749948	7750885
OR10H3	ENSG00000171936	26532	3.58007e-11	1.55734e-10	-2.67425	-1.41913	2.67425	down		GO:0004930|GO:0004984|GO:0005886|GO:0016021	protein-coding	olfactory receptor, family 10, subfamily H, member 3	chr19	15852203	15853153
OR10K2	ENSG00000180708	391107	1.48592e-06	4.74638e-06	-2.52225	-1.33471	2.52225	down	OR1-4	GO:0004930|GO:0004984|GO:0005886|GO:0016021	protein-coding	olfactory receptor, family 10, subfamily K, member 2	chr1	158389718	158390656
OR10P1	ENSG00000175398	121130	0	0	-2.97073	-1.57082	2.97073	down	OR10P1P|OR10P2P|OR10P3P|OR12-7|OST701	GO:0004930|GO:0004984|GO:0005886|GO:0016021	protein-coding	olfactory receptor, family 10, subfamily P, member 1	chr12	56030676	56031617
OR10Q2P		81345	6.75701e-09	2.54616e-08	-3.48618	-1.80165	3.48618	down			pseudo	olfactory receptor, family 10, subfamily Q, member 2 pseudogene	chr11	58059301	58060243
OR13C4	ENSG00000148136	138804	0	0	-2.86701	-1.51955	2.86701	down	HSHTPCRX17|HTPCRX17|OR2K1|OR37F|OR9-7	GO:0004930|GO:0004984|GO:0005886|GO:0016021	protein-coding	olfactory receptor, family 13, subfamily C, member 4	chr9	107288534	107289490
OR1L3	ENSG00000171481	26735	0	0	-2.70179	-1.43392	2.70179	down	OR9-28|OR9-D	GO:0004930|GO:0004984|GO:0005886|GO:0016021	protein-coding	olfactory receptor, family 1, subfamily L, member 3	chr9	125437409	125438383
OR1L6	ENSG00000171459	392390	0	0	-5.19034	-2.37583	5.19034	down	HG16|OR1L7|OR9-30	GO:0004930|GO:0004984|GO:0005886|GO:0016021	protein-coding	olfactory receptor, family 1, subfamily L, member 6	chr9	125512127	125513062
OR1L8	ENSG00000171496	138881	0	0	-5.87046	-2.55347	5.87046	down	OR9-24	GO:0004930|GO:0004984|GO:0005886|GO:0016021	protein-coding	olfactory receptor, family 1, subfamily L, member 8	chr9	125329827	125330756
OR1S2	ENSG00000197887	219958	0	0	-7.80684	-2.96474	7.80684	down	OR11-231	GO:0004930|GO:0004984|GO:0005886|GO:0016021	protein-coding	olfactory receptor, family 1, subfamily S, member 2	chr11	57970676	57971653
OR2B11	ENSG00000177535	127623	0	0	-5.04331	-2.33437	5.04331	down		GO:0004930|GO:0004984|GO:0005886|GO:0016021	protein-coding	olfactory receptor, family 2, subfamily B, member 11	chr1	247614331	247615284
OR2D2	ENSG00000166368	120776	0	0	-3.02041	-1.59474	3.02041	down	OR11-610|OR2D1|hg27	GO:0004930|GO:0004984|GO:0005886|GO:0007608|GO:0016021|GO:0050911	protein-coding	olfactory receptor, family 2, subfamily D, member 2	chr11	6912805	6913731
OR2L3	ENSG00000198128	391192	0	0	-2.58121	-1.36805	2.58121	down		GO:0003674|GO:0004930|GO:0004984|GO:0005886|GO:0008150|GO:0016021	protein-coding	olfactory receptor, family 2, subfamily L, member 3	chr1	248223984	248224922
OR2M2	ENSG00000198601	391194	7.2709e-06	2.19666e-05	-2.81531	-1.49329	2.81531	down	OR2M2Q|OST423	GO:0004930|GO:0004984|GO:0005886|GO:0016021	protein-coding	olfactory receptor, family 2, subfamily M, member 2	chr1	248343288	248344331
OR2T34	ENSG00000183310	127068	0	0	-3.53111	-1.82012	3.53111	down		GO:0004930|GO:0004984|GO:0005886|GO:0016021	protein-coding	olfactory receptor, family 2, subfamily T, member 34	chr1	248737102	248738058
OR2T8	ENSG00000177462	343172	8.17124e-14	4.07737e-13	-2.79555	-1.48313	2.79555	down	OR2T8P	GO:0004930|GO:0004984|GO:0005886|GO:0016021	protein-coding	olfactory receptor, family 2, subfamily T, member 8	chr1	248084320	248085258
OR2W1	ENSG00000204704	26692	0	0	-3.44538	-1.78466	3.44538	down	hs6M1-15	GO:0004930|GO:0004984|GO:0005886|GO:0016021	protein-coding	olfactory receptor, family 2, subfamily W, member 1	chr6	29011990	29012952
OR2Y1	ENSG00000174339	134083	0	0	-9.98298	-3.31947	9.98298	down	OR5-2	GO:0004930|GO:0004984|GO:0005886|GO:0016021	protein-coding	olfactory receptor, family 2, subfamily Y, member 1	chr5	180166123	180167058
OR4A16	ENSG00000181961	81327	0.00173398	0.00425292	-2.63135	-1.3958	2.63135	down	OR11-117|OR4A16Q	GO:0004930|GO:0004984|GO:0005886|GO:0016021	protein-coding	olfactory receptor, family 4, subfamily A, member 16	chr11	55110677	55111663
OR4A5	ENSG00000221840	81318	5.24038e-10	2.12328e-09	-2.98724	-1.57881	2.98724	down	OR11-111	GO:0004930|GO:0004984|GO:0005886|GO:0016021	protein-coding	olfactory receptor, family 4, subfamily A, member 5	chr11	51411378	51412448
OR4C10P		79526	0	0	-2.7007	-1.43333	2.7007	down			pseudo	olfactory receptor, family 4, subfamily C, member 10 pseudogene	chr11	48453769	48454699
OR4D5	ENSG00000171014	219875	0	0	-2.72218	-1.44476	2.72218	down	OR11-276	GO:0004930|GO:0004984|GO:0005886|GO:0016021	protein-coding	olfactory receptor, family 4, subfamily D, member 5	chr11	123810324	123811280
OR4F4	ENSG00000177693	26682	0	0	-2.8815	-1.52682	2.8815	down	OLA-7501|OR4F18	GO:0004930|GO:0004984|GO:0005886|GO:0016021	protein-coding	olfactory receptor, family 4, subfamily F, member 4	chr15	102462345	102463262
OR51E2	ENSG00000167332	81285	0	0	-2.75796	-1.4636	2.75796	down	OR51E3P|OR52A2|PSGR	GO:0004930|GO:0004984|GO:0005886|GO:0007608|GO:0016021|GO:0050911	protein-coding	olfactory receptor, family 51, subfamily E, member 2	chr11	4701401	4719076
OR52H1	ENSG00000181616	390067	4.9627e-13	2.37574e-12	-3.43955	-1.78222	3.43955	down	OR11-41|OR11-45	GO:0004930|GO:0004984|GO:0005886|GO:0016021	protein-coding	olfactory receptor, family 52, subfamily H, member 1	chr11	5565791	5566753
OR52L1	ENSG00000183313	338751	0.000312299	0.000821383	-4.08775	-2.03131	4.08775	down	OR11-50	GO:0004930|GO:0004984|GO:0005886|GO:0016021	protein-coding	olfactory receptor, family 52, subfamily L, member 1	chr11	6007122	6008215
OR52M1	ENSG00000197790	119772	1.49436e-13	7.34907e-13	-5.6304	-2.49324	5.6304	down	OR11-11|OR52M1P|OR52M3P	GO:0004930|GO:0004984|GO:0005886|GO:0016021	protein-coding	olfactory receptor, family 52, subfamily M, member 1	chr11	4566421	4567374
OR52N2	ENSG00000180988	390077	0	0	-3.36795	-1.75187	3.36795	down	OR11-57	GO:0004930|GO:0004984|GO:0005886|GO:0016021	protein-coding	olfactory receptor, family 52, subfamily N, member 2	chr11	5841566	5842531
OR52N4	ENSG00000181074	390072	6.66134e-16	3.67999e-15	-3.22091	-1.68747	3.22091	down	OR11-64	GO:0004930|GO:0004984|GO:0005886|GO:0016021	protein-coding	olfactory receptor, family 52, subfamily N, member 4	chr11	5775923	5776959
OR52Z1		283110	0	0	-4.55338	-2.18694	4.55338	down	OR52Z1P	GO:0004930|GO:0004984|GO:0005886|GO:0016021	pseudo	olfactory receptor, family 52, subfamily Z, member 1 (gene/pseudogene)	chr11	5199341	5199783
OR56A4	ENSG00000183389	120793	0	0	-3.88662	-1.95852	3.88662	down	OR11-49	GO:0004935|GO:0004984|GO:0005886|GO:0016021	protein-coding	olfactory receptor, family 56, subfamily A, member 4	chr11	6023281	6024378
OR5AR1	ENSG00000172459	219493	0	0	-3.63503	-1.86197	3.63503	down	OR11-209	GO:0004930|GO:0004984|GO:0005886|GO:0016021	protein-coding	olfactory receptor, family 5, subfamily AR, member 1	chr11	56431162	56432094
OR5D16	ENSG00000205029	390144	0	0	-3.63535	-1.86209	3.63535	down	OR11-154	GO:0004930|GO:0004984|GO:0005886|GO:0016021	protein-coding	olfactory receptor, family 5, subfamily D, member 16	chr11	55606228	55607214
OR5I1	ENSG00000167825	10798	2.53131e-14	1.29351e-13	-4.3327	-2.11527	4.3327	down	HSOlf1|OLF1	GO:0004930|GO:0004984|GO:0005886|GO:0007165|GO:0016021	protein-coding	olfactory receptor, family 5, subfamily I, member 1	chr11	55702932	55703876
OR5M8	ENSG00000181371	219484	6.21725e-15	3.27658e-14	-4.66352	-2.22142	4.66352	down	OR11-194	GO:0004930|GO:0004984|GO:0005886|GO:0016021	protein-coding	olfactory receptor, family 5, subfamily M, member 8	chr11	56257911	56258846
OR7D1P	ENSG00000188314	26656	2.21823e-13	1.08184e-12	-3.4309	-1.77859	3.4309	down	OR19-131|OR19-A|OR7D3|OR7D3P		pseudo	olfactory receptor, family 7, subfamily D, member 1 pseudogene	chr19	9346020	9346668
OR7D4	ENSG00000174667	125958	1.26565e-14	6.57362e-14	-3.21396	-1.68435	3.21396	down	OR19-7|OR19-B|OR19B|OR7D4P|hg105	GO:0004930|GO:0004984|GO:0005886|GO:0016021	protein-coding	olfactory receptor, family 7, subfamily D, member 4	chr19	9324526	9325547
OR7E23P		391279	0	0	-4.95473	-2.30881	4.95473	down	OR21-1|OR21-3|OR7E92P		pseudo	olfactory receptor, family 7, subfamily E, member 23 pseudogene	chr21	33993372	33994354
OR7E31P		375601	2.22045e-16	1.25435e-15	-3.7412	-1.9035	3.7412	down	OR7E114P|OR7E32P|OR7E45P|OR9-4|OST016|OST049|OST205		pseudo	olfactory receptor, family 7, subfamily E, member 31 pseudogene	chr9	92978508	92979164
OR7E36P		26637	0	0	-4.27359	-2.09545	4.27359	down	OR7E119P|OST024		pseudo	olfactory receptor, family 7, subfamily E, member 36 pseudogene	chr13	42005400	42006394
OR7E97P		79492	9.63283e-11	4.08596e-10	-3.00837	-1.58898	3.00837	down			pseudo	olfactory receptor, family 7, subfamily E, member 97 pseudogene	chr3	125465972	125466942
OR8S1	ENSG00000197376	341568	1.83224e-06	5.80322e-06	-4.01048	-2.00378	4.01048	down		GO:0004930|GO:0004984|GO:0005886|GO:0016021	protein-coding	olfactory receptor, family 8, subfamily S, member 1	chr12	48919415	48921886
OR9G4	ENSG00000172457	283189	0	0	-2.76161	-1.46551	2.76161	down	OR11-216	GO:0004930|GO:0004984|GO:0005886|GO:0016021	protein-coding	olfactory receptor, family 9, subfamily G, member 4	chr11	56510304	56511287
OR9Q1	ENSG00000186509	219956	0	0	-3.92334	-1.97208	3.92334	down		GO:0004930|GO:0004984|GO:0005886|GO:0016021	protein-coding	olfactory receptor, family 9, subfamily Q, member 1	chr11	57791353	57949038
OSBP	ENSG00000110048	5007	0	0	-4.09391	-2.03348	4.09391	down	OSBP1	GO:0000139|GO:0005543|GO:0006869|GO:0008142	protein-coding	oxysterol binding protein	chr11	59341871	59383617
OSM	ENSG00000099985	5008	0	0	-3.48928	-1.80293	3.48928	down		GO:0002675|GO:0005125|GO:0005147|GO:0005615|GO:0005900|GO:0006915|GO:0006955|GO:0007275|GO:0007422|GO:0008083|GO:0008283|GO:0008284|GO:0008285|GO:0009408|GO:0033138|GO:0040008|GO:0042503|GO:0042506|GO:0042508|GO:0043410|GO:0045835|GO:0045944|GO:0046888|GO:0048266|GO:0050731|GO:0051781	protein-coding	oncostatin M	chr22	30658819	30662829
OST4	ENSG00000228474	100128731	0	0	-4.16383	-2.05791	4.16383	down		GO:0005789|GO:0016021	protein-coding	oligosaccharyltransferase 4 homolog (S. cerevisiae)	chr2	27293342	27294567
OTC	ENSG00000036473	5009	0	0	-3.24366	-1.69762	3.24366	down	OCTD	GO:0000050|GO:0001889|GO:0004585|GO:0005543|GO:0005739|GO:0005743|GO:0005759|GO:0006526|GO:0007494|GO:0009348|GO:0010043|GO:0016597|GO:0019240|GO:0032868|GO:0034641|GO:0042301|GO:0042493|GO:0044281|GO:0055081|GO:0070207|GO:0070781	protein-coding	ornithine carbamoyltransferase	chrX	38211736	38280703
OTUD7B	ENSG00000163113	56957	0	0	-2.76532	-1.46745	2.76532	down	CEZANNE|ZA20D1	GO:0002385|GO:0003677|GO:0004221|GO:0004843|GO:0005515|GO:0005634|GO:0005737|GO:0006508|GO:0008234|GO:0008270|GO:0015630|GO:0035871|GO:0043124|GO:0070530|GO:0070536|GO:0071108	protein-coding	OTU domain containing 7B	chr1	149912232	149982686
OVOL3		728361	7.65977e-05	0.000213059	-3.35323	-1.74555	3.35323	down	HOVO3	GO:0003676|GO:0003700|GO:0005634|GO:0006351|GO:0046872	protein-coding	ovo-like zinc finger 3	chr19	36602105	36604613
OXCT2	ENSG00000198754	64064	0	0	-2.54109	-1.34545	2.54109	down	SCOTT	GO:0005739|GO:0008260|GO:0031514|GO:0046952	protein-coding	3-oxoacid CoA transferase 2	chr1	40235197	40237020
P2RY10	ENSG00000078589	27334	1.09857e-07	3.8112e-07	-2.81149	-1.49133	2.81149	down	P2Y10	GO:0005886|GO:0016021|GO:0045028	protein-coding	purinergic receptor P2Y, G-protein coupled, 10	chrX	78200829	78217438
P2RY12		64805	0	0	-2.8864	-1.52927	2.8864	down	ADPG-R|BDPLT8|HORK3|P2T(AC)|P2Y(12)R|P2Y(AC)|P2Y(ADP)|P2Y(cyc)|P2Y12|SP1999	GO:0001609|GO:0001621|GO:0005085|GO:0005886|GO:0005901|GO:0007188|GO:0007596|GO:0007599|GO:0009897|GO:0009925|GO:0010700|GO:0016020|GO:0016021|GO:0030030|GO:0030168|GO:0043270|GO:0043491|GO:0045596|GO:0051924|GO:0070527|GO:0070588|GO:0071805	protein-coding	purinergic receptor P2Y, G-protein coupled, 12	chr3	151055236	151102544
P4HB	ENSG00000185624	5034	0	0	-5.78117	-2.53136	5.78117	down	DSI|ERBA2L|GIT|P4Hbeta|PDI|PDIA1|PHDB|PO4DB|PO4HB|PROHB	GO:0003756|GO:0004656|GO:0005515|GO:0005576|GO:0005783|GO:0005788|GO:0005793|GO:0005886|GO:0006457|GO:0006662|GO:0009986|GO:0015035|GO:0018401|GO:0030198|GO:0042157|GO:0042470|GO:0044281|GO:0045454|GO:0046982	protein-coding	prolyl 4-hydroxylase, beta polypeptide	chr17	79801034	79818544
PA2G4	ENSG00000170515	5036	0	0	-3.59032	-1.84411	3.59032	down	EBP1|HG4-1|p38-2G4	GO:0003677|GO:0003700|GO:0003723|GO:0005515|GO:0005634|GO:0005730|GO:0005737|GO:0006351|GO:0006364|GO:0006417|GO:0007050|GO:0008283|GO:0030529|GO:0031625|GO:0045892	protein-coding	proliferation-associated 2G4, 38kDa	chr12	56498103	56507694
PABPC1	ENSG00000070756	26986	0	0	-8.0374	-3.00673	8.0374	down	PAB1|PABP|PABP1|PABPC2|PABPL1	GO:0000166|GO:0000184|GO:0000288|GO:0000289|GO:0000398|GO:0005515|GO:0005634|GO:0005737|GO:0005829|GO:0006378|GO:0006412|GO:0006413|GO:0008022|GO:0008143|GO:0008494|GO:0010467|GO:0010494|GO:0016070|GO:0016071|GO:0030529|GO:0031047|GO:0044267|GO:0045727|GO:0048255|GO:0060213|GO:0071013|GO:1900153|GO:2000623	protein-coding	poly(A) binding protein, cytoplasmic 1	chr8	101715144	101734315
PACSIN3	ENSG00000165912	29763	0	0	-2.67522	-1.41966	2.67522	down	SDPIII	GO:0005515|GO:0005737|GO:0005886|GO:0006897|GO:0008092|GO:0008289|GO:0019855|GO:0045806|GO:0051044|GO:0051926|GO:0097320	protein-coding	protein kinase C and casein kinase substrate in neurons 3	chr11	47199073	47208010
PADI3	ENSG00000142619	51702	0	0	-2.56891	-1.36116	2.56891	down	PAD3|PDI3	GO:0004668|GO:0005509|GO:0005634|GO:0005730|GO:0005737|GO:0018101	protein-coding	peptidyl arginine deiminase, type III	chr1	17575593	17610727
PAF1	ENSG00000006712	54623	0	0	-3.35133	-1.74473	3.35133	down	F23149_1|PD2	GO:0000122|GO:0000993|GO:0001711|GO:0003682|GO:0005515|GO:0005634|GO:0005730|GO:0005739|GO:0006351|GO:0006378|GO:0010390|GO:0016055|GO:0016593|GO:0019827|GO:0031442|GO:0032968|GO:0033523|GO:0045638|GO:0045944|GO:0071222	protein-coding	Paf1, RNA polymerase II associated factor, homolog (S. cerevisiae)	chr19	39876270	39881835
PAFAH1B3	ENSG00000079462	5050	0	0	-3.4287	-1.77766	3.4287	down	PAFAHG	GO:0003847|GO:0005515|GO:0005829|GO:0006629|GO:0007283|GO:0007399|GO:0007420|GO:0016042|GO:0046982	protein-coding	platelet-activating factor acetylhydrolase 1b, catalytic subunit 3 (29kDa)	chr19	42801185	42806952
PAK1IP1	ENSG00000111845	55003	0	0	-3.92198	-1.97158	3.92198	down	MAK11|PIP1|RP11-421M1.5|WDR84|bA421M1.5|hPIP1	GO:0005634|GO:0005730|GO:0005886|GO:0009968	protein-coding	PAK1 interacting protein 1	chr6	10695188	10709970
PAN2	ENSG00000135473	9924	0	0	-3.75008	-1.90692	3.75008	down	USP52	GO:0000175|GO:0000184|GO:0000288|GO:0000289|GO:0000932|GO:0003676|GO:0004221|GO:0004535|GO:0005515|GO:0005634|GO:0005829|GO:0006511|GO:0010467|GO:0016070|GO:0016071|GO:0031251	protein-coding	PAN2 poly(A) specific ribonuclease subunit homolog (S. cerevisiae)	chr12	56710007	56727837
PANX1	ENSG00000110218	24145	3.45368e-12	1.58718e-11	-2.50214	-1.32316	2.50214	down	MRS1|PX1|UNQ2529	GO:0002020|GO:0002931|GO:0005102|GO:0005262|GO:0005783|GO:0005789|GO:0005886|GO:0005921|GO:0006812|GO:0006816|GO:0007268|GO:0016021|GO:0022840|GO:0032059|GO:0033198|GO:0034214|GO:0035872|GO:0043234|GO:0044325|GO:0045087|GO:0046982|GO:0050717|GO:0050718|GO:0051015|GO:0055077|GO:0097110	protein-coding	pannexin 1	chr11	93862094	93915137
PAQR3	ENSG00000163291	152559	0	0	-2.84697	-1.50943	2.84697	down	RKTG	GO:0000139|GO:0016021	protein-coding	progestin and adipoQ receptor family member III	chr4	79808284	79860582
PATZ1	ENSG00000100105	23598	0	0	-2.56126	-1.35685	2.56126	down	MAZR|PATZ|RIAZ|ZBTB19|ZNF278|ZSG|dJ400N23	GO:0003677|GO:0003682|GO:0005634|GO:0006351|GO:0006355|GO:0007283|GO:0008584|GO:0030217|GO:0045892|GO:0045893|GO:0046872	protein-coding	POZ (BTB) and AT hook containing zinc finger 1	chr22	31721790	31742249
PBDC1	ENSG00000102390	51260	0	0	-5.88015	-2.55585	5.88015	down	CXorf26	GO:0003674|GO:0005575|GO:0008150	protein-coding	polysaccharide biosynthesis domain containing 1	chrX	75392771	75398033
PBRM1	ENSG00000163939	55193	0	0	-2.59241	-1.37429	2.59241	down	BAF180|PB1	GO:0000228|GO:0000776|GO:0001890|GO:0003677|GO:0003682|GO:0005515|GO:0006338|GO:0006351|GO:0006355|GO:0007067|GO:0007507|GO:0008285	protein-coding	polybromo 1	chr3	52579368	52719866
PBX3	ENSG00000167081	5090	0	0	-2.56354	-1.35814	2.56354	down		GO:0002087|GO:0003700|GO:0005634|GO:0005667|GO:0006351|GO:0007387|GO:0007388|GO:0007585|GO:0008344|GO:0021516|GO:0043565|GO:0048666	protein-coding	pre-B-cell leukemia homeobox 3	chr9	128509617	128729655
PCBD2		84105	0.000449472	0.00116583	-3.89946	-1.96328	3.89946	down	DCOH2|DCOHM|PHS2	GO:0004505|GO:0005515|GO:0005575|GO:0005634|GO:0005739|GO:0006729|GO:0008124|GO:0045893|GO:0051289|GO:0051291	protein-coding	pterin-4 alpha-carbinolamine dehydratase/dimerization cofactor of hepatocyte nuclear factor 1 alpha (TCF1) 2	chr5	134240810	134298336
PCBP3	ENSG00000183570	54039	0	0	-2.552	-1.35163	2.552	down	ALPHA-CP3	GO:0003677|GO:0003723|GO:0005634|GO:0005730|GO:0005739|GO:0005829|GO:0016071|GO:0030529|GO:0043231	protein-coding	poly(rC) binding protein 3	chr21	47063683	47362368
PCDHA13	ENSG00000239389	56136	0	0	-3.15916	-1.65954	3.15916	down	CNR5|CNRN5|CNRS5|CRNR5|PCDH-ALPHA13	GO:0005509|GO:0005886|GO:0007156|GO:0016021	protein-coding	protocadherin alpha 13	chr5	140261854	140391929
PCDHA4	ENSG00000204967	56144	0	0	-4.66299	-2.22126	4.66299	down	CNR1|CNRN1|CRNR1|PCDH-ALPHA4	GO:0005509|GO:0005887|GO:0007155|GO:0007156|GO:0007399	protein-coding	protocadherin alpha 4	chr5	140186672	140391929
PCDHB11	ENSG00000197479	56125	0	0	-2.55156	-1.35138	2.55156	down	ME2|PCDH-BETA11	GO:0005509|GO:0005887|GO:0007155|GO:0007156|GO:0007268|GO:0007399|GO:0007416|GO:0016021|GO:0016339	protein-coding	protocadherin beta 11	chr5	140579348	140582618
PCDHB19P		84054	7.33861e-08	2.57748e-07	-2.5491	-1.34999	2.5491	down	PCDH-PSI5|PCDHB19		pseudo	protocadherin beta 19 pseudogene	chr5	140619689	140624312
PCDHB5	ENSG00000113209	26167	1.56878e-09	6.16891e-09	-2.77724	-1.47365	2.77724	down	PCDH-BETA5	GO:0005509|GO:0005886|GO:0007156|GO:0007268|GO:0007416|GO:0016021|GO:0016339	protein-coding	protocadherin beta 5	chr5	140514800	140517704
PCED1A	ENSG00000132635	64773	0	0	-4.29534	-2.10277	4.29534	down	C20orf81|FAM113A|bA12M19.1		protein-coding	PC-esterase domain containing 1A	chr20	2815961	2821889
PCGF2	ENSG00000056661	7703	0	0	-3.27299	-1.71061	3.27299	down	MEL-18|RNF110|ZNF144	GO:0000122|GO:0000790|GO:0001701|GO:0001739|GO:0003677|GO:0003682|GO:0003700|GO:0004842|GO:0005515|GO:0005634|GO:0006351|GO:0008270|GO:0009952|GO:0016573|GO:0016604|GO:0031519|GO:0035102|GO:0043066|GO:0048704	protein-coding	polycomb group ring finger 2	chr17	36890150	36904561
PCNPP3		729298	3.31441e-05	9.50141e-05	-2.69689	-1.4313	2.69689	down			pseudo	PEST containing nuclear protein pseudogene 3	chr12	66038090	66040256
PCP2	ENSG00000174788	126006	7.47402e-13	3.54323e-12	-3.1846	-1.67111	3.1846	down	GPSM4	GO:0005085|GO:0016056|GO:0043025	protein-coding	Purkinje cell protein 2	chr19	7696501	7698634
PCP4	ENSG00000183036	5121	1.52756e-10	6.39184e-10	-4.37806	-2.13029	4.37806	down	PEP-19	GO:0005516|GO:0005634|GO:0005829|GO:0007417	protein-coding	Purkinje cell protein 4	chr21	41239347	41301322
PCSK4	ENSG00000115257	54760	0	0	-4.29837	-2.10379	4.29837	down	PC4|SPC5	GO:0002080|GO:0004252|GO:0006508|GO:0007339|GO:0007340|GO:0016021|GO:0048240	protein-coding	proprotein convertase subtilisin/kexin type 4	chr19	1481427	1490410
PCYOX1L	ENSG00000145882	78991	0	0	-2.56567	-1.35933	2.56567	down		GO:0001735|GO:0005576|GO:0030328	protein-coding	prenylcysteine oxidase 1 like	chr5	148737570	148749221
PDCD2L	ENSG00000126249	84306	0	0	-6.27786	-2.65027	6.27786	down		GO:0005737|GO:0007049	protein-coding	programmed cell death 2-like	chr19	34895303	34917072
PDCD6IP	ENSG00000170248	10015	0	0	-2.69781	-1.43179	2.69781	down	AIP1|ALIX|DRIP4|HP95	GO:0005515|GO:0005737|GO:0005815|GO:0005829|GO:0006915|GO:0007049|GO:0015031|GO:0016032|GO:0017124|GO:0019048|GO:0042470|GO:0046983|GO:0048306|GO:0051301	protein-coding	programmed cell death 6 interacting protein	chr3	33840063	33911199
PDE6G	ENSG00000185527	5148	6.05445e-08	2.14055e-07	-4.85638	-2.27988	4.85638	down	PDEG|RP57	GO:0000187|GO:0004857|GO:0005515|GO:0007596|GO:0007601|GO:0007603|GO:0016056|GO:0022400|GO:0030553|GO:0043086|GO:0045742|GO:0045745|GO:0047555|GO:0097381	protein-coding	phosphodiesterase 6G, cGMP-specific, rod, gamma	chr17	79617489	79623607
PDGFD	ENSG00000170962	80310	0	0	-3.65556	-1.87009	3.65556	down	IEGF|SCDGF-B|SCDGFB	GO:0000139|GO:0005161|GO:0005576|GO:0005788|GO:0007275|GO:0008083|GO:0048008|GO:0050730|GO:0051781|GO:0071230	protein-coding	platelet derived growth factor D	chr11	103777914	104035027
PDGFRB	ENSG00000113721	5159	0	0	-5.24353	-2.39054	5.24353	down	CD140B|IBGC4|IMF1|JTK12|PDGFR|PDGFR-1|PDGFR1	GO:0001701|GO:0001894|GO:0004713|GO:0004992|GO:0005017|GO:0005019|GO:0005102|GO:0005161|GO:0005515|GO:0005524|GO:0005634|GO:0005737|GO:0005886|GO:0006024|GO:0007165|GO:0007173|GO:0007179|GO:0007243|GO:0008284|GO:0008543|GO:0009636|GO:0010863|GO:0014068|GO:0014911|GO:0016020|GO:0016021|GO:0016023|GO:0016324|GO:0016477|GO:0018108|GO:0030325|GO:0030335|GO:0031226|GO:0032355|GO:0032516|GO:0032526|GO:…	protein-coding	platelet-derived growth factor receptor, beta polypeptide	chr5	149492804	149535422
PDPN	ENSG00000162493	10630	1.34559e-13	6.63918e-13	-2.52236	-1.33478	2.52236	down	AGGRUS|GP36|GP40|Gp38|HT1A-1|OTS8|PA2.26|T1A|T1A-2	GO:0000902|GO:0001726|GO:0001946|GO:0005372|GO:0005886|GO:0005887|GO:0006693|GO:0006833|GO:0006865|GO:0006928|GO:0006954|GO:0007049|GO:0007165|GO:0007399|GO:0008283|GO:0008360|GO:0008517|GO:0009790|GO:0010572|GO:0015171|GO:0015250|GO:0015884|GO:0016324|GO:0016337|GO:0030027|GO:0030175|GO:0030324|GO:0030335|GO:0031258|GO:0031527|GO:0031528|GO:0032587|GO:0035239|GO:0048286|GO:0051272|GO:0055093	protein-coding	podoplanin	chr1	13910252	13944452
PDZD9	ENSG00000155714	255762	0	0	-2.75297	-1.46099	2.75297	down	C16orf65		protein-coding	PDZ domain containing 9	chr16	21995186	22012431
PDZK1	ENSG00000174827	5174	2.22045e-16	1.25435e-15	-2.82674	-1.49914	2.82674	down	CAP70|CLAMP|NHERF-3|NHERF3|PDZD1	GO:0005124|GO:0005215|GO:0005515|GO:0005737|GO:0005886|GO:0006810|GO:0008283|GO:0015879|GO:0015893|GO:0030165|GO:0031526|GO:0034767|GO:0044070|GO:0090002|GO:0090314	protein-coding	PDZ domain containing 1	chr1	145727666	145764206
PEMT	ENSG00000133027	10400	0	0	-2.62078	-1.38999	2.62078	down	PEAMT|PEMPT|PEMT2|PNMT	GO:0000773|GO:0004608|GO:0005789|GO:0006629|GO:0006644|GO:0006656|GO:0008283|GO:0016021|GO:0031966|GO:0044281|GO:0046474|GO:0080101	protein-coding	phosphatidylethanolamine N-methyltransferase	chr17	17408877	17495017
PEX5	ENSG00000139197	5830	0	0	-4.59557	-2.20024	4.59557	down	PBD2A|PBD2B|PTS1-BP|PTS1R|PXR1	GO:0000038|GO:0000268|GO:0001764|GO:0005052|GO:0005515|GO:0005737|GO:0005777|GO:0005778|GO:0005782|GO:0005794|GO:0005829|GO:0006625|GO:0006635|GO:0007006|GO:0007029|GO:0008022|GO:0016020|GO:0016558|GO:0016560|GO:0016561|GO:0019899|GO:0021795|GO:0021895|GO:0031267|GO:0040018|GO:0043234|GO:0045046|GO:0047485|GO:0048468|GO:0050905|GO:0051262|GO:1901094	protein-coding	peroxisomal biogenesis factor 5	chr12	7341759	7371169
PFDN5	ENSG00000123349	5204	0	0	-3.05427	-1.61083	3.05427	down	MM-1|MM1|PFD5	GO:0003714|GO:0005515|GO:0005634|GO:0005737|GO:0006355|GO:0006457|GO:0016272|GO:0044267|GO:0045892|GO:0051082|GO:0051084|GO:0060041|GO:0090090	protein-coding	prefoldin subunit 5	chr12	53689235	53693234
PFN1	ENSG00000108518	5216	0	0	-9.5453	-3.25479	9.5453	down	ALS18	GO:0001843|GO:0002576|GO:0003779|GO:0005515|GO:0005634|GO:0005737|GO:0005856|GO:0006357|GO:0007596|GO:0008219|GO:0017048|GO:0030036|GO:0030168|GO:0070064	protein-coding	profilin 1	chr17	4848945	4852381
PGAM1	ENSG00000171314	5223	0	0	-3.61872	-1.85548	3.61872	down	PGAM-B|PGAMA	GO:0004082|GO:0004083|GO:0004619|GO:0005515|GO:0005829|GO:0005975|GO:0006006|GO:0006094|GO:0006096|GO:0006110|GO:0019901|GO:0043456|GO:0044281|GO:0045730	protein-coding	phosphoglycerate mutase 1 (brain)	chr10	99186027	99193198
PGLYRP4	ENSG00000163218	57115	2.16119e-08	7.87791e-08	-2.7614	-1.4654	2.7614	down	PGLYRPIbeta|PGRP-Ibeta|PGRPIB	GO:0005576|GO:0005622|GO:0008270|GO:0008745|GO:0009253|GO:0016019|GO:0016020|GO:0016045|GO:0032689|GO:0032827|GO:0042834|GO:0044117|GO:0045087|GO:0050830	protein-coding	peptidoglycan recognition protein 4	chr1	153302597	153321022
PHACTR2	ENSG00000112419	9749	1.45364e-06	4.6473e-06	-2.92469	-1.54828	2.92469	down	C6orf56	GO:0003779|GO:0004864|GO:0005515	protein-coding	phosphatase and actin regulator 2	chr6	143929317	144152322
PHB2	ENSG00000215021	11331	0	0	-3.12054	-1.6418	3.12054	down	BAP|BCAP37|Bap37|PNAS-141|REA|p22	GO:0005515|GO:0005634|GO:0005739|GO:0005743|GO:0006351|GO:0030331|GO:0033147|GO:0033600|GO:0045892|GO:0060744|GO:0060749|GO:0060762	protein-coding	prohibitin 2	chr12	7074515	7079916
PHF2	ENSG00000197724	5253	0	0	-4.21687	-2.07617	4.21687	down	CENP-35|GRC5|JHDM1E	GO:0001889|GO:0003713|GO:0005506|GO:0005515|GO:0005634|GO:0005730|GO:0006351|GO:0006482|GO:0008270|GO:0032452|GO:0032454|GO:0035064|GO:0051213|GO:0061188	protein-coding	PHD finger protein 2	chr9	96338909	96441869
PHF3	ENSG00000118482	23469	0	0	-3.25692	-1.70351	3.25692	down		GO:0003674|GO:0005575|GO:0005634|GO:0006351|GO:0007275|GO:0008270	protein-coding	PHD finger protein 3	chr6	64345725	64424405
PIAS1	ENSG00000033800	8554	0	0	-2.70295	-1.43453	2.70295	down	DDXBP1|GBP|GU/RH-II|ZMIZ3	GO:0000122|GO:0003677|GO:0003713|GO:0003714|GO:0005515|GO:0005634|GO:0005654|GO:0006351|GO:0007259|GO:0007283|GO:0008270|GO:0016605|GO:0016607|GO:0016925|GO:0019221|GO:0019789|GO:0019899|GO:0019904|GO:0030521|GO:0031625|GO:0032436|GO:0033235|GO:0042127|GO:0045893|GO:0050681|GO:0051152|GO:0060333|GO:0060334|GO:0065004	protein-coding	protein inhibitor of activated STAT, 1	chr15	68346572	68480404
PIGQ	ENSG00000007541	9091	0	0	-4.75925	-2.25073	4.75925	down	GPI1|c407A10.1	GO:0000506|GO:0005789|GO:0005975|GO:0006501|GO:0016021|GO:0016254|GO:0017176|GO:0043687|GO:0044267	protein-coding	phosphatidylinositol glycan anchor biosynthesis, class Q	chr16	617032	634136
PIGT	ENSG00000124155	51604	0	0	-3.89175	-1.96042	3.89175	down	MCAHS3|NDAP|PNH2	GO:0003923|GO:0005515|GO:0005789|GO:0006501|GO:0016023|GO:0016255|GO:0030176|GO:0030182|GO:0042765|GO:0043687|GO:0044267|GO:0051402	protein-coding	phosphatidylinositol glycan anchor biosynthesis, class T	chr20	44044707	44054885
PINK1	ENSG00000158828	65018	0	0	-2.61979	-1.38945	2.61979	down	BRPK|PARK6	GO:0000287|GO:0000422|GO:0004674|GO:0005515|GO:0005524|GO:0005739|GO:0005741|GO:0005829|GO:0006468|GO:0006950|GO:0007243|GO:0008219|GO:0010857|GO:0016021|GO:0016301|GO:0018105|GO:0031396|GO:0031625|GO:0032226|GO:0033603|GO:0043123|GO:0043254|GO:0043524|GO:0055131|GO:0090200|GO:0097237	protein-coding	PTEN induced putative kinase 1	chr1	20959948	20978004
PITRM1	ENSG00000107959	10531	0	0	-3.12988	-1.64611	3.12988	down	MP1|PreP	GO:0004222|GO:0005634|GO:0005737|GO:0005739|GO:0005759|GO:0006508|GO:0008047|GO:0043085|GO:0046872	protein-coding	pitrilysin metallopeptidase 1	chr10	3179116	3215033
PKD1P3		339039	5.70206e-10	2.30538e-09	-2.72052	-1.44388	2.72052	down	HG3		pseudo	polycystic kidney disease 1 (autosomal dominant) pseudogene 3	chr16	15016486	15023486
PKMP5		442156	3.31441e-05	9.50141e-05	-2.62451	-1.39205	2.62451	down			pseudo	pyruvate kinase, muscle pseudogene 5	chr6	5972621	5974239
PKN2	ENSG00000065243	5586	5.18668e-06	1.58613e-05	-2.62343	-1.39145	2.62343	down	PAK2|PRK2|PRKCL2|PRO2042|Pak-2	GO:0004672|GO:0004674|GO:0004697|GO:0005515|GO:0005524|GO:0005634|GO:0005737|GO:0005856|GO:0006351|GO:0006355|GO:0006468|GO:0006915|GO:0007049|GO:0007155|GO:0007165|GO:0010631|GO:0016020|GO:0030027|GO:0030496|GO:0032154|GO:0032467|GO:0042826|GO:0043296|GO:0043297|GO:0045931|GO:0051301|GO:2000145	protein-coding	protein kinase N2	chr1	89149922	89301938
PLA2G15	ENSG00000103066	23659	0	0	-3.1557	-1.65796	3.1557	down	ACS|GXVPLA2|LLPL|LPLA2|LYPLA3	GO:0004622|GO:0005543|GO:0005576|GO:0005739|GO:0005764|GO:0006672|GO:0008374|GO:0009062|GO:0046470|GO:0047499	protein-coding	phospholipase A2, group XV	chr16	68279247	68294961
PLA2G1B	ENSG00000170890	5319	1.80522e-12	8.39992e-12	-3.22792	-1.6906	3.22792	down	PLA2|PLA2A|PPLA2	GO:0000187|GO:0002446|GO:0004623|GO:0005102|GO:0005509|GO:0005576|GO:0005615|GO:0006633|GO:0006644|GO:0006654|GO:0007015|GO:0007165|GO:0007243|GO:0009986|GO:0010524|GO:0015758|GO:0019370|GO:0030141|GO:0030593|GO:0032052|GO:0032431|GO:0032637|GO:0032869|GO:0036148|GO:0036149|GO:0036150|GO:0036151|GO:0036152|GO:0044240|GO:0044281|GO:0045740|GO:0045944|GO:0046470|GO:0046474|GO:0047498|GO:0048146|GO:…	protein-coding	phospholipase A2, group IB (pancreas)	chr12	120759914	120765592
PLA2G2A	ENSG00000188257	5320	0	0	-12.1134	-3.59853	12.1134	down	MOM1|PLA2|PLA2B|PLA2L|PLA2S|PLAS1|sPLA2	GO:0004623|GO:0005509|GO:0005543|GO:0005576|GO:0005615|GO:0005783|GO:0005789|GO:0006644|GO:0006654|GO:0010744|GO:0016042|GO:0030141|GO:0034374|GO:0036148|GO:0036149|GO:0036150|GO:0036151|GO:0036152|GO:0044281|GO:0046473|GO:0046474|GO:0047498|GO:0050729|GO:0050830	protein-coding	phospholipase A2, group IIA (platelets, synovial fluid)	chr1	20301924	20306932
PLAGL1	ENSG00000118495	5325	0	0	-3.74406	-1.90461	3.74406	down	LOT1|ZAC|ZAC1	GO:0000981|GO:0003677|GO:0005634|GO:0006366|GO:0006915|GO:0007050|GO:0030154|GO:0035914|GO:0045944|GO:0046872	protein-coding	pleiomorphic adenoma gene-like 1	chr6	144261437	144385735
PLD2	ENSG00000129219	5338	3.35287e-14	1.70388e-13	-2.65055	-1.40629	2.65055	down		GO:0002031|GO:0004630|GO:0005515|GO:0005789|GO:0005886|GO:0006644|GO:0006654|GO:0006655|GO:0007010|GO:0007264|GO:0016042|GO:0031526|GO:0035091|GO:0038096|GO:0044281|GO:0045087|GO:0046474|GO:0070290	protein-coding	phospholipase D2	chr17	4710396	4726727
PLGLA	ENSG00000240935	285189	0	0	-5.35818	-2.42174	5.35818	down	PLGLA1|PLGP2|PRGA	GO:0005576	pseudo	plasminogen-like A (pseudogene)	chr2	106998570	107007851
PLOD1	ENSG00000083444	5351	0	0	-2.99385	-1.582	2.99385	down	EDS6|LH|LH1|LLH|PLOD	GO:0001666|GO:0005506|GO:0005789|GO:0006464|GO:0008475|GO:0008544|GO:0030198|GO:0030867|GO:0031418|GO:0042803|GO:0046947|GO:0055114	protein-coding	procollagen-lysine, 2-oxoglutarate 5-dioxygenase 1	chr1	11994724	12035599
PLP2	ENSG00000102007	5355	0	0	-3.76468	-1.91253	3.76468	down	A4|A4LSB	GO:0005515|GO:0005783|GO:0005789|GO:0005886|GO:0006811|GO:0006935|GO:0015075|GO:0016020|GO:0016021|GO:0019221|GO:0019956|GO:0034220	protein-coding	proteolipid protein 2 (colonic epithelium-enriched)	chrX	49028184	49031468
PLSCR5	ENSG00000231213	389158	0	0	-2.51943	-1.3331	2.51943	down			protein-coding	phospholipid scramblase family, member 5	chr3	146294395	146324003
PLXNB2	ENSG00000196576	23654	0	0	-6.32206	-2.66039	6.32206	down	MM1|Nbla00445|PLEXB2|dJ402G11.3	GO:0001843|GO:0001932|GO:0005096|GO:0005515|GO:0005622|GO:0005887|GO:0007405|GO:0007420|GO:0008360|GO:0017154|GO:0032319|GO:0050772|GO:0071526|GO:2001222	protein-coding	plexin B2	chr22	50713408	50746001
PMCH	ENSG00000183395	5367	2.66454e-15	1.43047e-14	-3.20616	-1.68085	3.20616	down	MCH	GO:0005576|GO:0005634|GO:0007165|GO:0007218|GO:0007268|GO:0007275|GO:0007283|GO:0007610|GO:0007631|GO:0030154|GO:0030354	protein-coding	pro-melanin-concentrating hormone	chr12	102590237	102591614
PMP22	ENSG00000109099	5376	0	0	-3.00583	-1.58776	3.00583	down	CMT1A|CMT1E|DSS|GAS-3|HMSNIA|HNPP|Sp110	GO:0005515|GO:0005886|GO:0005923|GO:0007268|GO:0007422|GO:0008285|GO:0010977|GO:0016021|GO:0032288|GO:0043218	protein-coding	peripheral myelin protein 22	chr17	15133096	15168644
PNISR	ENSG00000132424	25957	0	0	-2.59266	-1.37443	2.59266	down	C6orf111|HSPC306|RP11-98I9.2|SFRS18|SRrp130|bA98I9.2	GO:0016607	protein-coding	PNN-interacting serine/arginine-rich protein	chr6	99846537	99873207
PNMA1	ENSG00000176903	9240	0	0	-2.66272	-1.4129	2.66272	down	MA1	GO:0002437|GO:0005515|GO:0005730|GO:0005737|GO:0005925|GO:0006915|GO:0007283|GO:0007417	protein-coding	paraneoplastic Ma antigen 1	chr14	74178486	74181128
PNMA3	ENSG00000183837	29944	0	0	-2.9096	-1.54082	2.9096	down	MA3|MA5	GO:0003676|GO:0005730|GO:0006915|GO:0008270	protein-coding	paraneoplastic Ma antigen 3	chrX	152224766	152228827
PNO1	ENSG00000115946	56902	0.00015083	0.000408631	-3.80655	-1.92848	3.80655	down	KHRBP1|RRP20	GO:0003723|GO:0005730	protein-coding	partner of NOB1 homolog (S. cerevisiae)	chr2	68385005	68403094
PNRC1	ENSG00000146278	10957	0	0	-3.59066	-1.84425	3.59066	down	B4-2|PNAS-145|PROL2|PRR2	GO:0005515|GO:0005634|GO:0006351|GO:0006355	protein-coding	proline-rich nuclear receptor coactivator 1	chr6	89790429	89794879
PODNL1	ENSG00000132000	79883	9.00305e-08	3.14219e-07	-2.87982	-1.52598	2.87982	down	SLRR5B	GO:0005578	protein-coding	podocan-like 1	chr19	14042000	14064204
PODXL	ENSG00000128567	5420	0	0	-2.81124	-1.49121	2.81124	down	Gp200|PC|PCLP|PCLP-1	GO:0001726|GO:0005515|GO:0005737|GO:0005886|GO:0005887|GO:0007155|GO:0007162|GO:0016324|GO:0016477|GO:0022408|GO:0030027|GO:0030175|GO:0030335|GO:0031528|GO:0032534|GO:0033634|GO:0036057|GO:0045121|GO:0050900|GO:0072015|GO:0072175	protein-coding	podocalyxin-like	chr7	131185021	131241376
POGZ	ENSG00000143442	23126	0	0	-4.81812	-2.26847	4.81812	down	ZNF280E|ZNF635|ZNF635m	GO:0000790|GO:0003677|GO:0005515|GO:0005634|GO:0005730|GO:0005737|GO:0007064|GO:0046872|GO:0051301|GO:0051382	protein-coding	pogo transposable element with ZNF domain	chr1	151375200	151431941
POLR1A	ENSG00000068654	25885	0.0162498	0.035967	-2.75376	-1.4614	2.75376	down	A190|RPA1|RPA194|RPO1-4|RPO14	GO:0001054|GO:0003677|GO:0005515|GO:0005654|GO:0005736|GO:0006360|GO:0006361|GO:0006362|GO:0006363|GO:0008270|GO:0010467	protein-coding	polymerase (RNA) I polypeptide A, 194kDa	chr2	86253451	86333278
POLR2A	ENSG00000181222	5430	0	0	-5.77227	-2.52914	5.77227	down	POLR2|POLRA|RPB1|RPBh1|RPO2|RPOL2|RpIILS|hRPB220|hsRPB1	GO:0000398|GO:0001055|GO:0003677|GO:0003899|GO:0003968|GO:0005515|GO:0005634|GO:0005654|GO:0005665|GO:0005730|GO:0006281|GO:0006283|GO:0006289|GO:0006355|GO:0006366|GO:0006367|GO:0006368|GO:0006370|GO:0008380|GO:0010467|GO:0016032|GO:0031625|GO:0046872|GO:0050434	protein-coding	polymerase (RNA) II (DNA directed) polypeptide A, 220kDa	chr17	7387698	7417935
POLR2J3	ENSG00000168255	548644	0	0	-2.88118	-1.52666	2.88118	down	POLR2J2|RPB11b1|RPB11b2	GO:0003677|GO:0003899|GO:0005634|GO:0006351|GO:0046983	protein-coding	polymerase (RNA) II (DNA directed) polypeptide J3	chr7	102178366	102213068
POLR3B	ENSG00000013503	55703	0	0	-2.80431	-1.48765	2.80431	down	C128|HLD8|RPC2	GO:0001056|GO:0003677|GO:0005654|GO:0005666|GO:0005829|GO:0006383|GO:0006385|GO:0006386|GO:0010467|GO:0032481|GO:0032549|GO:0032728|GO:0045087|GO:0045089|GO:0046872|GO:0051607	protein-coding	polymerase (RNA) III (DNA directed) polypeptide B	chr12	106751436	106903976
POLR3GL	ENSG00000121851	84265	0	0	-5.29728	-2.40525	5.29728	down	RPC32HOM|flj32422	GO:0005654|GO:0005829|GO:0006383|GO:0006385|GO:0006386|GO:0010467|GO:0032481|GO:0045087	protein-coding	polymerase (RNA) III (DNA directed) polypeptide G (32kD)-like	chr1	145456236	145470387
POM121	ENSG00000196313	9883	0	0	-2.68045	-1.42248	2.68045	down	P145|POM121A	GO:0000278|GO:0005635|GO:0005643|GO:0005789|GO:0005975|GO:0007077|GO:0008645|GO:0010827|GO:0015031|GO:0015758|GO:0016032|GO:0019221|GO:0031965|GO:0044281|GO:0051028|GO:0055085	protein-coding	POM121 transmembrane nucleoporin	chr7	72349936	72421979
POM121C	ENSG00000135213	100101267	0	0	-2.85274	-1.51235	2.85274	down	POM121-2	GO:0005515|GO:0005643|GO:0005789|GO:0015031|GO:0031965|GO:0051028	protein-coding	POM121 transmembrane nucleoporin C	chr7	75046065	75115568
POMC	ENSG00000115138	5443	0	0	-3.45923	-1.79045	3.45923	down	ACTH|CLIP|LPH|MSH|NPP|POC	GO:0001664|GO:0005102|GO:0005179|GO:0005576|GO:0005615|GO:0005737|GO:0005777|GO:0005782|GO:0006091|GO:0007165|GO:0007218|GO:0007267|GO:0008217|GO:0016486|GO:0030141|GO:0031781|GO:0031782|GO:0032098|GO:0032720|GO:0033059|GO:0034774|GO:0044267|GO:0045944|GO:0070996	protein-coding	proopiomelanocortin	chr2	25383722	25391559
POTEM	ENSG00000187537	641455	0	0	-3.77849	-1.91781	3.77849	down	ACT|P704P|POTE14beta		protein-coding	POTE ankyrin domain family, member M	chr14	19983954	20020272
POU4F3	ENSG00000091010	5459	0	0	-10.1894	-3.34899	10.1894	down	BRN3C|DFNA15	GO:0003700|GO:0005634|GO:0005730|GO:0006357|GO:0007601|GO:0007605|GO:0021562|GO:0031290|GO:0042472|GO:0042491|GO:0043565|GO:0048675|GO:0050885|GO:0051402	protein-coding	POU class 4 homeobox 3	chr5	145718587	145720083
POU5F1P4	ENSG00000237872	645682	0	0	-2.52357	-1.33547	2.52357	down	Oct4-pg4|POU5FLC1		pseudo	POU class 5 homeobox 1 pseudogene 4	chr1	155402971	155404053
PPDPF	ENSG00000125534	79144	0	0	-8.03701	-3.00666	8.03701	down	C20orf149|dJ697K14.9|exdpf	GO:0007275|GO:0030154	protein-coding	pancreatic progenitor cell differentiation and proliferation factor	chr20	62152133	62153524
PPIAP22		653214	0	0	-2.89557	-1.53385	2.89557	down	PPIA3L|PPIAL3		pseudo	peptidylprolyl isomerase A (cyclophilin A) pseudogene 22	chr21	20230097	20230594
PPIAP3		170539	0	0	-5.01164	-2.32528	5.01164	down	bA425M5.2		pseudo	peptidylprolyl isomerase A (cyclophilin A) pseudogene 3	chr20	36158442	36158946
PPIL2	ENSG00000100023	23759	0	0	-3.18786	-1.67259	3.18786	down	CYC4|CYP60|Cyp-60|UBOX7|hCyP-60	GO:0000151|GO:0000209|GO:0003755|GO:0004842|GO:0005515|GO:0005634|GO:0005730|GO:0005796|GO:0006457|GO:0007596|GO:0034450|GO:0050900	protein-coding	peptidylprolyl isomerase (cyclophilin)-like 2	chr22	22020273	22052202
PPM1H	ENSG00000111110	57460	5.31575e-13	2.54145e-12	-2.78379	-1.47705	2.78379	down	ARHCL1|NERPP-2C|URCC2	GO:0004721	protein-coding	protein phosphatase, Mg2+/Mn2+ dependent, 1H	chr12	63037763	63328915
PPP1CA	ENSG00000172531	5499	0	0	-5.04854	-2.33586	5.04854	down	PP-1A|PP1A|PP1alpha|PPP1A	GO:0000164|GO:0004722|GO:0005515|GO:0005634|GO:0005730|GO:0005737|GO:0005829|GO:0005977|GO:0005979|GO:0005981|GO:0006470|GO:0007049|GO:0007179|GO:0019433|GO:0030324|GO:0030512|GO:0042587|GO:0043021|GO:0043197|GO:0043204|GO:0044281|GO:0046872|GO:0048754|GO:0051301|GO:0070688|GO:0072357	protein-coding	protein phosphatase 1, catalytic subunit, alpha isozyme	chr11	67165652	67188654
PPP1R12A	ENSG00000058272	4659	0	0	-4.36877	-2.12723	4.36877	down	M130|MBS|MYPT1	GO:0000086|GO:0000278|GO:0000776|GO:0004857|GO:0004871|GO:0005515|GO:0005654|GO:0005813|GO:0006470|GO:0007067|GO:0007165|GO:0019208|GO:0019901|GO:0030155|GO:0035507|GO:0043086|GO:0043292|GO:0045944|GO:0046822|GO:0051297|GO:0071889|GO:0072357	protein-coding	protein phosphatase 1, regulatory subunit 12A	chr12	80167343	80329235
PPP1R14B	ENSG00000173457	26472	3.23955e-06	1.00547e-05	-2.57264	-1.36325	2.57264	down	PHI-1|PLCB3N|PNG|SOM172	GO:0004864|GO:0005737|GO:0008599|GO:0042325	protein-coding	protein phosphatase 1, regulatory (inhibitor) subunit 14B	chr11	64011951	64014413
PPP1R2P9		80316	0.000197454	0.000529425	-3.32066	-1.73147	3.32066	down	I-4	GO:0004864|GO:0005575|GO:0006470|GO:0009966|GO:0043666	pseudo	protein phosphatase 1, regulatory (inhibitor) subunit 2 pseudogene 9	chrX	42636617	42637486
PPP1R9B	ENSG00000108819	84687	0	0	-5.05367	-2.33733	5.05367	down	PPP1R6|PPP1R9|SPINO|Spn	GO:0000164|GO:0001560|GO:0001932|GO:0003779|GO:0004864|GO:0005515|GO:0005654|GO:0005737|GO:0005886|GO:0005912|GO:0007015|GO:0007050|GO:0007096|GO:0008157|GO:0008380|GO:0016358|GO:0016477|GO:0019722|GO:0030027|GO:0030175|GO:0030308|GO:0030864|GO:0032587|GO:0042127|GO:0043197|GO:0045202|GO:0046847|GO:0071315|GO:2000474	protein-coding	protein phosphatase 1, regulatory subunit 9B	chr17	48211101	48227877
PPP3CA	ENSG00000138814	5530	0	0	-6.46984	-2.69373	6.46984	down	CALN|CALNA|CALNA1|CCN1|CNA1|PPP2B	GO:0000082|GO:0001975|GO:0004722|GO:0005509|GO:0005515|GO:0005516|GO:0005634|GO:0005654|GO:0005730|GO:0005737|GO:0005739|GO:0005829|GO:0005955|GO:0006470|GO:0006606|GO:0006816|GO:0008144|GO:0014883|GO:0016020|GO:0016311|GO:0019899|GO:0030018|GO:0033173|GO:0033192|GO:0035690|GO:0038095|GO:0042110|GO:0045087|GO:0045944|GO:0046676|GO:0046982|GO:0046983|GO:0048741|GO:0050804|GO:0051592|GO:0060079|GO:…	protein-coding	protein phosphatase 3, catalytic subunit, alpha isozyme	chr4	101944587	102268628
PPP6R1	ENSG00000105063	22870	0	0	-4.00564	-2.00203	4.00564	down	KIBA1115|PP6R1|SAP190|SAPS1	GO:0005515|GO:0005634|GO:0005730|GO:0005737|GO:0019903|GO:0043666	protein-coding	protein phosphatase 6, regulatory subunit 1	chr19	55741147	55770038
PPP6R3	ENSG00000110075	55291	0	0	-3.1661	-1.66271	3.1661	down	C11orf23|PP6R3|SAP190|SAPL|SAPLa|SAPS3	GO:0005515|GO:0005634|GO:0005737|GO:0019903|GO:0043666	protein-coding	protein phosphatase 6, regulatory subunit 3	chr11	68228186	68382801
PPRC1	ENSG00000148840	23082	0	0	-3.87361	-1.95368	3.87361	down	PRC|RP11-302K17.6	GO:0000166|GO:0003723|GO:0005634|GO:0005730|GO:0006351|GO:0006355	protein-coding	peroxisome proliferator-activated receptor gamma, coactivator-related 1	chr10	103892787	103910090
PPT2-EGFL8	ENSG00000258388	100532746	0	0	-2.97997	-1.5753	2.97997	down			ncRNA	PPT2-EGFL8 readthrough (NMD candidate)	chr6	32121776	32139755
PPY	ENSG00000108849	5539	0	0	-4.4531	-2.15481	4.4531	down	PNP	GO:0001664|GO:0005102|GO:0005179|GO:0005576|GO:0007586|GO:0009306	protein-coding	pancreatic polypeptide	chr17	42018172	42019833
PQBP1	ENSG00000102103	10084	0	0	-2.71622	-1.4416	2.71622	down	MRX55|MRXS3|MRXS8|NPW38|RENS1|SHS	GO:0003677|GO:0003713|GO:0005634|GO:0005730|GO:0005737|GO:0006351|GO:0006355|GO:0010494|GO:0071598	protein-coding	polyglutamine binding protein 1	chrX	48755195	48760422
PRAC1	ENSG00000159182	84366	0	0	-4.43873	-2.15015	4.43873	down	C17orf92|PRAC	GO:0005634	protein-coding	prostate cancer susceptibility candidate 1	chr17	46799082	46799882
PRADC1P1		645571	0	0	-3.39465	-1.76326	3.39465	down			pseudo	protease-associated domain containing 1 pseudogene 1	chr3	37017787	37018331
PRAMEF16	ENSG00000204488	654348	0	0	-2.59492	-1.37569	2.59492	down		GO:0008284|GO:0042974|GO:0043066|GO:0045596|GO:0045892|GO:0048387	protein-coding	PRAME family member 16	chr1	13495254	13498259
PRAMEF26		645359	0	0	-3.35933	-1.74817	3.35933	down			protein-coding	PRAME family member 26	chr1	13216688	13219898
PRDX4	ENSG00000123131	10549	0	0	-3.32903	-1.7351	3.32903	down	AOE37-2|PRX-4	GO:0005515|GO:0005615|GO:0005739|GO:0007252|GO:0008379|GO:0072593	protein-coding	peroxiredoxin 4	chrX	23685645	23704514
PRDX5	ENSG00000126432	25824	2.4063e-06	7.55297e-06	-2.89925	-1.53568	2.89925	down	ACR1|AOEB166|B166|PLP|PMP20|PRDX6|PRXV|prx-V	GO:0001016|GO:0004601|GO:0005102|GO:0005634|GO:0005737|GO:0005739|GO:0005777|GO:0005782|GO:0005829|GO:0006954|GO:0006979|GO:0016209|GO:0016480|GO:0031410|GO:0032967|GO:0034614|GO:0042744|GO:0043027|GO:0043066|GO:0043154|GO:0043231|GO:0046983|GO:0048471|GO:0051354|GO:0051920|GO:0060785|GO:0070995|GO:0072541|GO:2001057|GO:2001141	protein-coding	peroxiredoxin 5	chr11	64085560	64089295
PREX1	ENSG00000124126	57580	0	0	-2.59523	-1.37587	2.59523	down	P-REX1	GO:0005089|GO:0005100|GO:0005515|GO:0005543|GO:0005737|GO:0005829|GO:0005886|GO:0006801|GO:0019899|GO:0030041|GO:0030426|GO:0030833|GO:0032321|GO:0035556|GO:0042119|GO:0043198|GO:0043231|GO:0048471|GO:0050773	protein-coding	phosphatidylinositol-3,4,5-trisphosphate-dependent Rac exchange factor 1	chr20	47240793	47444420
PRG3	ENSG00000156575	10394	0	0	-4.73282	-2.2427	4.73282	down	MBP2|MBPH	GO:0001694|GO:0006955|GO:0017148|GO:0019370|GO:0030246|GO:0042119|GO:0042554|GO:0045416|GO:0045575	protein-coding	proteoglycan 3	chr11	57144242	57148623
PRKAG3	ENSG00000115592	53632	0	0	-8.35788	-3.06314	8.35788	down	AMPKG3	GO:0004679|GO:0005524|GO:0005829|GO:0005978|GO:0006633|GO:0007050|GO:0007243|GO:0008286|GO:0015758|GO:0019901|GO:0031588	protein-coding	protein kinase, AMP-activated, gamma 3 non-catalytic subunit	chr2	219687106	219696512
PRKCSH	ENSG00000130175	5589	0	0	-2.82637	-1.49895	2.82637	down	AGE-R2|G19P1|PCLD|PKCSH|PLD1	GO:0001701|GO:0001889|GO:0003723|GO:0005080|GO:0005509|GO:0005622|GO:0005788|GO:0006457|GO:0006491|GO:0006807|GO:0007243|GO:0010977|GO:0018279|GO:0043687|GO:0044267|GO:0045087|GO:0051291|GO:0072001	protein-coding	protein kinase C substrate 80K-H	chr19	11546269	11561782
PRMT5	ENSG00000100462	10419	1.09468e-13	5.4223e-13	-3.49428	-1.805	3.49428	down	HRMT1L5|IBP72|JBP1|SKB1|SKB1Hs	GO:0000122|GO:0000387|GO:0003682|GO:0005515|GO:0005634|GO:0005737|GO:0005829|GO:0006351|GO:0007088|GO:0008168|GO:0008283|GO:0008469|GO:0010467|GO:0016070|GO:0018216|GO:0019918|GO:0034660|GO:0035243|GO:0035246|GO:0042118|GO:0043021|GO:0043234|GO:0043985	protein-coding	protein arginine methyltransferase 5	chr14	23389733	23398661
PRNP	ENSG00000171867	5621	0	0	-3.45484	-1.78862	3.45484	down	ASCR|AltPrP|CD230|CJD|GSS|KURU|PRIP|PrP|PrP27-30|PrP33-35C|PrPc|p27-30	GO:0001933|GO:0005507|GO:0005515|GO:0005634|GO:0005730|GO:0005737|GO:0005783|GO:0005794|GO:0005886|GO:0006878|GO:0006979|GO:0007050|GO:0007411|GO:0007611|GO:0008017|GO:0008152|GO:0015631|GO:0019898|GO:0031225|GO:0032689|GO:0032700|GO:0032703|GO:0042802|GO:0043008|GO:0043066|GO:0043231|GO:0043433|GO:0045121|GO:0046007|GO:0046686|GO:0046688|GO:0050860|GO:0051087|GO:0051260|GO:0070885	protein-coding	prion protein	chr20	4666797	4682234
PRODH2	ENSG00000250799	58510	3.8051e-09	1.45974e-08	-2.54372	-1.34694	2.54372	down	HSPOX1	GO:0004657|GO:0005743|GO:0006537|GO:0010133	protein-coding	proline dehydrogenase (oxidase) 2	chr19	36290892	36304201
PROSP		5628	5.37551e-09	2.04134e-08	-4.0623	-2.0223	4.0623	down	PROS2		pseudo	protein S pseudogene (beta)	chr3	90250256	90291214
PRPF3	ENSG00000117360	9129	0	0	-2.58132	-1.36811	2.58132	down	HPRP3|HPRP3P|PRP3|Prp3p|RP18|SNRNP90	GO:0000375|GO:0000398|GO:0005515|GO:0005634|GO:0005681|GO:0005730|GO:0005737|GO:0006397|GO:0008380|GO:0015030|GO:0016607|GO:0042802|GO:0046540	protein-coding	pre-mRNA processing factor 3	chr1	150293928	150325704
PRPF4B	ENSG00000112739	8899	0	0	-2.77964	-1.4749	2.77964	down	PR4H|PRP4|PRP4H|PRP4K|dJ1013A10.1	GO:0000398|GO:0004672|GO:0004674|GO:0005515|GO:0005524|GO:0005634|GO:0005694|GO:0005730|GO:0006468|GO:0008380|GO:0071013	protein-coding	pre-mRNA processing factor 4B	chr6	4021569	4065217
PRR26	ENSG00000180525	414235	7.77156e-15	4.0756e-14	-2.91506	-1.54352	2.91506	down	C10orf108		ncRNA	proline rich 26	chr10	695888	711109
PRSS38	ENSG00000185888	339501	6.9651e-07	2.27776e-06	-3.74693	-1.90571	3.74693	down	MPN2	GO:0004252|GO:0005576|GO:0006508	protein-coding	protease, serine, 38	chr1	228003418	228034171
PRSS53	ENSG00000151006	339105	1.55431e-15	8.43716e-15	-3.54292	-1.82494	3.54292	down	POL3S|UNQ308	GO:0004252|GO:0005576|GO:0006508	protein-coding	protease, serine, 53	chr16	31094745	31106276
PRSS58	ENSG00000258223	136541	0	0	-3.57215	-1.83679	3.57215	down	PRSS1|TRY1|TRYX3|UNQ2540	GO:0004252|GO:0005576|GO:0006508	protein-coding	protease, serine, 58	chr7	141951958	141957878
PSAP	ENSG00000197746	5660	0	0	-3.34201	-1.74072	3.34201	down	GLBA|SAP1	GO:0002576|GO:0005576|GO:0005615|GO:0005739|GO:0005765|GO:0005794|GO:0006665|GO:0006687|GO:0006869|GO:0007596|GO:0008047|GO:0008289|GO:0016021|GO:0019216|GO:0030168|GO:0043085|GO:0043202|GO:0043231|GO:0043408|GO:0044281|GO:0060736|GO:0060742|GO:0071310	protein-coding	prosaposin	chr10	73576055	73611082
PSMC3	ENSG00000165916	5702	2.1091e-08	7.69217e-08	-6.20433	-2.63328	6.20433	down	TBP1	GO:0000082|GO:0000209|GO:0000278|GO:0000502|GO:0000932|GO:0001824|GO:0002474|GO:0002479|GO:0003713|GO:0003714|GO:0005515|GO:0005524|GO:0005634|GO:0005654|GO:0005737|GO:0005829|GO:0006200|GO:0006521|GO:0006915|GO:0006977|GO:0010467|GO:0016032|GO:0016070|GO:0016071|GO:0016887|GO:0019048|GO:0022624|GO:0031145|GO:0034641|GO:0042590|GO:0042981|GO:0043066|GO:0044281|GO:0048471|GO:0051436|GO:0051437|GO:…	protein-coding	proteasome (prosome, macropain) 26S subunit, ATPase, 3	chr11	47440320	47448024
PSMC5	ENSG00000087191	5705	1.5301e-09	6.02497e-09	-2.56232	-1.35745	2.56232	down	S8|SUG-1|SUG1|TBP10|TRIP1|p45|p45/SUG	GO:0000082|GO:0000209|GO:0000278|GO:0000502|GO:0002474|GO:0002479|GO:0003712|GO:0005515|GO:0005524|GO:0005634|GO:0005654|GO:0005730|GO:0005737|GO:0005829|GO:0006366|GO:0006521|GO:0006915|GO:0006977|GO:0008134|GO:0010467|GO:0016032|GO:0016070|GO:0016071|GO:0016887|GO:0017025|GO:0022624|GO:0031145|GO:0031410|GO:0031531|GO:0031595|GO:0034641|GO:0042590|GO:0042981|GO:0043066|GO:0043069|GO:0043161|GO:…	protein-coding	proteasome (prosome, macropain) 26S subunit, ATPase, 5	chr17	61904770	61909387
PSMD12P		317753	0.00609415	0.0141113	-2.65629	-1.40941	2.65629	down			pseudo	proteasome 26S subunit, non-ATPase, 12 pseudogene	chr3	72925820	72927337
PSME1	ENSG00000092010	5720	0	0	-6.46522	-2.6927	6.46522	down	IFI5111|PA28A|PA28alpha|REGalpha	GO:0000082|GO:0000209|GO:0000278|GO:0000502|GO:0002474|GO:0002479|GO:0005654|GO:0005737|GO:0005829|GO:0006521|GO:0006915|GO:0006977|GO:0008537|GO:0010467|GO:0016032|GO:0016070|GO:0016071|GO:0031145|GO:0034641|GO:0042590|GO:0042981|GO:0043066|GO:0044281|GO:0051436|GO:0051437|GO:0051439|GO:0061133	protein-coding	proteasome (prosome, macropain) activator subunit 1 (PA28 alpha)	chr14	24605378	24608176
PSME2	ENSG00000100911	5721	2.49933e-12	1.15462e-11	-4.2285	-2.08015	4.2285	down	PA28B|PA28beta|REGbeta	GO:0000082|GO:0000209|GO:0000278|GO:0000502|GO:0002474|GO:0002479|GO:0005654|GO:0005829|GO:0006521|GO:0006915|GO:0006977|GO:0008537|GO:0010467|GO:0016032|GO:0016070|GO:0016071|GO:0031145|GO:0034641|GO:0042590|GO:0042981|GO:0043066|GO:0044281|GO:0051436|GO:0051437|GO:0051439	protein-coding	proteasome (prosome, macropain) activator subunit 2 (PA28 beta)	chr14	24612574	24615855
PSMF1	ENSG00000125818	9491	0	0	-3.31666	-1.72973	3.31666	down	PI31	GO:0000082|GO:0000209|GO:0000278|GO:0002474|GO:0002479|GO:0004866|GO:0005515|GO:0005654|GO:0005737|GO:0005829|GO:0005839|GO:0006511|GO:0006521|GO:0006915|GO:0006977|GO:0010467|GO:0010951|GO:0016032|GO:0016070|GO:0016071|GO:0031145|GO:0034641|GO:0042590|GO:0042981|GO:0043066|GO:0044281|GO:0051436|GO:0051437|GO:0051439	protein-coding	proteasome (prosome, macropain) inhibitor subunit 1 (PI31)	chr20	1093906	1148426
PTBP1	ENSG00000011304	5725	0	0	-3.57033	-1.83606	3.57033	down	HNRNP-I|HNRNPI|HNRPI|PTB|PTB-1|PTB-T|PTB2|PTB3|PTB4|pPTB	GO:0000166|GO:0000380|GO:0000381|GO:0000398|GO:0003723|GO:0005515|GO:0005654|GO:0005730|GO:0006397|GO:0008187|GO:0008380|GO:0010467|GO:0033119|GO:0036002|GO:0048025|GO:0051148	protein-coding	polypyrimidine tract binding protein 1	chr19	797392	812327
PTENP1	ENSG00000237984	11191	0	0	-2.80071	-1.48579	2.80071	down	PTEN-rs|PTEN2|PTENpg1|PTH2|psiPTEN		pseudo	phosphatase and tensin homolog pseudogene 1	chr9	33673502	33677418
PTMAP8		728873	1.37294e-06	4.3997e-06	-5.07491	-2.34338	5.07491	down			pseudo	prothymosin, alpha pseudogene 8	chr3	116745545	116745886
PTP4A3		11156	0	0	-4.7552	-2.24951	4.7552	down	PRL-3|PRL-R|PRL3	GO:0004727|GO:0005769|GO:0005886	protein-coding	protein tyrosine phosphatase type IVA, member 3	chr8	142402121	142441620
PTPN12	ENSG00000127947	5782	0	0	-5.9306	-2.56818	5.9306	down	PTP-PEST|PTPG1	GO:0002102|GO:0004726|GO:0005515|GO:0005737|GO:0005829|GO:0005886|GO:0006470|GO:0017124|GO:0030054|GO:0042995	protein-coding	protein tyrosine phosphatase, non-receptor type 12	chr7	77166773	77269388
PTPN13	ENSG00000163629	5783	3.73461e-11	1.62318e-10	-3.54329	-1.82509	3.54329	down	FAP-1|PNP1|PTP-BAS|PTP-BL|PTP1E|PTPL1|PTPLE|hPTP1E	GO:0004725|GO:0005515|GO:0005634|GO:0005737|GO:0005856|GO:0005886|GO:0006470|GO:0030027|GO:0035335	protein-coding	protein tyrosine phosphatase, non-receptor type 13 (APO-1/CD95 (Fas)-associated phosphatase)	chr4	87515468	87736328
PTPN22	ENSG00000134242	26191	9.22442e-10	3.68668e-09	-3.07345	-1.61986	3.07345	down	LYP|LYP1|LYP2|PEP|PTPN8	GO:0004725|GO:0005515|GO:0005634|GO:0005737|GO:0006470|GO:0009898|GO:0017124|GO:0019900|GO:0030217|GO:0032817|GO:0035335|GO:0035644|GO:0045088|GO:0048471|GO:0050852|GO:0050855|GO:0050860|GO:0050868	protein-coding	protein tyrosine phosphatase, non-receptor type 22 (lymphoid)	chr1	114356433	114414375
PTPN9	ENSG00000169410	5780	0	0	-2.646	-1.40381	2.646	down	MEG2|PTPMEG2	GO:0004725|GO:0004726|GO:0005515|GO:0005737|GO:0006470|GO:0035335	protein-coding	protein tyrosine phosphatase, non-receptor type 9	chr15	75759462	75871625
PTS	ENSG00000150787	5805	5.26779e-12	2.39993e-11	-3.59051	-1.84419	3.59051	down	PTPS	GO:0003874|GO:0005737|GO:0005739|GO:0005829|GO:0006520|GO:0006729|GO:0007417|GO:0042802|GO:0042803|GO:0044281|GO:0046209|GO:0046872|GO:0050999	protein-coding	6-pyruvoyltetrahydropterin synthase	chr11	112097088	112140678
PTTG3P	ENSG00000213005	26255	0	0	-3.38392	-1.7587	3.38392	down	PTTG3|rcPTTG1	GO:0005634|GO:0005737|GO:0006259|GO:0017124|GO:0051276	pseudo	pituitary tumor-transforming 3, pseudogene	chr8	67679632	67680240
PUM2	ENSG00000055917	23369	0	0	-2.78502	-1.47769	2.78502	down	PUMH2|PUML2	GO:0003723|GO:0005515|GO:0005737|GO:0006417|GO:0010494|GO:0034063|GO:0048471	protein-coding	pumilio RNA-binding family member 2	chr2	20448453	20550463
PUS3	ENSG00000110060	83480	0	0	-3.19412	-1.67542	3.19412	down	2610020J05Rik	GO:0003723|GO:0005634|GO:0009982|GO:0031119	protein-coding	pseudouridylate synthase 3	chr11	125763380	125773116
PVR	ENSG00000073008	5817	0	0	-3.00045	-1.58518	3.00045	down	CD155|HVED|NECL5|Necl-5|PVS|TAGE4	GO:0002860|GO:0004872|GO:0005515|GO:0005615|GO:0005634|GO:0005730|GO:0005737|GO:0005886|GO:0007155|GO:0009986|GO:0016021|GO:0019048|GO:0030054|GO:0034329|GO:0034332|GO:0042271|GO:0043231|GO:0045216|GO:0045954|GO:0050776|GO:0050839|GO:0060370	protein-coding	poliovirus receptor	chr19	45147098	45169428
PYDC1		260434	0.000258416	0.000685311	-2.6119	-1.3851	2.6119	down	ASC2|POP1|PYC1	GO:0005515|GO:0005634|GO:0005829|GO:0006469|GO:0008385|GO:0032088|GO:0033209|GO:0045087|GO:0050718	protein-coding	PYD (pyrin domain) containing 1	chr16	31227283	31228395
PYY3		644059	2.81997e-14	1.43866e-13	-4.09414	-2.03356	4.09414	down			pseudo	peptide YY, 3 (pseudogene)	chrX	49920714	49921244
QRICH1	ENSG00000198218	54870	0	0	-4.4638	-2.15827	4.4638	down		GO:0003674|GO:0005575|GO:0008150	protein-coding	glutamine-rich 1	chr3	49067142	49131504
R3HDM4	ENSG00000198858	91300	0	0	-2.53072	-1.33955	2.53072	down	C19orf22	GO:0003676|GO:0005634	protein-coding	R3H domain containing 4	chr19	896503	913225
RAB10	ENSG00000084733	10890	0	0	-2.6679	-1.41571	2.6679	down		GO:0000145|GO:0003924|GO:0005525|GO:0005768|GO:0005789|GO:0005794|GO:0005802|GO:0005886|GO:0006184|GO:0006893|GO:0007264|GO:0007409|GO:0016192|GO:0016197|GO:0019003|GO:0030659|GO:0030670|GO:0030859|GO:0031489|GO:0032593|GO:0032869|GO:0043001|GO:0045200|GO:0055037|GO:0055038|GO:0061467|GO:0071782|GO:0071786|GO:0072372|GO:0072659|GO:0097051	protein-coding	RAB10, member RAS oncogene family	chr2	26256729	26360323
RAB37	ENSG00000172794	326624	0	0	-2.9747	-1.57275	2.9747	down		GO:0005525|GO:0005793|GO:0007264|GO:0015031|GO:0030141	protein-coding	RAB37, member RAS oncogene family	chr17	72667256	72743474
RAB7A	ENSG00000075785	7879	0	0	-3.80785	-1.92898	3.80785	down	PRO2706|RAB7	GO:0003924|GO:0005515|GO:0005525|GO:0005764|GO:0005765|GO:0005770|GO:0005794|GO:0006184|GO:0006622|GO:0006897|GO:0007174|GO:0007264|GO:0008333|GO:0015031|GO:0019003|GO:0019886|GO:0030670|GO:0042470|GO:0043231|GO:0045022|GO:0045335|GO:0045453|GO:0048365|GO:0090382|GO:0090383|GO:0090385|GO:0097208	protein-coding	RAB7A, member RAS oncogene family	chr3	128444979	128533641
RAC1P2		442775	0	0	-37.4167	-5.22561	37.4167	down	Psi2Rac1		pseudo	ras-related C3 botulinum toxin substrate 1 pseudogene 2	chr4	46725687	46726624
RAD23BP1		131185	6.66134e-16	3.67999e-15	-2.79795	-1.48437	2.79795	down			pseudo	RAD23 homolog B (S. cerevisiae) pseudogene 1	chr3	18580165	18581388
RAD50	ENSG00000113522	10111	0	0	-2.75025	-1.45956	2.75025	down	NBSLD|RAD502|hRad50	GO:0000014|GO:0000019|GO:0000723|GO:0000724|GO:0000784|GO:0003677|GO:0004003|GO:0005515|GO:0005524|GO:0005654|GO:0006281|GO:0006302|GO:0006310|GO:0006974|GO:0007004|GO:0007131|GO:0008270|GO:0008408|GO:0030674|GO:0030870|GO:0031954|GO:0032508|GO:0033674|GO:0035861|GO:0045120	protein-coding	RAD50 homolog (S. cerevisiae)	chr5	131891711	131980313
RAD54L2	ENSG00000164080	23132	1.68452e-23	1.11526e-22	-2.67678	-1.4205	2.67678	down	ARIP4|HSPC325|SRISNF2L	GO:0003677|GO:0003712|GO:0004386|GO:0005524|GO:0005634|GO:0019901	protein-coding	RAD54-like 2 (S. cerevisiae)	chr3	51575596	51697612
RANBP1	ENSG00000099901	5902	0	0	-6.38002	-2.67356	6.38002	down	HTF9A	GO:0005092|GO:0005096|GO:0005634|GO:0005635|GO:0005737|GO:0005813|GO:0007051|GO:0007165|GO:0008536|GO:0016032|GO:0046604|GO:0046907	protein-coding	RAN binding protein 1	chr22	20105024	20114706
RANBP20P		326627	0.000105547	0.000289881	-2.9719	-1.57139	2.9719	down			pseudo	RAN binding protein 20 pseudogene	chr14	21188964	21191300
RASGRP2	ENSG00000068831	10235	0	0	-2.74647	-1.45758	2.74647	down	CALDAG-GEFI|CDC25L	GO:0001558|GO:0005085|GO:0005509|GO:0005829|GO:0005886|GO:0007165|GO:0007265|GO:0007596|GO:0008289|GO:0019992|GO:0030054|GO:0030168|GO:0032587|GO:0043005|GO:0045202|GO:0051056	protein-coding	RAS guanyl releasing protein 2 (calcium and DAG-regulated)	chr11	64494383	64512928
RASIP1	ENSG00000105538	54922	2.41748e-09	9.39165e-09	-2.61475	-1.38668	2.61475	down	RAIN	GO:0001525|GO:0001570|GO:0005795|GO:0007165|GO:0010507|GO:0032319|GO:0048471|GO:0048754	protein-coding	Ras interacting protein 1	chr19	49223842	49243970
RBM12	ENSG00000244462	10137	0	0	-2.75701	-1.4631	2.75701	down	HRIHFB2091|SWAN	GO:0000166|GO:0003723|GO:0005634|GO:0005730	protein-coding	RNA binding motif protein 12	chr20	34236847	34252878
RBM24	ENSG00000112183	221662	7.95586e-13	3.76462e-12	-2.6703	-1.417	2.6703	down	RNPC6|dJ259A10.1	GO:0000166|GO:0003730|GO:0005634|GO:0005737|GO:0010830|GO:0030154|GO:0043488	protein-coding	RNA binding motif protein 24	chr6	17281809	17294099
RBM25	ENSG00000119707	58517	0	0	-4.8244	-2.27035	4.8244	down	NET52|RED120|RNPC7|S164|Snu71|fSAP94	GO:0000166|GO:0000381|GO:0003729|GO:0005515|GO:0005634|GO:0005730|GO:0005737|GO:0006397|GO:0008380|GO:0016607|GO:0097194	protein-coding	RNA binding motif protein 25	chr14	73525221	73588076
RBMXP3		143543	0	0	-3.65794	-1.87103	3.65794	down			pseudo	RNA binding motif protein, X-linked pseudogene 3	chr11	82516229	82518253
RBMY1A1	ENSG00000234414	5940	0	0	-2.61395	-1.38623	2.61395	down	RBM|RBM1|RBM2|RBMY|RBMY1C|YRRM1|YRRM2	GO:0000166|GO:0000381|GO:0003729|GO:0005515|GO:0005634|GO:0006397|GO:0008380	protein-coding	RNA binding motif protein, Y-linked, family 1, member A1	chrY	23696765	23711212
RBX1		9978	0	0	-3.23194	-1.6924	3.23194	down	BA554C12.1|RNF75|ROC1	GO:0004842|GO:0005515|GO:0005654|GO:0005829|GO:0006281|GO:0006513|GO:0007219|GO:0008270|GO:0016032|GO:0016567|GO:0019005|GO:0019048|GO:0019788|GO:0030891|GO:0031146|GO:0031461|GO:0031462|GO:0031463|GO:0031464|GO:0031465|GO:0031466|GO:0031625|GO:0032403|GO:0043161|GO:0045116|GO:0061418|GO:0071456	protein-coding	ring-box 1, E3 ubiquitin protein ligase	chr22	41347351	41369019
RCOR3	ENSG00000117625	55758	0	0	-3.1716	-1.66521	3.1716	down	RP11-318L16.1	GO:0003677|GO:0003682|GO:0005515|GO:0005634|GO:0006351|GO:0006355	protein-coding	REST corepressor 3	chr1	211432708	211489725
REEP6	ENSG00000115255	92840	0	0	-6.35382	-2.66762	6.35382	down	C19orf32|DP1L1|TB2L1	GO:0016021	protein-coding	receptor accessory protein 6	chr19	1491165	1497924
RELT	ENSG00000054967	84957	0	0	-2.54365	-1.3469	2.54365	down	TNFRSF19L|TRLT	GO:0005737|GO:0005886|GO:0016021	protein-coding	RELT tumor necrosis factor receptor	chr11	73087405	73108519
REXO1L8P		392242	0	0	-8.90133	-3.15402	8.90133	down	REXO1L8		pseudo	REX1, RNA exonuclease 1 homolog (S. cerevisiae)-like 8, pseudogene	chr8	86554954	86556751
RFTN1	ENSG00000131378	23180	0	0	-5.37764	-2.42697	5.37764	down	PIB10|PIG9|RAFTLIN	GO:0005886|GO:0045121	protein-coding	raftlin, lipid raft linker 1	chr3	16357352	16555222
RGAG4	ENSG00000242732	340526	0	0	-3.95945	-1.9853	3.95945	down	6430402L03Rik|MAR5|MART5		protein-coding	retrotransposon gag domain containing 4	chrX	71346961	71351751
RGS21	ENSG00000253148	431704	2.22045e-16	1.25435e-15	-2.57723	-1.36582	2.57723	down		GO:0005096|GO:0005737|GO:0005886|GO:0038032|GO:0043547	protein-coding	regulator of G-protein signaling 21	chr1	192286122	192336414
RHBDF1P1		131973	0	0	-4.81739	-2.26825	4.81739	down			pseudo	rhomboid 5 homolog 1 (Drosophila) pseudogene 1	chr3	14614359	14616299
RHOA	ENSG00000067560	387	0	0	-5.10159	-2.35095	5.10159	down	ARH12|ARHA|RHO12|RHOH12	GO:0001666|GO:0003924|GO:0005515|GO:0005525|GO:0005634|GO:0005739|GO:0005829|GO:0005856|GO:0005886|GO:0005938|GO:0006357|GO:0007160|GO:0007179|GO:0007264|GO:0007266|GO:0007411|GO:0007519|GO:0007596|GO:0009612|GO:0009749|GO:0017022|GO:0019048|GO:0019904|GO:0030027|GO:0030036|GO:0030054|GO:0030168|GO:0030307|GO:0030334|GO:0030335|GO:0030424|GO:0030496|GO:0030521|GO:0030838|GO:0031098|GO:0032154|GO:…	protein-coding	ras homolog family member A	chr3	49396579	49449526
RHOU	ENSG00000116574	58480	0	0	-2.8421	-1.50696	2.8421	down	ARHU|CDC42L1|DJ646B12.2|WRCH1|fJ646B12.2|hG28K	GO:0000082|GO:0000139|GO:0002102|GO:0003924|GO:0005515|GO:0005525|GO:0005829|GO:0005886|GO:0005925|GO:0007010|GO:0007264|GO:0008360|GO:0016601|GO:0030036|GO:0042995|GO:0046872|GO:0051056	protein-coding	ras homolog family member U	chr1	228780394	228882416
RILPL1	ENSG00000188026	353116	0	0	-3.76455	-1.91248	3.76455	down	GOSPEL|RLP1	GO:0003382|GO:0005634|GO:0005730|GO:0005737|GO:0005813|GO:0005829|GO:0005886|GO:0006886|GO:0072372|GO:1901214	protein-coding	Rab interacting lysosomal protein-like 1	chr12	123955909	124018265
RIPPLY2	ENSG00000203877	134701	1.59872e-14	8.25066e-14	-2.53574	-1.34241	2.53574	down	C6orf159|dJ237I15.1	GO:0001503|GO:0001756|GO:0005634|GO:0007368|GO:0032525|GO:0036342	protein-coding	ripply transcriptional repressor 2	chr6	84562985	84567234
RMRP	ENSG00000269900	6023	0	0	-46.1815	-5.52924	46.1815	down	CHH|NME1|RMRPR|RRP2		miscRNA	RNA component of mitochondrial RNA processing endoribonuclease	chr9	35657748	35658015
RN7SK	ENSG00000202198	125050	0	0	-2.62492	-1.39228	2.62492	down	7SK		snRNA	RNA, 7SK small nuclear	chr6	52860418	52860749
RN7SL1	ENSG00000258486	6029	0	0	-3.31846	-1.73052	3.31846	down	7L1a|7SL|RN7SL|RNSRP1		snRNA	RNA, 7SL, cytoplasmic 1	chr14	50053298	50053598
RN7SL2	ENSG00000265150	378706	0	0	-3.5592	-1.83155	3.5592	down	7L1C|7L30.1|7SL1c|RNSRP2		snRNA	RNA, 7SL, cytoplasmic 2	chr14	50329267	50329567
RN7SL5P		6031	8.936e-05	0.000247167	-2.54995	-1.35047	2.54995	down	7LEM1|RN7SL249P|RN7SLP2		pseudo	RNA, 7SL, cytoplasmic 5, pseudogene	chr9	9442060	9442347
RNASE11	ENSG00000173464	122651	0	0	-3.25812	-1.70404	3.25812	down	C14orf6	GO:0003676|GO:0005576|GO:0016892	protein-coding	ribonuclease, RNase A family, 11 (non-active)	chr14	21051052	21058417
RNASEH2C	ENSG00000172922	84153	0	0	-3.36015	-1.74852	3.36015	down	AGS3|AYP1	GO:0005634|GO:0006401|GO:0032299	protein-coding	ribonuclease H2, subunit C	chr11	65485144	65488409
RNF11P1		100131695	9.00391e-13	4.24814e-12	-5.43157	-2.44137	5.43157	down			pseudo	ring finger protein 11 pseudogene 1	chr2	190793087	190795768
RNF130	ENSG00000113269	55819	0	0	-7.75127	-2.95443	7.75127	down	G1RZFP|GOLIATH|GP	GO:0004842|GO:0005634|GO:0005737|GO:0006915|GO:0008270|GO:0012501|GO:0016021	protein-coding	ring finger protein 130	chr5	179382474	179499109
RNF133	ENSG00000188050	168433	0	0	-4.08559	-2.03054	4.08559	down		GO:0005789|GO:0008270|GO:0016021|GO:0016874|GO:0051865	protein-coding	ring finger protein 133	chr7	122337766	122339208
RNF138P1		379013	0	0	-2.61467	-1.38663	2.61467	down			pseudo	ring finger protein 138, E3 ubiquitin protein ligase pseudogene 1	chr5	54824670	54830370
RNF146	ENSG00000118518	81847	2.22045e-16	1.25435e-15	-2.5556	-1.35366	2.5556	down	RP3-351K20.1|dJ351K20.1	GO:0004842|GO:0005515|GO:0005634|GO:0005829|GO:0008270|GO:0016055|GO:0042787|GO:0051865|GO:0070936|GO:0072572|GO:0090263	protein-coding	ring finger protein 146	chr6	127587827	127609705
RNF167	ENSG00000108523	26001	0	0	-3.60831	-1.85132	3.60831	down	5730408C10Rik|RING105	GO:0000209|GO:0004842|GO:0005515|GO:0005737|GO:0008270|GO:0012505|GO:0016021|GO:0045786	protein-coding	ring finger protein 167	chr17	4843630	4848517
RNF19A	ENSG00000034677	25897	0	0	-3.69172	-1.88429	3.69172	down	RNF19	GO:0000226|GO:0005737|GO:0005813|GO:0006464|GO:0008134|GO:0008270|GO:0016021|GO:0016567|GO:0016874	protein-coding	ring finger protein 19A, RBR E3 ubiquitin protein ligase	chr8	101269288	101322379
RNF20	ENSG00000155827	56254	0	0	-2.77501	-1.47249	2.77501	down	BRE1|BRE1A|hBRE1	GO:0000151|GO:0000209|GO:0002039|GO:0003682|GO:0003713|GO:0004842|GO:0005515|GO:0005634|GO:0005730|GO:0006355|GO:0006511|GO:0008270|GO:0010390|GO:0030336|GO:0031062|GO:0031625|GO:0033503|GO:0033523|GO:0042393|GO:0045893	protein-coding	ring finger protein 20, E3 ubiquitin protein ligase	chr9	104296133	104325626
RNF214	ENSG00000167257	257160	0	0	-5.02174	-2.32819	5.02174	down		GO:0008270	protein-coding	ring finger protein 214	chr11	117103341	117156404
RNF25	ENSG00000163481	64320	0	0	-3.48864	-1.80266	3.48864	down	AO7	GO:0004842|GO:0005634|GO:0005829|GO:0008270|GO:0016567|GO:0051059|GO:0051092	protein-coding	ring finger protein 25	chr2	219528587	219536781
RPA2	ENSG00000117748	6118	0	0	-5.23592	-2.38844	5.23592	down	REPA2|RPA32	GO:0000082|GO:0000278|GO:0000718|GO:0000722|GO:0000723|GO:0000724|GO:0000730|GO:0003697|GO:0005515|GO:0005634|GO:0005654|GO:0005662|GO:0005730|GO:0006260|GO:0006261|GO:0006271|GO:0006281|GO:0006283|GO:0006289|GO:0006297|GO:0006302|GO:0010569|GO:0016605|GO:0019903|GO:0032201|GO:0047485	protein-coding	replication protein A2, 32kDa	chr1	28218049	28241236
RPL10P16		284393	4.06645e-07	1.35208e-06	-3.20793	-1.68164	3.20793	down	RPL10_6_1628		pseudo	ribosomal protein L10 pseudogene 16	chr19	12754034	12754771
RPL12P17		344471	9.81437e-14	4.87269e-13	-2.62528	-1.39247	2.62528	down	RPL12_2_319		pseudo	ribosomal protein L12 pseudogene 17	chr2	208921926	208922557
RPL13AP5	ENSG00000236552	728658	0	0	-8.44505	-3.07811	8.44505	down	RPL13A_8_1086|bA196N24.2		pseudo	ribosomal protein L13a pseudogene 5	chr10	98510023	98510680
RPL15P9		100270935	7.28109e-06	2.19925e-05	-2.57113	-1.3624	2.57113	down	RPL15P10|RPL15_3_755		pseudo	ribosomal protein L15 pseudogene 9	chr6	132101810	132102488
RPL18	ENSG00000063177	6141	0	0	-4.1426	-2.05054	4.1426	down	L18	GO:0000184|GO:0003723|GO:0003735|GO:0005829|GO:0006412|GO:0006413|GO:0006414|GO:0006415|GO:0006614|GO:0010467|GO:0016032|GO:0016070|GO:0016071|GO:0019058|GO:0019083|GO:0022625|GO:0044267	protein-coding	ribosomal protein L18	chr19	49118584	49122675
RPL18AP5		729955	0	0	-2.90443	-1.53826	2.90443	down	RPL18A_1_27		pseudo	ribosomal protein L18a pseudogene 5	chr1	27503204	27503821
RPL19P13		392193	0.00032514	0.000853827	-2.59911	-1.37802	2.59911	down	RPL19_8_875		pseudo	ribosomal protein L19 pseudogene 13	chr8	11113499	11114187
RPL21P130		100271453	0.000230768	0.00061513	-2.71372	-1.44027	2.71372	down	RPL21_63_1633		pseudo	ribosomal protein L21 pseudogene 130	chr19	17700379	17700918
RPL21P16		729402	0	0	-12.603	-3.6557	12.603	down	RPL21_38_1104		pseudo	ribosomal protein L21 pseudogene 16	chr10	122114157	122114738
RPL21P2		140715	0	0	-4.58526	-2.197	4.58526	down	RPL21_65_1679|bA352D3.1		pseudo	ribosomal protein L21 pseudogene 2	chr20	4040248	4040799
RPL21P82		650059	1.44307e-12	6.74574e-12	-4.11391	-2.04051	4.11391	down	RPL21_34_997		pseudo	ribosomal protein L21 pseudogene 82	chr9	94768306	94768859
RPL22	ENSG00000116251	6146	0	0	-2.53034	-1.33933	2.53034	down	EAP|HBP15|HBP15/L22|L22	GO:0000184|GO:0003723|GO:0003735|GO:0005737|GO:0005829|GO:0006412|GO:0006413|GO:0006414|GO:0006415|GO:0006614|GO:0008201|GO:0010467|GO:0016032|GO:0016070|GO:0016071|GO:0019058|GO:0019083|GO:0022625|GO:0030529|GO:0044267|GO:0046632	protein-coding	ribosomal protein L22	chr1	6245080	6259679
RPL23		9349	0	0	-4.76138	-2.25138	4.76138	down	L23|rpL17	GO:0000184|GO:0003735|GO:0005515|GO:0005730|GO:0005737|GO:0005829|GO:0005840|GO:0006412|GO:0006413|GO:0006414|GO:0006415|GO:0006610|GO:0006614|GO:0010467|GO:0016032|GO:0016070|GO:0016071|GO:0019058|GO:0019083|GO:0022625|GO:0044267	protein-coding	ribosomal protein L23	chr17	37006321	37010053
RPL23AP21		728481	0	0	-2.50813	-1.32661	2.50813	down	RPL23A_1_1		pseudo	ribosomal protein L23a pseudogene 21	chr1	227770	228778
RPL23AP38		391504	0	0	-2.99815	-1.58407	2.99815	down	RPL23A_11_340		pseudo	ribosomal protein L23a pseudogene 38	chr3	1637421	1637929
RPL23AP43		389101	2.10197e-05	6.1192e-05	-3.01235	-1.59089	3.01235	down	RPL23A_16_360		pseudo	ribosomal protein L23a pseudogene 43	chr3	32823051	32827672
RPL24	ENSG00000114391	6152	0	0	-3.21645	-1.68547	3.21645	down	L24	GO:0000184|GO:0003723|GO:0003735|GO:0005829|GO:0006412|GO:0006413|GO:0006414|GO:0006415|GO:0006614|GO:0010467|GO:0016032|GO:0016070|GO:0016071|GO:0019058|GO:0019083|GO:0022625|GO:0044267	protein-coding	ribosomal protein L24	chr3	101399934	101405563
RPL24P4		377381	7.47147e-06	2.25507e-05	-2.54906	-1.34997	2.54906	down	RPL24_1_692|dJ125M3.1		pseudo	ribosomal protein L24 pseudogene 4	chr6	42924072	42924504
RPL31	ENSG00000071082	6160	0	0	-2.72621	-1.4469	2.72621	down	L31	GO:0000184|GO:0003723|GO:0003735|GO:0005829|GO:0006412|GO:0006413|GO:0006414|GO:0006415|GO:0006614|GO:0010467|GO:0016032|GO:0016070|GO:0016071|GO:0019058|GO:0019083|GO:0022625|GO:0044267	protein-coding	ribosomal protein L31	chr2	101618691	101636155
RPL32P36		392447	8.4992e-12	3.82483e-11	-3.47356	-1.79642	3.47356	down	RPL32_24_1772		pseudo	ribosomal protein L32 pseudogene 36	chrX	40756469	40767643
RPL34P27		651249	3.63718e-08	1.30528e-07	-2.58331	-1.36922	2.58331	down	RPL34_11_1303		pseudo	ribosomal protein L34 pseudogene 27	chr13	25562671	25563094
RPL34P6	ENSG00000231333	100270998	7.04985e-06	2.13306e-05	-4.35551	-2.12284	4.35551	down	RPL34_4_146		pseudo	ribosomal protein L34 pseudogene 6	chr1	200832936	200833271
RPL35P1		440737	0	0	-3.02597	-1.5974	3.02597	down	RPL35_1_181		pseudo	ribosomal protein L35 pseudogene 1	chr1	237144609	237145043
RPL37		6167	0	0	-3.18811	-1.6727	3.18811	down	L37	GO:0000184|GO:0003723|GO:0003735|GO:0005829|GO:0006412|GO:0006413|GO:0006414|GO:0006415|GO:0006614|GO:0010467|GO:0016032|GO:0016070|GO:0016071|GO:0019058|GO:0019083|GO:0019843|GO:0022625|GO:0044267|GO:0046872	protein-coding	ribosomal protein L37	chr5	40831430	40835387
RPL37P6		346950	0	0	-4.44431	-2.15196	4.44431	down	RPL37_5_905		pseudo	ribosomal protein L37 pseudogene 6	chr8	57500951	57501340
RPL4	ENSG00000174444	6124	0	0	-8.17809	-3.03176	8.17809	down	L4	GO:0000184|GO:0003723|GO:0003735|GO:0005515|GO:0005634|GO:0005730|GO:0005737|GO:0005829|GO:0006412|GO:0006413|GO:0006414|GO:0006415|GO:0006614|GO:0010467|GO:0016032|GO:0016070|GO:0016071|GO:0019058|GO:0019083|GO:0022625|GO:0030529|GO:0044267	protein-coding	ribosomal protein L4	chr15	66791653	66816870
RPL4P3		391135	4.1922e-32	3.13145e-31	-2.92225	-1.54708	2.92225	down	RPL4_1_122		pseudo	ribosomal protein L4 pseudogene 3	chr1	171652206	171653632
RPL5	ENSG00000122406	6125	0	0	-2.97603	-1.57339	2.97603	down	DBA6|L5	GO:0000184|GO:0003723|GO:0003735|GO:0005515|GO:0005634|GO:0005730|GO:0005829|GO:0006364|GO:0006412|GO:0006413|GO:0006414|GO:0006415|GO:0006614|GO:0008097|GO:0010467|GO:0016032|GO:0016070|GO:0016071|GO:0019058|GO:0019083|GO:0022625|GO:0030529|GO:0042273|GO:0044267	protein-coding	ribosomal protein L5	chr1	93297594	93307481
RPL7A	ENSG00000148303	6130	0	0	-3.53593	-1.82209	3.53593	down	L7A|SURF3|TRUP	GO:0000184|GO:0003723|GO:0003735|GO:0005515|GO:0005829|GO:0006412|GO:0006413|GO:0006414|GO:0006415|GO:0006614|GO:0010467|GO:0016020|GO:0016032|GO:0016070|GO:0016071|GO:0019058|GO:0019083|GO:0022625|GO:0042254|GO:0042788|GO:0044267	protein-coding	ribosomal protein L7a	chr9	136215069	136218280
RPL7AP30		441034	1.82579e-06	5.78369e-06	-6.37858	-2.67324	6.37858	down	RPL7A_9_511		pseudo	ribosomal protein L7a pseudogene 30	chr4	113709180	113710056
RPL7AP33		391850	2.45658e-09	9.53733e-09	-3.54433	-1.82551	3.54433	down	RPL7A_12_639		pseudo	ribosomal protein L7a pseudogene 33	chr5	172652839	172653427
RPL7P22		728620	3.7598e-08	1.34809e-07	-3.22212	-1.68801	3.22212	down	RPL7_6_574		pseudo	ribosomal protein L7 pseudogene 22	chr5	72021244	72021981
RPL7P61		101929589	0.0147115	0.0327102	-3.74534	-1.9051	3.74534	down			pseudo	ribosomal protein L7 pseudogene 61	chr2	164008761	164009817
RPL8	ENSG00000161016	6132	0	0	-2.81921	-1.49529	2.81921	down	L8	GO:0000184|GO:0003723|GO:0003735|GO:0005829|GO:0006412|GO:0006413|GO:0006414|GO:0006415|GO:0006614|GO:0010467|GO:0016032|GO:0016070|GO:0016071|GO:0019058|GO:0019083|GO:0019843|GO:0022625|GO:0044267	protein-coding	ribosomal protein L8	chr8	146015154	146017805
RPL9P27		100131246	4.93617e-07	1.63216e-06	-2.66583	-1.41458	2.66583	down	RPL9_12_1427		pseudo	ribosomal protein L9 pseudogene 27	chr15	40772850	40773549
RPLP0	ENSG00000089157	6175	0	0	-3.11567	-1.63954	3.11567	down	L10E|LP0|P0|PRLP0|RPP0	GO:0000184|GO:0003723|GO:0003735|GO:0005515|GO:0005634|GO:0005737|GO:0005829|GO:0006412|GO:0006413|GO:0006414|GO:0006415|GO:0006614|GO:0010467|GO:0016032|GO:0016070|GO:0016071|GO:0019048|GO:0019058|GO:0019083|GO:0022625|GO:0030529|GO:0042254|GO:0044267	protein-coding	ribosomal protein, large, P0	chr12	120634503	120639014
RPLP0P10		390578	7.84419e-11	3.34442e-10	-2.80546	-1.48824	2.80546	down	RPLP0_5_1426		pseudo	ribosomal protein, large, P0 pseudogene 10	chr15	40604485	40605563
RPLP1	ENSG00000137818	6176	0	0	-3.77944	-1.91817	3.77944	down	LP1|P1|RPP1	GO:0000184|GO:0003723|GO:0003735|GO:0005515|GO:0005737|GO:0005829|GO:0006412|GO:0006413|GO:0006414|GO:0006415|GO:0006614|GO:0010467|GO:0016032|GO:0016070|GO:0016071|GO:0019058|GO:0019083|GO:0022625|GO:0044267	protein-coding	ribosomal protein, large, P1	chr15	69745159	69747884
RPLP2		6181	0	0	-4.8413	-2.27539	4.8413	down	D11S2243E|LP2|P2|RPP2	GO:0000184|GO:0003723|GO:0003735|GO:0005829|GO:0006412|GO:0006413|GO:0006414|GO:0006415|GO:0006614|GO:0010467|GO:0016032|GO:0016070|GO:0016071|GO:0019058|GO:0019083|GO:0022625|GO:0044267	protein-coding	ribosomal protein, large, P2	chr11	809936	812876
RPPH1	ENSG00000259001	85495	0	0	-2.73917	-1.45374	2.73917	down	H1RNA|RPPH1-1		miscRNA	ribonuclease P RNA component H1	chr14	20811230	20811570
RPS10P13		646785	1.82453e-05	5.34183e-05	-2.78204	-1.47614	2.78204	down	RPS10_8_685		pseudo	ribosomal protein S10 pseudogene 13	chr6	34711917	34712495
RPS10P30		343851	0.000241667	0.000642869	-3.9361	-1.97677	3.9361	down	RPS10_14_1741		pseudo	ribosomal protein S10 pseudogene 30	chr22	23664657	23665114
RPS11	ENSG00000142534	6205	0	0	-4.06611	-2.02365	4.06611	down	S11	GO:0000184|GO:0003735|GO:0005829|GO:0005840|GO:0006412|GO:0006413|GO:0006414|GO:0006415|GO:0006614|GO:0010467|GO:0016032|GO:0016070|GO:0016071|GO:0019058|GO:0019083|GO:0019843|GO:0022627|GO:0044267	protein-coding	ribosomal protein S11	chr19	49999622	50002969
RPS14	ENSG00000164587	6208	0	0	-4.78829	-2.25951	4.78829	down	EMTB|S14	GO:0000028|GO:0000122|GO:0000184|GO:0003723|GO:0003735|GO:0005730|GO:0005739|GO:0005829|GO:0006412|GO:0006413|GO:0006414|GO:0006415|GO:0006417|GO:0006614|GO:0010467|GO:0016032|GO:0016070|GO:0016071|GO:0019058|GO:0019083|GO:0022627|GO:0030218|GO:0030490|GO:0044267|GO:0045182|GO:0048027	protein-coding	ribosomal protein S14	chr5	149823792	149829319
RPS14P3		644068	0	0	-5.39776	-2.43236	5.39776	down	RPS14_1_16		pseudo	ribosomal protein S14 pseudogene 3	chr1	19934301	19935138
RPS15P4		401019	0	0	-6.47962	-2.69591	6.47962	down	RPS15_2_291		pseudo	ribosomal protein S15 pseudogene 4	chr2	172373749	172374247
RPS18	ENSG00000231500	6222	0	0	-5.661	-2.50106	5.661	down	D6S218E|HKE3|KE-3|KE3|S18	GO:0000184|GO:0003674|GO:0003735|GO:0005829|GO:0005840|GO:0006412|GO:0006413|GO:0006414|GO:0006415|GO:0006614|GO:0010467|GO:0015935|GO:0016032|GO:0016070|GO:0016071|GO:0019058|GO:0019083|GO:0019843|GO:0022627|GO:0042254|GO:0044267	protein-coding	ribosomal protein S18	chr6	33239852	33244281
RPS18P9		645958	0	0	-3.41871	-1.77345	3.41871	down	RPS18_6_767		pseudo	ribosomal protein S18 pseudogene 9	chr6	149914752	149915720
RPS20P14		440992	1.58165e-07	5.42078e-07	-6.56127	-2.71397	6.56127	down	RPS20_6_446		pseudo	ribosomal protein S20 pseudogene 14	chr3	186617862	186618386
RPS23	ENSG00000186468	6228	0	0	-5.02575	-2.32934	5.02575	down	S23	GO:0000184|GO:0003674|GO:0003735|GO:0005515|GO:0005829|GO:0005840|GO:0006412|GO:0006413|GO:0006414|GO:0006415|GO:0006614|GO:0010467|GO:0016032|GO:0016070|GO:0016071|GO:0019058|GO:0019083|GO:0022627|GO:0044267	protein-coding	ribosomal protein S23	chr5	81569139	81574235
RPS26P32		389472	7.68395e-05	0.000213702	-3.0153	-1.5923	3.0153	down	RPS26|RPS26_13_792		pseudo	ribosomal protein S26 pseudogene 32	chr7	22813189	22813638
RPS26P58		729188	8.88207e-08	3.1005e-07	-2.56911	-1.36127	2.56911	down	RPS26_33_1769		pseudo	ribosomal protein S26 pseudogene 58	chrX	24447607	24448066
RPS27	ENSG00000177954	6232	0	0	-6.34981	-2.66671	6.34981	down	MPS-1|MPS1|S27	GO:0000184|GO:0000278|GO:0003677|GO:0003735|GO:0005515|GO:0005634|GO:0005829|GO:0005840|GO:0006412|GO:0006413|GO:0006414|GO:0006415|GO:0006614|GO:0008270|GO:0008283|GO:0010467|GO:0016032|GO:0016070|GO:0016071|GO:0019058|GO:0019083|GO:0022627|GO:0044267	protein-coding	ribosomal protein S27	chr1	153963239	153964631
RPS3AP49		400652	1.28376e-05	3.79972e-05	-2.50995	-1.32766	2.50995	down	RPS3A_23_1608		pseudo	ribosomal protein S3a pseudogene 49	chr18	57816776	57817639
RPS4X		6191	0	0	-3.00187	-1.58586	3.00187	down	CCG2|DXS306|RPS4|S4|SCAR|SCR10	GO:0000184|GO:0003735|GO:0005829|GO:0005840|GO:0005844|GO:0006412|GO:0006413|GO:0006414|GO:0006415|GO:0006614|GO:0007275|GO:0008284|GO:0010467|GO:0015935|GO:0016032|GO:0016070|GO:0016071|GO:0019058|GO:0019083|GO:0019843|GO:0022627|GO:0030529|GO:0044267|GO:0045727	protein-coding	ribosomal protein S4, X-linked	chrX	71492453	71497141
RPS4Y1	ENSG00000129824	6192	0	0	-3.14201	-1.65169	3.14201	down	RPS4Y|S4	GO:0000184|GO:0003723|GO:0003735|GO:0005829|GO:0005844|GO:0006412|GO:0006413|GO:0006414|GO:0006415|GO:0006614|GO:0007275|GO:0010467|GO:0016032|GO:0016070|GO:0016071|GO:0019058|GO:0019083|GO:0019843|GO:0022627|GO:0044267	protein-coding	ribosomal protein S4, Y-linked 1	chrY	2709527	2734997
RPS6	ENSG00000137154	6194	0	0	-2.93284	-1.5523	2.93284	down	S6	GO:0000028|GO:0000184|GO:0003735|GO:0005515|GO:0005634|GO:0005730|GO:0005737|GO:0005829|GO:0006364|GO:0006412|GO:0006413|GO:0006414|GO:0006415|GO:0006614|GO:0008286|GO:0010467|GO:0015935|GO:0016032|GO:0016070|GO:0016071|GO:0019058|GO:0019083|GO:0019901|GO:0022627|GO:0030529|GO:0031929|GO:0042274|GO:0042593|GO:0043065|GO:0044267	protein-coding	ribosomal protein S6	chr9	19376254	19380235
RPS8	ENSG00000142937	6202	0	0	-3.1138	-1.63868	3.1138	down	S8	GO:0000184|GO:0000462|GO:0003735|GO:0005737|GO:0005829|GO:0006412|GO:0006413|GO:0006414|GO:0006415|GO:0006614|GO:0010467|GO:0016032|GO:0016070|GO:0016071|GO:0019058|GO:0019083|GO:0022627|GO:0030529|GO:0044267	protein-coding	ribosomal protein S8	chr1	45241246	45244412
RPS9	ENSG00000170889	6203	0	0	-6.65107	-2.73359	6.65107	down	S9	GO:0000184|GO:0003735|GO:0005515|GO:0005730|GO:0005737|GO:0005829|GO:0005840|GO:0006412|GO:0006413|GO:0006414|GO:0006415|GO:0006417|GO:0006614|GO:0008284|GO:0010467|GO:0016032|GO:0016070|GO:0016071|GO:0019058|GO:0019083|GO:0019843|GO:0022627|GO:0030529|GO:0044267|GO:0045182	protein-coding	ribosomal protein S9	chr19	54704726	54711515
RPS9P2		267009	0	0	-4.84921	-2.27775	4.84921	down	RPS9_3_1753|bA12M9.1		pseudo	ribosomal protein S9 pseudogene 2	chr22	41460000	41460709
RPSAP15	ENSG00000237506	220885	0	0	-2.7798	-1.47498	2.7798	down	LAMR1P15|LAMRL5|RPSA_25_1791		pseudo	ribosomal protein SA pseudogene 15	chrX	86958273	86959306
RPSAP17		100270873	0	0	-3.09204	-1.62856	3.09204	down	RPSA_3_103		pseudo	ribosomal protein SA pseudogene 17	chr1	154350602	154351645
RPSAP19		730029	0	0	-14.2952	-3.83746	14.2952	down	RPSA_2_81		pseudo	ribosomal protein SA pseudogene 19	chr1	102251822	102252854
RPSAP45		728562	0	0	-2.81511	-1.49319	2.81511	down	RPSA_11_739		pseudo	ribosomal protein SA pseudogene 45	chr6	112676954	112677956
RPUSD2	ENSG00000166133	27079	0	0	-3.25336	-1.70193	3.25336	down	C15orf19|C18B11	GO:0001522|GO:0003674|GO:0003723|GO:0005575|GO:0008150|GO:0009982	protein-coding	RNA pseudouridylate synthase domain containing 2	chr15	40861531	40866661
RRAGA	ENSG00000155876	10670	5.44566e-09	2.06739e-08	-4.49803	-2.16929	4.49803	down	FIP-1|FIP1|RAGA	GO:0005515|GO:0005525|GO:0005634|GO:0005737|GO:0005764|GO:0005765|GO:0005794|GO:0006915|GO:0008219|GO:0019048|GO:0032008|GO:0034613|GO:0042803|GO:0043231|GO:0045919|GO:0046982|GO:0051219|GO:0071230	protein-coding	Ras-related GTP binding A	chr9	19049372	19051021
RRAS	ENSG00000126458	6237	1.41635e-07	4.87279e-07	-2.58924	-1.37253	2.58924	down		GO:0003924|GO:0005515|GO:0005525|GO:0005886|GO:0007265|GO:0007268|GO:0007411|GO:0019003|GO:0030336|GO:0045766	protein-coding	related RAS viral (r-ras) oncogene homolog	chr19	50138552	50143400
RRAS2	ENSG00000133818	22800	0	0	-5.61944	-2.49043	5.61944	down	TC21	GO:0003924|GO:0005515|GO:0005525|GO:0005783|GO:0005886|GO:0007265|GO:0030335	protein-coding	related RAS viral (r-ras) oncogene homolog 2	chr11	14299466	14386052
RRBP1	ENSG00000125844	6238	1.95399e-13	9.55731e-13	-2.62133	-1.3903	2.62133	down	ES/130|ES130|RRp|hES	GO:0004872|GO:0005783|GO:0005840|GO:0006412|GO:0007165|GO:0015031|GO:0030176	protein-coding	ribosome binding protein 1	chr20	17594323	17662928
RSRC2	ENSG00000111011	65117	0	0	-6.07418	-2.60269	6.07418	down			protein-coding	arginine/serine-rich coiled-coil 2	chr12	122989190	123011560
RTN4R	ENSG00000040608	65078	0	0	-3.07437	-1.62029	3.07437	down	NGR|NOGOR	GO:0004872|GO:0005515|GO:0005783|GO:0005886|GO:0007409|GO:0009986|GO:0016020|GO:0031225|GO:0048011|GO:0050770|GO:0050771	protein-coding	reticulon 4 receptor	chr22	20228938	20255816
RTTN	ENSG00000176225	25914	0.000275618	0.000728453	-2.61237	-1.38536	2.61237	down		GO:0005737|GO:0007368|GO:0036064	protein-coding	rotatin	chr18	67671043	67872962
RYK	ENSG00000163785	6259	0	0	-3.05511	-1.61123	3.05511	down	D3S3195|JTK5|JTK5A|RYK1	GO:0004713|GO:0004714|GO:0004888|GO:0005109|GO:0005515|GO:0005524|GO:0005634|GO:0005737|GO:0005887|GO:0006468|GO:0007165|GO:0007411|GO:0016020|GO:0016021|GO:0016055|GO:0017147|GO:0022038|GO:0030182|GO:0031175|GO:0042813|GO:0043410|GO:0048705|GO:0048843|GO:0050919|GO:0071679	protein-coding	receptor-like tyrosine kinase	chr3	133875978	133969586
S100A11	ENSG00000163191	6282	0	0	-4.41906	-2.14374	4.41906	down	MLN70|S100C	GO:0001726|GO:0005509|GO:0005515|GO:0005634|GO:0005730|GO:0005737|GO:0007165|GO:0008156|GO:0008285|GO:0042803|GO:0044548|GO:0048306	protein-coding	S100 calcium binding protein A11	chr1	152004982	152009511
S100A12	ENSG00000163221	6283	0	0	-4.55438	-2.18726	4.55438	down	CBAF1|CAGC|CGRP|ENRAGE|MRP-6|MRP6|p6	GO:0002548|GO:0005507|GO:0005509|GO:0005515|GO:0005576|GO:0005634|GO:0005737|GO:0005829|GO:0005856|GO:0005886|GO:0006805|GO:0006954|GO:0008270|GO:0030593|GO:0031640|GO:0042742|GO:0043123|GO:0043406|GO:0045087|GO:0045576|GO:0050663|GO:0050729|GO:0050786|GO:0050832|GO:0051092	protein-coding	S100 calcium binding protein A12	chr1	153346184	153348075
SAFB	ENSG00000160633	6294	0	0	-2.85144	-1.51169	2.85144	down	HAP|HET|SAF-B1|SAFB1	GO:0000166|GO:0001047|GO:0003682|GO:0003690|GO:0003723|GO:0005515|GO:0005634|GO:0005730|GO:0006325|GO:0006351|GO:0030520|GO:0040007|GO:0042445|GO:0045944	protein-coding	scaffold attachment factor B	chr19	5623046	5668489
SAMD4B	ENSG00000179134	55095	0.0179045	0.0394421	-2.53454	-1.34172	2.53454	down	SMGB|hSmaug2	GO:0005634|GO:0005737|GO:0006351|GO:0006355	protein-coding	sterile alpha motif domain containing 4B	chr19	39833108	39875537
SAMD9	ENSG00000205413	54809	0	0	-4.09417	-2.03357	4.09417	down	C7orf5|DRIF1|NFTC|OEF1|OEF2	GO:0005737|GO:0043231	protein-coding	sterile alpha motif domain containing 9	chr7	92728826	92747336
SAT2	ENSG00000141504	112483	0.000636078	0.00162445	-3.0989	-1.63176	3.0989	down	SSAT2	GO:0004145|GO:0005737|GO:0009447	protein-coding	spermidine/spermine N1-acetyltransferase family member 2	chr17	7529556	7531194
SATB2	ENSG00000119042	23314	1.32518e-29	9.57409e-29	-2.84827	-1.51009	2.84827	down		GO:0000118|GO:0000122|GO:0001764|GO:0002076|GO:0003682|GO:0003700|GO:0005515|GO:0005634|GO:0005667|GO:0005730|GO:0005737|GO:0006338|GO:0006351|GO:0009880|GO:0016363|GO:0043565|GO:0045944|GO:0048704|GO:0051216|GO:0060021|GO:0071310	protein-coding	SATB homeobox 2	chr2	200134223	200335989
SBSN	ENSG00000189001	374897	0	0	-3.01996	-1.59453	3.01996	down	UNQ698	GO:0005576|GO:0005737	protein-coding	suprabasin	chr19	36014269	36019253
SCAF1	ENSG00000126461	58506	0	0	-2.8472	-1.50954	2.8472	down	SRA1	GO:0003723|GO:0005634|GO:0006366|GO:0006397|GO:0008380|GO:0019904	protein-coding	SR-related CTD-associated factor 1	chr19	50145382	50161906
SCAF4	ENSG00000156304	57466	0	0	-5.26582	-2.39666	5.26582	down	SFRS15|SRA4	GO:0000166|GO:0003723|GO:0005634|GO:0005730	protein-coding	SR-related CTD-associated factor 4	chr21	33043313	33104431
SCARNA2	ENSG00000270066	677766	0	0	-4.7152	-2.23732	4.7152	down	HBII-382|mgU2-25/61		miscRNA	small Cajal body-specific RNA 2	chr1	109642815	109643234
SCARNA6		677772	0	0	-3.05915	-1.61313	3.05915	down	U88		miscRNA	small Cajal body-specific RNA 6	chr2	234197322	234197587
SCARNA7		677767	0	0	-11.2784	-3.49549	11.2784	down	U90		miscRNA	small Cajal body-specific RNA 7	chr3	160232695	160233024
SCARNA9		619383	0	0	-6.26571	-2.64748	6.26571	down	Z32|mgU2-19/30		miscRNA	small Cajal body-specific RNA 9	chr11	93454680	93455032
SCGB2A1	ENSG00000124939	4246	1.82343e-08	6.67494e-08	-3.22933	-1.69124	3.22933	down	LPHC|LPNC|MGB2|UGB3	GO:0005497|GO:0005575|GO:0008150	protein-coding	secretoglobin, family 2A, member 1	chr11	61976140	61981411
SCML2	ENSG00000102098	10389	0	0	-3.39587	-1.76378	3.39587	down		GO:0003677|GO:0003700|GO:0005634|GO:0006351|GO:0009653|GO:0031519	protein-coding	sex comb on midleg-like 2 (Drosophila)	chrX	18257433	18372844
SCN3B	ENSG00000166257	55800	0	0	-2.77059	-1.47019	2.77059	down	HSA243396|SCNB3	GO:0001518|GO:0005248|GO:0005886|GO:0006814|GO:0007411|GO:0010460|GO:0010765|GO:0016021|GO:0017080|GO:0019233|GO:0030018|GO:0035725|GO:0044325|GO:0051899|GO:0060048|GO:0060371|GO:0060373|GO:0072659|GO:0086002|GO:0086005|GO:0086006|GO:0086010|GO:0086012|GO:0086014|GO:0086070|GO:0086091|GO:2000649	protein-coding	sodium channel, voltage-gated, type III, beta subunit	chr11	123499895	123525315
SCNN1A	ENSG00000111319	6337	0	0	-3.02047	-1.59477	3.02047	down	BESC2|ENaCa|ENaCalpha|SCNEA|SCNN1	GO:0003779|GO:0005515|GO:0005886|GO:0006814|GO:0007588|GO:0009897|GO:0015280|GO:0016324|GO:0030864|GO:0034220|GO:0034706|GO:0050699|GO:0050896|GO:0050909|GO:0055085	protein-coding	sodium channel, non-voltage-gated 1 alpha subunit	chr12	6456009	6486523
SCNN1G	ENSG00000166828	6340	1.81977e-07	6.20541e-07	-3.56976	-1.83583	3.56976	down	BESC3|ENaCg|ENaCgamma|PHA1|SCNEG	GO:0005272|GO:0005515|GO:0005886|GO:0005887|GO:0006814|GO:0007588|GO:0009897|GO:0015280|GO:0016324|GO:0034220|GO:0034706|GO:0050699|GO:0050896|GO:0050909|GO:0055085	protein-coding	sodium channel, non-voltage-gated 1, gamma subunit	chr16	23194040	23228200
SDCCAG3	ENSG00000165689	10807	0	0	-2.78908	-1.47979	2.78908	down	NY-CO-3	GO:0005737	protein-coding	serologically defined colon cancer antigen 3	chr9	139296374	139305054
SEC14L2	ENSG00000100003	23541	0	0	-3.48079	-1.79942	3.48079	down	C22orf6|SPF|TAP|TAP1	GO:0005215|GO:0005543|GO:0005634|GO:0005737|GO:0006351|GO:0008431|GO:0016021|GO:0045540|GO:0045893	protein-coding	SEC14-like 2 (S. cerevisiae)	chr22	30792930	30825041
SEC63	ENSG00000025796	11231	0	0	-2.90716	-1.53961	2.90716	down	DNAJC23|ERdj2|PRO2507|SEC63L	GO:0001889|GO:0004872|GO:0005515|GO:0005783|GO:0005789|GO:0006612|GO:0006614|GO:0006620|GO:0006807|GO:0008565|GO:0010259|GO:0016020|GO:0016021|GO:0031204|GO:0072001	protein-coding	SEC63 homolog (S. cerevisiae)	chr6	108188960	108279482
SEL1L3	ENSG00000091490	23231	0	0	-3.114	-1.63877	3.114	down	Sel-1L3	GO:0016021	protein-coding	sel-1 suppressor of lin-12-like 3 (C. elegans)	chr4	25749049	25864610
SEMG1	ENSG00000124233	6406	0	0	-3.28156	-1.71438	3.28156	down	CT103|SEMG|SGI|dJ172H20.2	GO:0005198|GO:0005515|GO:0005576|GO:0005615|GO:0007320|GO:0019953|GO:0030141	protein-coding	semenogelin I	chr20	43835638	43838414
SEPT7		989	0	0	-4.00625	-2.00225	4.00625	down	CDC10|CDC3|NBLA02942|SEPT7A	GO:0000777|GO:0000910|GO:0001725|GO:0005198|GO:0005515|GO:0005525|GO:0005634|GO:0005730|GO:0005737|GO:0005819|GO:0005886|GO:0007067|GO:0015629|GO:0015630|GO:0016324|GO:0016476|GO:0030496|GO:0031105|GO:0032154|GO:0035085|GO:0042802|GO:0043679|GO:0045202|GO:0051291|GO:0060271	protein-coding	septin 7	chr7	35840596	35946715
SEPT9	ENSG00000184640	10801	0	0	-13.5607	-3.76136	13.5607	down	AF17q25|MSF|MSF1|NAPB|PNUTL4|SINT1|SeptD1	GO:0001725|GO:0003924|GO:0005515|GO:0005525|GO:0005737|GO:0005874|GO:0006184|GO:0007049|GO:0015629|GO:0048471|GO:0051291|GO:0051301	protein-coding	septin 9	chr17	75277492	75496678
SERPINA5	ENSG00000188488	5104	0.000383018	0.000999601	-2.92383	-1.54786	2.92383	down	PAI-3|PAI3|PCI|PCI-B|PLANH3|PROCI	GO:0001972|GO:0002020|GO:0002080|GO:0004867|GO:0005539|GO:0005576|GO:0005615|GO:0006869|GO:0007283|GO:0007342|GO:0008201|GO:0009897|GO:0010951|GO:0016020|GO:0030162|GO:0031091|GO:0031094|GO:0031210|GO:0032190|GO:0036024|GO:0036025|GO:0036026|GO:0036027|GO:0036028|GO:0036029|GO:0036030|GO:0043234|GO:0045861|GO:0070062|GO:0097181|GO:0097182|GO:0097183	protein-coding	serpin peptidase inhibitor, clade A (alpha-1 antiproteinase, antitrypsin), member 5	chr14	95047706	95059457
SETD2	ENSG00000181555	29072	0	0	-3.8133	-1.93104	3.8133	down	HBP231|HIF-1|HIP-1|HYPB|KMT3A|SET2|p231HBP	GO:0001525|GO:0001763|GO:0001843|GO:0005515|GO:0005634|GO:0005694|GO:0006298|GO:0006355|GO:0006368|GO:0010793|GO:0018024|GO:0030900|GO:0034728|GO:0035441|GO:0048332|GO:0048701|GO:0048864|GO:0060039|GO:0060669|GO:0060977|GO:0097198	protein-coding	SET domain containing 2	chr3	47057898	47205467
SETP18		646817	7.96283e-08	2.78899e-07	-2.85777	-1.51489	2.85777	down			pseudo	SET pseudogene 18	chr1	92540093	92540968
SETP20		389217	2.38112e-08	8.65006e-08	-2.57802	-1.36626	2.57802	down			pseudo	SET pseudogene 20	chr4	110474402	110475250
SETX	ENSG00000107290	23064	0	0	-4.14671	-2.05197	4.14671	down	ALS4|AOA2|SCAR1|bA479K20.2	GO:0003677|GO:0003678|GO:0005524|GO:0005634|GO:0005654|GO:0005730|GO:0005737|GO:0006302|GO:0006369|GO:0006396|GO:0007623|GO:0008219|GO:0032508	protein-coding	senataxin	chr9	135136827	135230372
SFPQ	ENSG00000116560	6421	0	0	-6.07455	-2.60278	6.07455	down	POMP100|PSF	GO:0000122|GO:0000166|GO:0000380|GO:0003677|GO:0003723|GO:0005515|GO:0005654|GO:0005737|GO:0006281|GO:0006310|GO:0006351|GO:0006397|GO:0008380|GO:0016363|GO:0042382	protein-coding	splicing factor proline/glutamine-rich	chr1	35641981	35658743
SGCZ	ENSG00000185053	137868	1.17633e-06	3.7849e-06	-2.63505	-1.39783	2.63505	down	ZSG1	GO:0005737|GO:0005856|GO:0016012|GO:0016021|GO:0042383|GO:0046716|GO:0055001|GO:0061024	protein-coding	sarcoglycan, zeta	chr8	13947373	15095792
SGMS2	ENSG00000164023	166929	0	0	-4.88518	-2.28841	4.88518	down	SMS2	GO:0005794|GO:0005886|GO:0005887|GO:0006665|GO:0006686|GO:0016301|GO:0030148|GO:0030173|GO:0033188|GO:0044281|GO:0045203|GO:0047493	protein-coding	sphingomyelin synthase 2	chr4	108745721	108836204
SGPP1	ENSG00000126821	81537	0	0	-3.00017	-1.58504	3.00017	down	SPPase1	GO:0005789|GO:0006665|GO:0006668|GO:0006670|GO:0006915|GO:0016021|GO:0030148|GO:0042392|GO:0044281	protein-coding	sphingosine-1-phosphate phosphatase 1	chr14	64150935	64194756
SGPP2		130367	0	0	-6.9806	-2.80335	6.9806	down	SPP2	GO:0005783|GO:0005789|GO:0006665|GO:0006670|GO:0016021|GO:0030148|GO:0042392|GO:0044281	protein-coding	sphingosine-1-phosphate phosphatase 2	chr2	223289322	223423617
SH2D5	ENSG00000189410	400745	0	0	-2.85434	-1.51316	2.85434	down			protein-coding	SH2 domain containing 5	chr1	21046225	21059330
SH3BP4	ENSG00000130147	23677	0	0	-4.02889	-2.01038	4.02889	down	BOG25|TTP	GO:0005092|GO:0005515|GO:0005634|GO:0005737|GO:0005905|GO:0006897|GO:0008285|GO:0010508|GO:0017016|GO:0030136|GO:0030308|GO:0032007|GO:0034260|GO:0042802|GO:0043090|GO:0050790|GO:0061462|GO:0071230	protein-coding	SH3-domain binding protein 4	chr2	235860628	235964358
SHBG	ENSG00000129214	6462	1.61763e-10	6.76035e-10	-5.04267	-2.33419	5.04267	down	ABP|SBP|TEBG	GO:0005497|GO:0005576|GO:0007285|GO:0009914|GO:0042803	protein-coding	sex hormone-binding globulin	chr17	7517382	7536700
SHMT2	ENSG00000182199	6472	1.72085e-13	8.44548e-13	-2.78517	-1.47777	2.78517	down	GLYA|SHMT	GO:0003682|GO:0004372|GO:0005739|GO:0005743|GO:0005758|GO:0005759|GO:0006564|GO:0006730|GO:0008284|GO:0008732|GO:0015630|GO:0016597|GO:0019264|GO:0030170|GO:0035999|GO:0042645|GO:0042802|GO:0051289	protein-coding	serine hydroxymethyltransferase 2 (mitochondrial)	chr12	57623356	57628718
SIPA1L3	ENSG00000105738	23094	0	0	-2.88686	-1.5295	2.88686	down	SPAL3	GO:0005096|GO:0051056	protein-coding	signal-induced proliferation-associated 1 like 3	chr19	38397868	38699008
SIRPB2	ENSG00000196209	284759	0	0	-5.64702	-2.49749	5.64702	down	PTPN1L|PTPNS1L3|dJ776F14.2	GO:0016021	protein-coding	signal-regulatory protein beta 2	chr20	1455236	1472233
SKP1P1		6922	0	0	-3.2711	-1.70977	3.2711	down	EMC19|OCP2|TCEB1L|TCEB1P|TCEB1P1		pseudo	S-phase kinase-associated protein 1 pseudogene 1	chr7	65887829	65888973
SLA2	ENSG00000101082	84174	0	0	-6.46522	-2.6927	6.46522	down	C20orf156|MARS|SLAP-2|SLAP2	GO:0000122|GO:0005070|GO:0005515|GO:0005737|GO:0005770|GO:0005886|GO:0010008|GO:0016023|GO:0019724|GO:0030522|GO:0042110|GO:0047485|GO:0050776|GO:0050849|GO:0050851|GO:0050869	protein-coding	Src-like-adaptor 2	chr20	35240924	35274619
SLC10A3	ENSG00000126903	8273	0	0	-2.98988	-1.58009	2.98988	down	DXS253E|P3	GO:0006814|GO:0008508|GO:0016021|GO:0032526	protein-coding	solute carrier family 10, member 3	chrX	153715650	153719002
SLC22A2	ENSG00000112499	6582	5.73608e-12	2.60741e-11	-3.06033	-1.61369	3.06033	down	2020-10-02	GO:0005496|GO:0005886|GO:0005887|GO:0006855|GO:0007268|GO:0007269|GO:0007589|GO:0008513|GO:0015101|GO:0015220|GO:0015651|GO:0015695|GO:0016020|GO:0016323|GO:0042136|GO:0044281|GO:0051608|GO:0055085	protein-coding	solute carrier family 22 (organic cation transporter), member 2	chr6	160637794	160679963
SLC22A7	ENSG00000137204	10864	0	0	-2.97255	-1.5717	2.97255	down	NLT|OAT2	GO:0005886|GO:0005887|GO:0015347|GO:0015711|GO:0016020|GO:0016323|GO:0035634|GO:0055085	protein-coding	solute carrier family 22 (organic anion transporter), member 7	chr6	43265998	43273276
SLC23A2	ENSG00000089057	9962	8.00693e-13	3.7879e-12	-2.71428	-1.44057	2.71428	down	NBTL1|SLC23A1|SVCT2|YSPL2	GO:0005737|GO:0005886|GO:0005887|GO:0006139|GO:0006766|GO:0006767|GO:0006979|GO:0008520|GO:0008523|GO:0009925|GO:0015205|GO:0015229|GO:0015851|GO:0015882|GO:0015993|GO:0016020|GO:0016021|GO:0016323|GO:0016324|GO:0019852|GO:0044281|GO:0070890|GO:0070904	protein-coding	solute carrier family 23 (ascorbic acid transporter), member 2	chr20	4833002	4990939
SLC25A39	ENSG00000013306	51629	0	0	-3.36799	-1.75189	3.36799	down	CGI69	GO:0005743|GO:0006783|GO:0006810|GO:0016021	protein-coding	solute carrier family 25, member 39	chr17	42396993	42402217
SLC25A5P2		344371	0.000690094	0.00175546	-4.19784	-2.06965	4.19784	down			pseudo	solute carrier family 25 (mitochondrial carrier; adenine nucleotide translocator), member 5 pseudogene 2	chr2	34064589	34065809
SLC26A10	ENSG00000135502	65012	0	0	-4.88452	-2.28822	4.88452	down		GO:0008272|GO:0015116|GO:0015297|GO:0016021	protein-coding	solute carrier family 26, member 10	chr12	58013693	58019934
SLC2A7	ENSG00000197241	155184	0	0	-3.76668	-1.91329	3.76668	down	GLUT7	GO:0005886|GO:0008643|GO:0016021|GO:0022891|GO:0055085	protein-coding	solute carrier family 2 (facilitated glucose transporter), member 7	chr1	9063359	9086404
SLC35C2	ENSG00000080189	51006	0	0	-3.0532	-1.61032	3.0532	down	BA394O2.1|C20orf5|CGI-15|OVCOV1	GO:0005793|GO:0005801|GO:0006810|GO:0010629|GO:0016021|GO:0036066|GO:0045747	protein-coding	solute carrier family 35 (GDP-fucose transporter), member C2	chr20	44978177	44993064
SLC38A3		10991	0	0	-4.27211	-2.09495	4.27211	down	G17|NAT1|SN1	GO:0005290|GO:0005886|GO:0005887|GO:0006811|GO:0006814|GO:0006865|GO:0006867|GO:0006868|GO:0015180|GO:0015182|GO:0015186|GO:0015293|GO:0015297|GO:0015808|GO:0015817|GO:0055085	protein-coding	solute carrier family 38, member 3	chr3	50242692	50258406
SLC38A4	ENSG00000139209	55089	5.55112e-15	2.92971e-14	-2.83069	-1.50115	2.83069	down	ATA3|NAT3|PBAT	GO:0005886|GO:0006811|GO:0006814|GO:0006865|GO:0015171|GO:0015293|GO:0016021|GO:0055085	protein-coding	solute carrier family 38, member 4	chr12	47158544	47219780
SLC41A1	ENSG00000133065	254428	0	0	-4.94713	-2.30659	4.94713	down	MgtE	GO:0005886|GO:0008324|GO:0016021|GO:0055085	protein-coding	solute carrier family 41 (magnesium transporter), member 1	chr1	205758221	205782161
SLC46A1	ENSG00000076351	113235	0	0	-2.87433	-1.52323	2.87433	down	G21|HCP1|PCFT	GO:0005542|GO:0005737|GO:0005886|GO:0006766|GO:0006767|GO:0006879|GO:0008517|GO:0015232|GO:0015884|GO:0016021|GO:0016324|GO:0044281|GO:0046655|GO:0055085	protein-coding	solute carrier family 46 (folate transporter), member 1	chr17	26721661	26733230
SLC4A11	ENSG00000088836	83959	0	0	-3.44361	-1.78392	3.44361	down	BTR1|CDPD1|CHED2|NABC1|dJ794I6.2	GO:0005272|GO:0005452|GO:0006814|GO:0015106|GO:0015252|GO:0015293|GO:0015701|GO:0015992|GO:0016021|GO:0016323|GO:0030003|GO:0035445|GO:0035725|GO:0042044|GO:0046713|GO:0046715|GO:0046983	protein-coding	solute carrier family 4, sodium borate transporter, member 11	chr20	3208063	3219887
SLC52A1	ENSG00000132517	55065	0	0	-4.00262	-2.00095	4.00262	down	GPCR42|GPR172B|PAR2|RBFVD|RFT1|RFVT1|hRFT1	GO:0001618|GO:0005887|GO:0032217|GO:0032218	protein-coding	solute carrier family 52 (riboflavin transporter), member 1	chr17	4935897	4955304
SLC5A5	ENSG00000105641	6528	1.82077e-14	9.36797e-14	-2.75367	-1.46135	2.75367	down	NIS|TDH1	GO:0005634|GO:0005886|GO:0006590|GO:0006810|GO:0006811|GO:0008507|GO:0015111|GO:0015705|GO:0016021|GO:0034641|GO:0044281|GO:0055085|GO:0071320|GO:0071371	protein-coding	solute carrier family 5 (sodium/iodide cotransporter), member 5	chr19	17982782	18005983
SLC7A10	ENSG00000130876	56301	0	0	-5.84182	-2.54642	5.84182	down	HASC-1|asc-1	GO:0005886|GO:0005887|GO:0006811|GO:0006865|GO:0007596|GO:0015175|GO:0015194|GO:0015804|GO:0015825|GO:0016020|GO:0042941|GO:0042942|GO:0050900|GO:0055085	protein-coding	solute carrier family 7 (neutral amino acid transporter light chain, asc system), member 10	chr19	33699570	33716756
SLC8A1	ENSG00000183023	6546	0	0	-2.93334	-1.55254	2.93334	down	NCX1	GO:0001666|GO:0001892|GO:0002026|GO:0002027|GO:0002028|GO:0003007|GO:0005432|GO:0005516|GO:0005739|GO:0005874|GO:0005886|GO:0005887|GO:0006811|GO:0006936|GO:0007584|GO:0007596|GO:0008092|GO:0009749|GO:0009791|GO:0010763|GO:0010881|GO:0014704|GO:0014829|GO:0016323|GO:0021537|GO:0030018|GO:0030315|GO:0030506|GO:0033198|GO:0034614|GO:0035050|GO:0042383|GO:0042493|GO:0042542|GO:0043197|GO:0044325|GO:…	protein-coding	solute carrier family 8 (sodium/calcium exchanger), member 1	chr2	40339286	40739575
SLCO2A1	ENSG00000174640	6578	0	0	-2.9891	-1.57971	2.9891	down	MATR1|OATP2A1|PGT|PHOAR2|SLC21A2	GO:0005319|GO:0005886|GO:0005887|GO:0006869|GO:0015132|GO:0016020|GO:0043252|GO:0055085	protein-coding	solute carrier organic anion transporter family, member 2A1	chr3	133651540	133748920
SLCO5A1	ENSG00000137571	81796	0	0	-3.59349	-1.84539	3.59349	down	OATP-J|OATP-RP4|OATP5A1|OATPRP4|SLC21A15	GO:0005215|GO:0005886|GO:0016021	protein-coding	solute carrier organic anion transporter family, member 5A1	chr8	70584568	70747299
SMARCA4	ENSG00000127616	6597	0	0	-3.6134	-1.85336	3.6134	down	BAF190|BAF190A|BRG1|MRD16|RTPS2|SNF2|SNF2L4|SNF2LB|SWI2|hSNF2b	GO:0000122|GO:0000790|GO:0000792|GO:0000902|GO:0000977|GO:0001105|GO:0001570|GO:0001832|GO:0001835|GO:0001889|GO:0002039|GO:0003407|GO:0003682|GO:0003713|GO:0003714|GO:0004386|GO:0005515|GO:0005524|GO:0005634|GO:0005719|GO:0005726|GO:0006337|GO:0006338|GO:0006346|GO:0006357|GO:0007070|GO:0007403|GO:0008094|GO:0010424|GO:0016514|GO:0019827|GO:0030198|GO:0030216|GO:0030308|GO:0030900|GO:0030902|GO:…	protein-coding	SWI/SNF related, matrix associated, actin dependent regulator of chromatin, subfamily a, member 4	chr19	11071598	11172958
SMARCC1	ENSG00000173473	6599	0	0	-3.32728	-1.73435	3.32728	down	BAF155|CRACC1|Rsc8|SRG3|SWI3	GO:0001741|GO:0003677|GO:0003682|GO:0003713|GO:0005515|GO:0005634|GO:0005730|GO:0006337|GO:0006338|GO:0006351|GO:0006357|GO:0007399|GO:0008286|GO:0009887|GO:0016514|GO:0045893|GO:0045944|GO:0047485|GO:0071564|GO:0071565|GO:0071778	protein-coding	SWI/SNF related, matrix associated, actin dependent regulator of chromatin, subfamily c, member 1	chr3	47627378	47823596
SMG7	ENSG00000116698	9887	0	0	-3.45425	-1.78837	3.45425	down	C1orf16|EST1C|SGA56M	GO:0000184|GO:0005515|GO:0005634|GO:0005737|GO:0005829|GO:0006406|GO:0010467|GO:0016070|GO:0016071|GO:0035303|GO:0045111|GO:0051721	protein-coding	SMG7 nonsense mediated mRNA decay factor	chr1	183441506	183523328
SMN2	ENSG00000205571	6607	0	0	-4.74756	-2.24719	4.74756	down	BCD541|C-BCD541|GEMIN1|SMNC|TDRD16B	GO:0000245|GO:0000387|GO:0003723|GO:0005515|GO:0005654|GO:0005681|GO:0005737|GO:0005829|GO:0007399|GO:0008219|GO:0010467|GO:0016070|GO:0034660|GO:0042802|GO:0097504	protein-coding	survival of motor neuron 2, centromeric	chr5	69140557	69416666
SMOC2	ENSG00000112562	64094	0	0	-3.66087	-1.87219	3.66087	down	DTDP1|MST117|MSTP117|MSTP140|SMAP2|bA270C4A.1|bA37D8.1|dJ421D16.1	GO:0005509|GO:0005604|GO:0005614|GO:0007165|GO:0008201|GO:0010811|GO:0030198	protein-coding	SPARC related modular calcium binding 2	chr6	168841831	169068674
SMTNL1	ENSG00000214872	219537	0	0	-3.38388	-1.75868	3.38388	down	CHASM	GO:0005516|GO:0005634|GO:0005737|GO:0031430|GO:0031674|GO:0043292|GO:0045907|GO:0045908	protein-coding	smoothelin-like 1	chr11	57310114	57317747
SNHG15	ENSG00000232956	285958	0	0	-2.81025	-1.4907	2.81025	down	C7orf40		ncRNA	small nucleolar RNA host gene 15 (non-protein coding)	chr7	45022627	45026259
SNORA10		574042	5.37708e-05	0.000151667	-2.9424	-1.55699	2.9424	down	ACA10		snoRNA	small nucleolar RNA, H/ACA box 10	chr16	2012335	2012467
SNORA14B		677802	9.01588e-05	0.000249223	-3.16153	-1.66062	3.16153	down	ACA14b		snoRNA	small nucleolar RNA, H/ACA box 14B	chr1	235291118	235291252
SNORA24	ENSG00000269893	677809	0.00169311	0.00415694	-2.73707	-1.45263	2.73707	down	ACA24		snoRNA	small nucleolar RNA, H/ACA box 24	chr4	119200345	119200475
SNORA4		619568	2.0433e-05	5.95267e-05	-2.73575	-1.45194	2.73575	down	ACA4		snoRNA	small nucleolar RNA, H/ACA box 4	chr3	186505402	186505538
SNORA48		652965	0.00564068	0.0131098	-2.83068	-1.50115	2.83068	down	ACA48		snoRNA	small nucleolar RNA, H/ACA box 48	chr17	7478031	7478165
SNORA67		26781	7.10368e-08	2.49735e-07	-2.55718	-1.35455	2.55718	down	RNU67|U67		snoRNA	small nucleolar RNA, H/ACA box 67	chr17	7481273	7481409
SNORA71B	ENSG00000235408	26776	0	0	-3.07831	-1.62214	3.07831	down	RNU71B|U71b		snoRNA	small nucleolar RNA, H/ACA box 71B	chr20	37053843	37053978
SNORA72		26775	4.80466e-05	0.00013609	-3.07095	-1.61869	3.07095	down	RNU72|U72		snoRNA	small nucleolar RNA, H/ACA box 72	chr8	99054314	99054445
SNORD15A		6079	4.44089e-16	2.47219e-15	-6.86189	-2.77861	6.86189	down	RNU15A|SNORNA|U15A		snoRNA	small nucleolar RNA, C/D box 15A	chr11	75111435	75111582
SNORD17		692086	0	0	-3.74213	-1.90386	3.74213	down	HBI-43		snoRNA	small nucleolar RNA, C/D box 17	chr20	17943353	17943589
SNORD18B		595099	0.00420518	0.00991274	-2.50468	-1.32463	2.50468	down	U18B		snoRNA	small nucleolar RNA, C/D box 18B	chr15	66794360	66794429
SNORD3B-1	ENSG00000265185	26851	0	0	-9.26377	-3.2116	9.26377	down	RNU3A1|U3a|U3b1|U3b2		snoRNA	small nucleolar RNA, C/D box 3B-1	chr17	18965225	18965441
SNORD3B-2	ENSG00000262074	780852	0	0	-9.28199	-3.21443	9.28199	down	U3-2B|U3b2		snoRNA	small nucleolar RNA, C/D box 3B-2	chr17	18967233	18967449
SNORD4B		26772	1.89115e-11	8.35025e-11	-5.96738	-2.5771	5.96738	down	RNU101B|Z17B		snoRNA	small nucleolar RNA, C/D box 4B	chr17	27050699	27050772
SNORD97		692223	0.0131496	0.0293986	-2.71434	-1.4406	2.71434	down	U97		snoRNA	small nucleolar RNA, C/D box 97	chr11	10823014	10823155
SNRNP70	ENSG00000104852	6625	0	0	-5.47306	-2.45235	5.47306	down	RNPU1Z|RPU1|SNRP70|Snp1|U1-70K|U170K|U1AP|U1RNP	GO:0000166|GO:0000398|GO:0003723|GO:0005515|GO:0005634|GO:0005654|GO:0005681|GO:0006397|GO:0008380|GO:0010467|GO:0016607|GO:0043484	protein-coding	small nuclear ribonucleoprotein 70kDa (U1)	chr19	49588465	49611870
SNRPG	ENSG00000143977	6637	0.012605	0.0282356	-2.58503	-1.37018	2.58503	down	SMG|Sm-G	GO:0000245|GO:0000387|GO:0000398|GO:0003723|GO:0005515|GO:0005654|GO:0005681|GO:0005683|GO:0005689|GO:0005829|GO:0006366|GO:0006369|GO:0008334|GO:0008380|GO:0010467|GO:0016070|GO:0030532|GO:0031124|GO:0034660|GO:0071013	protein-coding	small nuclear ribonucleoprotein polypeptide G	chr2	70508506	70520869
SNTB2	ENSG00000168807	6645	0	0	-3.02523	-1.59705	3.02523	down	D16S2531E|EST25263|SNT2B2|SNT3|SNTL	GO:0003779|GO:0005515|GO:0005516|GO:0005543|GO:0005737|GO:0005874|GO:0016010|GO:0016020|GO:0030054|GO:0030658|GO:0043234|GO:0045202	protein-coding	syntrophin, beta 2 (dystrophin-associated protein A1, 59kDa, basic component 2)	chr16	69221050	69342955
SNTN		132203	0	0	-2.84844	-1.51017	2.84844	down	S100A1L|S100AL|sentan	GO:0005509|GO:0005929	protein-coding	sentan, cilia apical structure protein	chr3	63638344	63650891
SOD1	ENSG00000142168	6647	7.29163e-07	2.38128e-06	-2.63687	-1.39882	2.63687	down	ALS|ALS1|IPOA|SOD|hSod1|homodimer	GO:0000187|GO:0000303|GO:0001541|GO:0001819|GO:0001890|GO:0001895|GO:0001975|GO:0002262|GO:0002576|GO:0004784|GO:0005507|GO:0005515|GO:0005576|GO:0005615|GO:0005634|GO:0005730|GO:0005737|GO:0005739|GO:0005759|GO:0005777|GO:0005829|GO:0005886|GO:0006302|GO:0006309|GO:0006749|GO:0006801|GO:0006879|GO:0007283|GO:0007566|GO:0007569|GO:0007596|GO:0007605|GO:0007626|GO:0008089|GO:0008090|GO:0008217|GO:…	protein-coding	superoxide dismutase 1, soluble	chr21	33031935	33041243
SON	ENSG00000159140	6651	0	0	-3.47454	-1.79682	3.47454	down	BASS1|C21orf50|DBP-5|NREBP|SON3	GO:0000226|GO:0000910|GO:0003676|GO:0003677|GO:0003723|GO:0005515|GO:0005634|GO:0005730|GO:0006397|GO:0008380|GO:0016607|GO:0043066|GO:0043484|GO:0050733|GO:0051726	protein-coding	SON DNA binding protein	chr21	34915350	34949812
SORBS3	ENSG00000120896	10174	0	0	-2.79339	-1.48202	2.79339	down	SCAM-1|SCAM1|SH3D4	GO:0000122|GO:0005200|GO:0005515|GO:0005634|GO:0005829|GO:0005856|GO:0005925|GO:0006936|GO:0007155|GO:0008134|GO:0017166|GO:0031589|GO:0043410|GO:0051495|GO:0051496	protein-coding	sorbin and SH3 domain containing 3	chr8	22409251	22433008
SORD		6652	0	0	-3.65622	-1.87035	3.65622	down	SORD1	GO:0003939|GO:0005615|GO:0006006|GO:0006062|GO:0008270|GO:0016020|GO:0030246|GO:0030317|GO:0031514|GO:0031966|GO:0046370|GO:0051160|GO:0051164|GO:0051287	protein-coding	sorbitol dehydrogenase	chr15	45315302	45367287
SOS1	ENSG00000115904	6654	0	0	-3.28435	-1.71561	3.28435	down	GF1|GGF1|GINGF|HGF|NS4	GO:0003677|GO:0005088|GO:0005089|GO:0005100|GO:0005515|GO:0005543|GO:0005829|GO:0005886|GO:0007165|GO:0007173|GO:0007264|GO:0007265|GO:0007411|GO:0007596|GO:0008286|GO:0008543|GO:0030168|GO:0032321|GO:0038095|GO:0043065|GO:0045087|GO:0046982|GO:0048011|GO:0050900|GO:0051056|GO:0097190	protein-coding	son of sevenless homolog 1 (Drosophila)	chr2	39208690	39351486
SPACA5	ENSG00000171489	389852	0	0	-3.02431	-1.59661	3.02431	down	LYC5|LYZL5|PNPK6288|SLLP-X|SLLP2|UNQ6288		protein-coding	sperm acrosome associated 5	chrX	47863734	47869128
SPARC	ENSG00000113140	6678	0	0	-4.93215	-2.30222	4.93215	down	ON	GO:0001503|GO:0002576|GO:0005509|GO:0005515|GO:0005518|GO:0005576|GO:0005578|GO:0005604|GO:0005615|GO:0005634|GO:0007165|GO:0007507|GO:0007596|GO:0009629|GO:0010288|GO:0030168|GO:0030198|GO:0030324|GO:0031093|GO:0032496|GO:0033591|GO:0034097|GO:0042127|GO:0043434|GO:0045471|GO:0046686|GO:0048839|GO:0050840|GO:0051384|GO:0051591|GO:0051592|GO:0060348|GO:0071363|GO:0071682	protein-coding	secreted protein, acidic, cysteine-rich (osteonectin)	chr5	151040657	151066615
SPATA1		100505741	0	0	-3.56026	-1.83198	3.56026	down	SP-2|SPAP1		protein-coding	spermatogenesis associated 1	chr1	84972013	85018767
SPATA16	ENSG00000144962	83893	1.40121e-07	4.82314e-07	-2.63549	-1.39807	2.63549	down	NYD-SP12|SPGF6	GO:0005794|GO:0007275|GO:0007283|GO:0030154	protein-coding	spermatogenesis associated 16	chr3	172607147	172859058
SPATA17		128153	0	0	-2.93231	-1.55204	2.93231	down	IQCH|MSRG-11|MSRG11|RP11-144C20.1	GO:0005516|GO:0005737	protein-coding	spermatogenesis associated 17	chr1	217804695	218040484
SPATA18	ENSG00000163071	132671	0	0	-3.5144	-1.81328	3.5144	down	Mieap|SPETEX1	GO:0005515|GO:0005737|GO:0005741|GO:0006974|GO:0035694|GO:0035695|GO:0043231	protein-coding	spermatogenesis associated 18	chr4	52917593	52963458
SPATA31A6	ENSG00000185775	389730	0	0	-3.82374	-1.93498	3.82374	down	FAM75A6	GO:0007283|GO:0016021|GO:0030154	protein-coding	SPATA31 subfamily A, member 6	chr9	43624502	43630730
SPATA7	ENSG00000042317	55812	0	0	-6.19202	-2.63041	6.19202	down	HSD-3.1|HSD3|LCA3	GO:0007601|GO:0050896	protein-coding	spermatogenesis associated 7	chr14	88851742	88904804
SPDYE1	ENSG00000136206	285955	0	0	-3.59647	-1.84658	3.59647	down	Ringo1|SPDYE|WBSCR19		protein-coding	speedy/RINGO cell cycle regulator family member E1	chr7	44040489	44049723
SPDYE5		442590	0	0	-3.30206	-1.72336	3.30206	down			protein-coding	speedy/RINGO cell cycle regulator family member E5	chr7	74765876	75133628
SPECC1L	ENSG00000100014	23384	0	0	-3.09868	-1.63166	3.09868	down	CYTSA|OBLFC1	GO:0005737|GO:0005815|GO:0005819|GO:0005921|GO:0007026|GO:0007049|GO:0016477|GO:0030036|GO:0030835|GO:0031941|GO:0051301	protein-coding	sperm antigen with calponin homology and coiled-coil domains 1-like	chr22	24666790	24813708
SPECC1L-ADORA2A	ENSG00000258555	101730217	0	0	-2.64039	-1.40075	2.64039	down			ncRNA	SPECC1L-ADORA2A readthrough (NMD candidate)	chr22	24666790	24838325
SPEF1	ENSG00000101222	25876	1.66225e-10	6.94112e-10	-2.62991	-1.39501	2.62991	down	C20orf28|CLAMP|SPEF1A	GO:0003674|GO:0005575|GO:0005856|GO:0008150|GO:0035085	protein-coding	sperm flagellar 1	chr20	3758151	3762102
SPEG	ENSG00000072195	10290	0	0	-2.7415	-1.45496	2.7415	down	APEG-1|APEG1|BPEG|SPEGalpha|SPEGbeta	GO:0001701|GO:0004674|GO:0005524|GO:0005634|GO:0007517|GO:0008285|GO:0055013|GO:0060541	protein-coding	SPEG complex locus	chr2	220299700	220358354
SPEN	ENSG00000065526	23013	0	0	-2.89148	-1.53181	2.89148	down	HIBA0929|MINT|RBM15C|SHARP	GO:0000122|GO:0000166|GO:0001085|GO:0001191|GO:0003697|GO:0003700|GO:0003714|GO:0003723|GO:0005515|GO:0005634|GO:0005730|GO:0007219|GO:0017053|GO:0019048|GO:0045892|GO:0045893|GO:0050769	protein-coding	spen family transcriptional repressor	chr1	16174359	16266950
SPESP1	ENSG00000258484	246777	0	0	-2.66554	-1.41443	2.66554	down	ESP|SP-ESP	GO:0001669|GO:0007275|GO:0007340|GO:0007342	protein-coding	sperm equatorial segment protein 1	chr15	69222839	69239150
SPINT1	ENSG00000166145	6692	1.54492e-06	4.92822e-06	-2.61801	-1.38847	2.61801	down	HAI|HAI1|MANSC2	GO:0004867|GO:0005576|GO:0016020|GO:0030198|GO:0060670|GO:0060674	protein-coding	serine peptidase inhibitor, Kunitz type 1	chr15	41136246	41149853
SPINT4		391253	0	0	-4.24045	-2.08422	4.24045	down	C20orf137|SPINT3|dJ601O1.1	GO:0004867|GO:0005576	protein-coding	serine peptidase inhibitor, Kunitz type 4	chr20	44350988	44354335
SPP1	ENSG00000118785	6696	0	0	-2.7438	-1.45617	2.7438	down	BNSP|BSPI|ETA-1|OPN	GO:0001649|GO:0005125|GO:0005576|GO:0005615|GO:0006954|GO:0007155|GO:0007566|GO:0010811|GO:0030198|GO:0030593|GO:0031214|GO:0031988|GO:0033280|GO:0042995|GO:0045177|GO:0045780|GO:0046697|GO:0048471|GO:0048545|GO:0048685|GO:0050840	protein-coding	secreted phosphoprotein 1	chr4	88896802	88904563
SPRR3	ENSG00000163209	6707	0	0	-3.46196	-1.79159	3.46196	down		GO:0005198|GO:0005515|GO:0005737|GO:0008544|GO:0018149|GO:0030216|GO:0031424|GO:0042060	protein-coding	small proline-rich protein 3	chr1	152974223	152976332
SPRY2	ENSG00000136158	10253	3.61216e-06	1.1171e-05	-3.10287	-1.6336	3.10287	down	hSPRY2	GO:0005515|GO:0005829|GO:0005874|GO:0005886|GO:0007173|GO:0007605|GO:0008285|GO:0008543|GO:0010628|GO:0010801|GO:0019901|GO:0030291|GO:0032587|GO:0033138|GO:0034261|GO:0040037|GO:0042059|GO:0042472|GO:0043066|GO:0043407|GO:0043539|GO:0045165|GO:0046580|GO:0048754|GO:0051387|GO:0051897|GO:0060425|GO:0060437|GO:0070373|GO:0070374|GO:0071902	protein-coding	sprouty homolog 2 (Drosophila)	chr13	80910112	80915086
SPTBN1	ENSG00000115306	6711	0	0	-4.35121	-2.12142	4.35121	down	ELF|SPTB2|betaSpII	GO:0000281|GO:0003779|GO:0005200|GO:0005515|GO:0005516|GO:0005543|GO:0005730|GO:0005737|GO:0005829|GO:0007009|GO:0007182|GO:0007184|GO:0007411|GO:0008091|GO:0014731|GO:0030506|GO:0030673|GO:0031430|GO:0032437|GO:0043001|GO:0051693|GO:0071709|GO:0072661	protein-coding	spectrin, beta, non-erythrocytic 1	chr2	54683454	54898583
SPTLC1	ENSG00000090054	10558	0	0	-2.65669	-1.40963	2.65669	down	HSAN1|HSN1|LBC1|LCB1|SPT1|SPTI	GO:0004758|GO:0005515|GO:0005789|GO:0006665|GO:0006686|GO:0016021|GO:0017059|GO:0030148|GO:0030170|GO:0035339|GO:0044281|GO:0046511|GO:0046512|GO:0046513	protein-coding	serine palmitoyltransferase, long chain base subunit 1	chr9	94793420	94877690
SREK1	ENSG00000153914	140890	0	0	-7.73237	-2.95091	7.73237	down	SFRS12|SRrp508|SRrp86	GO:0000166|GO:0003676|GO:0005634|GO:0005681|GO:0005730|GO:0005739|GO:0006397|GO:0008380|GO:0043231	protein-coding	splicing regulatory glutamine/lysine-rich protein 1	chr5	65440046	65479444
SRGAP2B		647135	0	0	-6.09697	-2.60809	6.09697	down	SRGAP2L|SRGAP2P2		protein-coding	SLIT-ROBO Rho GTPase activating protein 2B	chr1	143915748	144094477
SRGAP2C		653464.chr1.2	0	0	-3.41397	-1.77145	3.41397	down	SRGAP2P1	GO:0021816|GO:0042803|GO:0046982|GO:0051490|GO:0061000|GO:2001224	protein-coding	SLIT-ROBO Rho GTPase activating protein 2C	chr1	121107152	121129827
SRI	ENSG00000075142	6717	0	0	-5.1115	-2.35375	5.1115	down	CP-22|CP22|SCN|V19	GO:0001508|GO:0002020|GO:0005102|GO:0005246|GO:0005509|GO:0005515|GO:0005737|GO:0005789|GO:0005829|GO:0006810|GO:0006816|GO:0006880|GO:0006942|GO:0007165|GO:0007507|GO:0007517|GO:0008016|GO:0010459|GO:0010649|GO:0010880|GO:0016020|GO:0016529|GO:0030018|GO:0030315|GO:0033017|GO:0035774|GO:0042584|GO:0042994|GO:0044325|GO:0046982|GO:0051281|GO:0051924|GO:0060315|GO:0070491|GO:0086004|GO:1901077|GO:…	protein-coding	sorcin	chr7	87834432	87856308
SRRM1	ENSG00000133226	10250	0	0	-5.48015	-2.45421	5.48015	down	160-KD|POP101|SRM160	GO:0000375|GO:0000398|GO:0003677|GO:0003723|GO:0005634|GO:0005654|GO:0005829|GO:0006366|GO:0006369|GO:0006406|GO:0008380|GO:0010467|GO:0016363|GO:0016607|GO:0031124|GO:0071013	protein-coding	serine/arginine repetitive matrix 1	chr1	24969594	24999772
SRRM2	ENSG00000167978	23524	0	0	-7.55666	-2.91775	7.55666	down	300-KD|CWF21|Cwc21|SRL300|SRm300	GO:0000398|GO:0003723|GO:0005634|GO:0005730|GO:0015030|GO:0016607|GO:0047485|GO:0070742|GO:0071013	protein-coding	serine/arginine repetitive matrix 2	chr16	2802330	2821413
SRY		6736	0	0	-2.81244	-1.49182	2.81244	down	SRXX1|SRXY1|TDF|TDY	GO:0000122|GO:0003677|GO:0003705|GO:0005516|GO:0005634|GO:0005737|GO:0008134|GO:0008301|GO:0008584|GO:0016607|GO:0030154|GO:0030238|GO:0043231|GO:0045893|GO:2000020	protein-coding	sex determining region Y	chrY	2654896	2655792
SSC5D	ENSG00000179954	284297	0	0	-4.91319	-2.29666	4.91319	down		GO:0005044|GO:0005576|GO:0005737|GO:0007275|GO:0016020|GO:0045087|GO:2000482	protein-coding	scavenger receptor cysteine rich domain containing (5 domains)	chr19	55999870	56030466
SSH2	ENSG00000141298	85464	0	0	-2.64467	-1.40309	2.64467	down	SSH-2|SSH-2L	GO:0003677|GO:0003779|GO:0004721|GO:0004725|GO:0005737|GO:0005856|GO:0006470|GO:0008064|GO:0008138|GO:0010591|GO:0030036|GO:0050770	protein-coding	slingshot protein phosphatase 2	chr17	27952965	28257018
SSH3	ENSG00000172830	54961	0	0	-3.68252	-1.88069	3.68252	down	SSH3L	GO:0003677|GO:0003779|GO:0004725|GO:0005634|GO:0005737|GO:0005856|GO:0006470|GO:0008064|GO:0008138|GO:0010591|GO:0050770	protein-coding	slingshot protein phosphatase 3	chr11	67070919	67080078
SSX1	ENSG00000126752	6756	4.44089e-16	2.47219e-15	-2.56317	-1.35793	2.56317	down	CT5.1|SSRC	GO:0003676|GO:0003714|GO:0005634|GO:0006351|GO:0006355	protein-coding	synovial sarcoma, X breakpoint 1	chrX	48114797	48126879
SSX6	ENSG00000171483	280657	3.21188e-23	2.11644e-22	-4.39199	-2.13488	4.39199	down	SSXP2|dJ54B20.1|psiSSX2	GO:0003676|GO:0005634|GO:0006351|GO:0006355	pseudo	synovial sarcoma, X breakpoint 6 (pseudogene)	chrX	47967367	47980068
ST6GAL1	ENSG00000073849	6480	0	0	-3.3366	-1.73838	3.3366	down	SIAT1|ST6GalI|ST6N	GO:0000139|GO:0003835|GO:0005576|GO:0006464|GO:0006959|GO:0008373|GO:0016266|GO:0018279|GO:0030173|GO:0032580|GO:0043687|GO:0044267|GO:0097503	protein-coding	ST6 beta-galactosamide alpha-2,6-sialyltranferase 1	chr3	186648315	186796341
STARD10	ENSG00000214530	10809	0	0	-3.30153	-1.72313	3.30153	down	NY-CO-28|PCTP2|SDCCAG28	GO:0005515|GO:0005737|GO:0006869|GO:0008289|GO:0016020|GO:0042995	protein-coding	StAR-related lipid transfer (START) domain containing 10	chr11	72465774	72504750
STAT4	ENSG00000138378	6775	0	0	-2.82328	-1.49737	2.82328	down	SLEB11	GO:0003700|GO:0004871|GO:0005509|GO:0005634|GO:0005730|GO:0005737|GO:0006351|GO:0006468|GO:0007259|GO:0008283|GO:0019221|GO:0043565|GO:0045944	protein-coding	signal transducer and activator of transcription 4	chr2	191894302	192038902
STXBP2	ENSG00000076944	6813	0	0	-3.34017	-1.73992	3.34017	down	FHL5|Hunc18b|MUNC18-2|UNC18-2|UNC18B|pp10122	GO:0001909|GO:0005515|GO:0005829|GO:0005886|GO:0006904|GO:0015031|GO:0016324|GO:0017075|GO:0030348|GO:0031201|GO:0042581|GO:0042582|GO:0043304|GO:0043312|GO:0044194|GO:0070062|GO:0070820	protein-coding	syntaxin binding protein 2	chr19	7701987	7712760
STXBP5L	ENSG00000145087	9515	4.63119e-07	1.53457e-06	-2.98541	-1.57793	2.98541	down	LLGL4	GO:0005737|GO:0005886|GO:0006887|GO:0015031|GO:0016021|GO:0017157|GO:0019905|GO:0042593|GO:0046676	protein-coding	syntaxin binding protein 5-like	chr3	120627050	121143608
SULF1	ENSG00000137573	23213	2.32037e-05	6.7289e-05	-3.37365	-1.75431	3.37365	down	HSULF-1|SULF-1	GO:0001822|GO:0001937|GO:0002063|GO:0003094|GO:0004065|GO:0005509|GO:0005615|GO:0005783|GO:0005794|GO:0005795|GO:0005886|GO:0006915|GO:0008449|GO:0009986|GO:0010575|GO:0014846|GO:0016525|GO:0030177|GO:0030201|GO:0030336|GO:0030513|GO:0032836|GO:0035860|GO:0040036|GO:0040037|GO:0045121|GO:0048010|GO:0048706|GO:0051216|GO:0060348|GO:0060384|GO:0060686	protein-coding	sulfatase 1	chr8	70378859	70573147
SULT6B1	ENSG00000138068	391365	1.00364e-12	4.72649e-12	-2.61809	-1.38852	2.61809	down		GO:0005737|GO:0008146	protein-coding	sulfotransferase family, cytosolic, 6B, member 1	chr2	37394963	37423741
SUMF2	ENSG00000129103	25870	0	0	-3.76145	-1.91129	3.76145	down	pFGE	GO:0005788|GO:0043687|GO:0044267|GO:0046872	protein-coding	sulfatase modifying factor 2	chr7	56131917	56148365
SUMO2P17		100128010	0	0	-2.53638	-1.34277	2.53638	down			pseudo	SUMO2 pseudogene 17	chr17	46952270	46952552
SUMO2P6		100127922	3.53935e-09	1.36037e-08	-2.855	-1.51349	2.855	down			pseudo	SUMO2 pseudogene 6	chr5	173988778	173989065
SUMO2P7		100131823	0	0	-9.12758	-3.19023	9.12758	down			pseudo	SUMO2 pseudogene 7	chr17	48313206	48313490
SURF2	ENSG00000148291	6835	0	0	-4.64668	-2.2162	4.64668	down	SURF-2	GO:0003674|GO:0005575|GO:0008150	protein-coding	surfeit 2	chr9	136223421	136228040
SVEP1	ENSG00000165124	79987	0	0	-2.67088	-1.41731	2.67088	down	C9orf13|CCP22|POLYDOM|SEL-OB|SELOB	GO:0003682|GO:0005509|GO:0005576|GO:0005737|GO:0007155|GO:0016020	protein-coding	sushi, von Willebrand factor type A, EGF and pentraxin domain containing 1	chr9	113127529	113342160
SVIL	ENSG00000197321	6840	0	0	-2.62126	-1.39026	2.62126	down		GO:0002102|GO:0005515|GO:0005634|GO:0005737|GO:0005886|GO:0007010|GO:0007519|GO:0015629|GO:0030054|GO:0043034|GO:0051015|GO:0071437	protein-coding	supervillin	chr10	29746277	30025864
SYCP3	ENSG00000139351	50511	0	0	-7.50459	-2.90777	7.50459	down	COR1|SCP3|SPGF4	GO:0003677|GO:0005634|GO:0005694|GO:0007141|GO:0035093|GO:0051301	protein-coding	synaptonemal complex protein 3	chr12	102122426	102133250
SYNC	ENSG00000162520	81493	0	0	-2.60272	-1.38002	2.60272	down	SYNC1|SYNCOILIN	GO:0005198|GO:0005829|GO:0005882|GO:0030018|GO:0031594|GO:0042383|GO:0045103|GO:0048471	protein-coding	syncoilin, intermediate filament protein	chr1	33145507	33168361
SYS1-DBNDD2	ENSG00000254806	767557	6.88338e-15	3.61824e-14	-2.86705	-1.51957	2.86705	down	C20orf169-DBNDD2		ncRNA	SYS1-DBNDD2 readthrough (NMD candidate)	chr20	43991809	44039250
SYT15	ENSG00000204176	83849	0	0	-2.54212	-1.34603	2.54212	down	CHR10SYT|sytXV	GO:0005886|GO:0016021|GO:0019898	protein-coding	synaptotagmin XV	chr10	46955444	46970601
SYVN1	ENSG00000162298	84447	0	0	-4.18537	-2.06536	4.18537	down	DER3|HRD1	GO:0001701|GO:0005515|GO:0005634|GO:0005730|GO:0005783|GO:0005789|GO:0006987|GO:0008270|GO:0016021|GO:0016567|GO:0016881|GO:0018279|GO:0030433|GO:0030968|GO:0043066|GO:0044267	protein-coding	synovial apoptosis inhibitor 1, synoviolin	chr11	64894751	64902003
TAB2	ENSG00000055208	23118	0	0	-3.01429	-1.59182	3.01429	down	CHTD2|MAP3K7IP2	GO:0000187|GO:0002224|GO:0002755|GO:0002756|GO:0005515|GO:0005829|GO:0005886|GO:0007249|GO:0007254|GO:0007507|GO:0008270|GO:0010008|GO:0034134|GO:0034138|GO:0034142|GO:0034146|GO:0034162|GO:0034166|GO:0035666|GO:0035872|GO:0038095|GO:0038123|GO:0038124|GO:0043123|GO:0045087|GO:0045860|GO:0050852|GO:0051092|GO:0051403|GO:0070423|GO:0070530	protein-coding	TGF-beta activated kinase 1/MAP3K7 binding protein 2	chr6	149539759	149732747
TAF15	ENSG00000172660	8148	0	0	-7.54497	-2.91552	7.54497	down	Npl3|RBP56|TAF2N|TAFII68	GO:0000166|GO:0003677|GO:0003723|GO:0005515|GO:0005634|GO:0005730|GO:0005737|GO:0008270|GO:0045893	protein-coding	TAF15 RNA polymerase II, TATA box binding protein (TBP)-associated factor, 68kDa	chr17	34136459	34174246
TAGLN	ENSG00000149591	6876	0	0	-2.78979	-1.48016	2.78979	down	SM22|SMCC|TAGLN1|WS3-10	GO:0003779|GO:0005515|GO:0005737|GO:0007517	protein-coding	transgelin	chr11	117070040	117075508
TAPBPL	ENSG00000139192	55080	0	0	-4.54418	-2.18402	4.54418	down	TAPBP-R|TAPBPR	GO:0005789|GO:0005886|GO:0016021	protein-coding	TAP binding protein-like	chr12	6561177	6575601
TARDBPP2		440142	8.21903e-08	2.87599e-07	-3.7864	-1.92083	3.7864	down			pseudo	TAR DNA binding protein pseudogene 2	chr13	60843438	60850271
TAS1R2	ENSG00000179002	80834	0	0	-8.16466	-3.02939	8.16466	down	GPR71|T1R2|TR2	GO:0001582|GO:0005886|GO:0007186|GO:0008527|GO:0016021|GO:0033041|GO:0046982|GO:0050916	protein-coding	taste receptor, type 1, member 2	chr1	19166093	19186155
TAS2R14		50840	5.13807e-05	0.000145249	-3.07204	-1.6192	3.07204	down	T2R14|TRB1	GO:0001580|GO:0005886|GO:0007186|GO:0008527|GO:0016021|GO:0033038	protein-coding	taste receptor, type 2, member 14	chr12	11090853	11091806
TAS2R31	ENSG00000256436	259290	8.79922e-08	3.07264e-07	-3.22063	-1.68734	3.22063	down	T2R31|T2R44|T2R53|TAS2R44	GO:0004930|GO:0005886|GO:0016021|GO:0050909	protein-coding	taste receptor, type 2, member 31	chr12	11182986	11184006
TASP1	ENSG00000089123	55617	0	0	-2.96057	-1.56587	2.96057	down	C20orf13|dJ585I14.2	GO:0004298|GO:0006508|GO:0045893	protein-coding	taspase, threonine aspartase, 1	chr20	13246709	13619583
TBC1D25	ENSG00000068354	4943	0	0	-3.55011	-1.82786	3.55011	down	MG81|OATL1	GO:0005097|GO:0005515|GO:0005776|GO:0006914|GO:0031410|GO:0032851|GO:1901096	protein-coding	TBC1 domain family, member 25	chrX	48398075	48420997
TCEAL4	ENSG00000133142	79921	0	0	-28.758	-4.84589	28.758	down	NPD017	GO:0005634|GO:0006351|GO:0006355	protein-coding	transcription elongation factor A (SII)-like 4	chrX	102840419	102842655
TCEAL5	ENSG00000204065	340543	0	0	-3.77034	-1.91469	3.77034	down		GO:0005515|GO:0005634|GO:0006351|GO:0006355	protein-coding	transcription elongation factor A (SII)-like 5	chrX	102528618	102531797
TCEAL6		158931	0	0	-2.53645	-1.34281	2.53645	down	Tceal3	GO:0005634|GO:0006351|GO:0006355	protein-coding	transcription elongation factor A (SII)-like 6	chrX	101394933	101397388
TCERG1	ENSG00000113649	10915	3.46284e-09	1.33185e-08	-3.09695	-1.63085	3.09695	down	CA150|TAF2S|Urn1	GO:0000122|GO:0001103|GO:0001106|GO:0003713|GO:0005515|GO:0005634|GO:0006366|GO:0070064	protein-coding	transcription elongation regulator 1	chr5	145826873	145891069
TCF7L1	ENSG00000152284	83439	0	0	-3.47847	-1.79845	3.47847	down	TCF-3|TCF3	GO:0003677|GO:0003682|GO:0003700|GO:0005634|GO:0005667|GO:0006325|GO:0006351|GO:0006355|GO:0006357|GO:0007420|GO:0008013|GO:0008595|GO:0030111|GO:0035019|GO:0043565|GO:0043588|GO:0044212|GO:0045892|GO:0046022|GO:0048319|GO:0048699|GO:0060070|GO:2000036	protein-coding	transcription factor 7-like 1 (T-cell specific, HMG-box)	chr2	85360583	85537511
TCL1A	ENSG00000100721	8115	0	0	-2.71331	-1.44005	2.71331	down	TCL1	GO:0005515|GO:0005783|GO:0005938|GO:0007275|GO:0019827|GO:0045120	protein-coding	T-cell leukemia/lymphoma 1A	chr14	96176304	96180533
TDRD9	ENSG00000156414	122402	0	0	-3.78259	-1.91937	3.78259	down	C14orf75|HIG-1|NET54	GO:0003676|GO:0005524|GO:0005634|GO:0007140|GO:0007275|GO:0007283|GO:0008026|GO:0009566|GO:0030154|GO:0031047|GO:0034587|GO:0043046|GO:0071547	protein-coding	tudor domain containing 9	chr14	104394817	104519004
TENM1	ENSG00000009694	10178	0	0	-2.85451	-1.51324	2.85451	down	ODZ1|ODZ3|TEN-M1|TNM|TNM1	GO:0005576|GO:0005634|GO:0005737|GO:0005783|GO:0005794|GO:0005856|GO:0005886|GO:0005887|GO:0006351|GO:0006359|GO:0006950|GO:0006955|GO:0007218|GO:0007399|GO:0008201|GO:0008285|GO:0016363|GO:0016607|GO:0030838|GO:0033138|GO:0042803|GO:0043406|GO:0046982|GO:0048471|GO:0051491|GO:0090316	protein-coding	teneurin transmembrane protein 1	chrX	123509756	124097666
TEX13A	ENSG00000133149	56157	4.80727e-13	2.30215e-12	-3.02158	-1.5953	3.02158	down		GO:0008270	protein-coding	testis expressed 13A	chrX	104463611	104465358
TEX21P		441687	0	0	-2.63832	-1.39962	2.63832	down			pseudo	testis expressed 21, pseudogene	chr14	64812191	64814329
TEX26	ENSG00000175664	122046	0	0	-4.65528	-2.21887	4.65528	down	C13orf26		protein-coding	testis expressed 26	chr13	31506834	31549153
TFE3	ENSG00000068323	7030	1.09659e-09	4.36246e-09	-2.55948	-1.35585	2.55948	down	RCCP2|RCCX1|TFEA|bHLHe33	GO:0003700|GO:0005634|GO:0005730|GO:0005737|GO:0006351|GO:0006959|GO:0044212|GO:0045670|GO:0045785|GO:0045944|GO:0046983	protein-coding	transcription factor binding to IGHM enhancer 3	chrX	48886242	48900990
TGIF1	ENSG00000177426	7050	0	0	-7.0032	-2.80801	7.0032	down	HPE4|TGIF	GO:0000122|GO:0001843|GO:0003682|GO:0003700|GO:0003714|GO:0005515|GO:0005654|GO:0006351|GO:0006367|GO:0007179|GO:0007275|GO:0007368|GO:0008285|GO:0009953|GO:0010467|GO:0010470|GO:0038092|GO:0042493|GO:0043565|GO:0045666|GO:0048146|GO:0048387|GO:0060041|GO:0070410	protein-coding	TGFB-induced factor homeobox 1	chr18	3412072	3458406
TGIF2LX	ENSG00000153779	90316	2.0409e-05	5.94646e-05	-3.95188	-1.98254	3.95188	down	TGIFLX	GO:0003700|GO:0005634|GO:0006351|GO:0043565	protein-coding	TGFB-induced factor homeobox 2-like, X-linked	chrX	89176940	89177882
TGM4	ENSG00000163810	7047	0	0	-3.02315	-1.59605	3.02315	down	TGP|hTGP	GO:0003810|GO:0018149|GO:0018184|GO:0046872	protein-coding	transglutaminase 4	chr3	44916098	44956088
THAP11	ENSG00000168286	57215	0	0	-3.55136	-1.82837	3.55136	down	CTG-B43a|CTG-B45d|RONIN	GO:0003677|GO:0005515|GO:0005634|GO:0005730|GO:0005737|GO:0005825|GO:0006351|GO:0006355|GO:0008270	protein-coding	THAP domain containing 11	chr16	67876213	67878098
THOC2	ENSG00000125676	57187	0	0	-3.0825	-1.6241	3.0825	down	CXorf3|THO2|dJ506G2.1|hTREX120	GO:0000346|GO:0000347|GO:0000445|GO:0003723|GO:0005515|GO:0006397|GO:0006406|GO:0008380|GO:0046784	protein-coding	THO complex 2	chrX	122734412	122866904
THRA	ENSG00000126351	7067	0	0	-2.69332	-1.42938	2.69332	down	AR7|CHNG6|EAR7|ERB-T-1|ERBA|ERBA1|NR1A1|THRA1|THRA2|c-ERBA-1	GO:0001502|GO:0001503|GO:0002153|GO:0002155|GO:0003700|GO:0003707|GO:0004887|GO:0005515|GO:0005634|GO:0005654|GO:0005829|GO:0006357|GO:0006366|GO:0006367|GO:0007611|GO:0008016|GO:0008050|GO:0008134|GO:0008270|GO:0009409|GO:0009755|GO:0010467|GO:0010831|GO:0017025|GO:0017055|GO:0019904|GO:0030218|GO:0030878|GO:0031490|GO:0032403|GO:0033032|GO:0042994|GO:0043565|GO:0044212|GO:0045892|GO:0045925|GO:…	protein-coding	thyroid hormone receptor, alpha	chr17	38218163	38250120
THUMPD1	ENSG00000066654	55623	0	0	-6.03941	-2.59441	6.03941	down		GO:0003723	protein-coding	THUMP domain containing 1	chr16	20744986	20753199
TIFAB		497189	0	0	-3.9573	-1.98452	3.9573	down			protein-coding	TRAF-interacting protein with forkhead-associated domain, family member B	chr5	134784558	134788089
TIMP3	ENSG00000100234	7078	0	0	-3.38055	-1.75726	3.38055	down	HSMRK222|K222|K222TA2|SFD	GO:0005515|GO:0005604|GO:0007601|GO:0008191|GO:0031012|GO:0046872|GO:0051045|GO:0071310	protein-coding	TIMP metallopeptidase inhibitor 3	chr22	33196802	33259028
TINF2	ENSG00000092330	26277	0	0	-7.46463	-2.90007	7.46463	down	DKCA3|TIN2	GO:0000723|GO:0000781|GO:0000783|GO:0003677|GO:0005515|GO:0005654|GO:0010370|GO:0010833|GO:0010836|GO:0016363|GO:0032202|GO:0032206|GO:0032211|GO:0034502|GO:0042162|GO:0050680|GO:0070198	protein-coding	TERF1 (TRF1)-interacting nuclear factor 2	chr14	24708851	24711880
TLE3	ENSG00000140332	7090	0	0	-4.06337	-2.02268	4.06337	down	ESG|ESG3|GRG3|HsT18976	GO:0005515|GO:0005634|GO:0005654|GO:0006351|GO:0006355|GO:0007165|GO:0007219|GO:0009887|GO:0016055	protein-coding	transducin-like enhancer of split 3 (E(sp1) homolog, Drosophila)	chr15	70340543	70390256
TM4SF5	ENSG00000142484	9032	0	0	-3.3442	-1.74166	3.3442	down		GO:0005887	protein-coding	transmembrane 4 L six family member 5	chr17	4675187	4686506
TMA16P1		100101405	0.000532618	0.00136931	-2.96679	-1.5689	2.96679	down			pseudo	translation machinery associated 16 homolog pseudogene 1	chr11	58562676	58564428
TMC1	ENSG00000165091	117531	0	0	-2.70531	-1.43579	2.70531	down	DFNA36|DFNB11|DFNB7	GO:0006811|GO:0009897|GO:0016021|GO:0032426|GO:0050910|GO:0060005|GO:0060117	protein-coding	transmembrane channel-like 1	chr9	75136717	75451267
TMEM106C	ENSG00000134291	79022	0	0	-2.80959	-1.49036	2.80959	down		GO:0003674|GO:0005575|GO:0005789|GO:0008150|GO:0016021	protein-coding	transmembrane protein 106C	chr12	48357330	48362661
TMEM120A		83862	0	0	-2.73389	-1.45095	2.73389	down	NET29|TMPIT	GO:0003674|GO:0005575|GO:0008150|GO:0016021	protein-coding	transmembrane protein 120A	chr7	75616155	75623992
TMEM123	ENSG00000152558	114908	0	0	-2.5902	-1.37306	2.5902	down	KCT3|PORIMIN|PORMIN	GO:0004872|GO:0009897|GO:0016021|GO:0070267	protein-coding	transmembrane protein 123	chr11	102267056	102323775
TMEM14E	ENSG00000221962	645843	0	0	-3.33547	-1.73789	3.33547	down		GO:0016021	protein-coding	transmembrane protein 14E	chr3	152057487	152058779
TMEM169	ENSG00000163449	92691	3.77476e-15	2.00789e-14	-3.27205	-1.7102	3.27205	down		GO:0016021	protein-coding	transmembrane protein 169	chr2	216946589	216967506
TMEM176B	ENSG00000106565	28959	1.26741e-07	4.37485e-07	-2.61301	-1.38571	2.61301	down	LR8	GO:0009887|GO:0016021|GO:0030154|GO:0031965|GO:2001199	protein-coding	transmembrane protein 176B	chr7	150488376	150498448
TMEM183A	ENSG00000163444	92703	0	0	-4.2809	-2.09792	4.2809	down	C1orf37	GO:0016021	protein-coding	transmembrane protein 183A	chr1	202976534	202993197
TMEM183B		653659	0	0	-3.86549	-1.95065	3.86549	down	C1orf37-DUP	GO:0016021	protein-coding	transmembrane protein 183B	chr3	149699448	149701153
TMEM200A	ENSG00000164484	114801	9.12603e-14	4.53705e-13	-3.22117	-1.68758	3.22117	down	KIBA1913|TTMA|TTMC	GO:0016021	protein-coding	transmembrane protein 200A	chr6	130687426	130764210
TMEM202		338949	0	0	-3.97238	-1.99	3.97238	down		GO:0016021	protein-coding	transmembrane protein 202	chr15	72690668	72700708
TMEM234	ENSG00000160055	56063	0	0	-2.71762	-1.44234	2.71762	down	BASL548|C1orf91|PRO1105|RP4-622L5|dJ622L5.7	GO:0016021	protein-coding	transmembrane protein 234	chr1	32680078	32687926
TMEM258	ENSG00000134825	746	0.00261536	0.00629393	-2.76157	-1.46549	2.76157	down	C11orf10	GO:0016021	protein-coding	transmembrane protein 258	chr11	61556602	61560085
TMEM54	ENSG00000121900	113452	7.17926e-07	2.3459e-06	-3.93493	-1.97634	3.93493	down	BCLP|CAC-1|CAC1	GO:0003674|GO:0005575|GO:0008150|GO:0016021	protein-coding	transmembrane protein 54	chr1	33360196	33366953
TMEM55A	ENSG00000155099	55529	1.46436e-07	5.03198e-07	-2.57763	-1.36605	2.57763	down		GO:0005765|GO:0016021|GO:0016787|GO:0031902	protein-coding	transmembrane protein 55A	chr8	92006502	92053203
TMEM57	ENSG00000204178	55219	0	0	-2.52399	-1.3357	2.52399	down	MACOILIN	GO:0003674|GO:0005634|GO:0007420|GO:0008150|GO:0016021|GO:0030424|GO:0031965|GO:0044306|GO:0045202	protein-coding	transmembrane protein 57	chr1	25757388	25826698
TMSB10	ENSG00000034510	9168	0	0	-7.65904	-2.93716	7.65904	down	MIG12|TB10	GO:0003779|GO:0005737|GO:0005856|GO:0030036|GO:0042989	protein-coding	thymosin beta 10	chr2	85132763	85133799
TMSB4X	ENSG00000205542	7114	0	0	-12.4898	-3.64268	12.4898	down	FX|PTMB4|TB4X|TMSB4	GO:0002576|GO:0003779|GO:0005515|GO:0005576|GO:0005856|GO:0007596|GO:0030036|GO:0030168|GO:0031093|GO:0042989	protein-coding	thymosin beta 4, X-linked	chrX	12993226	12995346
TMTC2	ENSG00000179104	160335	0	0	-4.99316	-2.31995	4.99316	down	IBDBP1	GO:0005783|GO:0016021	protein-coding	transmembrane and tetratricopeptide repeat containing 2	chr12	83080934	83528067
TNFRSF18	ENSG00000186891	8784	0	0	-3.4163	-1.77244	3.4163	down	AITR|CD357|GITR|GITR-D	GO:0005031|GO:0005576|GO:0005887|GO:0006915|GO:0007165|GO:0009897|GO:0033209|GO:0043066	protein-coding	tumor necrosis factor receptor superfamily, member 18	chr1	1138888	1142089
[truncated: 2,004 more rows]

## Sheet: ST1B
Supplementary Table 1B: Canonical pathways of 1706 significantly differentially downregulated transcribed genes in 7 BA prostate TAS cases versus 7 WA prostate TAS cases; corrected p < 0.05
Ingenuity Canonical Pathways	-log(p-value)	Molecules
[truncated: 82 more rows]

## Sheet: ST1C
Supplementary Table 1C: Canonical pathways of 1706 significantly differentially downregulated transcribed genes in 7 BA prostate TAS cases versus 7 WA prostate TAS cases; corrected p < 0.05
[truncated: 12 more rows]
