# Supplementary material for: RNA expression differences in prostate tumors and tumor-adjacent stroma between Black and White Americans
Source: Oncotarget. 2021 Jul 20;12(15):1457–69. doi: 10.18632/oncotarget.28024 (PMC8310667; doi:10.18632/oncotarget.28024)
Supplement: Supplementary file 3 [file oncotarget-12-1457-s003.xlsx]

## Sheet: ST2A
Supplementary Table 2A: 1408 differentially transcribed genes in 15 BA prostate tumor cases versus 30 WA prostate tumor cases corrected p < 0.05; FC ≥ 1.5 in either direction
				Downregulated genes in 15 BA compared to 30 WA
Gene Symbol	Ensembl ID	Gene ID	p-value	Corrected p-value	FC ([Tumor-BA] vs [Tumer-WA])	Log FC ([Tumor-BA] vs [Tumor-WA])	FC (abs) ([Tumor-BA] vs [Tumor-WA])	Regulation ([Tumor-BA] vs [Tumor-WA])	Aliases	GO Accession	Gene Type	Description	Chromosome	Start	End
ABCA12	ENSG00000144452	26154	2.85119e-11	3.26618e-10	-1.90361	-0.92874	1.90361	down	ARCI4A|ARCI4B|ICR2B|LI2	GO:0005524|GO:0005743|GO:0005829|GO:0006869|GO:0016021|GO:0016887|GO:0019725|GO:0031424|GO:0035627|GO:0043129|GO:0048286|GO:0055088|GO:0061436	protein-coding	ATP-binding cassette, sub-family A (ABC1), member 12	chr2	215796266	216003151
ABCC12	ENSG00000140798	94160	0.000808218	0.00394005	-1.58363	-0.663232	1.58363	down	MRP9	GO:0005524|GO:0005739|GO:0016021|GO:0042626	protein-coding	ATP-binding cassette, sub-family C (CFTR/MRP), member 12	chr16	48116884	48189929
ACHE	ENSG00000087085	43	0	0	-1.63737	-0.711384	1.63737	down	ACEE|ARACHE|N-ACHE|YT	GO:0001507|GO:0001540|GO:0001919|GO:0002076|GO:0003990|GO:0004104|GO:0005515|GO:0005518|GO:0005576|GO:0005605|GO:0005615|GO:0005634|GO:0005788|GO:0005794|GO:0005886|GO:0006260|GO:0006581|GO:0006644|GO:0006656|GO:0007155|GO:0007268|GO:0007271|GO:0007399|GO:0007416|GO:0007517|GO:0008283|GO:0009611|GO:0009986|GO:0016020|GO:0016787|GO:0017171|GO:0019695|GO:0030054|GO:0030424|GO:0030425|GO:0031225|GO:…	protein-coding	acetylcholinesterase	chr7	100487615	100494539
ACRV1	ENSG00000134940	56	4.46076e-07	3.53486e-06	-1.59255	-0.671341	1.59255	down	D11S4365|SP-10|SPACA2	GO:0001669|GO:0007275	protein-coding	acrosomal vesicle protein 1	chr11	a	125550793
ADAM30	ENSG00000134249	11085	0.000471286	0.00240387	-1.52205	-0.606012	1.52205	down	svph4	GO:0004222|GO:0005886|GO:0006508|GO:0007338|GO:0007339|GO:0008237|GO:0008270|GO:0016021|GO:0032504	protein-coding	ADAM metallopeptidase domain 30	chr1	120436156	120439147
ADAM6	ENSG00000233988	8755	0.00474931	0.0195932	-1.60417	-0.681828	1.60417	down	C14orf96|tMDCIV		pseudo	ADAM metallopeptidase domain 6, pseudogene	chr14	106435819	106438358
ADAM7	ENSG00000069206	8756	0	0	-1.94584	-0.96039	1.94584	down	ADAM 7|ADAM-7|EAPI|GP-83|GP83	GO:0004222|GO:0005886|GO:0006508|GO:0008270|GO:0016021	protein-coding	ADAM metallopeptidase domain 7	chr8	24298509	24384483
ADAMTS18	ENSG00000140873	170692	0.00135859	0.00633593	-1.78661	-0.837226	1.78661	down	ADAMTS21|KNO2|MMCAT	GO:0004222|GO:0005578|GO:0006508|GO:0008270	protein-coding	ADAM metallopeptidase with thrombospondin type 1 motif, 18	chr16	77316025	77469011
ADAMTS20	ENSG00000173157	80070	0.00216403	0.00966846	-1.51305	-0.597464	1.51305	down	ADAM-TS20|ADAMTS-20|GON-1	GO:0004222|GO:0005578|GO:0005615|GO:0006508|GO:0008270|GO:0009967|GO:0030198|GO:0031012|GO:0043066|GO:0045636	protein-coding	ADAM metallopeptidase with thrombospondin type 1 motif, 20	chr12	43748012	43945724
ADARB2-AS1	ENSG00000205696	642394	1.23429e-10	1.34861e-09	-2.45464	-1.29551	2.45464	down	C10orf109|NCRNA00168|bA466B20.1		ncRNA	ADARB2 antisense RNA 1	chr10	1568825	1599179
ADCY8	ENSG00000155897	114	1.52854e-05	9.94867e-05	-1.7383	-0.797681	1.7383	down	AC8|ADCY3|HBAC1	GO:0004016|GO:0005524|GO:0005886|GO:0006112|GO:0006833|GO:0007165|GO:0007173|GO:0007189|GO:0007193|GO:0007202|GO:0007268|GO:0007611|GO:0007616|GO:0008294|GO:0008543|GO:0016020|GO:0016021|GO:0034199|GO:0035556|GO:0044281|GO:0045087|GO:0046872|GO:0048011|GO:0055085|GO:0071377	protein-coding	adenylate cyclase 8 (brain)	chr8	131792547	132052835
AIF1L	ENSG00000126878	83543	0	0	-1.50798	-0.59262	1.50798	down	C9orf58|IBA2	GO:0005509|GO:0005737|GO:0005884|GO:0005925|GO:0015629|GO:0032587|GO:0051015	protein-coding	allograft inflammatory factor 1-like	chr9	133971863	133998539
AIM1L		55057	1.6017e-10	1.73366e-09	-1.62834	-0.703404	1.62834	down	CRYBG2		protein-coding	absent in melanoma 1-like	chr1	26648350	26680621
ALDH3B2	ENSG00000132746	222	0	0	-1.57242	-0.652984	1.57242	down	ALDH8	GO:0004028|GO:0004030|GO:0006066|GO:0006068|GO:0006081|GO:0006629	protein-coding	aldehyde dehydrogenase 3 family, member B2	chr11	67429633	67448685
AMH	ENSG00000104899	268	0	0	-2.19578	-1.13473	2.19578	down	MIF|MIS	GO:0001546|GO:0001655|GO:0001880|GO:0005102|GO:0005160|GO:0005179|GO:0005576|GO:0005615|GO:0005737|GO:0007267|GO:0007506|GO:0007530|GO:0007548|GO:0007568|GO:0008083|GO:0010628|GO:0014070|GO:0030154|GO:0042493|GO:0051092	protein-coding	anti-Mullerian hormone	chr19	2249113	2252072
ANKRD1	ENSG00000148677	27063	0	0	-1.73087	-0.7915	1.73087	down	ALRP|C-193|CARP|CVARP|MCARP|bA320F15.2	GO:0000122|GO:0001085|GO:0001105|GO:0002039|GO:0003677|GO:0003714|GO:0005515|GO:0005634|GO:0005654|GO:0005667|GO:0005737|GO:0005829|GO:0010976|GO:0031432|GO:0031674|GO:0035690|GO:0035914|GO:0035994|GO:0042826|GO:0043065|GO:0043517|GO:0044255|GO:0044281|GO:0045214|GO:0045944|GO:0050714|GO:0055008|GO:0070412|GO:0071222|GO:0071260|GO:0071347|GO:0071356|GO:0071407|GO:0071456|GO:0071560|GO:2000279	protein-coding	ankyrin repeat domain 1 (cardiac muscle)	chr10	92671857	92681032
ANKRD18DP	ENSG00000226435	348840	0.00368997	0.0156168	-1.65643	-0.728075	1.65643	down			pseudo	ankyrin repeat domain 18D, pseudogene	chr3	197784404	197807542
ANKRD34B	ENSG00000189127	340120	0	0	-2.82299	-1.49722	2.82299	down	DP58	GO:0005634|GO:0005737	protein-coding	ankyrin repeat domain 34B	chr5	79852574	79866304
APLP1	ENSG00000105290	333	0.00219041	0.00977009	-1.57703	-0.657207	1.57703	down	APLP	GO:0005515|GO:0005604|GO:0005794|GO:0005886|GO:0006378|GO:0006417|GO:0006897|GO:0006915|GO:0007155|GO:0007193|GO:0007399|GO:0008201|GO:0009887|GO:0016021|GO:0030198|GO:0030818|GO:0030900|GO:0031694|GO:0031695|GO:0031696|GO:0042802|GO:0046914|GO:0048471|GO:0071874	protein-coding	amyloid beta (A4) precursor-like protein 1	chr19	36359138	36370699
APOB	ENSG00000084674	338	4.14487e-08	3.65881e-07	-1.78965	-0.839675	1.78965	down	FLDB|LDLCQ4	GO:0001523|GO:0001701|GO:0005515|GO:0005543|GO:0005576|GO:0005615|GO:0005737|GO:0005769|GO:0005788|GO:0005789|GO:0005829|GO:0005886|GO:0006642|GO:0006898|GO:0007283|GO:0007399|GO:0007596|GO:0007603|GO:0008201|GO:0008203|GO:0009566|GO:0009615|GO:0009743|GO:0009791|GO:0010008|GO:0010269|GO:0010744|GO:0010884|GO:0010886|GO:0017127|GO:0019433|GO:0019899|GO:0030301|GO:0030317|GO:0030669|GO:0031904|GO:…	protein-coding	apolipoprotein B	chr2	21224301	21266945
AQP2	ENSG00000167580	359	0	0	-1.56795	-0.648879	1.56795	down	AQP-CD|WCH-CD	GO:0003097|GO:0003779|GO:0005372|GO:0005764|GO:0005769|GO:0005791|GO:0005794|GO:0005802|GO:0005886|GO:0006833|GO:0006884|GO:0006915|GO:0006972|GO:0007565|GO:0007568|GO:0007588|GO:0009651|GO:0010226|GO:0015168|GO:0015250|GO:0015793|GO:0016020|GO:0016021|GO:0016323|GO:0016324|GO:0030042|GO:0030136|GO:0030165|GO:0030658|GO:0032496|GO:0033762|GO:0042594|GO:0042631|GO:0043234|GO:0051592|GO:0051928|GO:…	protein-coding	aquaporin 2 (collecting duct)	chr12	50344524	50352664
AQP3	ENSG00000165272	360	0	0	-1.54833	-0.630717	1.54833	down	AQP-3|GIL	GO:0002684|GO:0005215|GO:0005737|GO:0005886|GO:0005911|GO:0006810|GO:0006833|GO:0007588|GO:0015250|GO:0015254|GO:0015840|GO:0016021|GO:0016323|GO:0032526|GO:0033280|GO:0042476|GO:0045616|GO:0051592|GO:0055085|GO:0070295	protein-coding	aquaporin 3 (Gill blood group)	chr9	33441152	33447631
AQP7	ENSG00000165269	364	0.000515729	0.00261316	-1.58146	-0.661258	1.58146	down	AQP7L|AQP9|AQPap|GLYCQTL	GO:0005737|GO:0005886|GO:0005887|GO:0005911|GO:0006091|GO:0006833|GO:0007283|GO:0007588|GO:0015250|GO:0015254|GO:0015265|GO:0015793|GO:0030529|GO:0031526|GO:0042493|GO:0055085|GO:0070295	protein-coding	aquaporin 7	chr9	33384948	33402517
ARHGAP39	ENSG00000147799	80728	0	0	-1.72603	-0.787454	1.72603	down	CrGAP|Vilse	GO:0005634|GO:0005829|GO:0005856|GO:0007264|GO:0007411|GO:0051056	protein-coding	Rho GTPase activating protein 39	chr8	145754563	145911194
ATP6V0A4	ENSG00000105929	50617	1.6802e-06	1.2385e-05	-1.77838	-0.830564	1.77838	down	A4|ATP6N1B|ATP6N2|RDRTA2|RTA1C|RTADR|STV1|VPH1|VPP2	GO:0000220|GO:0001503|GO:0005515|GO:0005765|GO:0005768|GO:0005886|GO:0006879|GO:0006885|GO:0007588|GO:0007605|GO:0008286|GO:0010008|GO:0015078|GO:0015991|GO:0015992|GO:0016021|GO:0016324|GO:0016471|GO:0030670|GO:0031526|GO:0033572|GO:0045177|GO:0051117|GO:0051701|GO:0055085|GO:0090382	protein-coding	ATPase, H+ transporting, lysosomal V0 subunit a4	chr7	138391039	138482941
ATP6V0E2-AS1	ENSG00000204934	401431	4.73984e-06	3.30579e-05	-1.99773	-0.998361	1.99773	down			ncRNA	ATP6V0E2 antisense RNA 1	chr7	149564783	149570951
AWAT1	ENSG00000204195	158833	0.00164449	0.00753798	-1.67299	-0.742431	1.67299	down	DGA2|DGAT2L3	GO:0005789|GO:0006629|GO:0016021|GO:0047196	protein-coding	acyl-CoA wax alcohol acyltransferase 1	chrX	69454505	69460511
AXDND1	ENSG00000162779	126859	0.00608197	0.0244544	-1.79243	-0.841914	1.79243	down	C1orf125|RP11-215I23.2		protein-coding	axonemal dynein light chain domain containing 1	chr1	179334855	179523870
B3GNT8	ENSG00000177191	374907	9.531e-07	7.25632e-06	-1.6881	-0.755399	1.6881	down	B3GALT7|BGALT15|beta3Gn-T8	GO:0000139|GO:0008378|GO:0016021|GO:0016262|GO:0016266|GO:0030311|GO:0043687|GO:0044267	protein-coding	UDP-GlcNAc:betaGal beta-1,3-N-acetylglucosaminyltransferase 8	chr19	41931264	41934635
B4GALNT4	ENSG00000182272	338707	0.000122724	0.000694186	-1.50034	-0.585287	1.50034	down		GO:0008376|GO:0016021|GO:0032580|GO:0033842	protein-coding	beta-1,4-N-acetyl-galactosaminyl transferase 4	chr11	369795	382117
BCRP3		644165	1.48674e-10	1.61311e-09	-1.81857	-0.862807	1.81857	down	BCR3|BCRL3|BCRL6		pseudo	breakpoint cluster region pseudogene 3	chr22	25028882	25049327
BMX	ENSG00000102010	660	7.19709e-06	4.90373e-05	-1.68441	-0.752241	1.68441	down	ETK|PSCTK2|PSCTK3	GO:0004713|GO:0004715|GO:0004871|GO:0005515|GO:0005524|GO:0005543|GO:0005829|GO:0006468|GO:0006915|GO:0006921|GO:0006950|GO:0007155|GO:0007165|GO:0007498|GO:0018108|GO:0032587|GO:0035556|GO:0046777|GO:0046872	protein-coding	BMX non-receptor tyrosine kinase	chrX	15482369	15574652
BNC1	ENSG00000169594	646	2.22045e-16	3.56311e-15	-2.18284	-1.1262	2.18284	down	BNC|BSN1|HsT19447	GO:0003677|GO:0003700|GO:0005634|GO:0005737|GO:0006351|GO:0006356|GO:0006357|GO:0008284|GO:0008544|GO:0042060|GO:0046872|GO:0050679|GO:0051276	protein-coding	basonuclin 1	chr15	83924655	83953468
BOD1L2	ENSG00000228075	284257	2.30695e-06	1.66825e-05	-2.11994	-1.08402	2.11994	down	BOD1P|FAM44C		protein-coding	biorientation of chromosomes in cell division 1-like 2	chr18	54814293	54817639
BPESC1	ENSG00000232416	60467	0.00128564	0.00602979	-1.54991	-0.632186	1.54991	down	NCRNA00187	GO:0003674|GO:0005575|GO:0008150	ncRNA	blepharophimosis, epicanthus inversus and ptosis, candidate 1 (non-protein coding)	chr3	138823027	138844005
BTNL8	ENSG00000113303	79908	0.00658956	0.0262712	-1.72935	-0.79023	1.72935	down		GO:0005515|GO:0016021	protein-coding	butyrophilin-like 8	chr5	180326077	180377906
C16orf59	ENSG00000162062	80178	1.85941e-05	0.000119407	-1.61663	-0.692987	1.61663	down			protein-coding	chromosome 16 open reading frame 59	chr16	2510115	2514964
C17orf53	ENSG00000125319	78995	6.30868e-07	4.91637e-06	-2.71337	-1.44009	2.71337	down			protein-coding	chromosome 17 open reading frame 53	chr17	42219274	42239844
C1orf87	ENSG00000162598	127795	1.39917e-05	9.15235e-05	-1.61049	-0.687497	1.61049	down		GO:0005509	protein-coding	chromosome 1 open reading frame 87	chr1	60454824	60539442
C1QTNF8		390664	2.20601e-12	2.74736e-11	-1.73768	-0.797166	1.73768	down	CTRP8|UNQ5829	GO:0005581	protein-coding	C1q and tumor necrosis factor related protein 8	chr16	1138226	1146244
C3orf20	ENSG00000131379	84077	0.000248117	0.0013321	-1.65332	-0.725363	1.65332	down		GO:0005737|GO:0016021	protein-coding	chromosome 3 open reading frame 20	chr3	14716606	14814543
C4orf45		152940	9.63653e-06	6.43783e-05	-1.60602	-0.683493	1.60602	down			protein-coding	chromosome 4 open reading frame 45	chr4	159814684	160024105
C4orf48	ENSG00000243449	401115	7.06407e-08	6.10247e-07	-1.52008	-0.604144	1.52008	down	CHR4_55	GO:0005576	protein-coding	chromosome 4 open reading frame 48	chr4	2043720	2045697
C8orf82		414919	0	0	-1.78641	-0.837065	1.78641	down		GO:0005739	protein-coding	chromosome 8 open reading frame 82	chr8	145751603	145754458
C9orf16	ENSG00000171159	79095	2.17604e-14	3.11155e-13	-1.56101	-0.642479	1.56101	down	EST00098	GO:0003674|GO:0005575|GO:0008150	protein-coding	chromosome 9 open reading frame 16	chr9	130922539	130926207
C9orf163	ENSG00000196366	158055	0.00467976	0.0193378	-1.79639	-0.845098	1.79639	down	RP11-413M3.11		protein-coding	chromosome 9 open reading frame 163	chr9	139377947	139380519
CA1	ENSG00000133742	759	3.20411e-07	2.5836e-06	-1.64702	-0.719859	1.64702	down	CA-I|CAB|Car1	GO:0004089|GO:0005737|GO:0005794|GO:0005829|GO:0006730|GO:0008270|GO:0015701|GO:0044281	protein-coding	carbonic anhydrase I	chr8	86240458	86290342
CA5BP1	ENSG00000186312	340591	8.22525e-08	7.07085e-07	-1.7567	-0.812871	1.7567	down	CA5BL|CA5BP|PRO2325	GO:0004089|GO:0005739|GO:0008270	pseudo	carbonic anhydrase VB pseudogene 1	chrX	15693039	15721474
CACNA1E	ENSG00000198216	777	0.000342286	0.00179385	-1.51921	-0.603323	1.51921	down	BII|CACH6|CACNL1A6|Cav2.3	GO:0001662|GO:0002027|GO:0005245|GO:0005509|GO:0005886|GO:0005891|GO:0006112|GO:0006810|GO:0007268|GO:0007626|GO:0008542|GO:0019233|GO:0030317|GO:0042593|GO:0044281|GO:0048266|GO:0050796|GO:0051899|GO:0061178|GO:0090273	protein-coding	calcium channel, voltage-dependent, R type, alpha 1E subunit	chr1	181452686	181775921
CAPN14	ENSG00000214711	440854	2.03668e-11	2.35987e-10	-2.25104	-1.17059	2.25104	down		GO:0004198|GO:0005509|GO:0005622|GO:0006508	protein-coding	calpain 14	chr2	31395922	31456724
CASP16		197350	0.000146375	0.000815977	-1.61445	-0.691041	1.61445	down	CASP14L	GO:0004197|GO:0006508	protein-coding	caspase 16, apoptosis-related cysteine peptidase (putative)	chr16	3194220	3199964
CBLC	ENSG00000142273	23624	0	0	-1.86718	-0.900857	1.86718	down	CBL-3|CBL-SL|RNF57	GO:0001784|GO:0004842|GO:0004871|GO:0005154|GO:0005509|GO:0005634|GO:0007166|GO:0007175|GO:0008270|GO:0017124|GO:0042059|GO:0042787|GO:0043407	protein-coding	Cbl proto-oncogene C, E3 ubiquitin protein ligase	chr19	45281126	45303903
CBX8		57332	0.00890726	0.0342713	-1.53714	-0.62025	1.53714	down	PC3|RC1	GO:0000122|GO:0000151|GO:0000790|GO:0000792|GO:0003727|GO:0004842|GO:0005515|GO:0005634|GO:0005730|GO:0006351|GO:0016574|GO:0031519|GO:0035064|GO:0035102	protein-coding	chromobox homolog 8	chr17	77768176	77770915
CCDC168		643677	1.96919e-09	1.96715e-08	-2.2839	-1.1915	2.2839	down	C13orf40		protein-coding	coiled-coil domain containing 168	chr13	103381717	103411422
CD177	ENSG00000204936	57126	0	0	-1.66602	-0.736409	1.66602	down	HNA-2a|HNA2A|NB1|NB1 GP|PRV-1|PRV1	GO:0005886|GO:0007596|GO:0031225|GO:0050900	protein-coding	CD177 molecule	chr19	43857825	43867480
CDHR2	ENSG00000074276	54825	0.00916477	0.0351388	-1.51618	-0.600441	1.51618	down	PCDH24|PCLKC	GO:0005509|GO:0005515|GO:0007155|GO:0007156|GO:0016021|GO:0016324|GO:0030054|GO:0030308	protein-coding	cadherin-related family member 2	chr5	175969512	176022769
CDKN2A	ENSG00000147889	1029	3.29389e-07	2.65071e-06	-1.55679	-0.638574	1.55679	down	ARF|CDK4I|CDKN2|CMM2|INK4|INK4A|MLM|MTS-1|MTS1|P14|P14ARF|P16|P16-INK4A|P16INK4|P16INK4A|P19|P19ARF|TP16	GO:0000075|GO:0000082|GO:0000209|GO:0000278|GO:0001953|GO:0002039|GO:0003677|GO:0004861|GO:0005515|GO:0005634|GO:0005654|GO:0005730|GO:0005737|GO:0005739|GO:0005829|GO:0006309|GO:0006351|GO:0006364|GO:0006469|GO:0006919|GO:0007050|GO:0007265|GO:0008134|GO:0008285|GO:0008637|GO:0010389|GO:0016604|GO:0019901|GO:0030308|GO:0030889|GO:0031647|GO:0031648|GO:0032088|GO:0033088|GO:0033235|GO:0034393|GO:…	protein-coding	cyclin-dependent kinase inhibitor 2A	chr9	21967751	21994490
CES5A	ENSG00000159398	221223	0.000813502	0.00396294	-1.70986	-0.773878	1.70986	down	CAUXIN|CES4C1|CES5|CES7	GO:0005576	protein-coding	carboxylesterase 5A	chr16	55880066	55989943
CKMT1B	ENSG00000237289	1159	0	0	-1.85798	-0.893732	1.85798	down	CKMT|CKMT1|UMTCK		protein-coding	creatine kinase, mitochondrial 1B	chr15	43885252	43891604
CLCA2	ENSG00000137975	9635	0.0111158	0.041609	-1.50544	-0.590183	1.50544	down	CACC|CACC3|CLCRG2|CaCC-3	GO:0005254|GO:0005576|GO:0005887|GO:0006810|GO:0007155|GO:0009925|GO:0015276|GO:0030054	protein-coding	chloride channel accessory 2	chr1	86889769	86922240
CLDN6	ENSG00000184697	9074	0.000238675	0.00128448	-1.53148	-0.614924	1.53148	down		GO:0005198|GO:0005886|GO:0005923|GO:0016021|GO:0016338|GO:0042802	protein-coding	claudin 6	chr16	3064713	3068188
CLEC18A	ENSG00000157322	348174	2.68944e-09	2.65452e-08	-2.16905	-1.11707	2.16905	down	MRCL|MRCL1|MRLP2	GO:0005576|GO:0030246	protein-coding	C-type lectin domain family 18, member A	chr16	69984608	69998250
CLEC18B	ENSG00000140839	497190	0	0	-2.44573	-1.29026	2.44573	down	MRCL2	GO:0005576|GO:0030246	protein-coding	C-type lectin domain family 18, member B	chr16	74442529	74455649
CNTN5	ENSG00000149972	53942	6.30032e-06	4.3211e-05	-1.68956	-0.756648	1.68956	down	HNB-2s|NB-2	GO:0005737|GO:0005886|GO:0007155|GO:0007605|GO:0031225	protein-coding	contactin 5	chr11	98891706	100229616
CNTNAP3B	ENSG00000154529	728577	2.68674e-14	3.81751e-13	-1.60588	-0.683368	1.60588	down		GO:0007155|GO:0016021	protein-coding	contactin associated protein-like 3B	chr9	43684885	43922473
CNTNAP5	ENSG00000155052	129684	0.00525875	0.0214671	-1.53919	-0.622172	1.53919	down	caspr5	GO:0007155|GO:0016021	protein-coding	contactin associated protein-like 5	chr2	124782864	125672863
COL2A1	ENSG00000139219	1280	0	0	-2.19125	-1.13175	2.19125	down	ANFH|AOM|COL11A3|SEDC	GO:0001501|GO:0001502|GO:0001894|GO:0001958|GO:0002062|GO:0003007|GO:0005576|GO:0005585|GO:0005604|GO:0005615|GO:0005788|GO:0006029|GO:0007411|GO:0007417|GO:0007601|GO:0007605|GO:0010468|GO:0022617|GO:0030020|GO:0030198|GO:0030199|GO:0030574|GO:0030903|GO:0042472|GO:0042802|GO:0043066|GO:0046872|GO:0048407|GO:0051216|GO:0060021|GO:0060174|GO:0060272|GO:0060351|GO:0071599|GO:0071773	protein-coding	collagen, type II, alpha 1	chr12	48366748	48398285
COL6A6	ENSG00000206384	131873	1.34783e-11	1.58764e-10	-2.05235	-1.03728	2.05235	down		GO:0005576|GO:0005581|GO:0007155|GO:0022617|GO:0030198|GO:0030574|GO:0031012	protein-coding	collagen, type VI, alpha 6	chr3	130279178	130395888
COMMD5	ENSG00000170619	28991	4.8801e-12	5.92261e-11	-1.52154	-0.605529	1.52154	down	HCARG	GO:0005515|GO:0005634	protein-coding	COMM domain containing 5	chr8	146065829	146079029
CPB1	ENSG00000153002	1360	1.64313e-13	2.20894e-12	-1.91722	-0.939014	1.91722	down	CPB|PASP|PCPB	GO:0004180|GO:0004181|GO:0005576|GO:0006508|GO:0008270	protein-coding	carboxypeptidase B1 (tissue)	chr3	148545588	148577972
CPLX1	ENSG00000168993	10815	0	0	-1.61474	-0.691299	1.61474	down	CPX-I|CPX1	GO:0005326|GO:0005829|GO:0006887|GO:0007268|GO:0007269|GO:0014047|GO:0016079|GO:0017075|GO:0030073|GO:0030425|GO:0043025|GO:0045202|GO:0070032	protein-coding	complexin 1	chr4	778745	819945
CPLX2	ENSG00000145920	10814	0.00189893	0.00857977	-1.58061	-0.660485	1.58061	down	921-L|CPX-2|CPX2|Hfb1	GO:0005829|GO:0006904|GO:0007399|GO:0016079|GO:0017075|GO:0030154|GO:0030425|GO:0031201|GO:0031915|GO:0043025|GO:0043303|GO:0045202	protein-coding	complexin 2	chr5	175223610	175311024
CRISP2	ENSG00000124490	7180	3.55774e-06	2.51693e-05	-1.76711	-0.821395	1.76711	down	CRISP-2|CT36|GAPDL5|TPX1|TSP1	GO:0005615	protein-coding	cysteine-rich secretory protein 2	chr6	49660071	49681303
CRISP3	ENSG00000096006	10321	0	0	-5.49399	-2.45785	5.49399	down	Aeg2|CRISP-3|CRS3|SGP28|dJ442L6.3	GO:0003674|GO:0005576|GO:0005578|GO:0006952|GO:0042581|GO:0045087	protein-coding	cysteine-rich secretory protein 3	chr6	49695092	49712168
CRYBB2	ENSG00000244752	1415	0.00132617	0.00620547	-1.56554	-0.646659	1.56554	down	CCA2|CRYB2|CRYB2A|CTRCT3|D22S665	GO:0005198|GO:0005212|GO:0007601|GO:0042802|GO:0042803|GO:0043010|GO:0050896	protein-coding	crystallin, beta B2	chr22	25615612	25627836
CSMD2	ENSG00000121904	114784	2.66432e-10	2.84274e-09	-1.61049	-0.687498	1.61049	down	dJ1007G16.1|dJ1007G16.2|dJ947L8.1	GO:0005886|GO:0016021	protein-coding	CUB and Sushi multiple domains 2	chr1	33979609	34631443
CSNK1A1L	ENSG00000180138	122011	0.00503857	0.0206454	-1.56447	-0.645673	1.56447	down	CK1	GO:0004674|GO:0005524|GO:0005737|GO:0016055	protein-coding	casein kinase 1, alpha 1-like	chr13	37677397	37679801
CST6	ENSG00000175315	1474	0.000125275	0.000707524	-1.56207	-0.643459	1.56207	down		GO:0001533|GO:0004869|GO:0005576|GO:0008544|GO:0009653	protein-coding	cystatin E/M	chr11	65778955	65780976
CTAGE11P	ENSG00000214249	647288	0.00150831	0.00696585	-1.54873	-0.631086	1.54873	down			pseudo	CTAGE family, member 11, pseudogene	chr13	75811889	75814517
CTAGE15	ENSG00000271079	441294	0.00393858	0.0165646	-1.5708	-0.651499	1.5708	down	CTAGE15P|cTAGE-15	GO:0016021	protein-coding	CTAGE family, member 15	chr7	143268894	143271480
CTNNAL1	ENSG00000119326	8727	0	0	-1.70266	-0.767789	1.70266	down	CLLP|alpha-CATU	GO:0005198|GO:0005829|GO:0005886|GO:0007155|GO:0007266|GO:0015629|GO:0045296	protein-coding	catenin (cadherin-associated protein), alpha-like 1	chr9	111704851	111775764
CXXC4	ENSG00000168772	80319	0	0	-1.54544	-0.628021	1.54544	down	IDAX	GO:0003677|GO:0005737|GO:0007352|GO:0008270|GO:0016055|GO:0030165|GO:0030178|GO:0031410	protein-coding	CXXC finger protein 4	chr4	105389463	105416058
CYP19A1	ENSG00000137869	1588	9.08162e-14	1.24236e-12	-1.92894	-0.947808	1.92894	down	ARO|ARO1|CPV1|CYAR|CYP19|CYPXIX|P-450AROM	GO:0005506|GO:0005783|GO:0005789|GO:0006694|GO:0006703|GO:0006805|GO:0008202|GO:0008209|GO:0009055|GO:0016020|GO:0016125|GO:0016712|GO:0019825|GO:0020037|GO:0044281|GO:0060736|GO:0070330	protein-coding	cytochrome P450, family 19, subfamily A, polypeptide 1	chr15	51500254	51630795
CYP24A1	ENSG00000019186	1591	3.35036e-07	2.69454e-06	-1.52863	-0.612242	1.52863	down	CP24|CYP24|HCAI|P450-CC24	GO:0001649|GO:0005506|GO:0005743|GO:0006766|GO:0006805|GO:0008202|GO:0008403|GO:0016491|GO:0020037|GO:0030342|GO:0033280|GO:0042359|GO:0042369|GO:0044281|GO:0055114|GO:0070561	protein-coding	cytochrome P450, family 24, subfamily A, polypeptide 1	chr20	52769988	52790516
DAOA-AS1	ENSG00000232307	282706	2.64499e-05	0.000166265	-1.79732	-0.845849	1.79732	down	DAOA-AS|DAOBAS|G30		ncRNA	DAOA antisense RNA 1	chr13	106111406	106158030
DEFB1	ENSG00000164825	1672	4.04121e-14	5.67622e-13	-1.55833	-0.64	1.55833	down	BD1|DEFB-1|DEFB101|HBD1	GO:0002526|GO:0005576|GO:0005796|GO:0006935|GO:0006955|GO:0007186|GO:0009617|GO:0033574|GO:0042742|GO:0045087	protein-coding	defensin, beta 1	chr8	6728097	6735529
DIRAS2	ENSG00000165023	54769	9.26106e-07	7.06468e-06	-1.51006	-0.594608	1.51006	down	Di-Ras2	GO:0003924|GO:0005525|GO:0005886|GO:0007264	protein-coding	DIRAS family, GTP-binding RAS-like 2	chr9	93372114	93405108
DKFZp451B082		401282	5.91584e-05	0.000352112	-1.75776	-0.81374	1.75776	down			ncRNA	uncharacterized LOC401282	chr6	163759374	163768065
DLGAP3	ENSG00000116544	58512	0.0110219	0.0413684	-1.52128	-0.605287	1.52128	down	DAP3|SAPAP3	GO:0001540|GO:0005515|GO:0007267|GO:0014069|GO:0030054|GO:0045211	protein-coding	discs, large (Drosophila) homolog-associated protein 3	chr1	35331037	35370984
DLX3	ENSG00000064195	1747	5.79475e-05	0.000345627	-1.53046	-0.613969	1.53046	down	AI4|TDO	GO:0000976|GO:0001077|GO:0001568|GO:0001890|GO:0003682|GO:0003700|GO:0005634|GO:0042475|GO:0071895	protein-coding	distal-less homeobox 3	chr17	48067369	48072588
DMRT1	ENSG00000137090	1761	0.00192428	0.00868656	-1.53785	-0.620918	1.53785	down	DMT1	GO:0000122|GO:0000902|GO:0000987|GO:0002176|GO:0003700|GO:0005634|GO:0006351|GO:0007283|GO:0007530|GO:0008354|GO:0008584|GO:0030238|GO:0035556|GO:0045835|GO:0045840|GO:0045944|GO:0046661|GO:0046872|GO:0060008	protein-coding	doublesex and mab-3 related transcription factor 1	chr9	841690	969090
DNAH3	ENSG00000158486	55567	0	0	-1.76847	-0.822505	1.76847	down	DLP3|DNAHC3B|Hsadhc3	GO:0001539|GO:0003777|GO:0005524|GO:0005858|GO:0005874|GO:0007018|GO:0035085	protein-coding	dynein, axonemal, heavy chain 3	chr16	20944476	21170762
DNAH8	ENSG00000124721	1769	0	0	-1.73963	-0.798777	1.73963	down	ATPase|hdhc9	GO:0001539|GO:0003777|GO:0005524|GO:0005858|GO:0005874|GO:0007018|GO:0016887|GO:0035085	protein-coding	dynein, axonemal, heavy chain 8	chr6	38683117	38998574
DPCR1	ENSG00000168631	135656	0.00301835	0.0130332	-1.5391	-0.622086	1.5391	down	PBLT	GO:0016021	protein-coding	diffuse panbronchiolitis critical region 1	chr6	30908777	30921998
DPH6-AS1	ENSG00000248079	100507466	0.00431228	0.0179625	-1.70597	-0.770594	1.70597	down	ATPBD4-AS1		ncRNA	DPH6 antisense RNA 1 (head to head)	chr15	35838396	36151202
DRD5	ENSG00000169676	1816	6.40311e-10	6.6375e-09	-2.41714	-1.2733	2.41714	down	DBDR|DRD1B|DRD1L2	GO:0001588|GO:0001963|GO:0001975|GO:0001992|GO:0001994|GO:0004952|GO:0005886|GO:0005887|GO:0006874|GO:0007189|GO:0007190|GO:0007191|GO:0007268|GO:0008306|GO:0010579|GO:0031526|GO:0033861|GO:0035240|GO:0042060|GO:0042220|GO:0045762|GO:0045776|GO:0045924|GO:0046960|GO:0060158|GO:0060292|GO:0071870|GO:0072593	protein-coding	dopamine receptor D5	chr4	9783258	9785633
DSG1	ENSG00000134760	1828	1.76852e-05	0.000114023	-1.60667	-0.68407	1.60667	down	CDHF4|DG1|DSG|EPKHIA|PPKS1|SPPK1	GO:0005509|GO:0005829|GO:0005886|GO:0005911|GO:0006915|GO:0006921|GO:0007043|GO:0007156|GO:0009898|GO:0015643|GO:0016021|GO:0016324|GO:0016328|GO:0016337|GO:0016339|GO:0030057|GO:0032570|GO:0045295|GO:0050821|GO:0060135	protein-coding	desmoglein 1	chr18	28898052	28937393
DSG4	ENSG00000175065	147409	0.000327076	0.00172038	-1.59895	-0.677121	1.59895	down	CDGF13|CDHF13|LAH	GO:0005509|GO:0005886|GO:0007156|GO:0016021|GO:0030057|GO:0030216|GO:0030509|GO:0042640	protein-coding	desmoglein 4	chr18	28956740	28993880
DUX4	ENSG00000258389	22947	0.00995451	0.0378114	-2.05875	-1.04177	2.05875	down	DUX10	GO:0000976|GO:0003700|GO:0005634|GO:0006351	protein-coding	double homeobox 4	chr4	191005384	191010142
EDARADD	ENSG00000186197	128178	0	0	-1.50022	-0.585176	1.50022	down	ECTD11A|ECTD11B|ED3|EDA3	GO:0001942|GO:0005737|GO:0007165|GO:0030154|GO:0042475|GO:0061153	protein-coding	EDAR-associated death domain	chr1	236557680	236648008
EEF1A2	ENSG00000101210	1917	0	0	-2.37848	-1.25004	2.37848	down	EEF1AL|EF-1-alpha-2|EF1A|HS1|STN|STNL	GO:0003746|GO:0003924|GO:0005525|GO:0005634|GO:0005853|GO:0008135|GO:0010035|GO:0043025|GO:0043066	protein-coding	eukaryotic translation elongation factor 1 alpha 2	chr20	62119365	62130668
EFCAB6-AS1	ENSG00000223843	100874197	0.0103436	0.0391458	-1.56549	-0.646615	1.56549	down			ncRNA	EFCAB6 antisense RNA 1	chr22	43912134	43932485
ELAVL2	ENSG00000107105	1993	0.000118891	0.000673349	-2.01937	-1.01391	2.01937	down	HEL-N1|HELN1|HUB	GO:0000166|GO:0003730|GO:0005515|GO:0006355	protein-coding	ELAV like neuron-specific RNA binding protein 2	chr9	23690103	23826063
EMX2	ENSG00000170370	2018	0	0	-1.55247	-0.634567	1.55247	down		GO:0000976|GO:0003677|GO:0003700|GO:0005515|GO:0005634|GO:0007275|GO:0009952|GO:0021542|GO:0021796|GO:0021846|GO:0021885|GO:0030182|GO:0042493|GO:0072001	protein-coding	empty spiracles homeobox 2	chr10	119301956	119309057
EN2	ENSG00000164778	2020	1.3198e-10	1.43932e-09	-2.1078	-1.07574	2.1078	down		GO:0003700|GO:0005634|GO:0007275|GO:0016020|GO:0030901|GO:0030902|GO:0043565|GO:0045944|GO:0048666	protein-coding	engrailed homeobox 2	chr7	155250824	155257526
ENTPD2	ENSG00000054179	954	2.57039e-12	3.18545e-11	-1.88506	-0.914614	1.88506	down	CD39L1|NTPDase-2	GO:0005524|GO:0005605|GO:0007186|GO:0009181|GO:0016021|GO:0017110|GO:0017111|GO:0030168	protein-coding	ectonucleoside triphosphate diphosphohydrolase 2	chr9	139942551	139948503
EPB41L4B	ENSG00000095203	54566	0	0	-1.591	-0.669937	1.591	down	CG1|EHM2	GO:0005200|GO:0005737|GO:0005856|GO:0008092|GO:0019898|GO:0031032|GO:0045177	protein-coding	erythrocyte membrane protein band 4.1 like 4B	chr9	111934254	112083021
EPPK1		83481	0	0	-2.50693	-1.32592	2.50693	down	EPIPL|EPIPL1	GO:0005198|GO:0005737|GO:0005856|GO:0008150	protein-coding	epiplakin 1	chr8	144939912	144947434
FAM129B	ENSG00000136830	64855	0	0	-1.5166	-0.600844	1.5166	down	C9orf88|MEG-3|MINERVA|OC58|bA356B19.6	GO:0005543|GO:0005634|GO:0005829|GO:0005912|GO:0043066	protein-coding	family with sequence similarity 129, member B	chr9	130267618	130341268
FAM135B	ENSG00000147724	51059	0	0	-1.54825	-0.630636	1.54825	down	C8ORFK32		protein-coding	family with sequence similarity 135, member B	chr8	139142266	139509065
FAM182A	ENSG00000125804	284800	3.5261e-08	3.13312e-07	-2.09582	-1.06751	2.09582	down	C20orf91|bB329D4.1		ncRNA	family with sequence similarity 182, member A	chr20	26035250	26067553
FAM182B		728882	1.79491e-07	1.49163e-06	-1.93663	-0.953546	1.93663	down			ncRNA	family with sequence similarity 182, member B	chr20	25744102	25848786
FAM183B	ENSG00000164556	340286	0.00011686	0.000662962	-1.65219	-0.724376	1.65219	down			pseudo	acyloxyacyl hydrolase (neutrophil)	chr7	38724946	38726689
FAM189A1	ENSG00000104059	23359	5.07343e-07	3.99609e-06	-1.73687	-0.79649	1.73687	down	TMEM228	GO:0016021	protein-coding	family with sequence similarity 189, member A1	chr15	29412455	29862927
FAM201A		158228	1.59677e-05	0.000103644	-1.68912	-0.75627	1.68912	down	C9orf122		ncRNA	family with sequence similarity 201, member A	chr9	38620731	38623277
FAM205A	ENSG00000205108	259308	0.000427159	0.00219541	-1.77256	-0.825834	1.77256	down	C9orf144B	GO:0016021	protein-coding	family with sequence similarity 205, member A	chr9	34723050	34729535
FAM226A		203429	4.44089e-16	7.01762e-15	-1.8251	-0.867975	1.8251	down	CXorf50|LINC00246A|NCRNA00246|NCRNA00246A		ncRNA	family with sequence similarity 226, member A (non-protein coding)	chrX	72161568	72163589
FAM27B	ENSG00000170215	100133121	0.000224206	0.00121128	-1.61549	-0.691973	1.61549	down	FAM27A2|bA12A20.3		ncRNA	family with sequence similarity 27, member B	chr9	67792929	67794189
FAM27E4		100132439	1.03709e-08	9.6944e-08	-1.80887	-0.855091	1.80887	down	FAM27E4P		protein-coding	family with sequence similarity 27, member E4	chr9	44997777	44999457
FBN3	ENSG00000142449	84467	7.42739e-13	9.5744e-12	-1.55111	-0.633299	1.55111	down		GO:0005201|GO:0005509|GO:0005578	protein-coding	fibrillin 3	chr19	8130287	8212381
FBXL6	ENSG00000182325	26233	0	0	-1.87199	-0.904571	1.87199	down	FBL6|FBL6A|PP14630	GO:0004842|GO:0006508|GO:0016567	protein-coding	F-box and leucine-rich repeat protein 6	chr8	145579088	145583036
FBXW12	ENSG00000164049	285231	0.000455557	0.00233043	-1.69765	-0.763542	1.69765	down	FBW12|FBXO12|FBXO35		protein-coding	F-box and WD repeat domain containing 12	chr3	48413709	48436190
FCN2	ENSG00000160339	2220	9.18098e-05	0.000530296	-1.7127	-0.77627	1.7127	down	EBP-37|FCNL|P35|ficolin-2	GO:0001867|GO:0003823|GO:0005509|GO:0005515|GO:0005576|GO:0005581|GO:0006956|GO:0008228|GO:0030246|GO:0045087|GO:0048306	protein-coding	ficolin (collagen/fibrinogen domain containing lectin) 2	chr9	137772658	137779366
FEV	ENSG00000163497	54738	3.68106e-09	3.58082e-08	-1.80588	-0.852706	1.80588	down	HSRNAFEV|PET-1	GO:0003690|GO:0003700|GO:0003714|GO:0005634|GO:0006366|GO:0042551|GO:0043565|GO:0045893|GO:0048665	protein-coding	FEV (ETS oncogene family)	chr2	219845809	219850379
FGA	ENSG00000171560	2243	6.84686e-05	0.000403547	-1.55199	-0.634118	1.55199	down	Fib2	GO:0002576|GO:0005102|GO:0005515|GO:0005576|GO:0005577|GO:0005615|GO:0005886|GO:0005938|GO:0007165|GO:0007596|GO:0009897|GO:0009986|GO:0030168|GO:0030674|GO:0031091|GO:0031093|GO:0051258|GO:0051592	protein-coding	fibrinogen alpha chain	chr4	155504280	155511897
FGF23	ENSG00000118972	8074	0.0013874	0.00645462	-1.62582	-0.701169	1.62582	down	ADHR|FGFN|HPDR2|HYPF|PHPTC	GO:0005105|GO:0005576|GO:0005615|GO:0006796|GO:0007173|GO:0008083|GO:0008286|GO:0008543|GO:0010966|GO:0010980|GO:0030154|GO:0030502|GO:0030643|GO:0038095|GO:0042369|GO:0045087|GO:0045668|GO:0045893|GO:0046888|GO:0048011|GO:0048015|GO:0055062|GO:0070374|GO:0090080	protein-coding	fibroblast growth factor 23	chr12	4477393	4488894
FLJ20021	ENSG00000254531	90024	0	0	-1.74659	-0.804537	1.74659	down			ncRNA	uncharacterized LOC90024	chr4	102268934	102270040
FLJ26245	ENSG00000261122	400533	7.92886e-11	8.77949e-10	-2.2989	-1.20094	2.2989	down			ncRNA	uncharacterized LOC400533	chr16	34980923	34990995
FLJ34503	ENSG00000175967	285759	2.9301e-12	3.61462e-11	-1.67103	-0.740739	1.67103	down			ncRNA	uncharacterized FLJ34503	chr6	114225551	114242806
FLJ44790		400850	3.09997e-06	2.21088e-05	-1.70107	-0.766445	1.70107	down			unknown	uncharacterized FLJ44790	chr20	60807016	60811355
FOXD4L2	ENSG00000204828	100036519	0.000638021	0.00317738	-1.84571	-0.884178	1.84571	down			protein-coding	forkhead box D4-like 2	chr9	42717234	42720342
FOXD4L5	ENSG00000204779	653427	6.51061e-07	5.05911e-06	-2.06957	-1.04933	2.06957	down	bA15J10.2	GO:0000122|GO:0001658|GO:0001755|GO:0001822|GO:0003690|GO:0003705|GO:0005634|GO:0005667|GO:0005730|GO:0007389|GO:0007422|GO:0008134|GO:0008301|GO:0009790|GO:0030318|GO:0043565|GO:0045944|GO:0048484|GO:0048485|GO:0048846|GO:0048937|GO:0050935|GO:0051090|GO:0051216	protein-coding	forkhead box D4-like 5	chr9	70175707	70178815
FOXI1	ENSG00000168269	2299	0.00150694	0.00696031	-1.67445	-0.74369	1.67445	down	FKH10|FKHL10|FREAC-6|FREAC6|HFH-3|HFH3	GO:0003700|GO:0005634|GO:0006351|GO:0008301|GO:0009790|GO:0042472|GO:0043565|GO:0044212|GO:0045944	protein-coding	forkhead box I1	chr5	169532917	169536729
FOXJ1	ENSG00000129654	2302	0	0	-1.68358	-0.751528	1.68358	down	FKHL13|HFH-4|HFH4	GO:0000122|GO:0000976|GO:0001947|GO:0002508|GO:0002635|GO:0002897|GO:0002924|GO:0003677|GO:0003690|GO:0003700|GO:0003705|GO:0005634|GO:0005667|GO:0006959|GO:0007283|GO:0007389|GO:0007420|GO:0008134|GO:0008301|GO:0030036|GO:0032088|GO:0032862|GO:0033085|GO:0035089|GO:0035502|GO:0042130|GO:0042384|GO:0045409|GO:0045944|GO:0050869|GO:0050900|GO:0060428|GO:0060429|GO:0060972|GO:0072016|GO:1901248	protein-coding	forkhead box J1	chr17	74132415	74137380
FOXL2	ENSG00000183770	668	2.24966e-09	2.23572e-08	-1.5319	-0.615323	1.5319	down	BPES|BPES1|PFRK|PINTO|POF3	GO:0000122|GO:0001541|GO:0002074|GO:0003677|GO:0003690|GO:0003700|GO:0003705|GO:0005515|GO:0005634|GO:0005667|GO:0006309|GO:0007389|GO:0008134|GO:0008301|GO:0019101|GO:0030154|GO:0030331|GO:0031624|GO:0042703|GO:0043028|GO:0043065|GO:0043280|GO:0043565|GO:0045892|GO:0045893|GO:0045944|GO:0048048|GO:0051090|GO:0060014	protein-coding	forkhead box L2	chr3	138663066	138665982
FREM3	ENSG00000183090	166752	6.39325e-10	6.62898e-09	-2.26853	-1.18176	2.26853	down		GO:0005604|GO:0007154|GO:0007155|GO:0016021|GO:0031012|GO:0046872	protein-coding	FRAS1 related extracellular matrix 3	chr4	144498561	144621828
FRMPD1	ENSG00000070601	22844	7.5081e-10	7.75313e-09	-2.14912	-1.10375	2.14912	down	FRMD2	GO:0005737|GO:0005829|GO:0005856|GO:0005886	protein-coding	FERM and PDZ domain containing 1	chr9	37651052	37746901
FSTL4	ENSG00000053108	23105	0	0	-1.79585	-0.844666	1.79585	down		GO:0005509|GO:0005576	protein-coding	follistatin-like 4	chr5	132532152	132948223
GABBR2	ENSG00000136928	9568	0.00341941	0.0145905	-1.50893	-0.593527	1.50893	down	GABABR2|GPR51|GPRC3B|HG20|HRIHFB2099	GO:0004965|GO:0005515|GO:0005737|GO:0005886|GO:0005887|GO:0007186|GO:0007194|GO:0007214|GO:0007268|GO:0030054|GO:0038039|GO:0043005|GO:0045211	protein-coding	gamma-aminobutyric acid (GABA) B receptor, 2	chr9	101050364	101471479
GABRG1	ENSG00000163285	2565	0.000203495	0.00110768	-1.65354	-0.725562	1.65354	down		GO:0004890|GO:0005230|GO:0005254|GO:0007214|GO:0007268|GO:0030054|GO:0034707|GO:0043235|GO:0045211|GO:0050811	protein-coding	gamma-aminobutyric acid (GABA) A receptor, gamma 1	chr4	46037787	46126082
GABRR3	ENSG00000183185	200959	6.1271e-09	5.84633e-08	-1.55025	-0.632501	1.55025	down		GO:0004890|GO:0005230|GO:0005254|GO:0005575|GO:0005886|GO:0007214|GO:0007268|GO:0030054|GO:0034220|GO:0034707|GO:0045211|GO:0055085	protein-coding	gamma-aminobutyric acid (GABA) A receptor, rho 3	chr3	97705527	97754148
GAS2L2	ENSG00000132139	246176	8.29292e-12	9.92451e-11	-1.66075	-0.731838	1.66075	down	GAR17	GO:0001578|GO:0001725|GO:0005737|GO:0005856|GO:0005874|GO:0007026|GO:0007050|GO:0008017|GO:0008093|GO:0051015	protein-coding	growth arrest-specific 2 like 2	chr17	34071530	34079897
GCG	ENSG00000115263	2641	0	0	-2.21258	-1.14573	2.21258	down	GLP1|GLP2|GRPP	GO:0005102|GO:0005179|GO:0005515|GO:0005576|GO:0005615|GO:0005788|GO:0005886|GO:0006112|GO:0007165|GO:0007186|GO:0007631|GO:0008283|GO:0010737|GO:0010800|GO:0030819|GO:0032092|GO:0033138|GO:0034774|GO:0035774|GO:0042802|GO:0043066|GO:0044267|GO:0044281|GO:0045860|GO:0050796|GO:0070374|GO:0071377|GO:0090280	protein-coding	glucagon	chr2	162999379	163008914
GDF1	ENSG00000130283	2657	0.000841561	0.00408732	-1.71569	-0.778789	1.71569	down	DORV|DTGA3|RAI	GO:0005125|GO:0005615|GO:0008083|GO:0040007	protein-coding	growth differentiation factor 1	chr19	18979361	19006953
GDF6	ENSG00000156466	392255	0.000132492	0.000744955	-1.6099	-0.686969	1.6099	down	BMP13|CDMP2|KFM|KFS|KFS1|KFSL|LCA17|MCOP4|MCOPCB6|SCDO4|SGM1	GO:0005125|GO:0005615|GO:0008083|GO:0010862|GO:0030509|GO:0032924|GO:0040007|GO:0042803|GO:0045666|GO:0045893|GO:0060389|GO:1990009	protein-coding	growth differentiation factor 6	chr8	97154558	97173020
GEMIN8P2		644600	0.00423829	0.0177036	-1.6636	-0.734306	1.6636	down			pseudo	gem (nuclear organelle) associated protein 8 pseudogene 2	chr16	58783810	59142878
GLDC	ENSG00000178445	2731	0	0	-1.66384	-0.73452	1.66384	down	GCE|GCSP|HYGN1	GO:0004375|GO:0005739|GO:0006546|GO:0009055|GO:0016829|GO:0030170	protein-coding	glycine dehydrogenase (decarboxylating)	chr9	6532464	6645692
GOLGA8F	ENSG00000153684	100132565	0.00235164	0.0104077	-1.88003	-0.910755	1.88003	down			pseudo	golgin A8 family, member F	chr15	28623784	28637171
GOLGA8G	ENSG00000183629	283768	0.00060859	0.00304017	-1.93475	-0.952145	1.93475	down		GO:0005794	pseudo	golgin A8 family, member G	chr15	28764757	28778143
GPR149	ENSG00000174948	344758	3.28626e-14	4.64163e-13	-1.66163	-0.732603	1.66163	down	IEDA|PGR10	GO:0001546|GO:0001547|GO:0004930|GO:0005886|GO:0016021|GO:0060206|GO:0060280	protein-coding	G protein-coupled receptor 149	chr3	154055461	154147504
GPSM1	ENSG00000160360	26086	2.79776e-14	3.97107e-13	-1.59585	-0.674322	1.59585	down	AGS3	GO:0000139|GO:0005092|GO:0005634|GO:0005730|GO:0005789|GO:0005794|GO:0005829|GO:0005886|GO:0007399|GO:0008277|GO:0030154	protein-coding	G-protein signaling modulator 1	chr9	139221932	139254057
GPT	ENSG00000167701	2875	0	0	-1.63621	-0.710358	1.63621	down	BAT1|ALT1|GPT1	GO:0004021|GO:0005737|GO:0005829|GO:0006094|GO:0006807|GO:0008652|GO:0030170|GO:0034641|GO:0042853|GO:0044281	protein-coding	glutamic-pyruvate transaminase (alanine aminotransferase)	chr8	145729465	145732555
GRB14	ENSG00000115290	2888	0.000296824	0.00157086	-1.70048	-0.765941	1.70048	down		GO:0000139|GO:0005070|GO:0005543|GO:0005737|GO:0005829|GO:0005886|GO:0007165|GO:0007596|GO:0010008|GO:0043231|GO:0050900	protein-coding	growth factor receptor-bound protein 14	chr2	165349323	165478360
GRIN3A	ENSG00000198785	116443	0	0	-2.15842	-1.10998	2.15842	down	GluN3A|NMDAR-L|NR3A	GO:0004972|GO:0005234|GO:0005262|GO:0005515|GO:0006816|GO:0014069|GO:0016020|GO:0016021|GO:0016358|GO:0016594|GO:0017146|GO:0030054|GO:0042165|GO:0042802|GO:0043005|GO:0043025|GO:0045202|GO:0045211|GO:0045471|GO:0048511|GO:0051721|GO:0060134	protein-coding	glutamate receptor, ionotropic, N-methyl-D-aspartate 3A	chr9	104331634	104500862
GRM1	ENSG00000152822	2911	8.03875e-06	5.4278e-05	-1.67741	-0.746238	1.67741	down	GPRC1A|MGLU1|MGLUR1|SCAR13	GO:0000186|GO:0000187|GO:0004930|GO:0005515|GO:0005634|GO:0005886|GO:0005887|GO:0007186|GO:0007268|GO:0007626|GO:0008066|GO:0008219|GO:0014069|GO:0019233|GO:0030425|GO:0038038|GO:0051930|GO:0071257	protein-coding	glutamate receptor, metabotropic 1	chr6	146348782	146758734
GRM2	ENSG00000164082	2912	4.35701e-07	3.45807e-06	-2.00222	-1.0016	2.00222	down	GLUR2|GPRC1B|MGLUR2|mGlu2	GO:0001641|GO:0004930|GO:0005246|GO:0005622|GO:0005886|GO:0005887|GO:0007194|GO:0007268|GO:0008066|GO:0014047|GO:0030054|GO:0030424|GO:0030425|GO:0042734	protein-coding	glutamate receptor, metabotropic 2	chr3	51741081	51752625
GRM8	ENSG00000179603	2918	5.88418e-14	8.15996e-13	-1.80231	-0.849847	1.80231	down	GLUR8|GPRC1H|MGLUR8|mGlu8	GO:0001642|GO:0004930|GO:0005886|GO:0005887|GO:0007196|GO:0007601|GO:0007608|GO:0008066|GO:0030818	protein-coding	glutamate receptor, metabotropic 8	chr7	126078652	126893147
GRPR		2925	6.01696e-07	4.70081e-06	-2.01509	-1.01084	2.01509	down		GO:0004946|GO:0005886|GO:0005887|GO:0007186|GO:0008283|GO:0008528|GO:0042127	protein-coding	gastrin-releasing peptide receptor	chrX	16141424	16171641
GSTA7P		730152	2.46889e-06	1.78026e-05	-2.09228	-1.06508	2.09228	down	GSTAP2		pseudo	glutathione S-transferase alpha 7, pseudogene	chr6	52604261	52609957
GTF2A1L	ENSG00000242441	11036	0	0	-2.22598	-1.15444	2.22598	down	ALF	GO:0003677|GO:0003713|GO:0005672|GO:0006355|GO:0006366|GO:0006367	protein-coding	general transcription factor IIA, 1-like	chr2	48844937	48906749
HCG4B		80868	1.62739e-11	1.90307e-10	-1.54233	-0.62511	1.54233	down	HCG4P6|HCGIV-06|HCGIV-6|HCGIV.5|bCX67J3.3|bPG309N1.1|bQB90C11.3		ncRNA	HLA complex group 4B (non-protein coding)	chr6	29867168	29911213
HEPACAM2	ENSG00000188175	253012	2.87644e-05	0.000179779	-1.50779	-0.592434	1.50779	down	MIKI	GO:0000139|GO:0005515|GO:0005794|GO:0005813|GO:0005819|GO:0007067|GO:0016021|GO:0030496|GO:0051297|GO:0051301	protein-coding	HEPACAM family member 2	chr7	92817899	92855782
HINT2	ENSG00000137133	84681	2.61699e-06	1.88168e-05	-1.69981	-0.765371	1.69981	down	HIT-17	GO:0000166|GO:0005739|GO:0006694|GO:0006915|GO:0016787	protein-coding	histidine triad nucleotide binding protein 2	chr9	35812957	35815042
HOXB9	ENSG00000170689	3219	0	0	-1.73133	-0.791877	1.73133	down	HOX-2.5|HOX2|HOX2E	GO:0003700|GO:0005515|GO:0005634|GO:0005730|GO:0005739|GO:0006351|GO:0006355|GO:0007275|GO:0009952|GO:0030879|GO:0043565|GO:0045944|GO:0048706|GO:0060070|GO:0060326	protein-coding	homeobox B9	chr17	46698519	46703835
HOXD1	ENSG00000128645	3231	1.04714e-10	1.14879e-09	-1.76447	-0.819237	1.76447	down	HOX4|HOX4G|Hox-4.7	GO:0003700|GO:0005634|GO:0006351|GO:0043565|GO:0048706	protein-coding	homeobox D1	chr2	177053307	177055635
HS6ST3		266722	0	0	-1.70621	-0.770795	1.70621	down	HS6ST-3	GO:0008146|GO:0016021	protein-coding	heparan sulfate 6-O-sulfotransferase 3	chr13	96743093	97491816
IGFBP7-AS1	ENSG00000245067	255130	0.000777207	0.00380354	-1.57121	-0.651879	1.57121	down			ncRNA	IGFBP7 antisense RNA 1	chr4	57975928	58071465
IGSF21	ENSG00000117154	84966	0	0	-1.67692	-0.745815	1.67692	down		GO:0005576	protein-coding	immunoglobin superfamily, member 21	chr1	18434240	18704977
IL1RN	ENSG00000136689	3557	1.56247e-05	0.000101548	-1.70986	-0.77388	1.70986	down	DIRA|ICIL-1RA|IL-1RN|IL-1ra|IL-1ra3|IL1F3|IL1RA|IRAP|MVCD4	GO:0001960|GO:0002439|GO:0005149|GO:0005150|GO:0005151|GO:0005152|GO:0005615|GO:0005622|GO:0005634|GO:0005737|GO:0005813|GO:0005886|GO:0006629|GO:0006953|GO:0006955|GO:0007565|GO:0007613|GO:0010243|GO:0014050|GO:0030073|GO:0031982|GO:0034115|GO:0042493|GO:0043066|GO:0043507|GO:0045352|GO:0045353|GO:0051384|GO:2000660	protein-coding	interleukin 1 receptor antagonist	chr2	113856937	113891593
INSM1	ENSG00000173404	3642	6.13775e-06	4.21813e-05	-1.74604	-0.80409	1.74604	down	IA-1|IA1	GO:0003323|GO:0003677|GO:0005654|GO:0006351|GO:0006355|GO:0031018|GO:0046872	protein-coding	insulinoma-associated 1	chr20	20348765	20351592
IQCF1	ENSG00000173389	132141	2.84764e-05	0.000178145	-1.60453	-0.682148	1.60453	down			protein-coding	IQ motif containing F1	chr3	51840728	51937386
KC6	ENSG00000267313	641516	0.00127868	0.00600062	-1.50378	-0.588591	1.50378	down			ncRNA	keratoconus gene 6	chr18	39060236	39100561
KCNA4	ENSG00000182255	3739	3.34476e-06	2.3729e-05	-1.75212	-0.809106	1.75212	down	HBK4|HK1|HPCN2|HUKII|KCNA4L|KCNA8|KV1.4|PCN2	GO:0005249|GO:0005251|GO:0005515|GO:0005886|GO:0006813|GO:0007268|GO:0008076|GO:0030955|GO:0051260	protein-coding	potassium voltage-gated channel, shaker-related subfamily, member 4	chr11	30031288	30038577
KCNC2	ENSG00000166006	3747	0	0	-4.45798	-2.15639	4.45798	down	KV3.2	GO:0001508|GO:0005251|GO:0005886|GO:0006112|GO:0007268|GO:0008076|GO:0044281|GO:0050796|GO:0051260	protein-coding	potassium voltage-gated channel, Shaw-related subfamily, member 2	chr12	75433858	75603528
KCNH8	ENSG00000183960	131096	0	0	-1.60831	-0.685547	1.60831	down	ELK|ELK1|Kv12.1|elk3	GO:0000155|GO:0005249|GO:0005886|GO:0005887|GO:0007268|GO:0042391|GO:0071805	protein-coding	potassium voltage-gated channel, subfamily H (eag-related), member 8	chr3	19190017	19577135
KCNJ16	ENSG00000153822	3773	0	0	-1.68393	-0.751831	1.68393	down	BIR9|KIR5.1	GO:0005242|GO:0005886|GO:0006813|GO:0007268|GO:0008076	protein-coding	potassium inwardly-rectifying channel, subfamily J, member 16	chr17	68071366	68131746
KCNU1	ENSG00000215262	157855	9.25336e-07	7.06014e-06	-1.63586	-0.710053	1.63586	down	KCNMC1|KCa5|KCa5.1|Kcnma3|Slo3	GO:0005249|GO:0005267|GO:0005886|GO:0007338|GO:0008076|GO:0032504|GO:0035036|GO:0060072|GO:0071805	protein-coding	potassium channel, subfamily U, member 1	chr8	36641842	36793643
KGFLP1	ENSG00000227449	387628	0.00242983	0.0107198	-1.58698	-0.666288	1.58698	down		GO:0005104|GO:0005576|GO:0008083|GO:0008543	pseudo	fibroblast growth factor 7 pseudogene	chr9	46687557	46746820
KIBA0087	ENSG00000122548	9808	0	0	-1.55949	-0.641077	1.55949	down			ncRNA	KIBA0087	chr7	26572740	26578444
KIBA1239	ENSG00000174145	57495	2.40713e-07	1.96526e-06	-1.68238	-0.750504	1.68238	down			protein-coding	KIBA1239	chr4	37246690	37451087
KIFC2	ENSG00000167702	90990	0	0	-1.57181	-0.652424	1.57181	down		GO:0003777|GO:0005524|GO:0005737|GO:0005871|GO:0005874|GO:0007018|GO:0008017	protein-coding	kinesin family member C2	chr8	145691738	145699499
KLHL32	ENSG00000186231	114792	4.04696e-05	0.000247095	-1.56921	-0.650039	1.56921	down	BKLHD5|KIBA1900|UG0030H05|dJ21F7.1		protein-coding	kelch-like family member 32	chr6	97372496	97588630
KLHL34	ENSG00000185915	257240	5.88705e-06	4.05416e-05	-1.57968	-0.659631	1.57968	down			protein-coding	kelch-like family member 34	chrX	21673609	21676448
KLK14	ENSG00000129437	43847	2.92675e-11	3.34705e-10	-1.63638	-0.71051	1.63638	down	KLK-L6	GO:0004252|GO:0005615|GO:0006508|GO:0009566|GO:0045744|GO:0045745|GO:0048730|GO:0070684	protein-coding	kallikrein-related peptidase 14	chr19	51580752	51587502
KRT13	ENSG00000171401	3860	0	0	-1.62193	-0.697715	1.62193	down	CK13|K13	GO:0005198|GO:0009314|GO:0043587|GO:0045095|GO:0070062|GO:0071300	protein-coding	keratin 13	chr17	39657233	39661865
KRT86	ENSG00000170442	3892	0.000195551	0.00106779	-1.58055	-0.660423	1.58055	down	HB6|Hb1|KRTHB1|KRTHB6|MNX|hHb6	GO:0005198|GO:0005882|GO:0007010|GO:0045095	protein-coding	keratin 86	chr12	52643084	52702947
LAMB4	ENSG00000091128	22798	9.41712e-08	8.05776e-07	-1.88726	-0.916296	1.88726	down		GO:0005604|GO:0007155	protein-coding	laminin, beta 4	chr7	107663996	107770801
LAMC3	ENSG00000050555	10319	0	0	-1.69367	-0.760152	1.69367	down	OCCM	GO:0000904|GO:0005198|GO:0005578|GO:0005604|GO:0007155|GO:0007601|GO:0014002|GO:0016020|GO:0030198|GO:0060041	protein-coding	laminin, gamma 3	chr9	133884504	133968446
LCT	ENSG00000115850	3938	0.000166886	0.000921803	-1.72228	-0.784318	1.72228	down	LAC|LPH|LPH1	GO:0000016|GO:0005886|GO:0005887|GO:0005975|GO:0016020|GO:0016324|GO:0017042|GO:0044245|GO:0044281	protein-coding	lactase	chr2	136545415	136594750
LHX9	ENSG00000143355	56956	0.000618123	0.00308246	-1.5469	-0.629384	1.5469	down		GO:0003700|GO:0003714|GO:0005634|GO:0008045|GO:0008270|GO:0008283|GO:0008584|GO:0008585|GO:0035262|GO:0043565|GO:0045892	protein-coding	LIM homeobox 9	chr1	197881635	197901715
LINC00032	ENSG00000231459	158035	0.0113612	0.0423941	-1.75352	-0.810258	1.75352	down	C9orf14|NCRNA00032		ncRNA	long intergenic non-protein coding RNA 32	chr9	27245682	27282791
LINC00240	ENSG00000224843	100133205	2.38777e-06	1.72453e-05	-2.05379	-1.03829	2.05379	down	C6orf41|NCRNA00240|bA373D17.1		ncRNA	long intergenic non-protein coding RNA 240	chr6	26924772	26991753
LINC00293	ENSG00000253314	497634	0.00713943	0.0282213	-1.51052	-0.595041	1.51052	down	BEYLA|NCRNA00293		ncRNA	long intergenic non-protein coding RNA 293	chr8	47752508	47767407
LINC00461	ENSG00000245526	645323	0.0020834	0.00933293	-1.54232	-0.625102	1.54232	down	EyeLinc1		ncRNA	long intergenic non-protein coding RNA 461	chr5	87836597	87980620
LINC00479	ENSG00000236384	150135	1.06962e-06	8.07567e-06	-1.59333	-0.672043	1.59333	down	C21orf129		ncRNA	long intergenic non-protein coding RNA 479	chr21	43131680	43135935
LINC00511	ENSG00000227036	400619	0.000119785	0.00067803	-1.57892	-0.658935	1.57892	down			ncRNA	long intergenic non-protein coding RNA 511	chr17	70594180	70636611
LINC00558	ENSG00000261517	100861552	0.000555966	0.00279768	-1.85259	-0.889546	1.85259	down			ncRNA	long intergenic non-protein coding RNA 558	chr13	54389554	54450254
LINC00593	ENSG00000259703	414926	1.65734e-09	1.66591e-08	-2.12899	-1.09017	2.12899	down	C15orf50		ncRNA	long intergenic non-protein coding RNA 593	chr15	70127573	70135306
LINC00608		151300	3.86486e-11	4.38517e-10	-2.25163	-1.17097	2.25163	down			ncRNA	long intergenic non-protein coding RNA 608	chr2	219841006	219842644
LINC00840	ENSG00000226808	100506835	0.0065393	0.0261069	-1.69509	-0.761364	1.69509	down			ncRNA	long intergenic non-protein coding RNA 840	chr10	44354859	44390881
LINC00961	ENSG00000235387	158376	0.00644636	0.0257714	-1.52437	-0.60821	1.52437	down			ncRNA	long intergenic non-protein coding RNA 961	chr9	35909480	35911617
LOC100128386	ENSG00000248027	100128386	2.3646e-05	0.000149593	-1.63483	-0.709144	1.63483	down			unknown	uncharacterized LOC100128386	chr11	100554893	100558686
LOC100128946		100128946	0	0	-1.84449	-0.883219	1.84449	down			ncRNA	uncharacterized LOC100128946	chr22	49262582	49294198
LOC100129027	ENSG00000205424	100129027	1.90438e-05	0.000122179	-1.56721	-0.648196	1.56721	down			ncRNA	uncharacterized LOC100129027	chr21	47247755	47256333
LOC100129175	ENSG00000224090	100129175	4.7468e-10	4.97669e-09	-2.07666	-1.05426	2.07666	down			ncRNA	uncharacterized LOC100129175	chr2	219866937	219880444
LOC100129223		100129223	2.88684e-06	2.06763e-05	-1.62862	-0.703652	1.62862	down			unknown	uncharacterized LOC100129223	chr12	3592880	3601985
LOC100129345	ENSG00000197176	100129345	8.08118e-05	0.000471003	-1.50077	-0.585698	1.50077	down			ncRNA	uncharacterized LOC100129345	chr14	98098984	98152995
LOC100129858	ENSG00000196951	100129858	0.000336283	0.00176491	-1.66818	-0.738274	1.66818	down			ncRNA	uncharacterized LOC100129858	chr4	141204880	141294546
LOC100130207		100130207	0	0	-1.62204	-0.69781	1.62204	down			unknown	uncharacterized LOC100130207	chr3	3842005	3842676
LOC100131047		100131047	0	0	-2.34504	-1.22961	2.34504	down			ncRNA	uncharacterized LOC100131047	chr6	38874271	38920883
LOC100133050		100133050	0.0124207	0.0458609	-1.59889	-0.677074	1.59889	down			pseudo	glucuronidase, beta pseudogene	chr5	99715209	99723958
LOC100133182		100133182	0	0	-2.00636	-1.00458	2.00636	down			unknown	uncharacterized LOC100133182	chr16	90237092	90238407
LOC100240734		100240734	1.09382e-08	1.01987e-07	-2.01905	-1.01367	2.01905	down			ncRNA	uncharacterized LOC100240734	chr12	54495993	54496483
LOC100270746		100270746	0	0	-2.56202	-1.35728	2.56202	down			ncRNA	uncharacterized LOC100270746	chr6	26987145	26988085
LOC100270804		100270804	2.50784e-05	0.000158135	-1.95276	-0.965514	1.95276	down			ncRNA	uncharacterized LOC100270804	chr20	18774693	18776709
LOC100288152		100288152	0	0	-1.55728	-0.63903	1.55728	down			unknown	uncharacterized LOC100288152	chr5	478318	480999
LOC100289650	ENSG00000225877	100289650	6.93699e-07	5.37494e-06	-1.54971	-0.631994	1.54971	down			ncRNA	uncharacterized LOC100289650	chr19	43326015	43331030
LOC100419920		100419920	1.89335e-11	2.19946e-10	-1.61893	-0.695039	1.61893	down			pseudo	ankyrin repeat domain 33B pseudogene	chr2	96192399	96198153
LOC100505532		100505532	1.08237e-05	7.19881e-05	-2.05607	-1.03989	2.05607	down			ncRNA	uncharacterized LOC100505532	chr8	61315771	61326377
LOC100505912		100505912	2.53431e-05	0.00015973	-1.53034	-0.613848	1.53034	down			ncRNA	uncharacterized LOC100505912	chr4	22328990	22341289
LOC100506271	ENSG00000237862	100506271	0.000400684	0.00207207	-1.65845	-0.729834	1.65845	down			ncRNA	uncharacterized LOC100506271	chr22	37748231	37750879
LOC100507221	ENSG00000260402	100507221	1.10613e-05	7.34843e-05	-1.8144	-0.859491	1.8144	down			ncRNA	uncharacterized LOC100507221	chr16	32274229	32276669
LOC100507250	ENSG00000247363	100507250	0.00148639	0.00687403	-1.55377	-0.635775	1.55377	down			ncRNA	uncharacterized LOC100507250	chr12	69068151	69080639
LOC100507389	ENSG00000243818	100507389	0.00705464	0.0279189	-1.56654	-0.647581	1.56654	down			ncRNA	uncharacterized LOC100507389	chr3	142645517	142661378
LOC100996425	ENSG00000260896	100996425	0	0	-1.67428	-0.743542	1.67428	down			ncRNA	uncharacterized LOC100996425	chr16	80862640	80926493
LOC101243545	ENSG00000240567	101243545	0.00212992	0.00952551	-1.58829	-0.667475	1.58829	down			ncRNA	uncharacterized LOC101243545	chr3	161144215	161166030
LOC101926935		101926935	0	0	-1.5699	-0.650669	1.5699	down			ncRNA	uncharacterized LOC101926935	chr20	25825303	25834657
LOC101927078		101927078	0	0	-1.88727	-0.916302	1.88727	down			ncRNA	uncharacterized LOC101927078	chr5	113783115	114109110
LOC101927125	ENSG00000236081	101927125	1.7362e-10	1.87473e-09	-1.58982	-0.668863	1.58982	down			ncRNA	uncharacterized LOC101927125	chr7	1778266	1781929
LOC101927542	ENSG00000231364	101927542	5.81752e-08	5.07439e-07	-1.55017	-0.63243	1.55017	down			ncRNA	uncharacterized LOC101927542	chr1	83911737	83920454
LOC101928002	ENSG00000247131	101928002	0.00899076	0.03454	-1.51792	-0.602093	1.51792	down			ncRNA	uncharacterized LOC101928002	chr12	70107415	70132348
LOC101928075	ENSG00000245466	101928075	8.21491e-05	0.000478184	-1.73309	-0.793349	1.73309	down			ncRNA	uncharacterized LOC101928075	chr14	71075515	71108015
LOC101928607		101928607	0.000254688	0.00136502	-1.55177	-0.633919	1.55177	down			ncRNA	uncharacterized LOC101928607	chr21	45834475	45845446
LOC101928851	ENSG00000248505	101928851	0.000170859	0.00094169	-1.71935	-0.781862	1.71935	down			ncRNA	uncharacterized LOC101928851	chr4	58292038	58332152
LOC101928914		101928914	0	0	-1.53483	-0.618079	1.53483	down			pseudo	putative uncharacterized protein FLJ45355-like	chr7	153752670	153756646
LOC101928949		101928949	2.89684e-06	2.07368e-05	-1.63131	-0.706028	1.63131	down			ncRNA	uncharacterized LOC101928949	chr5	70015686	70291803
LOC101929084	ENSG00000257762	101929084	4.12383e-06	2.89916e-05	-1.53916	-0.622146	1.53916	down			ncRNA	uncharacterized LOC101929084	chr12	103941572	103953593
LOC101929416		101929416	0.00216056	0.00965399	-1.56898	-0.649831	1.56898	down			ncRNA	uncharacterized LOC101929416	chr22	25677209	25679061
LOC101929479		101929479	1.64129e-06	1.21092e-05	-1.87405	-0.906161	1.87405	down			protein-coding	golgin subfamily A member 2-like protein 3-like	chr15	85747588	85777989
LOC101929563		101929563	0	0	-1.50171	-0.586606	1.50171	down			ncRNA	uncharacterized LOC101929563	chr9	23500689	23672385
LOC146481		146481	3.04895e-06	2.17794e-05	-1.6109	-0.687868	1.6109	down			pseudo	FSHD region gene 2 family, member C pseudogene	chr16	34711785	34714967
LOC158960		158960	0.000222074	0.00120089	-1.63107	-0.705821	1.63107	down			ncRNA	uncharacterized protein BC009467	chrX	153652728	153656796
LOC283038	ENSG00000228021	283038	0.000705314	0.00347823	-1.80693	-0.853542	1.80693	down			ncRNA	uncharacterized LOC283038	chr10	127371812	127398246
LOC284344	ENSG00000241104	284344	3.62989e-08	3.21898e-07	-1.94068	-0.956564	1.94068	down			ncRNA	uncharacterized LOC284344	chr19	43715943	43752798
LOC284930	ENSG00000224271	284930	0	0	-3.8252	-1.93553	3.8252	down			unknown	uncharacterized LOC284930	chr22	48027452	48251349
LOC284933	ENSG00000219016	284933	7.02609e-11	7.8335e-10	-1.83859	-0.878598	1.83859	down			ncRNA	uncharacterized LOC284933	chr22	48934712	48943199
LOC285889	ENSG00000233878	285889	0	0	-2.01786	-1.01283	2.01786	down			ncRNA	uncharacterized LOC285889	chr7	156230483	156238282
LOC340107	ENSG00000248908	340107	0.00301255	0.013011	-1.62585	-0.701197	1.62585	down			ncRNA	uncharacterized LOC340107	chr5	24835389	24840692
LOC388882	ENSG00000178248	388882	5.19784e-12	6.29312e-11	-2.03302	-1.02363	2.03302	down			unknown	uncharacterized LOC388882	chr22	23804432	23829167
LOC389906		389906	0	0	-1.87587	-0.907557	1.87587	down			pseudo	zinc finger protein 839 pseudogene	chrX	3735576	3761935
LOC391322		391322	0.000366818	0.00191103	-2.12184	-1.08532	2.12184	down			protein-coding	D-dopachrome tautomerase-like	chr22	24373117	24374043
LOC399829	ENSG00000240707	399829	2.10963e-05	0.00013426	-1.65275	-0.724872	1.65275	down			ncRNA	uncharacterized LOC399829	chr10	134779038	134790001
LOC400685	ENSG00000267767	400685	7.05334e-05	0.00041493	-1.52267	-0.606607	1.52267	down			ncRNA	uncharacterized LOC400685	chr19	35307058	35323773
LOC401286		401286	0.00394428	0.016584	-1.55612	-0.63795	1.55612	down			unknown	uncharacterized LOC401286	chr6	168067524	168096970
LOC441493		441493	0.0118196	0.0439021	-1.72888	-0.789836	1.72888	down			unknown	uncharacterized LOC441493	chrX	47693821	47696192
LOC553137		553137	0	0	-1.77568	-0.828371	1.77568	down			unknown	uncharacterized LOC553137	chr6	107218005	107222877
LOC644838	ENSG00000236780	644838	0.00103844	0.00495636	-1.67873	-0.747372	1.67873	down			ncRNA	uncharacterized LOC644838	chr2	67350489	67442451
LOC645166	ENSG00000232527	645166	2.71871e-12	3.36309e-11	-1.55906	-0.640675	1.55906	down			pseudo	lymphocyte-specific protein 1 pseudogene	chr1	148928286	148953054
LOC646736		646736	1.81908e-05	0.000117078	-1.60137	-0.679308	1.60137	down			ncRNA	uncharacterized LOC646736	chr2	227007510	227044778
LOC727967		727967	6.21947e-13	8.07912e-12	-1.69268	-0.759309	1.69268	down			pseudo	block of proliferation 1 pseudogene	chr8	145317006	145331180
LOC729770		729770	2.17896e-05	0.000138455	-1.70493	-0.769711	1.70493	down			unknown	uncharacterized LOC729770	chr2	222437226	222439174
LPPR1	ENSG00000148123	54886	0.000190035	0.00103903	-1.62353	-0.699137	1.62353	down	PRG-3	GO:0003824|GO:0016021	protein-coding	lipid phosphate phosphatase-related protein type 1	chr9	103791031	104087417
LRP2	ENSG00000081479	4036	0.00490614	0.02016	-1.50485	-0.589616	1.50485	down	DBS|GP330	GO:0001523|GO:0005509|GO:0005515|GO:0005764|GO:0005765|GO:0005768|GO:0005783|GO:0005794|GO:0005886|GO:0005905|GO:0006486|GO:0006629|GO:0006897|GO:0006898|GO:0007603|GO:0008202|GO:0008283|GO:0016021|GO:0016324|GO:0017124|GO:0030139|GO:0030900|GO:0031526|GO:0042359|GO:0044281	protein-coding	low density lipoprotein receptor-related protein 2	chr2	169983619	170219122
LRRC14	ENSG00000160959	9684	0	0	-1.58512	-0.66459	1.58512	down	LRRC14A		protein-coding	leucine rich repeat containing 14	chr8	145743349	145750559
LRRC24	ENSG00000254402	441381	0.0013095	0.00613672	-1.54434	-0.626989	1.54434	down	LRRC14OS	GO:0016021	protein-coding	leucine rich repeat containing 24	chr8	145747761	145752416
LRRC31	ENSG00000114248	79782	2.22045e-16	3.56311e-15	-1.83661	-0.877043	1.83661	down			protein-coding	leucine rich repeat containing 31	chr3	169557029	169587723
LRRC55	ENSG00000183908	219527	0.0136673	0.0499124	-1.50756	-0.592216	1.50756	down		GO:0005886|GO:0006811|GO:0016021	protein-coding	leucine rich repeat containing 55	chr11	56949221	56959188
LRRC7	ENSG00000033122	57554	0.00112027	0.00530835	-1.60381	-0.681505	1.60381	down	DENSIN	GO:0005515|GO:0005737|GO:0014069|GO:0030054|GO:0045211	protein-coding	leucine rich repeat containing 7	chr1	70032868	70589171
MAGIX		79917	6.47423e-09	6.17028e-08	-1.74822	-0.80589	1.74822	down	JM10|PDZX		protein-coding	MAGI family member, X-linked	chrX	49019181	49023836
MAMDC4	ENSG00000177943	158056	0	0	-1.65589	-0.727608	1.65589	down	AEGP	GO:0015031|GO:0016021	protein-coding	MAM domain containing 4	chr9	139746819	139755251
MAPK8IP2	ENSG00000008735	23542	1.51455e-06	1.12109e-05	-1.66763	-0.737797	1.66763	down	IB2|JIP2|PRKM8IPL	GO:0000165|GO:0001540|GO:0001662|GO:0005078|GO:0005198|GO:0005515|GO:0005737|GO:0007172|GO:0010469|GO:0019894|GO:0019901|GO:0030295|GO:0035176|GO:0045860|GO:0046328|GO:0046958|GO:0048813|GO:0051966|GO:0060079|GO:0097481|GO:2000310|GO:2000311	protein-coding	mitogen-activated protein kinase 8 interacting protein 2	chr22	51039131	51049979
MBLAC1	ENSG00000214309	255374	0.00113451	0.00537077	-1.50687	-0.591554	1.50687	down		GO:0016787|GO:0046872	protein-coding	metallo-beta-lactamase domain containing 1	chr7	99724320	99726121
MC5R	ENSG00000176136	4161	0.00155113	0.00714484	-1.60639	-0.683826	1.60639	down	MC2	GO:0004977|GO:0005515|GO:0005886|GO:0005887|GO:0007187|GO:0030819|GO:0042562	protein-coding	melanocortin 5 receptor	chr18	13825543	13826861
MDGA2	ENSG00000139915	161357	7.96839e-07	6.12364e-06	-1.79074	-0.840557	1.79074	down	MAMDC1|c14_5286	GO:0005886|GO:0007389|GO:0021522|GO:0031225	protein-coding	MAM domain containing glycosylphosphatidylinositol anchor 2	chr14	47308828	48144157
MED22	ENSG00000148297	6837	0	0	-1.55179	-0.633933	1.55179	down	MED24|SURF5|surf-5	GO:0001104|GO:0005515|GO:0005737|GO:0016592	protein-coding	mediator complex subunit 22	chr9	136207755	136214972
MEP1A	ENSG00000112818	4224	0.000255088	0.00136698	-1.53486	-0.618107	1.53486	down	PPHA	GO:0004222|GO:0005515|GO:0005615|GO:0005887|GO:0006508|GO:0007586|GO:0008270|GO:0017090	protein-coding	meprin A, alpha (PABA peptide hydrolase)	chr6	46761094	46807519
MGAM	ENSG00000257335	8972	4.69147e-07	3.70824e-06	-1.50224	-0.587114	1.50224	down	MG|MGA	GO:0003824|GO:0004339|GO:0004558|GO:0005886|GO:0005975|GO:0005983|GO:0016021|GO:0016160|GO:0016324|GO:0030246|GO:0032450|GO:0044245|GO:0044281	protein-coding	maltase-glucoamylase (alpha-glucosidase)	chr7	141695679	141806547
MGC21881		389741	0	0	-1.8283	-0.870503	1.8283	down			ncRNA	uncharacterized locus MGC21881	chr9	41948514	41955076
MIP	ENSG00000135517	4284	1.0326e-05	6.88365e-05	-2.11561	-1.08107	2.11561	down	AQP0|CTRCT15|LIM1|MIP26|MP26	GO:0002088|GO:0005212|GO:0005215|GO:0005516|GO:0005886|GO:0005887|GO:0005921|GO:0006833|GO:0007601|GO:0015250|GO:0015722|GO:0043231|GO:0046691|GO:0050896|GO:0055085	protein-coding	major intrinsic protein of lens fiber	chr12	56843286	56862950
MIR3619	ENSG00000266533	100500828	0.00148737	0.0068778	-1.86777	-0.901318	1.86777	down			miscRNA	microRNA 3619	chr22	46486924	46487006
MIR5704		100847040	0.000645474	0.00321033	-1.58839	-0.667569	1.58839	down			miscRNA	microRNA 5704	chr3	131704699	131704775
MMP13	ENSG00000137745	4322	1.33227e-15	2.04224e-14	-1.54189	-0.624699	1.54189	down	CLG3|MANDP1	GO:0004222|GO:0005509|GO:0005576|GO:0005578|GO:0005615|GO:0006508|GO:0008270|GO:0022617|GO:0030198|GO:0030282|GO:0030574|GO:0044267|GO:0051216	protein-coding	matrix metallopeptidase 13 (collagenase 3)	chr11	102813721	102826463
MNX1	ENSG00000130675	3110	0	0	-2.60634	-1.38203	2.60634	down	HB9|HLXB9|HOXHB9|SCRA1	GO:0001764|GO:0003700|GO:0005634|GO:0006351|GO:0006355|GO:0006357|GO:0006959|GO:0008045|GO:0009653|GO:0009791|GO:0021520|GO:0021675|GO:0021904|GO:0031018|GO:0043565|GO:0060539	protein-coding	motor neuron and pancreas homeobox 1	chr7	156786745	156803347
MRGPRX4	ENSG00000179817	117196	6.45795e-05	0.000381849	-1.51674	-0.600976	1.51674	down	GPCR|MRGX4|SNSR6	GO:0004930|GO:0005886|GO:0016021	protein-coding	MAS-related GPR, member X4	chr11	18194384	18195827
MRPL23-AS1	ENSG00000226416	100133545	0.000652305	0.00323854	-1.50466	-0.589433	1.50466	down			ncRNA	MRPL23 antisense RNA 1	chr11	2004439	2011150
MRPL41		64975	4.44089e-16	7.01762e-15	-1.52402	-0.607879	1.52402	down	BMRP|MRP-L27|MRPL27|RPML27	GO:0003735|GO:0005515|GO:0005739|GO:0005762|GO:0006412|GO:0006915|GO:0007049|GO:0030529	protein-coding	mitochondrial ribosomal protein L41	chr9	140446309	140447007
MS4A15	ENSG00000166961	219995	1.85721e-06	1.36054e-05	-1.65298	-0.72507	1.65298	down		GO:0016021	protein-coding	membrane-spanning 4-domains, subfamily A, member 15	chr11	60524340	60544204
MSLN	ENSG00000102854	10232	4.2991e-08	3.78917e-07	-1.58547	-0.664914	1.58547	down	MPF|SMRP	GO:0005515|GO:0005615|GO:0005794|GO:0005886|GO:0007155|GO:0009986|GO:0016020|GO:0031016|GO:0031225	protein-coding	mesothelin	chr16	810765	818865
MSTN	ENSG00000138379	2660	3.1049e-07	2.50861e-06	-1.81853	-0.862774	1.81853	down	GDF8|MSLHP	GO:0005102|GO:0005125|GO:0005515|GO:0005615|GO:0005737|GO:0007179|GO:0007517|GO:0008083|GO:0008201|GO:0009408|GO:0009629|GO:0014732|GO:0014741|GO:0014850|GO:0022602|GO:0033574|GO:0042802|GO:0043403|GO:0043627|GO:0045471|GO:0045893|GO:0048632|GO:0051384|GO:0051602	protein-coding	myostatin	chr2	190920426	190927455
MUC19		283463	2.05156e-11	2.37574e-10	-2.04831	-1.03444	2.04831	down	MUC-19	GO:0005576|GO:0005796|GO:0016266|GO:0043687|GO:0044267	protein-coding	mucin 19, oligomeric	chr12	40787196	40964560
MYH1	ENSG00000109061	4619	1.09024e-06	8.22365e-06	-1.5187	-0.602841	1.5187	down	MYHSA1|MYHa|MyHC-2X/D|MyHC-2x	GO:0003774|GO:0003779|GO:0005516|GO:0005524|GO:0005634|GO:0005730|GO:0005859|GO:0005925|GO:0014704|GO:0031672|GO:0032982	protein-coding	myosin, heavy chain 1, skeletal muscle, adult	chr17	10395627	10421859
MYO18B	ENSG00000133454	84700	1.20921e-06	9.05353e-06	-2.23363	-1.15939	2.23363	down		GO:0003774|GO:0003779|GO:0005524|GO:0005634|GO:0005730|GO:0005737|GO:0016461|GO:0030017	protein-coding	myosin XVIIIB	chr22	26138120	26427007
MYO3A	ENSG00000095777	53904	0.00280188	0.0121765	-1.75362	-0.810335	1.75362	down	DFNB30	GO:0000146|GO:0001917|GO:0004672|GO:0004674|GO:0005516|GO:0005524|GO:0005737|GO:0007601|GO:0007605|GO:0016459|GO:0018105|GO:0018107|GO:0030175|GO:0030898|GO:0031941|GO:0032426|GO:0032433|GO:0043531|GO:0046777|GO:0048839|GO:0050896|GO:0051015|GO:0051491|GO:0060002	protein-coding	myosin IIIA	chr10	26223002	26501465
MYRF	ENSG00000124920	745	1.74822e-09	1.75334e-08	-1.50338	-0.588206	1.50338	down	C11orf9|MRF|Ndt80|pqn-47	GO:0003677|GO:0003700|GO:0005634|GO:0005783|GO:0006351|GO:0006508|GO:0008233|GO:0014003|GO:0016021|GO:0022010|GO:0031643|GO:0032286|GO:0045893|GO:0048709	protein-coding	myelin regulatory factor	chr11	61520121	61555990
MYT1	ENSG00000196132	4661	2.00936e-08	1.8243e-07	-2.01909	-1.01371	2.01909	down	C20orf36|MTF1|MYTI|PLPB1|ZC2HC4A	GO:0003677|GO:0003700|GO:0005634|GO:0006351|GO:0006355|GO:0007399|GO:0008270|GO:0030154	protein-coding	myelin transcription factor 1	chr20	62783144	62873606
NAPRT1	ENSG00000147813	93100	5.36342e-10	5.59273e-09	-1.62114	-0.697006	1.62114	down	PP3856	GO:0004514|GO:0004516|GO:0005634|GO:0005737|GO:0005794|GO:0005829|GO:0006766|GO:0006767|GO:0006769|GO:0006979|GO:0009435|GO:0016874|GO:0019358|GO:0019674|GO:0044281	protein-coding	nicotinate phosphoribosyltransferase domain containing 1	chr8	144656955	144660513
NBPF14	ENSG00000122497	25832	0	0	-1.54456	-0.6272	1.54456	down	DJ328E19.C1.1|NBPF	GO:0005737	protein-coding	neuroblastoma breakpoint family, member 14	chr1	147930761	148269609
NBPF22P		285622	0.000555966	0.00279768	-1.5909	-0.669846	1.5909	down			pseudo	neuroblastoma breakpoint family, member 22, pseudogene	chr5	85578262	85593365
NDUFB6	ENSG00000165264	4712	0.00127499	0.00598398	-1.67548	-0.744577	1.67548	down	B17|CI	GO:0005634|GO:0005730|GO:0005739|GO:0005743|GO:0005747|GO:0006120|GO:0008137|GO:0016021|GO:0022904|GO:0031966|GO:0044237|GO:0044281	protein-coding	NADH dehydrogenase (ubiquinone) 1 beta subcomplex, 6, 17kDa	chr9	32553524	32573182
NEFL		4747	0.00293017	0.0126823	-1.8523	-0.889315	1.8523	down	CMT1F|CMT2E|NF-L|NF68|NFL	GO:0005200|GO:0005515|GO:0005829|GO:0005883|GO:0007268|GO:0008022|GO:0008089|GO:0008090|GO:0019896|GO:0030424|GO:0033596|GO:0033693|GO:0042802|GO:0045109	protein-coding	neurofilament, light polypeptide	chr8	24808469	24814383
NETO1	ENSG00000166342	81832	0	0	-1.77044	-0.824108	1.77044	down	BCTL1|BTCL1	GO:0005576|GO:0007613|GO:0008542|GO:0014069|GO:0016021|GO:0030054|GO:0045211|GO:0048169|GO:0060076	protein-coding	neuropilin (NRP) and tolloid (TLL)-like 1	chr18	70409549	70534810
NINJ1	ENSG00000131669	4814	2.48382e-07	2.02501e-06	-1.59653	-0.674937	1.59653	down	NIN1|NINJURIN	GO:0007155|GO:0007399|GO:0016021|GO:0042246	protein-coding	ninjurin 1	chr9	95883771	95896570
NKAIN1	ENSG00000084628	79570	0	0	-2.59773	-1.37725	2.59773	down	FAM77C	GO:0005886|GO:0016021	protein-coding	Na+/K+ transporting ATPase interacting 1	chr1	31652592	31712734
NLRP4	ENSG00000160505	147945	0.00194052	0.00875204	-1.62094	-0.696831	1.62094	down	CLR19.5|CT58|NALP4|PAN2|PYPAF4|RNH2	GO:0005524|GO:0005829|GO:0032479|GO:0032481|GO:0045087	protein-coding	NLR family, pyrin domain containing 4	chr19	56347944	56393220
NOTCH1	ENSG00000148400	4851	0	0	-1.57279	-0.653322	1.57279	down	TAN1|hN1	GO:0000122|GO:0000139|GO:0001047|GO:0001190|GO:0001701|GO:0001708|GO:0001837|GO:0001889|GO:0001947|GO:0002040|GO:0002193|GO:0002437|GO:0003157|GO:0003160|GO:0003162|GO:0003169|GO:0003180|GO:0003181|GO:0003184|GO:0003192|GO:0003198|GO:0003203|GO:0003207|GO:0003208|GO:0003209|GO:0003213|GO:0003214|GO:0003219|GO:0003222|GO:0003241|GO:0003256|GO:0003270|GO:0003273|GO:0003344|GO:0003700|GO:0004857|GO:…	protein-coding	notch 1	chr9	139388896	139440238
NPDC1	ENSG00000107281	56654	0	0	-1.54405	-0.626721	1.54405	down	CAB|CAB-|CAB-1|CAB1|NPDC-1	GO:0016021	protein-coding	neural proliferation, differentiation and control, 1	chr9	139933909	139940676
NPFF	ENSG00000139574	8620	7.20766e-06	4.9101e-05	-1.63102	-0.705776	1.63102	down	FMRFAL	GO:0001664|GO:0002438|GO:0005102|GO:0005184|GO:0005576|GO:0005615|GO:0007204|GO:0007218|GO:0007268|GO:0010459|GO:0021510|GO:0030103|GO:0030425|GO:0031982|GO:0032099|GO:0042493|GO:0043204|GO:0043278|GO:0043679|GO:0045777|GO:0046676|GO:0051930|GO:0060079|GO:0060135|GO:0070253	protein-coding	neuropeptide FF-amide peptide precursor	chr12	53900474	53901422
NPHP3-AS1	ENSG00000248724	348808	8.73148e-05	0.000505778	-1.50078	-0.585711	1.50078	down	NCRNA00119		ncRNA	NPHP3 antisense RNA 1	chr3	132441186	132593050
NPPC		4880	8.68766e-10	8.93241e-09	-1.64981	-0.722302	1.64981	down	CNP|CNP2	GO:0001503|GO:0001666|GO:0003418|GO:0003419|GO:0005102|GO:0005179|GO:0005576|GO:0005615|GO:0006182|GO:0007168|GO:0008217|GO:0008285|GO:0009791|GO:0019229|GO:0030828|GO:0040014|GO:0042493|GO:0042803|GO:0045471|GO:0045669|GO:0045909|GO:0048660|GO:0050880|GO:0051053|GO:0051428	protein-coding	natriuretic peptide C	chr2	232786805	232791038
NR6A1	ENSG00000148200	2649	0.00613547	0.0246504	-1.50158	-0.586481	1.50158	down	GCNF|GCNF1|NR61|RTR|hGCNF|hRTR	GO:0000122|GO:0003677|GO:0003707|GO:0004879|GO:0005654|GO:0005667|GO:0006367|GO:0007276|GO:0007283|GO:0008270|GO:0008283|GO:0010467|GO:0030522|GO:0042803|GO:0043565	protein-coding	nuclear receptor subfamily 6, group A, member 1	chr9	127284703	127533576
NTNG2	ENSG00000196358	84628	1.9984e-15	3.03363e-14	-1.59341	-0.672113	1.59341	down	LHLL9381|Lmnt2|NTNG1|bA479K20.1	GO:0003674|GO:0005515|GO:0007409|GO:0046658	protein-coding	netrin G2	chr9	135037334	135118220
NXF3	ENSG00000147206	56000	0.0131764	0.0483159	-1.50319	-0.58803	1.50319	down		GO:0000166|GO:0003729|GO:0005515|GO:0005634|GO:0005737|GO:0006406|GO:0016973|GO:0042272	protein-coding	nuclear RNA export factor 3	chrX	102330750	102348022
NXPE1	ENSG00000095110	120400	6.17284e-14	8.54561e-13	-2.16942	-1.11731	2.16942	down	FAM55A	GO:0005576	protein-coding	neurexophilin and PC-esterase domain family, member 1	chr11	114392437	114430580
NXPE4	ENSG00000137634	54827	3.17524e-14	4.48795e-13	-1.62416	-0.699697	1.62416	down	C11orf33|FAM55D	GO:0005576	protein-coding	neurexophilin and PC-esterase domain family, member 4	chr11	114441313	114466484
OGT	ENSG00000147162	8473	0	0	-1.53077	-0.614256	1.53077	down	HRNT1|O-GLCNAC	GO:0000123|GO:0005515|GO:0005547|GO:0005634|GO:0005730|GO:0005739|GO:0005813|GO:0005829|GO:0005886|GO:0006110|GO:0006493|GO:0006915|GO:0007165|GO:0007584|GO:0008047|GO:0008375|GO:0016262|GO:0030854|GO:0032868|GO:0035020|GO:0043085|GO:0043981|GO:0043982|GO:0043984|GO:0043995|GO:0043996|GO:0045862|GO:0045944|GO:0046626|GO:0046972|GO:0048015|GO:0051571|GO:0070688|GO:0071300|GO:0080182	protein-coding	O-linked N-acetylglucosamine (GlcNAc) transferase	chrX	70752912	70795747
OPCML	ENSG00000183715	4978	9.3061e-05	0.000537063	-1.81433	-0.85944	1.81433	down	IGLON1|OBCAM|OPCM	GO:0004985|GO:0005886|GO:0005887|GO:0007155|GO:0008038|GO:0031225|GO:0038003	protein-coding	opioid binding protein/cell adhesion molecule-like	chr11	132284875	133402403
OPLAH	ENSG00000178814	26873	0	0	-1.54097	-0.62384	1.54097	down	5-Opase|OPLA|OPLAHD	GO:0005524|GO:0005829|GO:0006750|GO:0006805|GO:0017168|GO:0044281|GO:1901687	protein-coding	5-oxoprolinase (ATP-hydrolysing)	chr8	145106167	145115584
OPN4	ENSG00000122375	94233	0.00277016	0.0120542	-1.50114	-0.586058	1.50114	down	MOP	GO:0005502|GO:0005886|GO:0007601|GO:0007602|GO:0008020|GO:0016021|GO:0016056|GO:0018298|GO:0042752|GO:0048511	protein-coding	opsin 4	chr10	88414314	88426605
OR13D1	ENSG00000179055	286365	2.39363e-08	2.16008e-07	-1.59502	-0.673576	1.59502	down	OR9-15	GO:0004930|GO:0004984|GO:0005886|GO:0016021	protein-coding	olfactory receptor, family 13, subfamily D, member 1	chr9	107456703	107457743
OR1L1	ENSG00000173679	26737	0.00984276	0.0374397	-1.5348	-0.618055	1.5348	down	HG23|OR1L2|OR9-27|OR9-C	GO:0004930|GO:0004984|GO:0005886|GO:0016021	protein-coding	olfactory receptor, family 1, subfamily L, member 1	chr9	125423995	125424927
OR2A4	ENSG00000180658	79541	2.48224e-11	2.85811e-10	-1.79105	-0.840807	1.79105	down	OR2A10	GO:0004930|GO:0004984|GO:0005886|GO:0016021	protein-coding	olfactory receptor, family 2, subfamily A, member 4	chr6	132021609	132022541
OR51E2	ENSG00000167332	81285	0	0	-1.93737	-0.954098	1.93737	down	OR51E3P|OR52A2|PSGR	GO:0004930|GO:0004984|GO:0005886|GO:0007608|GO:0016021|GO:0050911	protein-coding	olfactory receptor, family 51, subfamily E, member 2	chr11	4701401	4719076
OR51F1	ENSG00000188069	256892	1.34868e-11	1.58817e-10	-1.65203	-0.724241	1.65203	down	OR11-21|OR51F1P	GO:0004930|GO:0004984|GO:0005886|GO:0016021	protein-coding	olfactory receptor, family 51, subfamily F, member 1	chr11	4790209	4791147
OR51G1	ENSG00000176879	79324	2.85869e-11	3.27385e-10	-1.62358	-0.699183	1.62358	down	OR11-29|OR51G3P	GO:0004930|GO:0004984|GO:0005886|GO:0016021	protein-coding	olfactory receptor, family 51, subfamily G, member 1	chr11	4944604	4945569
OR51S1	ENSG00000176922	119692	0	0	-1.84532	-0.883868	1.84532	down	OR11-24	GO:0004930|GO:0004984|GO:0005886|GO:0016021	protein-coding	olfactory receptor, family 51, subfamily S, member 1	chr11	4869467	4870438
OR52R1	ENSG00000176937	119695	0	0	-2.12304	-1.08613	2.12304	down	OR11-22	GO:0004930|GO:0004984|GO:0005886|GO:0016021	protein-coding	olfactory receptor, family 52, subfamily R, member 1	chr11	4824663	4825610
OR5C1	ENSG00000148215	392391	0.00133336	0.00623406	-1.55528	-0.637173	1.55528	down	OR5C2P|OR9-31|OR9-F	GO:0004930|GO:0004984|GO:0005886|GO:0016021	protein-coding	olfactory receptor, family 5, subfamily C, member 1	chr9	125551212	125552174
OR6F1	ENSG00000169214	343169	0.0016279	0.00747036	-1.54911	-0.631441	1.54911	down	OR1-34|OR1-38|OST731	GO:0004930|GO:0004984|GO:0005886|GO:0016021	protein-coding	olfactory receptor, family 6, subfamily F, member 1	chr1	247875131	247876057
OR7C1	ENSG00000127530	26664	0.000460196	0.00235043	-1.51713	-0.601343	1.51713	down	CIT-HSP-146E8|HSTPCR86P|OR19-5|OR7C4|TPCR86	GO:0004930|GO:0004984|GO:0005886|GO:0007283|GO:0016021	protein-coding	olfactory receptor, family 7, subfamily C, member 1	chr19	14909986	14945960
OTOF	ENSG00000115155	9381	0.000113874	0.000647112	-1.59937	-0.677503	1.59937	down	AUNB1|DFNB6|DFNB9|FER1L2|NSRD9	GO:0003674|GO:0005509|GO:0005789|GO:0005829|GO:0007605|GO:0016021|GO:0016079|GO:0016323|GO:0030054|GO:0030672|GO:0061025	protein-coding	otoferlin	chr2	26680071	26781566
OVOL1	ENSG00000172818	5017	2.88658e-15	4.34577e-14	-2.40651	-1.26694	2.40651	down	HOVO1	GO:0000981|GO:0001078|GO:0001822|GO:0003677|GO:0005634|GO:0006366|GO:0007283|GO:0007498|GO:0008544|GO:0046872|GO:0051729|GO:1901994	protein-coding	ovo-like zinc finger 1	chr11	65554505	65564690
OXGR1	ENSG00000165621	27199	3.82246e-10	4.02953e-09	-1.81108	-0.856846	1.81108	down	GPR80|GPR99|P2RY15|P2Y15	GO:0004930|GO:0005886|GO:0007186|GO:0016021	protein-coding	oxoglutarate (alpha-ketoglutarate) receptor 1	chr13	97637973	97646604
PABPC1L2A	ENSG00000186288	340529	0	0	-1.79746	-0.845962	1.79746	down	RBM32A		protein-coding	poly(A) binding protein, cytoplasmic 1-like 2A	chrX	72297177	72299351
PABPC1L2B	ENSG00000184388	645974	0	0	-2.01877	-1.01348	2.01877	down	RBM32B	GO:0000166|GO:0003723	protein-coding	poly(A) binding protein, cytoplasmic 1-like 2B	chrX	72223352	72225551
PAPPA2	ENSG00000116183	60676	0.00159592	0.0073353	-1.69152	-0.758324	1.69152	down	PAPP-A2|PAPP-E|PAPPE|PLAC3	GO:0001558|GO:0005576|GO:0005622|GO:0006508|GO:0008237|GO:0008270|GO:0016020|GO:0030154|GO:0044267	protein-coding	pappalysin 2	chr1	176432307	176814733
PARP10	ENSG00000178685	84875	0	0	-1.5168	-0.601028	1.5168	down	ARTD10	GO:0003950|GO:0005515|GO:0005634|GO:0005730|GO:0005737|GO:0005794|GO:0010847|GO:0048147|GO:0070212	protein-coding	poly (ADP-ribose) polymerase family, member 10	chr8	145051320	145060635
PATE1	ENSG00000171053	160065	0	0	-1.94647	-0.960861	1.94647	down	PATE	GO:0005576	protein-coding	prostate and testis expressed 1	chr11	125616188	125619743
PATE3	ENSG00000236027	100169851	0	0	-2.0814	-1.05755	2.0814	down	HEL-127|PATE-DJ	GO:0005576	protein-coding	prostate and testis expressed 3	chr11	125658006	125661495
PAX1		5075	4.358e-06	3.0537e-05	-1.561	-0.64247	1.561	down	HUP48	GO:0001501|GO:0001756|GO:0003677|GO:0005634|GO:0006366|GO:0008283|GO:0043367|GO:0043374|GO:0045944|GO:0048538|GO:0060017|GO:0060349|GO:0061056	protein-coding	paired box 1	chr20	21686297	21699124
PAX8	ENSG00000125618	7849	0	0	-1.82384	-0.866981	1.82384	down		GO:0000979|GO:0001655|GO:0001658|GO:0001822|GO:0001823|GO:0003337|GO:0003677|GO:0003700|GO:0004996|GO:0005515|GO:0005634|GO:0005654|GO:0005730|GO:0006351|GO:0007417|GO:0009653|GO:0030878|GO:0039003|GO:0042472|GO:0042981|GO:0044212|GO:0045893|GO:0045944|GO:0048793|GO:0071371|GO:0071599|GO:0072108|GO:0072164|GO:0072207|GO:0072221|GO:0072278|GO:0072284|GO:0072289|GO:0072305|GO:0072307|GO:0090190|GO:…	protein-coding	paired box 8	chr2	113973574	114036498
PCDH15	ENSG00000150275	65217	2.45581e-08	2.21472e-07	-1.74114	-0.800032	1.74114	down	CDHR15|DFNB23|USH1F	GO:0001750|GO:0005509|GO:0005576|GO:0005615|GO:0005886|GO:0007156|GO:0007605|GO:0016021|GO:0032420|GO:0045202|GO:0045494|GO:0050953|GO:0050957	protein-coding	protocadherin-related 15	chr10	55562533	57387702
PCDHA		56117	6.5555e-05	0.000387164	-1.60885	-0.686027	1.60885	down	CNR1|CNRS1		other	protocadherin alpha cluster, complex locus	chr5	140165876	140391929
PCDHA10	ENSG00000250120	56139	5.60955e-09	5.37533e-08	-1.65192	-0.724148	1.65192	down	CNR8|CNRN8|CNRS8|CRNR8|PCDH-ALPHA10	GO:0005509|GO:0005576|GO:0005887|GO:0007155|GO:0007156|GO:0007399	protein-coding	protocadherin alpha 10	chr5	140235634	140391929
PCDHA3	ENSG00000255408	56145	1.04849e-12	1.33456e-11	-1.5273	-0.61098	1.5273	down	PCDH-ALPHA3	GO:0005509|GO:0005887|GO:0007155|GO:0007156|GO:0007399	protein-coding	protocadherin alpha 3	chr5	140180783	140391929
PCDHB7	ENSG00000113212	56129	1.4737e-05	9.61027e-05	-1.57932	-0.659308	1.57932	down	PCDH-BETA7	GO:0005509|GO:0005886|GO:0007156|GO:0016021|GO:0016339	protein-coding	protocadherin beta 7	chr5	140552243	140555957
PCDHB8	ENSG00000120322	56128	7.03606e-11	7.84245e-10	-1.55514	-0.637042	1.55514	down	PCDH-BETA8|PCDH3I	GO:0005509|GO:0005886|GO:0007156|GO:0016021	protein-coding	protocadherin beta 8	chr5	140557371	140560081
PCSK5	ENSG00000099139	5125	0	0	-1.64701	-0.719846	1.64701	down	PC5|PC6|PC6A|SPC6|subtilase	GO:0001822|GO:0002001|GO:0004252|GO:0005615|GO:0005794|GO:0005796|GO:0006465|GO:0006508|GO:0007267|GO:0007507|GO:0007566|GO:0009952|GO:0012505|GO:0016021|GO:0016485|GO:0016486|GO:0019058|GO:0030141|GO:0030323|GO:0032455|GO:0035108|GO:0042089|GO:0042277|GO:0043043|GO:0048011|GO:0048566|GO:0048706	protein-coding	proprotein convertase subtilisin/kexin type 5	chr9	78505560	78977255
PDIA2	ENSG00000185615	64714	2.06649e-08	1.87449e-07	-2.07337	-1.05198	2.07337	down	PDA2|PDI|PDIP|PDIR	GO:0003756|GO:0005496|GO:0005515|GO:0005783|GO:0005788|GO:0006457|GO:0006621|GO:0006662|GO:0015035|GO:0034976|GO:0045454|GO:0071456|GO:0097194	protein-coding	protein disulfide isomerase family A, member 2	chr16	330606	337209
PFKFB1	ENSG00000158571	5207	1.76566e-06	1.29629e-05	-2.03747	-1.02678	2.03747	down	F6PK|HL2K|PFRX	GO:0003873|GO:0004331|GO:0005515|GO:0005524|GO:0005829|GO:0005975|GO:0006000|GO:0006003|GO:0006006|GO:0006094|GO:0006096|GO:0006112|GO:0007243|GO:0019900|GO:0031100|GO:0032868|GO:0033133|GO:0033762|GO:0042594|GO:0042802|GO:0043540|GO:0044281|GO:0051384|GO:0051591|GO:0070095	protein-coding	6-phosphofructo-2-kinase/fructose-2,6-biphosphatase 1	chrX	54959567	55024967
PHEX-AS1	ENSG00000224204	100873942	9.08391e-06	6.09482e-05	-1.74938	-0.806841	1.74938	down			ncRNA	PHEX antisense RNA 1	chrX	22180849	22191100
PKDREJ	ENSG00000130943	10343	0.00115129	0.0054445	-1.69994	-0.765483	1.69994	down		GO:0005262|GO:0005509|GO:0005886|GO:0007218|GO:0007340|GO:0016020|GO:0016021|GO:0050982|GO:0060046|GO:0070588	protein-coding	polycystin (PKD) family receptor for egg jelly	chr22	46651560	46659219
PLEC	ENSG00000178209	5339	0	0	-1.72445	-0.786139	1.72445	down	EBS1|EBSO|HD1|LGMD2Q|PCN|PLEC1|PLEC1b|PLTN	GO:0003779|GO:0005515|GO:0005737|GO:0005829|GO:0005886|GO:0005925|GO:0006915|GO:0006921|GO:0008307|GO:0016528|GO:0030056|GO:0030198|GO:0030506|GO:0031581|GO:0034329|GO:0042383|GO:0043034|GO:0045111	protein-coding	plectin	chr8	144989321	145050913
PLEKHN1	ENSG00000187583	84069	2.22045e-16	3.56311e-15	-1.80094	-0.848746	1.80094	down	RP11-54O7.7	GO:0005543	protein-coding	pleckstrin homology domain containing, family N member 1	chr1	901877	910484
PM20D1	ENSG00000162877	148811	0	0	-7.78738	-2.96114	7.78738	down	Cps1	GO:0005576|GO:0006508|GO:0008233|GO:0046872	protein-coding	peptidase M20 domain containing 1	chr1	205797150	205819276
PMFBP1	ENSG00000118557	83449	2.86909e-08	2.57422e-07	-1.8642	-0.898559	1.8642	down		GO:0005737	protein-coding	polyamine modulated factor 1 binding protein 1	chr16	72152996	72206349
POM121L4P		266697	5.71019e-09	5.46529e-08	-1.50702	-0.5917	1.50702	down		GO:0003674|GO:0005575|GO:0008150	pseudo	POM121 transmembrane nucleoporin-like 4 pseudogene	chr22	21043843	21046009
POU4F1	ENSG00000152192	5457	8.0671e-12	9.65712e-11	-1.66165	-0.732615	1.66165	down	BRN3A|Oct-T1|RDC-1|brn-3A	GO:0000122|GO:0000790|GO:0000980|GO:0001077|GO:0001967|GO:0003223|GO:0003705|GO:0007409|GO:0007416|GO:0007498|GO:0021535|GO:0021559|GO:0021953|GO:0021986|GO:0043005|GO:0043065|GO:0043524|GO:0045944|GO:0048665|GO:0048880|GO:0048935|GO:0050767|GO:0051355|GO:0060384	protein-coding	POU class 4 homeobox 1	chr13	79173230	79177695
POU4F2	ENSG00000151615	5458	0.000348868	0.00182598	-1.5325	-0.615891	1.5325	down	BRN3.2|BRN3B|Brn-3b	GO:0000122|GO:0000165|GO:0000978|GO:0001077|GO:0001078|GO:0003682|GO:0005634|GO:0007411|GO:0007605|GO:0016607|GO:0030182|GO:0030520|GO:0031290|GO:0045597|GO:0045944|GO:0048675|GO:0050885|GO:0060041	protein-coding	POU class 4 homeobox 2	chr4	147560045	147563623
PPP1R16A	ENSG00000160972	84988	0	0	-1.64919	-0.721755	1.64919	down	MYPT3	GO:0005515|GO:0005886	protein-coding	protein phosphatase 1, regulatory subunit 16A	chr8	145715417	145727504
PPP3R2	ENSG00000188386	5535	0	0	-2.04399	-1.03139	2.04399	down	PPP3RL	GO:0005509	protein-coding	protein phosphatase 3, regulatory subunit B, beta	chr9	104353897	104357283
PRAME	ENSG00000185686	23532	0	0	-2.14937	-1.10391	2.14937	down	CT130|MAPE|OIP-4|OIP4	GO:0005515|GO:0005634|GO:0005886|GO:0006351|GO:0006915|GO:0008284|GO:0030154|GO:0040008|GO:0042974|GO:0043066|GO:0045596|GO:0045892|GO:0048387	protein-coding	preferentially expressed antigen in melanoma	chr22	22890123	22901696
PRRC2B	ENSG00000130723	84726	0	0	-1.52667	-0.610391	1.52667	down	BAT2L|BAT2L1|KIBA0515|LQFBS-1	GO:0005515	protein-coding	proline-rich coiled-coil 2B	chr9	134269600	134375575
PSCA	ENSG00000167653	8000	0	0	-2.88614	-1.52914	2.88614	down	PRO232	GO:0005886|GO:0031225	protein-coding	prostate stem cell antigen	chr8	143751726	143764145
PSG1	ENSG00000231924	5669	1.66489e-12	2.09009e-11	-1.89111	-0.919233	1.89111	down	B1G1|CD66f|DHFRP2|FL-NCA-1/2|PBG1|PS-beta-C/D|PS-beta-G-1|PSBG-1|PSBG1|PSG95|PSGGA|PSGIIA|SP1	GO:0005576|GO:0007565	protein-coding	pregnancy specific beta-1-glycoprotein 1	chr19	43370613	43383871
PSG4	ENSG00000243137	5672	2.59373e-11	2.98054e-10	-1.99119	-0.993633	1.99119	down	PSG9	GO:0005576|GO:0006952|GO:0007565	protein-coding	pregnancy specific beta-1-glycoprotein 4	chr19	43696854	43709926
PSG6	ENSG00000170848	5675	3.72767e-05	0.000228822	-1.63873	-0.712582	1.63873	down	PSBG-10|PSBG-12|PSBG-6|PSG10|PSGGB	GO:0003674|GO:0005576|GO:0007565	protein-coding	pregnancy specific beta-1-glycoprotein 6	chr19	43406234	43422076
PSG8	ENSG00000124467	440533	2.66811e-05	0.000167588	-1.69376	-0.760229	1.69376	down	PSG1	GO:0005576	protein-coding	pregnancy specific beta-1-glycoprotein 8	chr19	43256839	43269831
PSG9	ENSG00000183668	5678	1.45356e-06	1.07871e-05	-1.65077	-0.723138	1.65077	down	PS34|PSBG-11|PSBG-9|PSG11|PSGII	GO:0005576|GO:0007565	protein-coding	pregnancy specific beta-1-glycoprotein 9	chr19	43757435	43773682
PTPN20A	ENSG00000204179	653129	2.00583e-08	1.8215e-07	-1.62569	-0.701053	1.62569	down	CT126|PTPN20B|bA142I17.1|hPTPN20	GO:0004725|GO:0005634|GO:0005737|GO:0005815|GO:0005874	protein-coding	protein tyrosine phosphatase, non-receptor type 20A	chr10	46550123	46641003
PTRH1	ENSG00000187024	138428	4.44089e-16	7.01762e-15	-1.53985	-0.622793	1.53985	down	C9orf115|PTH1	GO:0004045|GO:0005739	protein-coding	peptidyl-tRNA hydrolase 1 homolog (S. cerevisiae)	chr9	130455275	130487152
RALGDS	ENSG00000160271	5900	0	0	-1.65267	-0.724801	1.65267	down	RGDS|RGF|RalGEF	GO:0005083|GO:0005085|GO:0005515|GO:0005829|GO:0007265|GO:0048011|GO:0051056	protein-coding	ral guanine nucleotide dissociation stimulator	chr9	135973107	136039301
RFX6	ENSG00000185002	222546	1.55611e-09	1.56688e-08	-1.74403	-0.802427	1.74403	down	MTFS|RFXDC1|dJ955L16.1	GO:0003309|GO:0003310|GO:0003311|GO:0005515|GO:0005634|GO:0006351|GO:0031018|GO:0042593|GO:0044212|GO:0045893|GO:0050796|GO:0090104	protein-coding	regulatory factor X, 6	chr6	117198376	117253326
RHOD	ENSG00000173156	29984	0.000619604	0.00308908	-1.53823	-0.62127	1.53823	down	ARHD|RHOHP1|RHOM|Rho	GO:0003924|GO:0005525|GO:0005829|GO:0005886|GO:0006184|GO:0007264|GO:0007266|GO:0051056	protein-coding	ras homolog family member D	chr11	66824289	66839488
RMRP	ENSG00000269900	6023	2.89762e-09	2.84886e-08	-1.51621	-0.600469	1.51621	down	CHH|NME1|RMRPR|RRP2		miscRNA	RNA component of mitochondrial RNA processing endoribonuclease	chr9	35657748	35658015
RNF39	ENSG00000204618	80352	0	0	-1.65942	-0.730681	1.65942	down	HZF|HZFW|LIRF	GO:0005575|GO:0005737|GO:0008150|GO:0008270	protein-coding	ring finger protein 39	chr6	30038043	30043628
ROCK1P1		727758	0	0	-1.59888	-0.677062	1.59888	down			pseudo	Rho-associated, coiled-coil containing protein kinase 1 pseudogene 1	chr18	109065	122222
RP1	ENSG00000104237	6101	0	0	-1.93617	-0.953208	1.93617	down	DCDC4A|ORP1	GO:0001750|GO:0001917|GO:0005515|GO:0005874|GO:0005875|GO:0007601|GO:0007603|GO:0008017|GO:0032391|GO:0035082|GO:0035085|GO:0035556|GO:0035845|GO:0042461|GO:0045494|GO:0046548|GO:0046549|GO:0071482	protein-coding	retinitis pigmentosa 1 (autosomal dominant)	chr8	55528627	55682531
RPL35	ENSG00000136942	11224	0	0	-1.7198	-0.782244	1.7198	down	L35	GO:0000184|GO:0003729|GO:0003735|GO:0005730|GO:0005737|GO:0005829|GO:0006412|GO:0006413|GO:0006414|GO:0006415|GO:0006614|GO:0010467|GO:0016032|GO:0016070|GO:0016071|GO:0019058|GO:0019083|GO:0022625|GO:0044267	protein-coding	ribosomal protein L35	chr9	127620158	127624240
RPL8	ENSG00000161016	6132	0	0	-1.67511	-0.744252	1.67511	down	L8	GO:0000184|GO:0003723|GO:0003735|GO:0005829|GO:0006412|GO:0006413|GO:0006414|GO:0006415|GO:0006614|GO:0010467|GO:0016032|GO:0016070|GO:0016071|GO:0019058|GO:0019083|GO:0019843|GO:0022625|GO:0044267	protein-coding	ribosomal protein L8	chr8	146015154	146017805
RPS4X		6191	0	0	-1.50112	-0.586038	1.50112	down	CCG2|DXS306|RPS4|S4|SCAR|SCR10	GO:0000184|GO:0003735|GO:0005829|GO:0005840|GO:0005844|GO:0006412|GO:0006413|GO:0006414|GO:0006415|GO:0006614|GO:0007275|GO:0008284|GO:0010467|GO:0015935|GO:0016032|GO:0016070|GO:0016071|GO:0019058|GO:0019083|GO:0019843|GO:0022627|GO:0030529|GO:0044267|GO:0045727	protein-coding	ribosomal protein S4, X-linked	chrX	71492453	71497141
RPS6	ENSG00000137154	6194	0	0	-1.54692	-0.629398	1.54692	down	S6	GO:0000028|GO:0000184|GO:0003735|GO:0005515|GO:0005634|GO:0005730|GO:0005737|GO:0005829|GO:0006364|GO:0006412|GO:0006413|GO:0006414|GO:0006415|GO:0006614|GO:0008286|GO:0010467|GO:0015935|GO:0016032|GO:0016070|GO:0016071|GO:0019058|GO:0019083|GO:0019901|GO:0022627|GO:0030529|GO:0031929|GO:0042274|GO:0042593|GO:0043065|GO:0044267	protein-coding	ribosomal protein S6	chr9	19376254	19380235
SAMD13	ENSG00000203943	148418	0	0	-2.08777	-1.06196	2.08777	down	RP11-376N17.1		protein-coding	sterile alpha motif domain containing 13	chr1	84764049	84816481
SCGB2B3P		100130342	0.000373131	0.00193942	-2.02319	-1.01663	2.02319	down	C2B|SCGB4A3P		pseudo	secretoglobin, family 2B, member 3, pseudogene	chr19	35136778	35136957
SDR42E1	ENSG00000184860	93517	6.18124e-06	4.24375e-05	-1.53331	-0.616652	1.53331	down		GO:0003854|GO:0006694|GO:0016021	protein-coding	short chain dehydrogenase/reductase family 42E, member 1	chr16	82031251	82045093
SEMG1	ENSG00000124233	6406	0	0	-1.55088	-0.633089	1.55088	down	CT103|SEMG|SGI|dJ172H20.2	GO:0005198|GO:0005515|GO:0005576|GO:0005615|GO:0007320|GO:0019953|GO:0030141	protein-coding	semenogelin I	chr20	43835638	43838414
SEMG2	ENSG00000124157	6407	0	0	-1.53229	-0.615685	1.53229	down	SGII	GO:0005198|GO:0005615|GO:0019953|GO:0030141	protein-coding	semenogelin II	chr20	43835638	43853099
SEPT7P9		285961	0.000274959	0.00146416	-1.51802	-0.602192	1.51802	down	CDC10L|SEPT7L|bA291L22.2		pseudo	septin 7 pseudogene 9	chr10	38671998	38691780
SERPINB13	ENSG00000197641	5275	5.33295e-07	4.19152e-06	-1.60859	-0.685798	1.60859	down	HSHUR7SEQ|HUR7|PI13|headpin	GO:0004867|GO:0005576|GO:0005615|GO:0005737|GO:0009411|GO:0010951|GO:0030162	protein-coding	serpin peptidase inhibitor, clade B (ovalbumin), member 13	chr18	61254534	61266433
SH2D1B	ENSG00000198574	117157	5.91117e-07	4.62173e-06	-1.59615	-0.674595	1.59615	down	EAT2	GO:0002366|GO:0002717|GO:0005515|GO:0005622|GO:0030674|GO:0045089	protein-coding	SH2 domain containing 1B	chr1	162365056	162381928
SH3GLB2	ENSG00000148341	56904	0	0	-1.58711	-0.666404	1.58711	down	PP6569|PP9455|RRIG1	GO:0005515|GO:0005634|GO:0005737	protein-coding	SH3-domain GRB2-like endophilin B2	chr9	131770313	131790579
SIM1	ENSG00000112246	6492	0	0	-1.65442	-0.726324	1.65442	down	bHLHe14	GO:0001657|GO:0003677|GO:0003700|GO:0004871|GO:0005634|GO:0006351|GO:0007399|GO:0030154|GO:0046982	protein-coding	single-minded family bHLH transcription factor 1	chr6	100836750	100912805
SIX3	ENSG00000138083	6496	0.00491496	0.0201921	-1.51973	-0.603812	1.51973	down	HPE2	GO:0003705|GO:0005634|GO:0006606|GO:0007420|GO:0007601|GO:0021536|GO:0021537|GO:0021797|GO:0030178|GO:0043565|GO:0045892|GO:0045944|GO:0048512|GO:0060235	protein-coding	SIX homeobox 3	chr2	45169037	45173216
SLC12A5	ENSG00000124140	57468	0.000110729	0.000630835	-1.95457	-0.966851	1.95457	down	KCC2	GO:0005886|GO:0006810|GO:0006811|GO:0006813|GO:0006873|GO:0007268|GO:0007612|GO:0015379|GO:0016021|GO:0035264|GO:0040040|GO:0042493|GO:0043025|GO:0043198|GO:0055085	protein-coding	solute carrier family 12 (potassium/chloride transporter), member 5	chr20	44650329	44688789
SLC17A4	ENSG00000146039	10050	6.73478e-05	0.00039723	-1.79951	-0.8476	1.79951	down	KAIA2138	GO:0005436|GO:0005887|GO:0006796|GO:0006814|GO:0016020	protein-coding	solute carrier family 17, member 4	chr6	25754927	25781403
SLC17A8	ENSG00000179520	246213	0.000803255	0.00391727	-1.82065	-0.864457	1.82065	down	DFNA25|VGLUT3	GO:0005313|GO:0006811|GO:0006814|GO:0006836|GO:0007605|GO:0015293|GO:0016021|GO:0030054|GO:0030672|GO:0043005|GO:0055085	protein-coding	solute carrier family 17 (vesicular glutamate transporter), member 8	chr12	100750857	100815837
SLC22A1	ENSG00000175003	6580	0.00537665	0.0218976	-1.51809	-0.602262	1.51809	down	HOCT1|OCT1|oct1_cds	GO:0005277|GO:0005329|GO:0005333|GO:0005515|GO:0005886|GO:0005887|GO:0006855|GO:0008513|GO:0010248|GO:0015101|GO:0015651|GO:0015695|GO:0015872|GO:0015874|GO:0016020|GO:0016323|GO:0042802|GO:0044281|GO:0048241|GO:0055085	protein-coding	solute carrier family 22 (organic cation transporter), member 1	chr6	160542863	160579750
SLC22A16	ENSG00000004809	85413	0.00282703	0.01227	-1.63031	-0.705147	1.63031	down	CT2|FLIPT2|OAT6|OCT6|OKB1|dJ261K5.1	GO:0005275|GO:0005886|GO:0007275|GO:0007283|GO:0007338|GO:0015101|GO:0015226|GO:0015695|GO:0015837|GO:0015879|GO:0016021|GO:0030154|GO:0030317|GO:0046717|GO:0055085	protein-coding	solute carrier family 22 (organic cation/carnitine transporter), member 16	chr6	110745892	110797844
SLC25A51P1		442229	5.50277e-05	0.000329661	-1.65346	-0.725487	1.65346	down	MCART3P|bA707M13.1		pseudo	solute carrier family 25, member 51 pseudogene 1	chr6	66497772	66499376
SLC26A7	ENSG00000147606	115111	0.00665472	0.0264892	-1.59396	-0.672614	1.59396	down	SUT2	GO:0001696|GO:0005254|GO:0005737|GO:0005768|GO:0005886|GO:0006811|GO:0006820|GO:0006821|GO:0008272|GO:0015106|GO:0015116|GO:0015301|GO:0015701|GO:0016021|GO:0016323|GO:0019531|GO:0019532|GO:0055038|GO:0055085	protein-coding	solute carrier family 26 (anion exchanger), member 7	chr8	92221722	92410378
SLC39A4	ENSG00000147804	55630	1.52101e-13	2.04953e-12	-1.85409	-0.890712	1.85409	down	AEZ|AWMS2|ZIP4	GO:0005385|GO:0005886|GO:0006882|GO:0016021|GO:0016023|GO:0016324|GO:0034224|GO:0055038|GO:0055085	protein-coding	solute carrier family 39 (zinc transporter), member 4	chr8	145637798	145642273
SLC47A2	ENSG00000180638	146802	0.00639372	0.0255913	-1.84493	-0.883566	1.84493	down	MATE2|MATE2-B|MATE2-K|MATE2K	GO:0005886|GO:0015238|GO:0015297|GO:0016021|GO:0055085	protein-coding	solute carrier family 47 (multidrug and toxin extrusion), member 2	chr17	19581628	19622292
SLC6A12	ENSG00000111181	6539	0.00229954	0.0102073	-1.52954	-0.6131	1.52954	down	BGT-1|BGT1|GAT2	GO:0005328|GO:0005332|GO:0005886|GO:0005887|GO:0006810|GO:0006811|GO:0006865|GO:0007268|GO:0007269|GO:0009992|GO:0010033|GO:0016021|GO:0055085|GO:0071474	protein-coding	solute carrier family 6 (neurotransmitter transporter), member 12	chr12	299243	323371
SLC9A3	ENSG00000066230	6550	0	0	-1.65866	-0.730022	1.65866	down	NHE3	GO:0005515|GO:0005886|GO:0005903|GO:0006811|GO:0006885|GO:0009986|GO:0015385|GO:0016021|GO:0016324|GO:0030165|GO:0031526|GO:0055085	protein-coding	solute carrier family 9, subfamily A (NHE3, cation proton antiporter 3), member 3	chr5	473334	524549
SLC9C1	ENSG00000172139	285335	1.16409e-06	8.74647e-06	-1.58481	-0.664307	1.58481	down	NHE|SLC9A10|sperm-NHE	GO:0005886|GO:0006814|GO:0007275|GO:0007283|GO:0015299|GO:0016021|GO:0030154|GO:0030317|GO:0031514|GO:0034220|GO:0055085	protein-coding	solute carrier family 9, subfamily C (Na+-transporting carboxylic acid decarboxylase), member 1	chr3	111859752	112013074
SNHG9	ENSG00000255198	735301	1.14068e-09	1.16217e-08	-2.0409	-1.02921	2.0409	down	NCRNA00062		ncRNA	small nucleolar RNA host gene 9 (non-protein coding)	chr16	2014997	2015505
SOX14		8403	0	0	-1.75635	-0.81258	1.75635	down	SOX28	GO:0000122|GO:0005575|GO:0005634|GO:0006351|GO:0007399|GO:0043565|GO:0045892	protein-coding	SRY (sex determining region Y)-box 14	chr3	137483134	137485172
SOX4	ENSG00000124766	6659	0	0	-1.52852	-0.61214	1.52852	down	EVI16	GO:0000976|GO:0001046|GO:0001071|GO:0001077|GO:0001105|GO:0001501|GO:0001841|GO:0002328|GO:0003183|GO:0003211|GO:0003215|GO:0003289|GO:0003357|GO:0003700|GO:0005515|GO:0005634|GO:0005730|GO:0005737|GO:0005739|GO:0006355|GO:0006977|GO:0007507|GO:0008284|GO:0008285|GO:0014009|GO:0021510|GO:0021522|GO:0021782|GO:0030177|GO:0030217|GO:0031018|GO:0031397|GO:0031647|GO:0032024|GO:0035019|GO:0035910|GO:…	protein-coding	SRY (sex determining region Y)-box 4	chr6	21593972	21598849
SPATA31E1	ENSG00000177992	286234	3.54449e-08	3.14739e-07	-1.86531	-0.899414	1.86531	down	C9orf79|FAM75E1	GO:0007283|GO:0016021|GO:0030154	protein-coding	SPATA31 subfamily E, member 1	chr9	90497741	90503814
SPZ1	ENSG00000164299	84654	8.94022e-07	6.82895e-06	-1.67789	-0.746651	1.67789	down	NYD-TSP1	GO:0003677|GO:0005634|GO:0005737|GO:0006351|GO:0006355	protein-coding	spermatogenic leucine zipper 1	chr5	79615790	79617660
SRCRB4D	ENSG00000146700	136853	0.000163198	0.000903658	-1.71272	-0.776289	1.71272	down	S4D-SRCRB|SRCRB-S4D|SSC4D	GO:0005044|GO:0005576|GO:0016020	protein-coding	scavenger receptor cysteine rich domain containing, group B (4 domains)	chr7	76018646	76039012
SRMS	ENSG00000125508	6725	2.57809e-10	2.75218e-09	-1.65394	-0.725905	1.65394	down	C20orf148|SRM|dJ697K14.1	GO:0004713|GO:0004715|GO:0005515|GO:0005524|GO:0005737|GO:0038083	protein-coding	src-related kinase lacking C-terminal regulatory tyrosine and N-terminal myristylation sites	chr20	62172163	62178857
SSNA1	ENSG00000176101	8636	1.44551e-13	1.94975e-12	-1.51525	-0.599558	1.51525	down	N14|NA-14|NA14	GO:0000086|GO:0000278|GO:0005634|GO:0005813|GO:0005829|GO:0042073|GO:0042802|GO:0060830	protein-coding	Sjogren syndrome nuclear autoantigen 1	chr9	140083054	140084822
SSX6	ENSG00000171483	280657	0.000158556	0.000880121	-1.78848	-0.838738	1.78848	down	SSXP2|dJ54B20.1|psiSSX2	GO:0003676|GO:0005634|GO:0006351|GO:0006355	pseudo	synovial sarcoma, X breakpoint 6 (pseudogene)	chrX	47967367	47980068
ST8SIA2	ENSG00000140557	8128	0.00142374	0.00661151	-1.57955	-0.659513	1.57955	down	HsT19690|SIAT8B|ST8SIA-II|STX	GO:0000139|GO:0001574|GO:0003828|GO:0005975|GO:0006464|GO:0006486|GO:0006491|GO:0007399|GO:0007411|GO:0009311|GO:0018279|GO:0030173|GO:0033691|GO:0043687|GO:0044267	protein-coding	ST8 alpha-N-acetyl-neuraminide alpha-2,8-sialyltransferase 2	chr15	92937140	93011958
STAB2	ENSG00000136011	55576	2.5277e-08	2.27803e-07	-2.03734	-1.02669	2.03734	down	FEEL2|FELE-2|FELL2|FEX2|HARE	GO:0001525|GO:0005041|GO:0005044|GO:0005515|GO:0005540|GO:0005737|GO:0005886|GO:0005887|GO:0005975|GO:0006897|GO:0006898|GO:0007155|GO:0009897|GO:0015035|GO:0030169|GO:0030203|GO:0030212|GO:0030214|GO:0030666|GO:0042742|GO:0044281	protein-coding	stabilin 2	chr12	103981069	104160502
SYN3	ENSG00000185666	8224	9.18839e-09	8.62889e-08	-1.75488	-0.811372	1.75488	down		GO:0003824|GO:0005524|GO:0007269|GO:0008021|GO:0030054|GO:0030672	protein-coding	synapsin III	chr22	32908540	33454377
SYT3	ENSG00000213023	84258	4.82974e-05	0.000291544	-1.62456	-0.700053	1.62456	down	SytIII	GO:0005215|GO:0005544|GO:0005768|GO:0016021|GO:0019905|GO:0030054|GO:0030276|GO:0030672|GO:0046872	protein-coding	synaptotagmin III	chr19	51125234	51143092
SYT4	ENSG00000132872	6860	8.03468e-12	9.62116e-11	-1.59175	-0.67061	1.59175	down	HsT1192	GO:0005215|GO:0005509|GO:0007269|GO:0016021|GO:0030054|GO:0030276|GO:0030672|GO:0043005|GO:0048471	protein-coding	synaptotagmin IV	chr18	40847857	40857615
TBC1D26	ENSG00000214946	353149	0.00595678	0.0240088	-1.65834	-0.729744	1.65834	down		GO:0005097	protein-coding	TBC1 domain family, member 26	chr17	15635591	15649479
TBC1D3H	ENSG00000242384	729877	0	0	-1.60089	-0.67887	1.60089	down			protein-coding	TBC1 domain family, member 3H	chr17	34581085	34808103
TBC1D3P5	ENSG00000266433	440419	9.57327e-07	7.28373e-06	-1.52063	-0.60467	1.52063	down			pseudo	TBC1 domain family, member 3 pseudogene 5	chr17	25744716	25758649
TCAP		8557	2.46363e-09	2.43819e-08	-1.81207	-0.857637	1.81207	down	CMD1N|LGMD2G|T-cap|TELE|telethonin	GO:0001756|GO:0003009|GO:0003300|GO:0005515|GO:0005829|GO:0006461|GO:0007512|GO:0008307|GO:0014898|GO:0030018|GO:0030049|GO:0030240|GO:0030241|GO:0030674|GO:0030916|GO:0031432|GO:0031674|GO:0035994|GO:0035995|GO:0044325|GO:0045214|GO:0048739|GO:0048769|GO:0050982|GO:0051373|GO:0055003|GO:0055008|GO:0060048|GO:0070080	protein-coding	titin-cap	chr17	37821599	37822807
TCERG1L	ENSG00000176769	256536	1.50757e-09	1.52103e-08	-1.63063	-0.705427	1.63063	down			protein-coding	transcription elongation regulator 1-like	chr10	132890655	133109984
TCP10		6953	5.01797e-05	0.000302274	-1.65949	-0.730743	1.65949	down	TCP10A	GO:0005829	protein-coding	t-complex 10	chr6	167770521	167797998
TCP10L		140290	0.00259385	0.0113702	-1.57719	-0.657358	1.57719	down	C21orf77|TCP10A-2	GO:0005634	protein-coding	t-complex 10-like	chr21	33947151	33957845
TEX22	ENSG00000226174	647310	8.07224e-05	0.000470557	-1.53343	-0.61676	1.53343	down		GO:0001669	protein-coding	testis expressed 22	chr14	105864920	105880196
TFAP2B	ENSG00000008196	7021	0.000593756	0.00297165	-1.53574	-0.618938	1.53574	down	AP-2B|AP2-B	GO:0000122|GO:0000979|GO:0000981|GO:0000983|GO:0001077|GO:0001105|GO:0001106|GO:0001158|GO:0001822|GO:0003091|GO:0003677|GO:0003700|GO:0003713|GO:0003714|GO:0005515|GO:0005634|GO:0006006|GO:0006355|GO:0008284|GO:0008285|GO:0010842|GO:0010960|GO:0030510|GO:0035136|GO:0035137|GO:0035810|GO:0035909|GO:0042593|GO:0042803|GO:0043027|GO:0043066|GO:0043154|GO:0043525|GO:0043565|GO:0043588|GO:0045444|GO:…	protein-coding	transcription factor AP-2 beta (activating enhancer binding protein 2 beta)	chr6	50786439	50815326
TG	ENSG00000042832	7038	0	0	-1.95072	-0.964008	1.95072	down	AITD3|TGN	GO:0004872|GO:0005179|GO:0005576|GO:0005615|GO:0005887|GO:0006590|GO:0007165|GO:0007416|GO:0009986|GO:0015705|GO:0030878|GO:0031641|GO:0042043|GO:0042446|GO:0045202	protein-coding	thyroglobulin	chr8	133879205	134147143
TGM4	ENSG00000163810	7047	0	0	-2.05587	-1.03975	2.05587	down	TGP|hTGP	GO:0003810|GO:0018149|GO:0018184|GO:0046872	protein-coding	transglutaminase 4	chr3	44916098	44956088
TINAG	ENSG00000137251	27283	0.00178175	0.00810374	-1.53455	-0.617818	1.53455	down	TIN-AG	GO:0000166|GO:0004197|GO:0005044|GO:0005604|GO:0006508|GO:0006955|GO:0007155|GO:0030247	protein-coding	tubulointerstitial nephritis antigen	chr6	54173203	54254950
TMEM139	ENSG00000178826	135932	6.66115e-05	0.000393059	-1.61903	-0.695128	1.61903	down		GO:0016021	protein-coding	transmembrane protein 139	chr7	142982040	142985141
TMEM196	ENSG00000173452	256130	1.76566e-06	1.29629e-05	-1.66996	-0.739812	1.66996	down		GO:0016021	protein-coding	transmembrane protein 196	chr7	19758938	19813216
TMPRSS11F	ENSG00000198092	389208	2.71044e-05	0.000169982	-1.59946	-0.677588	1.59946	down		GO:0004252|GO:0005576|GO:0005887|GO:0006508	protein-coding	transmembrane protease, serine 11F	chr4	68918916	68995587
TNN	ENSG00000120332	63923	0	0	-1.83841	-0.87846	1.83841	down	TN-W	GO:0003674|GO:0005178|GO:0005575|GO:0005578|GO:0007160|GO:0007409|GO:0009986|GO:0016049|GO:0016477|GO:0042802	protein-coding	tenascin N	chr1	175036994	175117202
TOPAZ1	ENSG00000173769	375337	0.000661894	0.00328252	-1.61454	-0.691125	1.61454	down	C3orf77	GO:0005829|GO:0046872	protein-coding	testis and ovary specific PAZ domain containing 1	chr3	44283378	44373590
TOPORS-AS1	ENSG00000235453	100129250	3.90966e-06	2.75337e-05	-1.51112	-0.595619	1.51112	down	C9orf133		ncRNA	TOPORS antisense RNA 1	chr9	32551142	32566858
TRDN	ENSG00000186439	10345	0.00785076	0.0306556	-1.70446	-0.769319	1.70446	down	CPVT5|TDN|TRISK	GO:0005102|GO:0005515|GO:0005737|GO:0005783|GO:0005886|GO:0005891|GO:0006874|GO:0006936|GO:0010649|GO:0010880|GO:0014701|GO:0014808|GO:0016021|GO:0016529|GO:0030314|GO:0030674|GO:0031122|GO:0033017|GO:0033018|GO:0034220|GO:0034704|GO:0042803|GO:0044325|GO:0051279|GO:0055085|GO:0060047|GO:0060315|GO:0060316|GO:0086036|GO:0090158|GO:1901846	protein-coding	triadin	chr6	123537484	123958238
TRIM51	ENSG00000124900	84767	3.50113e-07	2.81022e-06	-1.61851	-0.694665	1.61851	down	SPRYD5|TRIM51A	GO:0005622|GO:0008270	protein-coding	tripartite motif-containing 51	chr11	55650773	55659284
TRIM60	ENSG00000176979	166655	0.000949256	0.00456487	-1.73818	-0.797578	1.73818	down	RNF129|RNF33	GO:0005622|GO:0008270	protein-coding	tripartite motif containing 60	chr4	165953151	165962896
TRIM67	ENSG00000119283	440730	0.000252923	0.00135628	-1.7012	-0.766557	1.7012	down	TNL	GO:0005737|GO:0005856|GO:0008270|GO:0010976|GO:0046580|GO:2000060	protein-coding	tripartite motif containing 67	chr1	231298674	231357314
TRNAC14		100189179	0.000521399	0.00263818	-1.61247	-0.689269	1.61247	down			tRNA	transfer RNA cysteine 14 (anticodon GCA)	chr3	131947944	131948015
TRNAL45P		100189520	4.22072e-08	3.72333e-07	-1.72931	-0.790199	1.72931	down			pseudo	transfer RNA leucine 45 (anticodon UBA) pseudogene	chr1	238106956	238107030
TRNAQ36P		100189451	1.74742e-10	1.88432e-09	-2.01412	-1.01015	2.01412	down			pseudo	transfer RNA glutamine 36 (anticodon UUG) pseudogene	chr2	132143133	132143204
TSPEAR	ENSG00000175894	54084	0.000911692	0.00439774	-1.6095	-0.686614	1.6095	down	C21orf29|DFNB98|TSP-EAR	GO:0003674|GO:0005576|GO:0007605|GO:0009986|GO:0032420|GO:0060170	protein-coding	thrombospondin-type laminin G domain and EAR repeats	chr21	45917775	46131495
UBTFL1		642623	1.11762e-09	1.14012e-08	-1.74533	-0.803499	1.74533	down	C11orf27|HMGPI	GO:0003677|GO:0005634|GO:0005737|GO:0007275	protein-coding	upstream binding transcription factor, RNA polymerase I-like 1	chr11	89819118	89820299
UGT2A3	ENSG00000135220	79799	2.56833e-06	1.84867e-05	-1.5458	-0.628352	1.5458	down		GO:0015020|GO:0016021|GO:0052695	protein-coding	UDP glucuronosyltransferase 2 family, polypeptide A3	chr4	69794177	69817509
UGT2B10		7365	4.97199e-06	3.45519e-05	-1.72607	-0.78749	1.72607	down	UDPGT2B10	GO:0005789|GO:0006629|GO:0015020|GO:0016021	protein-coding	UDP glucuronosyltransferase 2 family, polypeptide B10	chr4	69681713	69697741
UGT2B7	ENSG00000171234	7364	0	0	-1.50893	-0.59353	1.50893	down	UDPGT 2B9|UDPGT2B7|UDPGTH2|UGT2B9	GO:0001972|GO:0005789|GO:0006629|GO:0008209|GO:0015020|GO:0016020|GO:0016021|GO:0052695	protein-coding	UDP glucuronosyltransferase 2 family, polypeptide B7	chr4	69962193	69978705
ULBP2	ENSG00000131015	80328	2.19666e-10	2.35494e-09	-2.77913	-1.47463	2.77913	down	N2DL2|RAET1H	GO:0003823|GO:0005615|GO:0009986|GO:0019882|GO:0030101|GO:0042267|GO:0046658|GO:0046703	protein-coding	UL16 binding protein 2	chr6	150255663	150270368
UMODL1	ENSG00000177398	89766	0.00953145	0.0363753	-1.73241	-0.792778	1.73241	down		GO:0005509|GO:0005615|GO:0005737|GO:0009897|GO:0016021|GO:0030414	protein-coding	uromodulin-like 1	chr21	43483068	43563105
UNC5A	ENSG00000113763	90249	0	0	-2.03607	-1.02579	2.03607	down	UNC5H1	GO:0005886|GO:0006915|GO:0007165|GO:0007411|GO:0016021|GO:0033564|GO:0042981|GO:0043065	protein-coding	unc-5 homolog A (C. elegans)	chr5	176237560	176307899
UOX		391051	3.99991e-09	3.88445e-08	-1.94351	-0.958668	1.94351	down	UOXP|URICASE		pseudo	urate oxidase, pseudogene	chr1	84830641	84863576
USH2A	ENSG00000042781	7399	1.18181e-05	7.82927e-05	-1.7299	-0.790685	1.7299	down	RP39|US2|USH2|dJ1111A8.1	GO:0002142|GO:0005515|GO:0005518|GO:0005604|GO:0005737|GO:0007601|GO:0007605|GO:0016021|GO:0016324|GO:0017022|GO:0032421|GO:0035315|GO:0045494|GO:0048496|GO:0050896|GO:0050953|GO:0060113|GO:0060171	protein-coding	Usher syndrome 2A (autosomal recessive, mild)	chr1	215796236	216596738
USP32P1	ENSG00000188933	162632	0	0	-1.76826	-0.822327	1.76826	down			pseudo	ubiquitin specific peptidase 32 pseudogene 1	chr17	16690206	16707819
USP6	ENSG00000129204	9098	0	0	-1.57322	-0.65372	1.57322	down	HRP1|TRE17|TRE2|Tre-2|USP6-short	GO:0003676|GO:0004197|GO:0004221|GO:0004843|GO:0005097|GO:0005515|GO:0005516|GO:0005737|GO:0005764|GO:0005886|GO:0006464|GO:0006511|GO:0016579|GO:0055037|GO:0060627	protein-coding	ubiquitin specific peptidase 6 (Tre-2 oncogene)	chr17	5019733	5078324
VAX1	ENSG00000148704	11023	0.000129936	0.000731599	-1.60661	-0.684023	1.60661	down	MCOPS11	GO:0000122|GO:0000976|GO:0001764|GO:0003700|GO:0005634|GO:0006351|GO:0007406|GO:0007411|GO:0007420|GO:0031490|GO:0035914|GO:0043010|GO:0060021	protein-coding	ventral anterior homeobox 1	chr10	118888032	118897812
VAX2	ENSG00000116035	25806	7.99566e-09	7.55088e-08	-1.62657	-0.701829	1.62657	down	DRES93	GO:0000122|GO:0000976|GO:0003700|GO:0005634|GO:0005737|GO:0006351|GO:0007398|GO:0007409|GO:0007601|GO:0009950|GO:0016055|GO:0030900|GO:0031490|GO:0048048|GO:0060041	protein-coding	ventral anterior homeobox 2	chr2	71127720	71160575
VIM-AS1		100507347	4.68734e-11	5.28427e-10	-1.96176	-0.97215	1.96176	down			ncRNA	VIM antisense RNA 1	chr10	17257195	17271983
VN1R10P		387316	0.0093284	0.0356812	-1.52286	-0.606783	1.52286	down	FKSG83|VNR6I1P|b24o18.2|hs6V1-1p		pseudo	vomeronasal 1 receptor 10 pseudogene	chr6	27292540	27293741
VWA5B2	ENSG00000145198	90113	1.59528e-11	1.86715e-10	-1.60963	-0.68673	1.60963	down			protein-coding	von Willebrand factor A domain containing 5B2	chr3	183948317	183960117
VWA8-AS1		100507240	0.00636097	0.0254754	-1.5018	-0.586691	1.5018	down			ncRNA	VWA8 antisense RNA 1 (head to head)	chr13	42535305	42555701
WDR34	ENSG00000119333	89891	0	0	-1.61292	-0.689672	1.61292	down	DIC5|bA216B9.3	GO:0005737	protein-coding	WD repeat domain 34	chr9	131395940	131419129
WDR88	ENSG00000166359	126248	0.00308964	0.0133169	-1.87811	-0.909283	1.87811	down	PQWD		protein-coding	WD repeat domain 88	chr19	33622998	33666703
WNK2	ENSG00000165238	65268	0	0	-1.67047	-0.740255	1.67047	down	NY-CO-43|P/OKcl.13|PRKWNK2|SDCCAG43	GO:0004674|GO:0005524|GO:0005737|GO:0005886|GO:0006468|GO:0007243|GO:0008285|GO:0046777|GO:0070373|GO:2000021|GO:2000651	protein-coding	WNK lysine deficient protein kinase 2	chr9	95947212	96082854
WTAPP1	ENSG00000255282	100288077	2.04947e-13	2.74153e-12	-2.17806	-1.12304	2.17806	down			pseudo	Wilms tumor 1 associated protein pseudogene 1	chr11	102654407	102707497
XIRP2	ENSG00000163092	129446	0	0	-1.79636	-0.845074	1.79636	down	CMYA3	GO:0003779|GO:0030036|GO:0030054	protein-coding	xin actin-binding repeat containing 2	chr2	167744997	168116261
ZDHHC11	ENSG00000188818	79844	0	0	-1.64425	-0.717427	1.64425	down	ZNF399	GO:0008270|GO:0016021|GO:0019706	protein-coding	zinc finger, DHHC-type containing 11	chr5	795720	851101
ZDHHC12	ENSG00000160446	84885	4.15223e-14	5.82812e-13	-1.52639	-0.610124	1.52639	down	ZNF400	GO:0008270|GO:0016021|GO:0019706	protein-coding	zinc finger, DHHC-type containing 12	chr9	131483149	131486408
ZIC2	ENSG00000043355	7546	2.45806e-06	1.77277e-05	-1.65537	-0.727153	1.65537	down	HPE5	GO:0001843|GO:0003677|GO:0003700|GO:0005634|GO:0005737|GO:0006351|GO:0007420|GO:0007601|GO:0031290|GO:0031490|GO:0045892|GO:0045893|GO:0046872|GO:0048066|GO:0051091	protein-coding	Zic family member 2	chr13	100634026	100639019
ZIC5	ENSG00000139800	85416	0.000262873	0.00140535	-1.83633	-0.876829	1.83633	down		GO:0001843|GO:0003677|GO:0003700|GO:0005634|GO:0030154|GO:0030900|GO:0046872	protein-coding	Zic family member 5	chr13	100615275	100624178
ZNF385C		201181	4.76505e-06	3.32252e-05	-1.51275	-0.597177	1.51275	down		GO:0003676|GO:0005634|GO:0008270	protein-coding	zinc finger protein 385C	chr17	40177594	40190044
ZNF474	ENSG00000164185	133923	2.2555e-07	1.84669e-06	-1.57301	-0.653524	1.57301	down		GO:0046872	protein-coding	zinc finger protein 474	chr5	121465215	121489266
ZNF726		730087	4.75029e-05	0.000287126	-1.59776	-0.676047	1.59776	down		GO:0003677|GO:0005634|GO:0006351|GO:0006355|GO:0046872	protein-coding	zinc finger protein 726	chr19	24097684	24116769
ZNF804A	ENSG00000170396	91752	0.000273885	0.00145882	-1.60185	-0.679739	1.60185	down	C2orf10	GO:0046872	protein-coding	zinc finger protein 804A	chr2	185463093	185804214
ZNF878	ENSG00000257446	729747	0.00202575	0.00909687	-1.55032	-0.632567	1.55032	down		GO:0003676|GO:0005634|GO:0006351|GO:0006355|GO:0046872	protein-coding	zinc finger protein 878	chr19	12154620	12163782
ZSCAN5B	ENSG00000197213	342933	0.0128612	0.0473101	-1.5146	-0.598939	1.5146	down	ZNF371|ZNF495B	GO:0000981|GO:0003677|GO:0005634|GO:0006357|GO:0006366|GO:0046872	protein-coding	zinc finger and SCAN domain containing 5B	chr19	56701058	56704421
				Upregulated genes in 15 BA compared to 30 WA
Gene Symbol	Ensembl ID	Gene ID	p-value	Corrected p-value	FC ([Tumor-BA] vs [Tumer-WA])	Log FC ([Tumor-BA] vs [Tumor-WA])	FC (abs) ([Tumor-BA] vs [Tumor-WA])	Regulation ([Tumor-BA] vs [Tumor-WA])	Aliases	GO Accession	Gene Type	Description	Chromosome	Start	End
A2M	ENSG00000175899	2	0	0	1.60615	0.68361	1.60615	up	A2MD|CPAMD5|FWP007|S863-7	GO:0001869|GO:0002576|GO:0004867|GO:0005515|GO:0005576|GO:0005615|GO:0005829|GO:0007264|GO:0007596|GO:0007597|GO:0019838|GO:0019899|GO:0019959|GO:0019966|GO:0030168|GO:0031093|GO:0043120|GO:0048863|GO:0051056|GO:0070062	protein-coding	alpha-2-macroglobulin	chr12	9220304	9268558
A2M-AS1	ENSG00000245105	144571	3.16186e-13	4.17567e-12	1.71883	0.781429	1.71883	up			ncRNA	A2M antisense RNA 1	chr12	9217773	9220651
ABAT	ENSG00000183044	18	0	0	1.55714	0.638902	1.55714	up	GABA-AT|GABAT|NPD009	GO:0001666|GO:0003867|GO:0005739|GO:0005759|GO:0007268|GO:0007269|GO:0007610|GO:0007620|GO:0007626|GO:0009450|GO:0010039|GO:0030170|GO:0032144|GO:0032145|GO:0035094|GO:0042135|GO:0042493|GO:0042803|GO:0043005|GO:0045471|GO:0045776|GO:0047298|GO:0048148	protein-coding	4-aminobutyrate aminotransferase	chr16	8768444	8878432
ABCA6	ENSG00000154262	23460	1.3621e-24	2.64074e-23	1.55196	0.634094	1.55196	up	EST155051	GO:0005524|GO:0006810|GO:0016021|GO:0016887	protein-coding	ATP-binding cassette, sub-family A (ABC1), member 6	chr17	67074847	67138015
ABCD2		225	1.60186e-05	0.000103891	1.56744	0.648408	1.56744	up	ABC39|ALDL1|ALDR|ALDRP|hALDR	GO:0000038|GO:0005515|GO:0005524|GO:0005739|GO:0005777|GO:0005778|GO:0005829|GO:0006635|GO:0016021|GO:0032000|GO:0042626|GO:0042760|GO:0042803|GO:0043231|GO:0055085	protein-coding	ATP-binding cassette, sub-family D (ALD), member 2	chr12	39945022	40013843
ABI3	ENSG00000108798	51225	2.72081e-11	3.12214e-10	1.8172	0.861716	1.8172	up	NESH|SSH3BP3	GO:0005515|GO:0005622|GO:0005737|GO:0006928|GO:0018108|GO:0030027|GO:0030334	protein-coding	ABI family, member 3	chr17	47287589	47300587
ABT1	ENSG00000146109	29777	0.00783129	0.0305973	1.53718	0.620287	1.53718	up	hABT1	GO:0000166|GO:0003677|GO:0003713|GO:0003723|GO:0005515|GO:0005634|GO:0005667|GO:0005730|GO:0006357|GO:0006366|GO:0021522	protein-coding	activator of basal transcription 1	chr6	26597171	26600277
ACBA2	ENSG00000167315	10449	4.78234e-21	8.71904e-20	1.59912	0.677276	1.59912	up	DSAEC	GO:0003988|GO:0005515|GO:0005739|GO:0005743|GO:0006631|GO:0006695|GO:1901029	protein-coding	acetyl-CoA acyltransferase 2	chr18	47309874	47340251
ACAD8	ENSG00000151498	27034	0	0	1.50258	0.587438	1.50258	up	ACAD-8|ARC42	GO:0003995|GO:0005759|GO:0006351|GO:0006355|GO:0006574|GO:0006629|GO:0009083|GO:0034641|GO:0044281|GO:0050660	protein-coding	acyl-CoA dehydrogenase family, member 8	chr11	134123434	134135746
ACADL	ENSG00000115361	33	4.1046e-18	6.95066e-17	1.62387	0.699437	1.62387	up	ACAD4|LCAD	GO:0000062|GO:0001659|GO:0003995|GO:0004466|GO:0005737|GO:0005739|GO:0005759|GO:0006635|GO:0016401|GO:0019254|GO:0031966|GO:0033539|GO:0042413|GO:0042758|GO:0044242|GO:0044255|GO:0044281|GO:0045717|GO:0046322|GO:0050660|GO:0051289|GO:0055114|GO:0090181	protein-coding	acyl-CoA dehydrogenase, long chain	chr2	211052716	211090215
ACPP	ENSG00000014257	55	0	0	2.07897	1.05587	2.07897	up	5'-NT|ACP-3|ACP3|PAP	GO:0003993|GO:0005515|GO:0005576|GO:0005622|GO:0005765|GO:0005771|GO:0005886|GO:0006144|GO:0008253|GO:0009117|GO:0016021|GO:0030141|GO:0030175|GO:0031985|GO:0033265|GO:0042802|GO:0042803|GO:0045177|GO:0046085	protein-coding	acid phosphatase, prostate	chr3	132036211	132087146
ACTA2	ENSG00000107796	59	0	0	1.61582	0.692263	1.61582	up	BAT6|ACTSA|MYMY5	GO:0005524|GO:0005737|GO:0005829|GO:0006936|GO:0008217|GO:0009615|GO:0014829|GO:0015629|GO:0030485|GO:0043234|GO:0072144	protein-coding	actin, alpha 2, smooth muscle, aorta	chr10	90694831	90751147
ADAM19	ENSG00000135074	8728	0	0	1.51784	0.602021	1.51784	up	MADDAM|MLTNB	GO:0004222|GO:0006509|GO:0007507|GO:0008270|GO:0016021|GO:0017124	protein-coding	ADAM metallopeptidase domain 19	chr5	156822542	157002831
ADAM28	ENSG00000042980	10863	7.33e-43	1.8115e-41	1.76695	0.821265	1.76695	up	ADAM 28|ADAM23|MDC-L|MDC-Lm|MDC-Ls|MDCL|eMDC II|eMDCII	GO:0004222|GO:0005576|GO:0005886|GO:0006508|GO:0007283|GO:0008237|GO:0008270|GO:0016021	protein-coding	ADAM metallopeptidase domain 28	chr8	24151580	24212726
ADAMTS1	ENSG00000154734	9510	0	0	1.55623	0.638054	1.55623	up	C3-C5|METH1	GO:0001542|GO:0001822|GO:0004222|GO:0005604|GO:0006508|GO:0007229|GO:0008201|GO:0008237|GO:0008270|GO:0008285|GO:0031410|GO:0060347	protein-coding	ADAM metallopeptidase with thrombospondin type 1 motif, 1	chr21	28208606	28217728
ADAMTS3	ENSG00000156140	9508	1.5896e-11	1.86104e-10	1.71795	0.780691	1.71795	up	ADAMTS-4	GO:0004222|GO:0005576|GO:0005578|GO:0006508|GO:0008201|GO:0008270|GO:0016485|GO:0030198|GO:0030199|GO:0030574|GO:0031012	protein-coding	ADAM metallopeptidase with thrombospondin type 1 motif, 3	chr4	73146686	73434516
ADAMTS8	ENSG00000134917	11095	6.00622e-23	1.13548e-21	1.59558	0.674078	1.59558	up	ADAM-TS8|METH2	GO:0004222|GO:0005178|GO:0005578|GO:0006508|GO:0008201|GO:0008237|GO:0008270|GO:0008285|GO:0009673|GO:0031012	protein-coding	ADAM metallopeptidase with thrombospondin type 1 motif, 8	chr11	130274818	130298539
ADAMTS9-AS2	ENSG00000241684	100507098	8.78629e-06	5.90984e-05	1.54585	0.628401	1.54585	up			ncRNA	ADAMTS9 antisense RNA 2	chr3	64670546	64997143
ADAMTSL1	ENSG00000178031	92949	1.66226e-08	1.52044e-07	1.57507	0.655416	1.57507	up	ADAMTSL-1|ADAMTSR1|C9orf94|PUNCTIN	GO:0005578|GO:0008237|GO:0008270	protein-coding	ADAMTS-like 1	chr9	18474079	18910947
ADCYAP1R1	ENSG00000078549	117	6.56916e-33	1.45558e-31	1.54268	0.625434	1.54268	up	PAC1|PAC1R|PACAPR|PACAPRI	GO:0004872|GO:0004999|GO:0005515|GO:0005768|GO:0005791|GO:0005886|GO:0005887|GO:0005901|GO:0005923|GO:0007166|GO:0007169|GO:0007190|GO:0007202|GO:0007283|GO:0008179|GO:0009986|GO:0010524|GO:0019933|GO:0030154|GO:0030306|GO:0032355|GO:0033555|GO:0042493|GO:0042923|GO:0043005|GO:0045471|GO:0046545|GO:0048011|GO:0060548|GO:0060732	protein-coding	adenylate cyclase activating polypeptide 1 (pituitary) receptor type I	chr7	31092076	31151093
ADH1C	ENSG00000248144	126	2.27207e-17	3.76086e-16	2.84997	1.51095	2.84997	up	ADH3	GO:0004022|GO:0005829|GO:0006069|GO:0006805|GO:0008270|GO:0044281	protein-coding	alcohol dehydrogenase 1C (class I), gamma polypeptide	chr4	100257649	100273917
ADHFE1	ENSG00000147576	137872	7.81437e-09	7.39311e-08	1.50574	0.590474	1.50574	up	ADH8|HOT	GO:0005739|GO:0005759|GO:0006103|GO:0015993|GO:0044237|GO:0044281|GO:0046872|GO:0047988	protein-coding	alcohol dehydrogenase, iron containing, 1	chr8	67344718	67381044
ADIRF	ENSG00000148671	10974	3.67408e-21	6.73187e-20	1.55269	0.634766	1.55269	up	AFRO|APM2|C10orf116|apM-2	GO:0003674|GO:0005634|GO:0006351|GO:0030154|GO:0045600|GO:0045944|GO:0071478|GO:0072719|GO:2001023	protein-coding	adipogenesis regulatory factor	chr10	88728188	88730666
ADORA2A	ENSG00000128271	135	1.10387e-06	8.32173e-06	1.63107	0.705823	1.63107	up	A2aR|ADORA2|RDC8	GO:0001609|GO:0001963|GO:0001975|GO:0005515|GO:0005886|GO:0005887|GO:0006171|GO:0006355|GO:0006469|GO:0006909|GO:0006915|GO:0006954|GO:0006968|GO:0007169|GO:0007188|GO:0007190|GO:0007205|GO:0007267|GO:0007271|GO:0007417|GO:0007596|GO:0007600|GO:0007626|GO:0008015|GO:0008285|GO:0010579|GO:0012505|GO:0014049|GO:0014057|GO:0014061|GO:0014069|GO:0016020|GO:0019899|GO:0030425|GO:0030673|GO:0031000|GO:…	protein-coding	adenosine A2a receptor	chr22	24823530	24838325
AGAP2	ENSG00000135439	116986	1.01651e-17	1.70705e-16	1.89211	0.919993	1.89211	up	CENTG1|GGAP2|PIKE	GO:0005515|GO:0005525|GO:0005543|GO:0005634|GO:0005730|GO:0005739|GO:0007264|GO:0007411|GO:0008060|GO:0008270|GO:0015031|GO:0032312|GO:0042177|GO:0043524	protein-coding	ArfGAP with GTPase domain, ankyrin repeat and PH domain 2	chr12	58118076	58135944
AIF1	ENSG00000204472	199	2.96217e-16	4.74582e-15	2.35139	1.23352	2.35139	up	AIF-1|IBA1|IRT-1|IRT1	GO:0001774|GO:0001891|GO:0003674|GO:0005509|GO:0005634|GO:0005737|GO:0005829|GO:0005884|GO:0006911|GO:0006954|GO:0016601|GO:0030027|GO:0030041|GO:0032587|GO:0042102|GO:0048471|GO:0048661|GO:0048662|GO:0051015|GO:0051017|GO:0071346|GO:0071672|GO:0071673|GO:0090026|GO:0097178|GO:1900087|GO:2000406	protein-coding	allograft inflammatory factor 1	chr6	31582994	31584798
AIM2	ENSG00000163568	9447	1.79545e-11	2.08993e-10	1.60917	0.686321	1.60917	up	PYHIN4	GO:0002218|GO:0002230|GO:0003690|GO:0005515|GO:0005634|GO:0005730|GO:0005737|GO:0005739|GO:0005829|GO:0006915|GO:0006954|GO:0006955|GO:0032088|GO:0032461|GO:0032731|GO:0033209|GO:0035458|GO:0035690|GO:0035872|GO:0042802|GO:0045087|GO:0050702|GO:0050718|GO:0051092|GO:0070269|GO:0097169|GO:2001056	protein-coding	absent in melanoma 2	chr1	159032275	159046647
AKAP7	ENSG00000118507	9465	2.6249e-41	6.3982e-40	1.93737	0.9541	1.93737	up	AKAP15|AKAP18	GO:0001508|GO:0003824|GO:0005515|GO:0005634|GO:0005829|GO:0005886|GO:0006811|GO:0008022|GO:0008104|GO:0008150|GO:0010738|GO:0016208|GO:0016324|GO:0016328|GO:0016529|GO:0019901|GO:0019904|GO:0030315|GO:0032947|GO:0034237|GO:0035556|GO:0043234|GO:0051018|GO:0060306|GO:0070382|GO:0071320|GO:1901381|GO:1902261	protein-coding	A kinase (PRKA) anchor protein 7	chr6	131456826	131604675
ALDH2	ENSG00000111275	217	6.7574e-40	1.62749e-38	1.51184	0.596305	1.51184	up	ALDH-E2|ALDHI|ALDM	GO:0004029|GO:0004030|GO:0005759|GO:0005975|GO:0006066|GO:0006068|GO:0006069|GO:0006805|GO:0007268|GO:0009055|GO:0042136|GO:0044281	protein-coding	aldehyde dehydrogenase 2 family (mitochondrial)	chr12	112204691	112247789
ALDH4A1	ENSG00000159423	8659	3.16051e-28	6.52398e-27	1.52732	0.611001	1.52732	up	ALDH4|P5CD|P5CDh	GO:0003842|GO:0004029|GO:0005759|GO:0006560|GO:0006561|GO:0006562|GO:0009055|GO:0010133|GO:0019470|GO:0034641|GO:0042802|GO:0044281	protein-coding	aldehyde dehydrogenase 4 family, member A1	chr1	19197924	19229293
ALKBH3	ENSG00000166199	221120	0.00169314	0.00773379	1.7098	0.773828	1.7098	up	ABH3|DEPC-1|DEPC1|PCA1	GO:0005515|GO:0005634|GO:0005654|GO:0005737|GO:0005739|GO:0006281|GO:0006307|GO:0008198|GO:0008283|GO:0031418|GO:0035552|GO:0043734|GO:0051747	protein-coding	alkB, alkylation repair homolog 3 (E. coli)	chr11	43902357	43941825
ALOX15B	ENSG00000179593	247	0	0	2.51171	1.32867	2.51171	up	15-LOX-2	GO:0005506|GO:0005622|GO:0005634|GO:0005829|GO:0005856|GO:0005886|GO:0006629|GO:0006915|GO:0008285|GO:0010744|GO:0016020|GO:0016165|GO:0019369|GO:0019372|GO:0030336|GO:0030850|GO:0030856|GO:0044281|GO:0045786|GO:0045926|GO:0050473|GO:0051122|GO:0090197	protein-coding	arachidonate 15-lipoxygenase, type B	chr17	7942358	7952451
ALS2CR12	ENSG00000155749	130540	2.51004e-06	1.80864e-05	1.67715	0.74601	1.67715	up		GO:0001520|GO:0003674|GO:0005515|GO:0005575|GO:0005737|GO:0035686|GO:0036126|GO:0043087	protein-coding	amyotrophic lateral sclerosis 2 (juvenile) chromosome region, candidate 12	chr2	202153147	202222121
ANG	ENSG00000214274	283	2.25837e-05	0.000143231	1.7985	0.846797	1.7985	up	ALS9|HEL168|RNASE4|RNASE5	GO:0001525|GO:0001541|GO:0001556|GO:0001666|GO:0001890|GO:0001938|GO:0003677|GO:0003779|GO:0004519|GO:0004540|GO:0005102|GO:0005507|GO:0005515|GO:0005605|GO:0005615|GO:0005634|GO:0005730|GO:0006651|GO:0007154|GO:0007202|GO:0008201|GO:0008219|GO:0009303|GO:0009725|GO:0016477|GO:0016892|GO:0017148|GO:0019843|GO:0030041|GO:0030426|GO:0032148|GO:0032311|GO:0032431|GO:0042277|GO:0042327|GO:0042592|GO:…	protein-coding	angiogenin, ribonuclease, RNase A family, 5	chr14	21152336	21162345
ANK2	ENSG00000145362	287	0	0	1.79517	0.844117	1.79517	up	ANK-2|LQT4|brank-2	GO:0002027|GO:0003283|GO:0005515|GO:0005622|GO:0005829|GO:0005856|GO:0005886|GO:0005887|GO:0006874|GO:0007411|GO:0010628|GO:0010881|GO:0010882|GO:0014704|GO:0015459|GO:0016323|GO:0016324|GO:0019899|GO:0019901|GO:0030018|GO:0030315|GO:0030507|GO:0030674|GO:0031430|GO:0031647|GO:0031672|GO:0033292|GO:0033365|GO:0034394|GO:0034613|GO:0036309|GO:0036371|GO:0042383|GO:0043034|GO:0043268|GO:0044325|GO:…	protein-coding	ankyrin 2, neuronal	chr4	113739239	114304896
ANKRD35	ENSG00000198483	148741	4.29464e-05	0.000261231	1.50808	0.592711	1.50808	up			protein-coding	ankyrin repeat domain 35	chr1	145549209	145568526
ANKRD9	ENSG00000156381	122416	2.48469e-05	0.000156798	1.58449	0.664021	1.58449	up			protein-coding	ankyrin repeat domain 9	chr14	102973198	102976128
ANPEP	ENSG00000166825	290	0	0	2.59745	1.3771	2.59745	up	APN|CD13|GP150|LAP1|P150|PEPN	GO:0001525|GO:0001618|GO:0002003|GO:0004177|GO:0004872|GO:0005765|GO:0005793|GO:0005829|GO:0005887|GO:0006508|GO:0008237|GO:0008270|GO:0009897|GO:0019048|GO:0030154|GO:0044267	protein-coding	alanyl (membrane) aminopeptidase	chr15	90328126	90358072
ANXA6	ENSG00000197043	309	0	0	1.60482	0.682412	1.60482	up	ANX6|CBP68	GO:0005509|GO:0005515|GO:0005544|GO:0006816|GO:0006937|GO:0042470|GO:0048471|GO:0070062	protein-coding	annexin A6	chr5	150480267	150537443
AOAH	ENSG00000136250	313	6.3727e-28	1.30878e-26	1.87288	0.905261	1.87288	up		GO:0003824|GO:0004465|GO:0005576|GO:0006629|GO:0006954|GO:0008653|GO:0050528|GO:0050728	protein-coding	acyloxyacyl hydrolase (neutrophil)	chr7	36552549	36764154
AOC3	ENSG00000131471	8639	0	0	1.64443	0.717591	1.64443	up	HPAO|SSAO|VAP-1|VAP1	GO:0005261|GO:0005507|GO:0005509|GO:0005737|GO:0005886|GO:0005902|GO:0006954|GO:0007155|GO:0008131|GO:0009308|GO:0009986|GO:0016021|GO:0042803|GO:0046677|GO:0046982|GO:0048038|GO:0052593|GO:0052594|GO:0052595|GO:0052596	protein-coding	amine oxidase, copper containing 3	chr17	41003201	41010147
APBB1IP	ENSG00000077420	54518	1.08645e-20	1.96134e-19	1.78048	0.832262	1.78048	up	INAG1|PREL1|RARP1|RIAM	GO:0005543|GO:0005829|GO:0005856|GO:0005886|GO:0005925|GO:0007165|GO:0007596|GO:0030027|GO:0030168	protein-coding	amyloid beta (A4) precursor protein-binding, family B, member 1 interacting protein	chr10	26727266	26856732
APOBEC3C	ENSG00000244509	27350	1.8585e-14	2.67262e-13	1.65852	0.729897	1.65852	up	A3C|APOBEC1L|ARDC2|ARDC4|ARP5|PBI|bK150C2.3	GO:0005515|GO:0005634|GO:0005737|GO:0008270|GO:0009972|GO:0010529|GO:0016814|GO:0019048|GO:0045071|GO:0045087|GO:0051607|GO:0080111	protein-coding	apolipoprotein B mRNA editing enzyme, catalytic polypeptide-like 3C	chr22	39410265	39414825
APOD	ENSG00000189058	347	0	0	2.2862	1.19295	2.2862	up		GO:0000302|GO:0001525|GO:0005319|GO:0005515|GO:0005576|GO:0005615|GO:0005783|GO:0006006|GO:0006629|GO:0006869|GO:0007420|GO:0007568|GO:0010642|GO:0014012|GO:0015485|GO:0022626|GO:0030425|GO:0042246|GO:0042308|GO:0042493|GO:0043025|GO:0048471|GO:0048662|GO:0048678|GO:0051895|GO:0060588|GO:0071638|GO:1900016|GO:2000098|GO:2000405	protein-coding	apolipoprotein D	chr3	195295573	195311076
ARHGAP15	ENSG00000075884	55843	1.0118e-27	2.06955e-26	2.18261	1.12605	2.18261	up	BM046	GO:0005543|GO:0005829|GO:0007264|GO:0008360|GO:0016020|GO:0030675|GO:0032855|GO:0051056	protein-coding	Rho GTPase activating protein 15	chr2	143886899	144525921
ARHGAP22	ENSG00000128805	58504	1.99088e-14	2.85791e-13	1.53117	0.614637	1.53117	up	RhoGAP2|RhoGap22	GO:0001525|GO:0005096|GO:0005515|GO:0005543|GO:0005634|GO:0005829|GO:0006351|GO:0006355|GO:0007264|GO:0030154|GO:0051056	protein-coding	Rho GTPase activating protein 22	chr10	49654068	49864310
ARHGAP24	ENSG00000138639	83478	1.00799e-19	1.78151e-18	1.58628	0.665645	1.58628	up	FILGAP|RC-GAP72|RCGAP72|p73|p73RhoGAP	GO:0001525|GO:0005515|GO:0005543|GO:0005737|GO:0005829|GO:0005856|GO:0005886|GO:0005925|GO:0007264|GO:0030154|GO:0030675|GO:0032863|GO:0035021|GO:0035313|GO:0042995|GO:0051056|GO:1900028	protein-coding	Rho GTPase activating protein 24	chr4	86396284	86923823
ARHGEF25	ENSG00000240771	115557	0	0	1.53219	0.615598	1.53219	up	GEFT|p63RhoGEF	GO:0005089|GO:0005543|GO:0005829|GO:0005886|GO:0030016|GO:0030017|GO:0035023	protein-coding	Rho guanine nucleotide exchange factor (GEF) 25	chr12	58003963	58011028
ARID3A		1820	9.19687e-06	6.16448e-05	1.50286	0.587715	1.50286	up	BRIGHT|DRIL1|DRIL3|E2FBP1	GO:0003677|GO:0003682|GO:0003700|GO:0005515|GO:0005634|GO:0005737|GO:0006351|GO:0006355|GO:0042803|GO:0045121|GO:0045944	protein-coding	AT rich interactive domain 3A (BRIGHT-like)	chr19	926037	972803
ASB5	ENSG00000164122	140458	2.55756e-39	6.11969e-38	1.79362	0.842871	1.79362	up	ASB-5	GO:0016567|GO:0035556	protein-coding	ankyrin repeat and SOCS box containing 5	chr4	177134826	177190373
ATE1	ENSG00000107669	11101	3.07718e-05	0.000191409	1.64014	0.713819	1.64014	up		GO:0004057|GO:0005515|GO:0005634|GO:0005737|GO:0016598	protein-coding	arginyltransferase 1	chr10	123502625	123688217
ATF3	ENSG00000162772	467	0	0	1.52567	0.609442	1.52567	up		GO:0003700|GO:0003714|GO:0005515|GO:0005634|GO:0005654|GO:0005730|GO:0006094|GO:0006351|GO:0006987|GO:0008284|GO:0030968|GO:0035914|GO:0042802|GO:0043565|GO:0044267|GO:0045892	protein-coding	activating transcription factor 3	chr1	212738676	212794119
ATG4C	ENSG00000125703	84938	0.00103229	0.0049322	1.69881	0.764522	1.69881	up	APG4-C|APG4C|AUTL1|AUTL3	GO:0000045|GO:0004197|GO:0005576|GO:0005737|GO:0005829|GO:0006508|GO:0006612|GO:0006914|GO:0008233	protein-coding	autophagy related 4C, cysteine peptidase	chr1	63249777	63330941
ATP10A		57194	0.000238995	0.00128586	1.53573	0.618924	1.53573	up	ATP10C|ATPVA|ATPVC	GO:0000287|GO:0004012|GO:0005515|GO:0005524|GO:0005783|GO:0005789|GO:0005886|GO:0008360|GO:0016021|GO:0019829|GO:0034220|GO:0045332|GO:0055085	protein-coding	ATPase, class V, type 10A	chr15	25923860	26110317
ATP2B4	ENSG00000058668	493	0	0	1.60673	0.684123	1.60673	up	ATP2B2|MXRA1|PMCA4|PMCA4b|PMCA4x	GO:0005388|GO:0005515|GO:0005516|GO:0005524|GO:0005886|GO:0005887|GO:0006810|GO:0007596|GO:0017080|GO:0034220|GO:0043234|GO:0046872|GO:0055085|GO:0097110|GO:1902083|GO:1902305	protein-coding	ATPase, Ca++ transporting, plasma membrane 4	chr1	203595915	203713209
AZGP1	ENSG00000160862	563	0	0	1.85216	0.88921	1.85216	up	ZA2G|ZAG	GO:0001916|GO:0002474|GO:0003823|GO:0004540|GO:0005576|GO:0005615|GO:0005886|GO:0006955|GO:0007155|GO:0008285|GO:0008320|GO:0019882|GO:0042605|GO:0042612	protein-coding	alpha-2-glycoprotein 1, zinc-binding	chr7	99564350	99573735
B2M		567	0	0	1.78185	0.833376	1.78185	up		GO:0000139|GO:0001916|GO:0002237|GO:0002474|GO:0002479|GO:0002480|GO:0002481|GO:0005515|GO:0005576|GO:0005615|GO:0005788|GO:0005886|GO:0009897|GO:0012507|GO:0016032|GO:0019221|GO:0030670|GO:0031901|GO:0031905|GO:0033077|GO:0042026|GO:0042493|GO:0042590|GO:0042612|GO:0042802|GO:0045087|GO:0046686|GO:0050690|GO:0050776|GO:0060333	protein-coding	beta-2-microglobulin	chr15	45003685	45010357
B4GALNT1	ENSG00000135454	2583	5.67071e-09	5.42879e-08	1.65842	0.729809	1.65842	up	GALGT|GALNACT|GalNAc-T|SPG26	GO:0001574|GO:0003947|GO:0005886|GO:0005975|GO:0006486|GO:0006687|GO:0007283|GO:0016020|GO:0019915|GO:0030173|GO:0030259	protein-coding	beta-1,4-N-acetyl-galactosaminyl transferase 1	chr12	58019678	58027022
BAI3	ENSG00000135298	577	1.33057e-19	2.34345e-18	1.63943	0.713196	1.63943	up		GO:0004930|GO:0005886|GO:0007186|GO:0007218|GO:0016021|GO:0016525	protein-coding	brain-specific angiogenesis inhibitor 3	chr6	69345632	70099403
BATF2	ENSG00000168062	116071	7.48494e-06	5.08357e-05	1.86695	0.900684	1.86695	up	SARI	GO:0003700|GO:0005515|GO:0005634|GO:0006351|GO:0042832|GO:0043011|GO:0043565	protein-coding	basic leucine zipper transcription factor, ATF-like 2	chr11	64755417	64764517
BCAS1	ENSG00000064787	8537	0	0	1.51534	0.599641	1.51534	up	AIBC1|NABC1	GO:0005737	protein-coding	breast carcinoma amplified sequence 1	chr20	52560079	52687304
BCL11B	ENSG00000127152	64919	1.24912e-24	2.42612e-23	1.72524	0.786799	1.72524	up	ATL1|ATL1-alpha|ATL1-beta|ATL1-delta|ATL1-gamma|CTIP-2|CTIP2|RIT1|ZNF856B|hRIT1-alpha	GO:0000978|GO:0001077|GO:0003334|GO:0003382|GO:0005515|GO:0005634|GO:0008285|GO:0010837|GO:0019216|GO:0021773|GO:0031077|GO:0033077|GO:0033153|GO:0042475|GO:0043066|GO:0043368|GO:0045664|GO:0045944|GO:0046632|GO:0046872|GO:0048538|GO:0071678	protein-coding	B-cell CLL/lymphoma 11B (zinc finger protein)	chr14	99635625	99737822
BIN2	ENSG00000110934	51411	2.96486e-15	4.4603e-14	1.5295	0.613062	1.5295	up	BRAP-1	GO:0001891|GO:0002102|GO:0005515|GO:0005543|GO:0005938|GO:0006911|GO:0030054|GO:0042995|GO:0060326|GO:0071800|GO:0097320	protein-coding	bridging integrator 2	chr12	51674822	51718452
BMPER	ENSG00000164619	168667	0	0	1.72966	0.790491	1.72966	up	CRIM3|CV-2|CV2	GO:0001657|GO:0002043|GO:0005615|GO:0010594|GO:0030514|GO:0042118|GO:0048839|GO:0060393|GO:0070374	protein-coding	BMP binding endothelial regulator	chr7	33944523	34195484
BPGM	ENSG00000172331	669	2.66326e-07	2.1652e-06	1.57592	0.656195	1.57592	up	DPGM	GO:0004082|GO:0004083|GO:0004619|GO:0005975|GO:0006096|GO:0007585	protein-coding	2,3-bisphosphoglycerate mutase	chr7	134331531	134364567
BST1	ENSG00000109743	683	1.71601e-05	0.000110815	1.97857	0.984457	1.97857	up	CD157	GO:0003953|GO:0005886|GO:0006959|GO:0007275|GO:0019898|GO:0031225	protein-coding	bone marrow stromal cell antigen 1	chr4	15704573	15733796
BST2	ENSG00000130303	684	6.05231e-10	6.29161e-09	2.16998	1.11768	2.16998	up	CD317|TETHERIN	GO:0002737|GO:0004871|GO:0005515|GO:0005737|GO:0005770|GO:0005794|GO:0005886|GO:0005887|GO:0006959|GO:0007165|GO:0007267|GO:0007275|GO:0008191|GO:0008283|GO:0009615|GO:0009986|GO:0016324|GO:0030308|GO:0030336|GO:0031225|GO:0032956|GO:0034341|GO:0035455|GO:0035456|GO:0042113|GO:0042803|GO:0043123|GO:0045071|GO:0045087|GO:0045121|GO:0051607|GO:1901253	protein-coding	bone marrow stromal cell antigen 2	chr19	17513755	17516384
BTG2	ENSG00000159388	7832	0	0	1.86743	0.901054	1.86743	up	PC3|TIS21	GO:0001077|GO:0005515|GO:0006281|GO:0006479|GO:0006974|GO:0008285|GO:0008306|GO:0009612|GO:0009952|GO:0014070|GO:0017148|GO:0021542|GO:0021954|GO:0031175|GO:0035914|GO:0043066|GO:0043434|GO:0051602|GO:0060213|GO:2000178	protein-coding	BTG family, member 2	chr1	203274664	203278729
BTN3A1	ENSG00000026950	11119	0	0	1.80623	0.852981	1.80623	up	BT3.1|BTF5|CD277	GO:0005515|GO:0005886|GO:0016021|GO:0050663|GO:0050798|GO:0050852|GO:0072643	protein-coding	butyrophilin, subfamily 3, member A1	chr6	26402465	26415444
BTN3A3	ENSG00000111801	10384	3.54283e-09	3.453e-08	1.50756	0.592219	1.50756	up	BTF3	GO:0002456|GO:0005886|GO:0016021	protein-coding	butyrophilin, subfamily 3, member A3	chr6	26440700	26453643
C10orf10	ENSG00000165507	11067	0	0	1.74902	0.806543	1.74902	up	DEPP|FIG	GO:0005739	protein-coding	chromosome 10 open reading frame 10	chr10	45471709	45474330
C10orf112		340895	3.58225e-07	2.87077e-06	2.03964	1.02831	2.03964	up	DIET1|bA265G8.2	GO:0016021	protein-coding	chromosome 10 open reading frame 112	chr10	19778023	20023405
C10orf128		170371	2.98022e-09	2.92297e-08	2.04688	1.03342	2.04688	up		GO:0016021	protein-coding	chromosome 10 open reading frame 128	chr10	50363891	50396407
C11orf91		100131378	4.96359e-05	0.000299088	1.54914	0.631469	1.54914	up			protein-coding	chromosome 11 open reading frame 91	chr11	33719654	33722286
C11orf96		387763	0	0	1.5184	0.602549	1.5184	up	AG2		protein-coding	chromosome 11 open reading frame 96	chr11	43964106	43965433
C12orf74	ENSG00000214215	338809	1.57924e-05	0.000102556	1.61992	0.695922	1.61992	up			protein-coding	chromosome 12 open reading frame 74	chr12	93096619	93102325
C15orf48	ENSG00000166920	84419	3.34281e-06	2.37193e-05	2.325	1.21723	2.325	up	FOAP-11|NMES1	GO:0005634|GO:0005739	protein-coding	chromosome 15 open reading frame 48	chr15	45722727	45725647
C16orf45	ENSG00000166780	89927	1.00013e-16	1.6288e-15	1.56063	0.642124	1.56063	up			protein-coding	chromosome 16 open reading frame 45	chr16	15528325	15682116
C17orf58	ENSG00000186665	284018	0.00256562	0.0112552	1.60167	0.679574	1.60167	up			protein-coding	chromosome 17 open reading frame 58	chr17	65987217	65989765
C19orf38	ENSG00000214212	255809	1.47257e-05	9.6045e-05	1.52696	0.610662	1.52696	up	HIDE1	GO:0016021	protein-coding	chromosome 19 open reading frame 38	chr19	10959106	10980360
C1orf64		149563	5.71225e-05	0.000340998	2.18266	1.12609	2.18266	up	ERRF|RP11-5P18.4		protein-coding	chromosome 1 open reading frame 64	chr1	16330731	16333184
C1QB	ENSG00000173369	713	1.54384e-17	2.56914e-16	1.72745	0.788645	1.72745	up		GO:0005515|GO:0005576|GO:0005581|GO:0005602|GO:0006956|GO:0006958|GO:0042803|GO:0045087|GO:0048839	protein-coding	complement component 1, q subcomponent, B chain	chr1	22979682	22988029
C1QTNF9B	ENSG00000205863	387911	8.73359e-29	1.82422e-27	2.613	1.38571	2.613	up	CTRP9B	GO:0005581	protein-coding	C1q and tumor necrosis factor related protein 9B	chr13	24465238	24471641
C1QTNF9B-AS1		542767	3.78473e-34	8.5168e-33	2.49881	1.32124	2.49881	up	PCOTH	GO:0005737	protein-coding	C1QTNF9B antisense RNA 1	chr13	24463028	24466242
C1R		715.chr12.2	0	0	1.60162	0.67953	1.60162	up		GO:0004252|GO:0005509|GO:0005515|GO:0005576|GO:0006508|GO:0006955|GO:0006956|GO:0006958|GO:0008236|GO:0045087	protein-coding	complement component 1, r subcomponent	chr12	7187515	7245043
C1S	ENSG00000182326	716	0	0	1.6153	0.691805	1.6153	up		GO:0004252|GO:0005509|GO:0005515|GO:0005576|GO:0006508|GO:0006956|GO:0006958|GO:0042802|GO:0045087	protein-coding	complement component 1, s subcomponent	chr12	7096260	7178335
C2CD4B	ENSG00000205502	388125	3.06315e-08	2.74105e-07	1.55891	0.640533	1.55891	up	FAM148B|NLF2	GO:0005730|GO:0005925	protein-coding	C2 calcium-dependent domain containing 4B	chr15	62455737	62457482
C2orf40	ENSG00000119147	84417	1.6287e-07	1.35881e-06	2.07114	1.05042	2.07114	up	ECRG4	GO:0005615|GO:0008054|GO:0030133|GO:0070314|GO:0090398	protein-coding	chromosome 2 open reading frame 40	chr2	106682113	106694609
C2orf43	ENSG00000118961	60526	1.45544e-07	1.2203e-06	1.5537	0.635708	1.5537	up			protein-coding	chromosome 2 open reading frame 43	chr2	20884818	21022827
C2orf47	ENSG00000162972	79568	0.0111498	0.0417054	1.69514	0.761408	1.69514	up		GO:0005739	protein-coding	chromosome 2 open reading frame 47	chr2	200820040	200828847
C2orf72	ENSG00000204128	257407	4.4762e-05	0.000271866	1.79267	0.842109	1.79267	up			protein-coding	chromosome 2 open reading frame 72	chr2	231902281	231914427
C3	ENSG00000125730	718	0	0	1.94056	0.95647	1.94056	up	AHUS5|ARMD9|ASP|C3a|C3b|CPAMD1	GO:0001798|GO:0001934|GO:0001970|GO:0004866|GO:0005102|GO:0005515|GO:0005576|GO:0005615|GO:0005886|GO:0006631|GO:0006954|GO:0006955|GO:0006956|GO:0006957|GO:0006958|GO:0007165|GO:0007186|GO:0010575|GO:0010828|GO:0010866|GO:0010884|GO:0030449|GO:0031715|GO:0045087|GO:0045745|GO:0045766|GO:0050766|GO:0050776|GO:0070062	protein-coding	complement component 3	chr19	6677846	6720662
C3orf14	ENSG00000114405	57415	4.045e-38	9.54885e-37	2.7854	1.47788	2.7854	up			protein-coding	chromosome 3 open reading frame 14	chr3	62304711	62319320
C3orf58	ENSG00000181744	205428	0	0	1.84139	0.880795	1.84139	up	DIA1|HASF	GO:0000139|GO:0005615|GO:0014066|GO:0030126|GO:0060038	protein-coding	chromosome 3 open reading frame 58	chr3	143690640	143711210
C6orf1	ENSG00000186577	221491	2.9071e-05	0.000181416	1.5084	0.593018	1.5084	up	LBH	GO:0005576	protein-coding	chromosome 6 open reading frame 1	chr6	34214157	34216904
C6orf10	ENSG00000204296	10665	3.95634e-05	0.000242037	1.66332	0.734066	1.66332	up	TSBP	GO:0016021	protein-coding	chromosome 6 open reading frame 10	chr6	32256303	32339656
C7	ENSG00000112936	730	0	0	1.62606	0.701381	1.62606	up		GO:0005576|GO:0005579|GO:0006956|GO:0006957|GO:0006958|GO:0019835|GO:0030449|GO:0045087	protein-coding	complement component 7	chr5	40909599	40983042
CACNG4	ENSG00000075461	27092	9.40587e-25	1.83569e-23	1.73786	0.797313	1.73786	up		GO:0005245|GO:0005886|GO:0005887|GO:0005891|GO:0006810|GO:0007268|GO:0030666|GO:0032281|GO:0051899|GO:2000311	protein-coding	calcium channel, voltage-dependent, gamma subunit 4	chr17	64960980	65029518
CADPS	ENSG00000163618	8618	0	0	1.95884	0.969999	1.95884	up	CADPS1|CAPS|CAPS1	GO:0005515|GO:0005543|GO:0005829|GO:0006887|GO:0015031|GO:0016050|GO:0016082|GO:0030054|GO:0030659|GO:0045202|GO:0046872|GO:0050432	protein-coding	Ca++-dependent secretion activator	chr3	62384021	62861064
CALM1	ENSG00000198668	801	0	0	1.61361	0.690294	1.61361	up	CALML2|CAMI|CPVT4|DD132|PHKD|caM		protein-coding	calmodulin 1 (phosphorylase kinase, delta)	chr14	90863327	90874619
CARD11	ENSG00000198286	84433	2.83142e-23	5.37796e-22	1.68565	0.753305	1.68565	up	BENTA|BIMP3|CARMA1|IMD11|PPBL	GO:0001819|GO:0004385|GO:0005515|GO:0005737|GO:0005829|GO:0005886|GO:0030890|GO:0031295|GO:0038095|GO:0042101|GO:0042102|GO:0042981|GO:0043123|GO:0045061|GO:0045086|GO:0045087|GO:0045121|GO:0045577|GO:0045580|GO:0050700|GO:0050852|GO:0051092	protein-coding	caspase recruitment domain family, member 11	chr7	2945710	3083509
CARD16	ENSG00000204397	114769	0.00148108	0.00685418	1.74615	0.804182	1.74615	up	COP|COP1|PSEUDO-ICE	GO:0004869|GO:0005622|GO:0042981	protein-coding	caspase recruitment domain family, member 16	chr11	104912053	104916051
CARTPT	ENSG00000164326	9607	0.00137293	0.00639395	1.54597	0.628508	1.54597	up	CART	GO:0000186|GO:0001678|GO:0003674|GO:0005515|GO:0005615|GO:0007165|GO:0007186|GO:0007218|GO:0007267|GO:0007268|GO:0008343|GO:0009267|GO:0030141|GO:0032099|GO:0032812|GO:0032922|GO:0045671|GO:0045777|GO:0045779|GO:0050796|GO:0051971|GO:0070093|GO:0070253	protein-coding	CART prepropeptide	chr5	71014990	71016875
CASC5	ENSG00000137812	57082	1.19387e-14	1.73786e-13	1.50847	0.593087	1.50847	up	AF15Q14|CT29|D40|KNL1|PPP1R55|Spc7|hKNL-1|hSpc105	GO:0000278|GO:0000777|GO:0001669|GO:0001675|GO:0005515|GO:0005634|GO:0005654|GO:0005730|GO:0005829|GO:0006334|GO:0007067|GO:0008608|GO:0010923|GO:0034080|GO:0034501|GO:0051301|GO:0071173	protein-coding	cancer susceptibility candidate 5	chr15	40886447	40954881
CASP7	ENSG00000165806	840	0	0	1.72561	0.787105	1.72561	up	CASP-7|CMH-1|ICE-LAP3|LICE2|MCH3	GO:0001836|GO:0004190|GO:0004197|GO:0005515|GO:0005634|GO:0005654|GO:0005737|GO:0005829|GO:0006508|GO:0006915|GO:0006921|GO:0007507|GO:0008234|GO:0008635|GO:0009411|GO:0016485|GO:0043525|GO:0097193	protein-coding	caspase 7, apoptosis-related cysteine peptidase	chr10	115438921	115490668
CAV1	ENSG00000105974	857	2.40829e-38	5.70513e-37	1.52025	0.604311	1.52025	up	BSCL3|CGL3|MSTP085|PPH3|VIP21	GO:0000122|GO:0000139|GO:0000165|GO:0000188|GO:0001525|GO:0001570|GO:0001666|GO:0001937|GO:0001960|GO:0002080|GO:0002931|GO:0003057|GO:0005102|GO:0005113|GO:0005198|GO:0005515|GO:0005622|GO:0005768|GO:0005783|GO:0005811|GO:0005886|GO:0005887|GO:0005901|GO:0005929|GO:0005938|GO:0006641|GO:0006816|GO:0006874|GO:0006940|GO:0007519|GO:0007595|GO:0007596|GO:0008104|GO:0009267|GO:0010524|GO:0015485|GO:…	protein-coding	caveolin 1, caveolae protein, 22kDa	chr7	115929906	116201239
CCDC103		388389	0.00194778	0.00878084	1.62336	0.698987	1.62336	up	CILD17|PR46b|SMH	GO:0001947|GO:0003341|GO:0005737|GO:0030030|GO:0035085|GO:0036158|GO:0036159|GO:0042803|GO:0060287|GO:0070286|GO:0071907	protein-coding	coiled-coil domain containing 103	chr17	42977080	42982758
CCDC109B		55013	1.9528e-05	0.000124988	1.78302	0.834324	1.78302	up		GO:0005216|GO:0005739|GO:0005743|GO:0006851|GO:0019855|GO:0031224|GO:0034704|GO:0051560	protein-coding	coiled-coil domain containing 109B	chr4	110481355	110608872
CCDC127		133957	1.4716e-08	1.35833e-07	1.68832	0.755589	1.68832	up			protein-coding	coiled-coil domain containing 127	chr5	204875	218297
CCDC169	ENSG00000242715	728591	6.51214e-11	7.27453e-10	1.9044	0.929335	1.9044	up	C13orf38		protein-coding	coiled-coil domain containing 169	chr13	36801179	36871992
CCDC61	ENSG00000104983	729440	0.00279121	0.0121354	1.58714	0.666433	1.58714	up		GO:0005813	protein-coding	coiled-coil domain containing 61	chr19	46498719	46521874
CCDC80	ENSG00000091986	151887	0	0	1.5114	0.595882	1.5114	up	DRO1|SSG1|URB|okuribin	GO:0001968|GO:0005604|GO:0005614|GO:0008201|GO:0010811|GO:0030198	protein-coding	coiled-coil domain containing 80	chr3	112323409	112359977
CCDC85A	ENSG00000055813	114800	1.18724e-27	2.42717e-26	1.95113	0.964308	1.95113	up			protein-coding	coiled-coil domain containing 85A	chr2	56179254	56613309
CCK	ENSG00000187094	885	0.000389818	0.00201903	1.91209	0.935147	1.91209	up		GO:0001662|GO:0001764|GO:0001836|GO:0005179|GO:0005184|GO:0005515|GO:0005576|GO:0005615|GO:0006919|GO:0007165|GO:0007205|GO:0007409|GO:0008284|GO:0030424|GO:0030425|GO:0032099|GO:0032461|GO:0042755|GO:0043065|GO:0043194|GO:0043195|GO:0043203|GO:0043204|GO:0050731|GO:0051901|GO:0051930	protein-coding	cholecystokinin	chr3	42299318	42307662
CCL2	ENSG00000108691	6347	0	0	1.66236	0.733234	1.66236	up	GDCF-2|HC11|HSMCR30|MCAF|MCP-1|MCP1|SCYA2|SMC-CF	GO:0000165|GO:0001525|GO:0001666|GO:0001938|GO:0002548|GO:0004672|GO:0005102|GO:0005576|GO:0005615|GO:0005737|GO:0006468|GO:0006874|GO:0006935|GO:0006954|GO:0006959|GO:0006987|GO:0007010|GO:0007155|GO:0007165|GO:0007166|GO:0007179|GO:0007186|GO:0007187|GO:0007259|GO:0007568|GO:0008009|GO:0008201|GO:0008360|GO:0009408|GO:0009612|GO:0009617|GO:0009887|GO:0010332|GO:0010574|GO:0010759|GO:0014823|GO:…	protein-coding	chemokine (C-C motif) ligand 2	chr17	32582296	32584220
CCL21	ENSG00000137077	6366	8.63887e-05	0.000500844	1.61793	0.694152	1.61793	up	6Ckine|CKb9|ECL|SCYA21|SLC|TCA4	GO:0001768|GO:0001771|GO:0001954|GO:0002407|GO:0002606|GO:0005576|GO:0005615|GO:0006954|GO:0006955|GO:0007267|GO:0008009|GO:0010560|GO:0030838|GO:0031274|GO:0031295|GO:0031529|GO:0031732|GO:0032862|GO:0033630|GO:0034695|GO:0035759|GO:0042379|GO:0043123|GO:0043552|GO:0045860|GO:0046330|GO:0048260|GO:0048469|GO:0050921|GO:0051209|GO:0051491|GO:0051897|GO:0070374|GO:0090023|GO:0097026|GO:2000107|GO:…	protein-coding	chemokine (C-C motif) ligand 21	chr9	34709002	34710164
CCL3	ENSG00000006075	6348	5.96126e-05	0.000354606	1.85544	0.89176	1.85544	up	G0S19-1|LD78ALPHA|MIP-1-alpha|MIP1A|SCYA3	GO:0000165|GO:0001649|GO:0001775|GO:0002548|GO:0004672|GO:0004698|GO:0005515|GO:0005576|GO:0005615|GO:0005622|GO:0005737|GO:0005829|GO:0006468|GO:0006816|GO:0006874|GO:0006887|GO:0006935|GO:0006954|GO:0007010|GO:0007267|GO:0007610|GO:0008009|GO:0008360|GO:0009636|GO:0010628|GO:0010629|GO:0010818|GO:0014808|GO:0016004|GO:0016301|GO:0016310|GO:0019722|GO:0023052|GO:0030335|GO:0030502|GO:0030593|GO:…	protein-coding	chemokine (C-C motif) ligand 3	chr17	34415603	34417506
CCL3L3	ENSG00000256515	414062	1.92503e-13	2.58019e-12	2.19347	1.13322	2.19347	up	464.2|D17S1718|G0S19-2|LD78|LD78BETA|SCYA3L|SCYA3L1	GO:0005576|GO:0005615|GO:0006935|GO:0006954|GO:0006955|GO:0008009|GO:0008285	protein-coding	chemokine (C-C motif) ligand 3-like 3	chr17	34522268	34524156
CCL4		6351	7.87078e-12	9.43048e-11	2.37663	1.24892	2.37663	up	ACT2|AT744.1|G-26|HC21|LAG-1|LAG1|MIP-1-beta|MIP1B|MIP1B1|SCYA2|SCYA4	GO:0005125|GO:0005515|GO:0005576|GO:0005615|GO:0006928|GO:0006935|GO:0006954|GO:0006955|GO:0007155|GO:0007163|GO:0007165|GO:0007267|GO:0008009|GO:0009615|GO:0009636|GO:0031726|GO:0031730|GO:0042802|GO:0043922|GO:0050850|GO:0051928|GO:2000503	protein-coding	chemokine (C-C motif) ligand 4	chr17	34431220	34433014
CCL4L2		388372	4.89854e-15	7.28262e-14	1.97278	0.98023	1.97278	up	AT744.2|CCL4L|SCYA4L		protein-coding	chemokine (C-C motif) ligand 4-like 2	chr17	34640034	34641846
CCR4		1233	1.781e-17	2.95527e-16	1.64052	0.714153	1.64052	up	CC-CKR-4|CD194|CKR4|CMKBR4|ChemR13|HGCN:14099|K5-5	GO:0001764|GO:0002507|GO:0004950|GO:0005886|GO:0005887|GO:0006935|GO:0006954|GO:0006955|GO:0007204|GO:0009897|GO:0016493|GO:0070098	protein-coding	chemokine (C-C motif) receptor 4	chr3	32993066	32996403
CCR5	ENSG00000160791	1234	3.20044e-22	5.96402e-21	1.67317	0.742587	1.67317	up	CC-CKR-5|CCCKR5|CCR-5|CD195|CKR-5|CKR5|CMKBR5|IDDM22	GO:0000165|GO:0002407|GO:0003779|GO:0004435|GO:0004950|GO:0005515|GO:0005737|GO:0005768|GO:0005886|GO:0005887|GO:0006816|GO:0006935|GO:0006954|GO:0006955|GO:0006968|GO:0007166|GO:0007186|GO:0007204|GO:0007267|GO:0009897|GO:0009986|GO:0014808|GO:0015026|GO:0016032|GO:0016493|GO:0019048|GO:0019722|GO:0019957|GO:0023052|GO:0030260|GO:0070098|GO:0070723|GO:0071222|GO:0071791	protein-coding	chemokine (C-C motif) receptor 5 (gene/pseudogene)	chr3	46411633	46417697
CCR7	ENSG00000126353	1236	2.08408e-09	2.07782e-08	1.5727	0.653243	1.5727	up	BLR2|CD197|CDw197|CMKBR7|EBI1	GO:0001768|GO:0001954|GO:0002407|GO:0002408|GO:0002606|GO:0002885|GO:0002922|GO:0004930|GO:0005622|GO:0005886|GO:0006954|GO:0006955|GO:0007186|GO:0007204|GO:0009897|GO:0016021|GO:0016493|GO:0030838|GO:0031274|GO:0031529|GO:0032496|GO:0032649|GO:0032735|GO:0032862|GO:0034695|GO:0035757|GO:0035758|GO:0038115|GO:0038116|GO:0038117|GO:0038121|GO:0043123|GO:0043552|GO:0045060|GO:0045785|GO:0045860|GO:…	protein-coding	chemokine (C-C motif) receptor 7	chr17	38710022	38721736
CD14	ENSG00000170458	929	2.1366e-10	2.29177e-09	2.12238	1.08569	2.12238	up		GO:0001530|GO:0001847|GO:0002224|GO:0002755|GO:0002756|GO:0005515|GO:0005576|GO:0005615|GO:0005886|GO:0006909|GO:0006915|GO:0006954|GO:0007166|GO:0007249|GO:0009408|GO:0009986|GO:0010008|GO:0016019|GO:0031225|GO:0032760|GO:0034134|GO:0034138|GO:0034142|GO:0035666|GO:0038123|GO:0038124|GO:0045087|GO:0045121|GO:0045807|GO:0050715|GO:0070891|GO:0071222|GO:0071223	protein-coding	CD14 molecule	chr5	140011313	140013286
CD163	ENSG00000177575	9332	0	0	2.22933	1.15661	2.22933	up	M130|MM130	GO:0005044|GO:0005515|GO:0005576|GO:0005886|GO:0005887|GO:0006953|GO:0030666	protein-coding	CD163 molecule	chr12	7623412	7656414
CD180	ENSG00000134061	4064	1.90518e-10	2.05225e-09	1.71797	0.780705	1.71797	up	LY64|Ly78|RP105	GO:0002322|GO:0005886|GO:0006954|GO:0016021|GO:0031666|GO:0045087|GO:0071222	protein-coding	CD180 molecule	chr5	66478104	66492617
CD19	ENSG00000177455	930	7.16048e-18	1.2085e-16	1.56267	0.644009	1.56267	up	B4|CVID3	GO:0005057|GO:0005886|GO:0005887|GO:0006968|GO:0007166|GO:0007173|GO:0008543|GO:0009897|GO:0038095|GO:0045087|GO:0048011|GO:0048015|GO:0050776|GO:0050853	protein-coding	CD19 molecule	chr16	28943260	28950668
CD2	ENSG00000116824	914	1.53901e-36	3.587e-35	2.67725	1.42075	2.67725	up	LFA-2|SRBC|T11	GO:0001766|GO:0004872|GO:0005515|GO:0005576|GO:0005886|GO:0005887|GO:0006915|GO:0007166|GO:0007596|GO:0009897|GO:0009898|GO:0016337|GO:0030101|GO:0030887|GO:0042110|GO:0042803|GO:0045580|GO:0046658|GO:0050900	protein-coding	CD2 molecule	chr1	117297086	117311851
CD200R1	ENSG00000163606	131450	2.17288e-05	0.000138091	1.601	0.678974	1.601	up	CD200R|HCRTR2|MOX2R|OX2R	GO:0005515|GO:0005576|GO:0005886|GO:0016021|GO:0019048|GO:0050776	protein-coding	CD200 receptor 1	chr3	112641532	112693937
CD247	ENSG00000198821	919	8.51064e-10	8.75931e-09	1.5733	0.653795	1.5733	up	CD3-ZETA|CD3H|CD3Q|CD3Z|T3Z|TCRZ	GO:0004888|GO:0005515|GO:0005737|GO:0005886|GO:0016021|GO:0016032|GO:0019048|GO:0031295|GO:0038096|GO:0042101|GO:0042105|GO:0042802|GO:0042803|GO:0045087|GO:0050690|GO:0050776|GO:0050852	protein-coding	CD247 molecule	chr1	167399877	167487847
CD38		952	1.684e-42	4.1532e-41	3.19314	1.67498	3.19314	up	T10	GO:0001666|GO:0003953|GO:0005634|GO:0005886|GO:0007165|GO:0007204|GO:0007565|GO:0009986|GO:0016020|GO:0016021|GO:0016849|GO:0030307|GO:0030890|GO:0032024|GO:0032355|GO:0032526|GO:0032570|GO:0033194|GO:0042493|GO:0043066|GO:0045779|GO:0045892|GO:0045893|GO:0045907|GO:0050853|GO:0060292|GO:0070555|GO:0097190	protein-coding	CD38 molecule	chr4	15779931	15850706
CD3E	ENSG00000198851	916	1.83832e-20	3.30684e-19	2.16899	1.11702	2.16899	up	T3E|TCRE	GO:0001772|GO:0002669|GO:0004888|GO:0005057|GO:0005515|GO:0005886|GO:0005887|GO:0006461|GO:0007166|GO:0007169|GO:0007172|GO:0007186|GO:0007584|GO:0009897|GO:0017124|GO:0019901|GO:0030159|GO:0031295|GO:0032729|GO:0032753|GO:0042101|GO:0042102|GO:0042105|GO:0042110|GO:0042608|GO:0042981|GO:0045060|GO:0045086|GO:0045879|GO:0046641|GO:0046982|GO:0050731|GO:0050776|GO:0050850|GO:0050852|GO:0097190	protein-coding	CD3e molecule, epsilon (CD3-TCR complex)	chr11	118175295	118186890
CD4	ENSG00000010610	920	8.02577e-18	1.35171e-16	1.51135	0.595837	1.51135	up	CD4mut	GO:0001816|GO:0001948|GO:0004872|GO:0004888|GO:0005201|GO:0005515|GO:0005769|GO:0005788|GO:0005789|GO:0005886|GO:0006948|GO:0006955|GO:0007155|GO:0007165|GO:0007166|GO:0007167|GO:0007169|GO:0008270|GO:0009897|GO:0015026|GO:0016021|GO:0016032|GO:0019899|GO:0019901|GO:0030217|GO:0030260|GO:0031295|GO:0032507|GO:0042101|GO:0042289|GO:0042803|GO:0045058|GO:0045086|GO:0045087|GO:0045121|GO:0045234|GO:…	protein-coding	CD4 molecule	chr12	6898638	6929976
CD48	ENSG00000117091	962	3.69218e-14	5.20224e-13	1.51399	0.59836	1.51399	up	BCM1|BLAST|BLAST1|MEM-102|SLAMF2|hCD48|mCD48	GO:0003823|GO:0004872|GO:0005515|GO:0005886|GO:0005887|GO:0006952|GO:0007165|GO:0007596|GO:0009897|GO:0042110|GO:0043234|GO:0045121|GO:0045576|GO:0046658|GO:0050900	protein-coding	CD48 molecule	chr1	160648536	160681641
CD53	ENSG00000143119	963	2.6684e-41	6.50018e-40	1.8518	0.888927	1.8518	up	MOX44|TSPAN25	GO:0001772|GO:0005515|GO:0005886|GO:0005911|GO:0007165|GO:0009986|GO:0016021|GO:1901741	protein-coding	CD53 molecule	chr1	111413821	111442558
CD6	ENSG00000013725	923	1.32229e-25	2.6224e-24	1.84668	0.884934	1.84668	up	TP120	GO:0005044|GO:0005887|GO:0007155|GO:0009986	protein-coding	CD6 molecule	chr11	60739113	60787848
CD69	ENSG00000110848	969	0	0	2.62073	1.38997	2.62073	up	AIM|BL-AC/P26|CLEC2C|EA1|GP32/28|MLR-3	GO:0004888|GO:0005887|GO:0009897|GO:0030246|GO:0035690	protein-coding	CD69 molecule	chr12	9905082	9913497
CD7	ENSG00000173762	924	2.16208e-23	4.11824e-22	2.98797	1.57917	2.98797	up	GP40|LEU-9|TP41|Tp40	GO:0004872|GO:0005886|GO:0006955|GO:0007169|GO:0016020|GO:0016021|GO:0042110|GO:0048873	protein-coding	CD7 molecule	chr17	80272746	80275480
CD74	ENSG00000019582	972	0	0	1.63749	0.711488	1.63749	up	DHLAG|HLADG|II|Ia-GAMMA	GO:0000139|GO:0000187|GO:0001516|GO:0001540|GO:0001961|GO:0002606|GO:0002792|GO:0002830|GO:0002906|GO:0004896|GO:0005515|GO:0005622|GO:0005765|GO:0005771|GO:0005773|GO:0005886|GO:0006461|GO:0006886|GO:0006952|GO:0007165|GO:0008283|GO:0009897|GO:0009986|GO:0012507|GO:0016021|GO:0016064|GO:0019883|GO:0019886|GO:0019955|GO:0030658|GO:0030666|GO:0030669|GO:0030890|GO:0032588|GO:0035691|GO:0035692|GO:…	protein-coding	CD74 molecule, major histocompatibility complex, class II invariant chain	chr5	149781200	149792499
CD79A	ENSG00000105369	973	3.79291e-35	8.67521e-34	2.68602	1.42547	2.68602	up	IGA|MB-1	GO:0004888|GO:0005771|GO:0005886|GO:0009897|GO:0016021|GO:0019815|GO:0030183|GO:0042100|GO:0042113|GO:0045121|GO:0050853	protein-coding	CD79a molecule, immunoglobulin-associated alpha	chr19	42381190	42385439
CD79B	ENSG00000007312	974	1.82955e-13	2.45711e-12	1.50895	0.593542	1.50895	up	AGM6|B29|IGB	GO:0004888|GO:0005634|GO:0005730|GO:0005737|GO:0005794|GO:0005886|GO:0005887|GO:0006955|GO:0007165|GO:0009897|GO:0019815|GO:0050853	protein-coding	CD79b molecule, immunoglobulin-associated beta	chr17	62006098	62009704
CD80	ENSG00000121594	941	6.74772e-09	6.41883e-08	2.16405	1.11373	2.16405	up	B7|B7-1|B7.1|BB1|CD28LG|CD28LG1|LAB7	GO:0005515|GO:0005886|GO:0007173|GO:0007267|GO:0008543|GO:0009897|GO:0009967|GO:0015026|GO:0016021|GO:0019048|GO:0031295|GO:0035556|GO:0038095|GO:0042110|GO:0045086|GO:0045087|GO:0045425|GO:0045627|GO:0045893|GO:0046641|GO:0048011|GO:0048015|GO:0050731	protein-coding	CD80 molecule	chr3	119243140	119278481
CD83	ENSG00000112149	9308	6.20778e-20	1.10294e-18	1.55889	0.640521	1.55889	up	BL11|HB15	GO:0005886|GO:0005887|GO:0006952|GO:0006959|GO:0007165|GO:0009897|GO:0014070|GO:0032713|GO:0032733|GO:0032743|GO:0043372	protein-coding	CD83 molecule	chr6	14117487	14137148
CD86	ENSG00000114013	942	7.74837e-21	1.40317e-19	1.50637	0.59108	1.50637	up	B7-2|B7.2|B70|CD28LG2|LAB72	GO:0002224|GO:0004872|GO:0005515|GO:0005886|GO:0006955|GO:0007173|GO:0007267|GO:0008284|GO:0008543|GO:0009897|GO:0015026|GO:0016021|GO:0019048|GO:0031295|GO:0038095|GO:0042110|GO:0042113|GO:0043017|GO:0043231|GO:0045086|GO:0045087|GO:0045404|GO:0045630|GO:0045893|GO:0048011|GO:0048015|GO:0051607	protein-coding	CD86 molecule	chr3	121774209	121839988
CD8A	ENSG00000153563	925	1.8855e-23	3.5948e-22	1.69102	0.757895	1.69102	up	CD8|Leu2|MAL|p32	GO:0002456|GO:0005515|GO:0005576|GO:0005886|GO:0005887|GO:0006955|GO:0007169|GO:0009897|GO:0015026|GO:0019882|GO:0019901|GO:0042101|GO:0042110|GO:0042288|GO:0042803|GO:0045065|GO:0050776|GO:0050850|GO:0051607	protein-coding	CD8a molecule	chr2	87011728	87035519
CD97	ENSG00000123146	976	9.33673e-32	2.04086e-30	1.62647	0.701745	1.62647	up	TM7LN1	GO:0004888|GO:0004930|GO:0005509|GO:0005615|GO:0005886|GO:0005887|GO:0006928|GO:0006954|GO:0006955|GO:0007155|GO:0007166|GO:0007186|GO:0007218|GO:0007267	protein-coding	CD97 molecule	chr19	14491956	14519537
CDC25B	ENSG00000101224	994	0	0	1.54923	0.631547	1.54923	up		GO:0000086|GO:0000278|GO:0000922|GO:0001556|GO:0004725|GO:0005515|GO:0005622|GO:0005654|GO:0005813|GO:0005829|GO:0006468|GO:0007067|GO:0007144|GO:0008284|GO:0019901|GO:0032467|GO:0035335|GO:0045860|GO:0045931|GO:0051301	protein-coding	cell division cycle 25B	chr20	3767578	3786761
CDC42EP5	ENSG00000167617	148170	0.000410107	0.00211556	2.34964	1.23244	2.34964	up	Borg3|CEP5	GO:0005737|GO:0005856|GO:0005886|GO:0007254|GO:0007266|GO:0008360|GO:0012505|GO:0016020|GO:0017049|GO:0030838|GO:0031274	protein-coding	CDC42 effector protein (Rho GTPase binding) 5	chr19	54976210	54984422
CDH2	ENSG00000170558	1000	1.51352e-07	1.26637e-06	1.56051	0.642013	1.56051	up	CD325|CDHN|CDw325|NCAD	GO:0005509|GO:0005515|GO:0005886|GO:0005911|GO:0005913|GO:0005916|GO:0007155|GO:0007156|GO:0007157|GO:0008013|GO:0014704|GO:0016021|GO:0016324|GO:0016339|GO:0016342|GO:0016477|GO:0019903|GO:0030027|GO:0034329|GO:0034332|GO:0042692|GO:0043410|GO:0045202|GO:0045216|GO:0045294|GO:0045295|GO:0048514|GO:0051146|GO:0051149|GO:0090090	protein-coding	cadherin 2, type 1, N-cadherin (neuronal)	chr18	25530930	25757445
CDH3	ENSG00000062038	1001	9.62668e-12	1.14596e-10	1.54516	0.627755	1.54516	up	CDHP|HJMD|PCAD	GO:0005509|GO:0005886|GO:0005913|GO:0007155|GO:0007156|GO:0007601|GO:0016021|GO:0034329|GO:0034332|GO:0045216|GO:0050896	protein-coding	cadherin 3, type 1, P-cadherin (placental)	chr16	68678151	68732957
CDK2	ENSG00000123374	1017	0.000382581	0.00198395	1.50524	0.589994	1.50524	up	p33(CDK2)	GO:0000082|GO:0000085|GO:0000086|GO:0000278|GO:0000307|GO:0000781|GO:0000793|GO:0000805|GO:0000806|GO:0004693|GO:0005515|GO:0005524|GO:0005634|GO:0005654|GO:0005667|GO:0005737|GO:0005768|GO:0005813|GO:0005829|GO:0006260|GO:0006281|GO:0006813|GO:0006977|GO:0007067|GO:0007126|GO:0007265|GO:0007596|GO:0008284|GO:0015030|GO:0016572|GO:0030332|GO:0031145|GO:0031571|GO:0032298|GO:0035173|GO:0045893|GO:…	protein-coding	cyclin-dependent kinase 2	chr12	56360556	56366568
CDKL2		8999	3.51163e-05	0.000216172	1.64093	0.714516	1.64093	up	KKIAMRE|P56	GO:0004672|GO:0004693|GO:0005524|GO:0005634|GO:0005737|GO:0005813|GO:0007165|GO:0007548	protein-coding	cyclin-dependent kinase-like 2 (CDC2-related kinase)	chr4	76501704	76555721
CDX2		1045	5.32064e-05	0.000319507	1.54633	0.628844	1.54633	up	CDX-3|CDX3	GO:0000122|GO:0000794|GO:0000976|GO:0001568|GO:0001829|GO:0003700|GO:0003714|GO:0006366|GO:0008333|GO:0009887|GO:0009952|GO:0017053|GO:0035019|GO:0045197|GO:0045597|GO:0060711	protein-coding	caudal type homeobox 2	chr13	28536205	28543505
CELF2	ENSG00000048740	10659	0	0	1.52798	0.61163	1.52798	up	BRUNOL3|CUGBP2|ETR-3|ETR3|NAPOR	GO:0000166|GO:0003723|GO:0005634|GO:0005737|GO:0006396|GO:0006397|GO:0008016	protein-coding	CUGBP, Elav-like family member 2	chr10	11047259	11378672
CES1	ENSG00000198848	1066	0	0	1.57905	0.659058	1.57905	up	ACAT|CE-1|CEH|CES2|HMSE|HMSE1|PCE-1|REH|SES1|TGH|hCE-1	GO:0005788|GO:0008152|GO:0009636|GO:0047374	protein-coding	carboxylesterase 1	chr16	55836764	55867075
CFH	ENSG00000000971	3075	0	0	2.01554	1.01117	2.01554	up	AHUS1|AMBP1|ARMD4|ARMS1|CFHL3|FH|FHL1|HF|HF1|HF2|HUS	GO:0005515|GO:0005576|GO:0005615|GO:0006956|GO:0006957|GO:0008201|GO:0030449|GO:0043395|GO:0045087	protein-coding	complement factor H	chr1	196621008	196887843
CH25H	ENSG00000138135	9023	7.35406e-13	9.48289e-12	2.34363	1.22874	2.34363	up	C25H	GO:0001567|GO:0005506|GO:0005789|GO:0005829|GO:0006629|GO:0006633|GO:0006699|GO:0008203|GO:0008206|GO:0008395|GO:0016021|GO:0016126|GO:0044281	protein-coding	cholesterol 25-hydroxylase	chr10	90965694	90967071
CHCHD10	ENSG00000250479	400916	6.06552e-09	5.79167e-08	1.56132	0.642762	1.56132	up	C22orf16|N27C7-4	GO:0003674|GO:0005739|GO:0006119|GO:0006754|GO:2000984	protein-coding	coiled-coil-helix-coiled-coil-helix domain containing 10	chr22	24108021	24110141
CHL1	ENSG00000134121	10752	0	0	2.42047	1.27529	2.42047	up	CALL|L1CAM2	GO:0001764|GO:0002020|GO:0005578|GO:0005886|GO:0007155|GO:0007165|GO:0007411|GO:0008344|GO:0016021|GO:0030425|GO:0035640|GO:0043524|GO:0045177|GO:0050890	protein-coding	cell adhesion molecule L1-like	chr3	238279	451097
CHRNE	ENSG00000108556	1145	1.28188e-05	8.43419e-05	1.66994	0.739797	1.66994	up	ACHRE|CMS1D|CMS1E|CMS2A|FCCMS|SCCMS	GO:0004889|GO:0005886|GO:0005887|GO:0005892|GO:0006810|GO:0006812|GO:0006936|GO:0007165|GO:0007268|GO:0007271|GO:0008324|GO:0015464|GO:0030054|GO:0042391|GO:0045211	protein-coding	cholinergic receptor, nicotinic, epsilon (muscle)	chr17	4801064	4806369
CHST11	ENSG00000171310	50515	1.99851e-15	3.03363e-14	1.56419	0.645415	1.56419	up	C4ST|C4ST-1|C4ST1|HSA269537	GO:0000139|GO:0001537|GO:0002063|GO:0005975|GO:0007585|GO:0009791|GO:0016021|GO:0016051|GO:0030203|GO:0030204|GO:0030206|GO:0030512|GO:0033037|GO:0036342|GO:0042127|GO:0042733|GO:0043066|GO:0044281|GO:0047756|GO:0048589|GO:0048703|GO:0050659	protein-coding	carbohydrate (chondroitin 4) sulfotransferase 11	chr12	104850692	105155792
CISH	ENSG00000114737	1154	1.51279e-12	1.90159e-11	1.66326	0.734018	1.66326	up	BACTS2|CIS|CIS-1|G18|SOCS	GO:0001558|GO:0003674|GO:0005515|GO:0005575|GO:0005829|GO:0005886|GO:0007205|GO:0009968|GO:0016567|GO:0035556|GO:0060397	protein-coding	cytokine inducible SH2-containing protein	chr3	50643885	50649262
CLDN5	ENSG00000184113	7122	2.87014e-06	2.05639e-05	1.71517	0.778348	1.71517	up	AWAL|BEC1|CPETRL1|TMVCF	GO:0005198|GO:0005886|GO:0005911|GO:0005923|GO:0016021|GO:0016338|GO:0033270|GO:0042552|GO:0042802|GO:0043220	protein-coding	claudin 5	chr22	19510547	19512860
CLEC14A	ENSG00000176435	161198	5.80979e-07	4.54686e-06	1.72301	0.78493	1.72301	up	C14orf27|CEG1|EGFR-5	GO:0016021|GO:0030246	protein-coding	C-type lectin domain family 14, member A	chr14	38723205	38725575
CLEC3B	ENSG00000163815	7123	4.94646e-16	7.80433e-15	1.59652	0.674928	1.59652	up	TN|TNA	GO:0001501|GO:0001503|GO:0001652|GO:0005509|GO:0005576|GO:0005615|GO:0005737|GO:0008201|GO:0010756|GO:0030246|GO:0030282|GO:0031012|GO:0036143|GO:0071310|GO:0071560	protein-coding	C-type lectin domain family 3, member B	chr3	45067759	45077563
CLEC4A	ENSG00000111729	50856	0.000256239	0.00137297	1.60937	0.686497	1.60937	up	CLECSF6|DCIR|DDB27|LLIR	GO:0004888|GO:0005887|GO:0007155|GO:0007166|GO:0030246|GO:0045087	protein-coding	C-type lectin domain family 4, member A	chr12	8276228	8291203
CLEC9A	ENSG00000197992	283420	7.57218e-07	5.84247e-06	1.98014	0.985599	1.98014	up	DNGR1|UNQ9341	GO:0006898|GO:0009986|GO:0016021|GO:0030246|GO:0050715	protein-coding	C-type lectin domain family 9, member A	chr12	10183276	10218565
CLIC4	ENSG00000169504	25932	0	0	1.52583	0.609591	1.52583	up	CLIC4L|H1|MTCLIC|huH1|p64H1	GO:0001525|GO:0001886|GO:0005247|GO:0005254|GO:0005515|GO:0005622|GO:0005737|GO:0005739|GO:0005813|GO:0005829|GO:0005886|GO:0005902|GO:0005911|GO:0006821|GO:0007035|GO:0009566|GO:0009986|GO:0015629|GO:0015630|GO:0016363|GO:0030154|GO:0030216|GO:0030336|GO:0030496|GO:0030659|GO:0034707|GO:0035088|GO:0035264|GO:0045177|GO:0048471|GO:0048754|GO:0051493|GO:0061299|GO:0071277	protein-coding	chloride intracellular channel 4	chr1	25071760	25170815
CLIC5	ENSG00000112782	53405	7.17325e-17	1.17106e-15	1.71627	0.779273	1.71627	up	MST130|MSTP130	GO:0002024|GO:0005247|GO:0005515|GO:0005794|GO:0005815|GO:0005938|GO:0006810|GO:0006821|GO:0007565|GO:0007605|GO:0008104|GO:0015629|GO:0032420|GO:0034707|GO:0050885|GO:0060088	protein-coding	chloride intracellular channel 5	chr6	45866190	46048085
CLIP4	ENSG00000115295	79745	8.75444e-23	1.64887e-21	1.64416	0.717354	1.64416	up	RSNL2		protein-coding	CAP-GLY domain containing linker protein family, member 4	chr2	29320571	29406679
CLMP	ENSG00000166250	79827	0	0	1.76881	0.822776	1.76881	up	ACAM|ASAM|CSBM|CSBS	GO:0005881|GO:0005886|GO:0005923|GO:0016021|GO:0048565	protein-coding	CXADR-like membrane protein	chr11	122943033	123066007
COL13A1	ENSG00000197467	1305	1.70686e-31	3.72489e-30	1.64369	0.716943	1.64369	up	COLXIIIA1	GO:0001763|GO:0001958|GO:0005201|GO:0005515|GO:0005576|GO:0005600|GO:0005788|GO:0005886|GO:0005911|GO:0007160|GO:0008201|GO:0016021|GO:0016337|GO:0022617|GO:0030154|GO:0030198|GO:0030574	protein-coding	collagen, type XIII, alpha 1	chr10	71561644	71718904
COL14A1	ENSG00000187955	7373	0	0	1.67651	0.745462	1.67651	up	UND	GO:0003229|GO:0005201|GO:0005518|GO:0005576|GO:0005578|GO:0005581|GO:0005596|GO:0005614|GO:0005615|GO:0005788|GO:0016337|GO:0022617|GO:0030198|GO:0030199|GO:0030574|GO:0030674|GO:0031012|GO:0048873|GO:0061050	protein-coding	collagen, type XIV, alpha 1	chr8	121137347	121384273
COL19A1		1310	0	0	1.67314	0.742559	1.67314	up	COL9A1L|D6S228E	GO:0001501|GO:0005201|GO:0005576|GO:0005578|GO:0005581|GO:0005788|GO:0007155|GO:0007519|GO:0016337|GO:0022617|GO:0030154|GO:0030198|GO:0030574|GO:0030674	protein-coding	collagen, type XIX, alpha 1	chr6	70576448	70922157
COL4A3	ENSG00000169031	1285	0	0	1.69524	0.761488	1.69524	up		GO:0005178|GO:0005198|GO:0005201|GO:0005515|GO:0005576|GO:0005587|GO:0005604|GO:0005788|GO:0006919|GO:0007155|GO:0007166|GO:0007411|GO:0007605|GO:0008015|GO:0008191|GO:0008283|GO:0008285|GO:0016525|GO:0022617|GO:0030198|GO:0030574|GO:0032836|GO:0072577	protein-coding	collagen, type IV, alpha 3 (Goodpasture antigen)	chr2	228029281	228179508
COL4A4	ENSG00000081052	1286	0	0	1.63659	0.710696	1.63659	up	CA44	GO:0005201|GO:0005576|GO:0005587|GO:0005605|GO:0005788|GO:0007411|GO:0022617|GO:0030198|GO:0030574|GO:0032836	protein-coding	collagen, type IV, alpha 4	chr2	227867427	228029275
CPA3	ENSG00000163751	1359	1.45688e-19	2.56145e-18	1.51033	0.594863	1.51033	up	MC-CPA	GO:0002003|GO:0004181|GO:0005576|GO:0006508|GO:0008270|GO:0030133|GO:0030141|GO:0044267	protein-coding	carboxypeptidase A3 (mast cell)	chr3	148583043	148614872
CPLX3	ENSG00000213578	594855	1.04716e-36	2.44347e-35	1.50681	0.591498	1.50681	up	CPX-III|CPXIII	GO:0005326|GO:0005829|GO:0005886|GO:0016079|GO:0019905|GO:0030054|GO:0030073|GO:0045202|GO:0046928	protein-coding	complexin 3	chr15	75117817	75124136
CPQ	ENSG00000104324	10404	5.3988e-25	1.05825e-23	1.62129	0.697142	1.62129	up	LDP|PGCP	GO:0004180|GO:0005615|GO:0005737|GO:0005764|GO:0005783|GO:0005794|GO:0006508|GO:0006590|GO:0042246|GO:0042803|GO:0043171|GO:0046872|GO:0070573	protein-coding	carboxypeptidase Q	chr8	97657499	98155722
CPVL	ENSG00000106066	54504	9.02207e-14	1.23505e-12	1.56098	0.64245	1.56098	up	HVLP	GO:0004185|GO:0006508	protein-coding	carboxypeptidase, vitellogenic-like	chr7	29035247	29234892
CPXM1	ENSG00000088882	56265	3.20912e-16	5.13332e-15	1.67586	0.744902	1.67586	up	CPX1|CPXM	GO:0004181|GO:0005615|GO:0006508|GO:0007155|GO:0008270	protein-coding	carboxypeptidase X (M14 family), member 1	chr20	2774715	2781292
CRIP1	ENSG00000213145	1396	8.53981e-07	6.53668e-06	1.51726	0.601467	1.51726	up	CRHP|CRIP|CRP-1|CRP1	GO:0003680|GO:0005737|GO:0006955|GO:0007507|GO:0008270|GO:0008283|GO:0008301|GO:0008630|GO:0010033|GO:0010043|GO:0010468|GO:0042277|GO:0060741|GO:0071236|GO:0071493	protein-coding	cysteine-rich protein 1 (intestinal)	chr14	105953257	105955124
CSF1R	ENSG00000182578	1436	0	0	1.59348	0.67218	1.59348	up	C-FMS|CD115|CSF-1R|CSFR|FIM2|FMS|HDLS|M-CSF-R	GO:0001934|GO:0005011|GO:0005524|GO:0005886|GO:0005887|GO:0006954|GO:0007165|GO:0007169|GO:0007275|GO:0008283|GO:0008284|GO:0008360|GO:0009986|GO:0018108|GO:0019221|GO:0019955|GO:0030097|GO:0030224|GO:0030225|GO:0030316|GO:0030335|GO:0031529|GO:0036006|GO:0042517|GO:0042803|GO:0043235|GO:0045087|GO:0045124|GO:0045217|GO:0046488|GO:0046777|GO:0048015|GO:0060603|GO:0061098|GO:0070374|GO:0071345|GO:…	protein-coding	colony stimulating factor 1 receptor	chr5	149432854	149492935
CSF2RB	ENSG00000100368	1439	1.43846e-39	3.4542e-38	1.67956	0.748088	1.67956	up	CD131|CDw131|IL3RB|IL5RB|SMDP5	GO:0004872|GO:0004912|GO:0004914|GO:0005515|GO:0005886|GO:0005887|GO:0007165|GO:0007585|GO:0030526|GO:0036016|GO:0038043|GO:0038156	protein-coding	colony stimulating factor 2 receptor, beta, low-affinity (granulocyte-macrophage)	chr22	37309675	37336479
CSF3	ENSG00000108342	1440	7.83434e-12	9.3896e-11	1.72855	0.789564	1.72855	up	C17orf33|CSF3OS|GCSF	GO:0005125|GO:0005130|GO:0005615|GO:0006955|GO:0007275|GO:0008083|GO:0008284|GO:0014068|GO:0019221|GO:0019899|GO:0030838|GO:0030851|GO:0032092|GO:0033138|GO:0042993|GO:0045944|GO:0050731|GO:0051897|GO:0071222|GO:0071345|GO:1901215|GO:2000251	protein-coding	colony stimulating factor 3 (granulocyte)	chr17	38171614	38174066
CST1	ENSG00000170373	1469	2.53979e-14	3.61633e-13	2.9789	1.57478	2.9789	up		GO:0004869|GO:0005576	protein-coding	cystatin SN	chr20	23728190	23731574
CST7	ENSG00000077984	8530	2.4523e-12	3.04471e-11	1.9884	0.991608	1.9884	up	CMAP	GO:0004866|GO:0004869|GO:0005515|GO:0005576|GO:0005737|GO:0006955|GO:0010951	protein-coding	cystatin F (leukocystatin)	chr20	24929866	24940564
CT60	ENSG00000258710	348120	0.000449861	0.00230564	1.56743	0.6484	1.56743	up			ncRNA	cancer/testis antigen 60 (non-protein coding)	chr15	21145767	21198633
CTLA4	ENSG00000163599	1493	3.28991e-22	6.12512e-21	1.56783	0.648766	1.56783	up	CD|CD152|CELIAC3|CTLA-4|GRD4|GSE|IDDM12	GO:0005515|GO:0005794|GO:0005886|GO:0005887|GO:0006955|GO:0006974|GO:0009897|GO:0030889|GO:0031295|GO:0043065|GO:0045334|GO:0045590|GO:0048471|GO:0050853	protein-coding	cytotoxic T-lymphocyte-associated protein 4	chr2	204732511	204738683
CTSK	ENSG00000143387	1513	1.08827e-28	2.26609e-27	1.62213	0.697894	1.62213	up	CTS02|CTSO|CTSO1|CTSO2|PKND|PYCD	GO:0001957|GO:0002224|GO:0004197|GO:0005576|GO:0005615|GO:0006508|GO:0008234|GO:0022617|GO:0030198|GO:0030574|GO:0036021|GO:0045087|GO:0045453	protein-coding	cathepsin K	chr1	150768684	150780917
CTTNBP2	ENSG00000077063	83992	0	0	1.64589	0.718869	1.64589	up	C7orf8|CORTBP2|Orf4	GO:0005938|GO:0007420|GO:0008021|GO:0017124|GO:0043197	protein-coding	cortactin binding protein 2	chr7	117350706	117513561
CUL2	ENSG00000108094	8453	0.000330997	0.0017392	1.52392	0.607789	1.52392	up		GO:0000082|GO:0005515|GO:0005654|GO:0005829|GO:0006511|GO:0007050|GO:0008285|GO:0016567|GO:0019048|GO:0031462|GO:0031625|GO:0061418|GO:0071456|GO:0097193	protein-coding	cullin 2	chr10	35297479	35379570
CX3CR1	ENSG00000168329	1524	1.9422e-22	3.631e-21	2.08804	1.06215	2.08804	up	CCRL1|CMKBRL1|CMKDR1|GPR13|GPRV28|V28	GO:0002282|GO:0004950|GO:0005515|GO:0005886|GO:0005887|GO:0006935|GO:0006968|GO:0007155|GO:0007186|GO:0009611|GO:0016495|GO:0016525|GO:0019048|GO:0021795|GO:0030336|GO:0032809|GO:0043005|GO:0043066|GO:0045766|GO:0048246|GO:0048471|GO:0070098|GO:0071222|GO:0071560	protein-coding	chemokine (C-X3-C motif) receptor 1	chr3	39304985	39323226
CXADRP2		646243	0	0	3.45908	1.79039	3.45908	up			pseudo	coxsackie virus and adenovirus receptor pseudogene 2	chr15	22014420	22016878
CXCL10	ENSG00000169245	3627	6.34169e-34	1.41996e-32	3.38295	1.75828	3.38295	up	C7|IFI10|INP10|IP-10|SCYB10|crg-2|gIP-10|mob-1	GO:0002690|GO:0005102|GO:0005515|GO:0005576|GO:0005615|GO:0006935|GO:0006954|GO:0006955|GO:0007165|GO:0007166|GO:0007267|GO:0007517|GO:0008009|GO:0008015|GO:0008284|GO:0008603|GO:0009306|GO:0009409|GO:0009897|GO:0010332|GO:0010996|GO:0016525|GO:0032496|GO:0033280|GO:0034605|GO:0051607	protein-coding	chemokine (C-X-C motif) ligand 10	chr4	76942269	76944689
CXCL12	ENSG00000107562	6387	0	0	1.7332	0.793439	1.7332	up	IRH|PBSF|SCYB12|SDF1|TLSF|TPAR1	GO:0001569|GO:0001667|GO:0005102|GO:0005576|GO:0005615|GO:0006874|GO:0006935|GO:0006955|GO:0007155|GO:0007165|GO:0007186|GO:0007281|GO:0007420|GO:0008009|GO:0008015|GO:0008045|GO:0008064|GO:0008083|GO:0008354|GO:0009615|GO:0009897|GO:0042098|GO:0042379|GO:0045236|GO:0050930|GO:0070098|GO:0090026|GO:1902230|GO:2000107	protein-coding	chemokine (C-X-C motif) ligand 12	chr10	44865601	44880545
CXCL2	ENSG00000081041	2920	0	0	1.98455	0.988809	1.98455	up	CINC-2a|GRO2|GROb|MGSA-b|MIP-2a|MIP2|MIP2A|SCYB2	GO:0002237|GO:0005515|GO:0005576|GO:0005615|GO:0006935|GO:0006954|GO:0006955|GO:0008009	protein-coding	chemokine (C-X-C motif) ligand 2	chr4	74962754	74964997
CXCL9	ENSG00000138755	4283	0	0	2.80236	1.48664	2.80236	up	CMK|Humig|MIG|SCYB9|crg-10	GO:0005125|GO:0005515|GO:0005576|GO:0005615|GO:0006935|GO:0006952|GO:0006954|GO:0006955|GO:0006968|GO:0007165|GO:0007186|GO:0007267|GO:0008009|GO:0009897|GO:0051607	protein-coding	chemokine (C-X-C motif) ligand 9	chr4	76922623	76928641
CXCR4	ENSG00000121966	7852	0	0	2.1798	1.1242	2.1798	up	CD184|D2S201E|FB22|HM89|HSY3RR|LAP3|LCR1|LESTR|NPY3R|NPYR|NPYRL|NPYY3R|WHIM	GO:0000187|GO:0001569|GO:0001618|GO:0001666|GO:0001667|GO:0001764|GO:0002407|GO:0003779|GO:0004930|GO:0005515|GO:0005737|GO:0005764|GO:0005769|GO:0005770|GO:0005886|GO:0006915|GO:0006954|GO:0007186|GO:0007204|GO:0007281|GO:0007420|GO:0008045|GO:0008354|GO:0009615|GO:0009897|GO:0009986|GO:0015026|GO:0016021|GO:0016023|GO:0016032|GO:0016494|GO:0019048|GO:0019722|GO:0019955|GO:0030054|GO:0030260|GO:…	protein-coding	chemokine (C-X-C motif) receptor 4	chr2	136871919	136875725
CYBRD1	ENSG00000071967	79901	0	0	1.58908	0.668187	1.58908	up	CYB561A2|DCYTB|FRRS3	GO:0000293|GO:0005886|GO:0006879|GO:0010039|GO:0016021|GO:0016722|GO:0031526|GO:0046872|GO:0055085	protein-coding	cytochrome b reductase 1	chr2	172378757	172414643
CYGB	ENSG00000161544	114757	1.20793e-32	2.66048e-31	1.81738	0.861856	1.81738	up	HGB|STAP	GO:0004601|GO:0005344|GO:0005506|GO:0005737|GO:0006979|GO:0015671|GO:0019825|GO:0020037|GO:0043005|GO:0043025	protein-coding	cytoglobin	chr17	74523430	74533987
CYP1B1	ENSG00000138061	1545	0	0	1.74204	0.800775	1.74204	up	CP1B|CYPIB1|GLC3A|P4501B1	GO:0001525|GO:0004497|GO:0005506|GO:0005789|GO:0006725|GO:0006805|GO:0007601|GO:0008202|GO:0009404|GO:0009636|GO:0016125|GO:0016712|GO:0019369|GO:0019373|GO:0019825|GO:0020037|GO:0043542|GO:0044281|GO:0055114|GO:0061298|GO:0070330|GO:0071603|GO:0097267	protein-coding	cytochrome P450, family 1, subfamily B, polypeptide 1	chr2	38294746	38303323
CYP27A1	ENSG00000135929	1593	0	0	1.94588	0.960421	1.94588	up	CP27|CTX|CYP27	GO:0005506|GO:0005743|GO:0005759|GO:0006699|GO:0006805|GO:0008203|GO:0008206|GO:0008395|GO:0016125|GO:0020037|GO:0030343|GO:0031073|GO:0044281|GO:0047749	protein-coding	cytochrome P450, family 27, subfamily A, polypeptide 1	chr2	219646472	219680016
CYP2U1	ENSG00000155016	113612	2.71657e-11	3.11816e-10	1.73261	0.792946	1.73261	up	P450TEC|SPG49|SPG56	GO:0005506|GO:0005789|GO:0006805|GO:0008219|GO:0016021|GO:0019369|GO:0020037|GO:0044281|GO:0070330|GO:0097267	protein-coding	cytochrome P450, family 2, subfamily U, polypeptide 1	chr4	108852717	108874613
CYP4F12	ENSG00000186204	66002	8.30649e-09	7.82979e-08	1.62915	0.704124	1.62915	up	F22329_1	GO:0000038|GO:0001676|GO:0003091|GO:0003095|GO:0005506|GO:0005737|GO:0005789|GO:0006805|GO:0008392|GO:0016021|GO:0016324|GO:0017144|GO:0018685|GO:0019369|GO:0019373|GO:0020037|GO:0030195|GO:0036101|GO:0042360|GO:0042371|GO:0043231|GO:0044281|GO:0047057|GO:0050051|GO:0055078|GO:0055114|GO:0070330	protein-coding	cytochrome P450, family 4, subfamily F, polypeptide 12	chr19	15783828	15807984
CYTIP	ENSG00000115165	9595	0	0	2.2686	1.1818	2.2686	up	B3-1|CASP|CYBR|CYTHIP|HE|PSCDBP	GO:0005515|GO:0005737|GO:0005769|GO:0005938|GO:0030155	protein-coding	cytohesin 1 interacting protein	chr2	158271131	158345473
DAB2	ENSG00000153071	1601	1.16e-43	2.896e-42	1.50586	0.590589	1.50586	up	DOC-2|DOC2	GO:0000904|GO:0001701|GO:0001921|GO:0001934|GO:0005178|GO:0005515|GO:0005546|GO:0005634|GO:0005765|GO:0005886|GO:0005905|GO:0006898|GO:0006907|GO:0006915|GO:0007257|GO:0007492|GO:0007588|GO:0008022|GO:0008283|GO:0010718|GO:0010862|GO:0015031|GO:0016055|GO:0016324|GO:0030099|GO:0030132|GO:0030335|GO:0030511|GO:0030665|GO:0032091|GO:0032436|GO:0032968|GO:0035612|GO:0035615|GO:0038024|GO:0043066|GO:…	protein-coding	Dab, mitogen-responsive phosphoprotein, homolog 2 (Drosophila)	chr5	39371776	39425335
DACH2	ENSG00000126733	117154	0	0	1.9119	0.935005	1.9119	up		GO:0000166|GO:0003677|GO:0005634|GO:0005730|GO:0006351|GO:0006355|GO:0046545	protein-coding	dachshund homolog 2 (Drosophila)	chrX	85403455	86087605
DCHS1	ENSG00000166341	8642	0	0	1.51194	0.596401	1.51194	up	CDH25|CDHR6|FIB1|PCDH16	GO:0005509|GO:0005886|GO:0007156|GO:0016020|GO:0016021|GO:0016339	protein-coding	dachsous cadherin-related 1	chr11	6642554	6677074
DCK	ENSG00000156136	1633	0.000302336	0.00159836	1.51845	0.602603	1.51845	up		GO:0004137|GO:0005524|GO:0005634|GO:0005829|GO:0006144|GO:0006206|GO:0006220|GO:0008144|GO:0009165|GO:0016773|GO:0019206|GO:0042803|GO:0043097|GO:0043101|GO:0044281|GO:0055086	protein-coding	deoxycytidine kinase	chr4	71859265	71896629
DCN	ENSG00000011465	1634	0	0	1.73261	0.792945	1.73261	up	CSCD|DSPG2|PG40|PGII|PGS2|SLRR1B	GO:0001822|GO:0001890|GO:0005518|GO:0005539|GO:0005576|GO:0005589|GO:0005615|GO:0005796|GO:0005975|GO:0007519|GO:0007568|GO:0009612|GO:0009887|GO:0019800|GO:0030198|GO:0030203|GO:0030204|GO:0030206|GO:0030207|GO:0030208|GO:0031012|GO:0032496|GO:0042060|GO:0043202|GO:0044281|GO:0047485|GO:0050840	protein-coding	decorin	chr12	91539035	91576806
DDIT4	ENSG00000168209	54541	7e-45	1.75e-43	1.69471	0.76104	1.69471	up	Dig2|REDD-1|REDD1	GO:0001666|GO:0001764|GO:0005622|GO:0005737|GO:0005739|GO:0005829|GO:0007420|GO:0008283|GO:0010741|GO:0010801|GO:0030182|GO:0032007|GO:0033137|GO:0042771|GO:0043241|GO:0045820|GO:0048011|GO:0051607|GO:0071889|GO:0072593|GO:1901216	protein-coding	DNA-damage-inducible transcript 4	chr10	74033677	74035797
DERA	ENSG00000023697	51071	0.000385444	0.00199751	1.85017	0.887655	1.85017	up	DEOC	GO:0004139|GO:0005575|GO:0005737|GO:0009264|GO:0046121|GO:0046386	protein-coding	deoxyribose-phosphate aldolase (putative)	chr12	16064186	16190315
DERL2		51009	0.0119698	0.0443865	1.54825	0.630634	1.54825	up	F-LAN-1|F-LANa|FLANa	GO:0001967|GO:0005515|GO:0005769|GO:0005770|GO:0005783|GO:0008284|GO:0030176|GO:0030307|GO:0030433|GO:0030968|GO:0030970	protein-coding	derlin 2	chr17	5377613	5389494
DGKG	ENSG00000058866	1608	0	0	2.47657	1.30834	2.47657	up	DAGK3|DGK-GAMMA	GO:0003951|GO:0004143|GO:0005509|GO:0005524|GO:0005737|GO:0005886|GO:0007165|GO:0007205|GO:0007596|GO:0030168|GO:0035556|GO:0048666	protein-coding	diacylglycerol kinase, gamma 90kDa	chr3	185864990	186080023
DKK3	ENSG00000050165	27122	0	0	1.54828	0.630662	1.54828	up	REIC|RIG	GO:0005615|GO:0009653|GO:0016055|GO:0030325|GO:0032348|GO:0045892|GO:0090090|GO:2000065	protein-coding	dickkopf WNT signaling pathway inhibitor 3	chr11	11984543	12031316
DNAJC15	ENSG00000120675	29103	4.64239e-08	4.08462e-07	1.76182	0.81707	1.76182	up	DNAJD1|HSD18|MCJ	GO:0005743|GO:0015031|GO:0016021	protein-coding	DnaJ (Hsp40) homolog, subfamily C, member 15	chr13	43597362	43683306
DOCK2	ENSG00000134516	1794	0	0	1.74549	0.803634	1.74549	up		GO:0001766|GO:0001768|GO:0001771|GO:0002277|GO:0005515|GO:0005829|GO:0005856|GO:0006935|GO:0007264|GO:0012505|GO:0016020|GO:0016032|GO:0030036|GO:0030675|GO:0030676|GO:0042608|GO:0044351|GO:0045059|GO:0045060|GO:0046633|GO:0050690|GO:0050766	protein-coding	dedicator of cytokinesis 2	chr5	169064251	169510386
DOK1	ENSG00000115325	1796	1.87292e-07	1.55072e-06	1.54806	0.630464	1.54806	up	P62DOK	GO:0005057|GO:0005158|GO:0005515|GO:0005543|GO:0005634|GO:0005829|GO:0007165|GO:0007166|GO:0007169|GO:0007243|GO:0007265|GO:0008286|GO:0048471	protein-coding	docking protein 1, 62kDa (downstream of tyrosine kinase 1)	chr2	74776147	74784678
DPP4	ENSG00000197635	1803	0	0	1.52804	0.611679	1.52804	up	ADABP|ADCP2|CD26|DPPIV|TP103	GO:0001666|GO:0002020|GO:0004177|GO:0004252|GO:0005102|GO:0005515|GO:0005765|GO:0005886|GO:0006508|GO:0007155|GO:0008236|GO:0008239|GO:0008284|GO:0009986|GO:0010716|GO:0016021|GO:0016324|GO:0030027|GO:0030139|GO:0031258|GO:0031295|GO:0033632|GO:0042110|GO:0042802|GO:0042803|GO:0043542|GO:0045121|GO:0046581|GO:0070062|GO:0071438	protein-coding	dipeptidyl-peptidase 4	chr2	162848755	162931052
DPPA2	ENSG00000163530	151871	2.24665e-07	1.84001e-06	1.67792	0.746674	1.67792	up	CT100|ECAT15-2|PESCRG1	GO:0003676|GO:0003682|GO:0005634|GO:0006351|GO:0006355|GO:0019827|GO:0031060|GO:0060484|GO:2000648	protein-coding	developmental pluripotency associated 2	chr3	109012635	109035364
DPPA2P3		100128023	3.28765e-10	3.483e-09	2.12545	1.08777	2.12545	up			pseudo	developmental pluripotency associated 2 pseudogene 3	chr3	193710883	193712027
DPT	ENSG00000143196	1805	0	0	1.78709	0.837612	1.78709	up	TRAMP	GO:0005578|GO:0005615|GO:0007155|GO:0008285|GO:0030199|GO:0031012	protein-coding	dermatopontin	chr1	168664695	168698442
DPYSL2	ENSG00000092964	1808	0	0	1.68396	0.751858	1.68396	up	CRMP-2|CRMP2|DHPRP2|DRP-2|DRP2|N2A3|ULIP-2|ULIP2	GO:0001975|GO:0004157|GO:0005515|GO:0005739|GO:0005829|GO:0005874|GO:0006139|GO:0006208|GO:0006897|GO:0007010|GO:0007165|GO:0007399|GO:0007411|GO:0014049|GO:0016020|GO:0019901|GO:0021510|GO:0021772|GO:0030424|GO:0030425|GO:0030426|GO:0042220|GO:0042493|GO:0043025|GO:0045664|GO:0048489	protein-coding	dihydropyrimidinase-like 2	chr8	26371709	26515693
DPYSL3	ENSG00000113657	1809	0	0	1.61585	0.692289	1.61585	up	CRMP-4|CRMP4|DRP-3|DRP3|LCRMP|ULIP|ULIP-1	GO:0005615|GO:0005829|GO:0006208|GO:0007411|GO:0010976|GO:0010977|GO:0016812|GO:0017124|GO:0030027|GO:0030336|GO:0030426|GO:0031941|GO:0035374|GO:0044297|GO:0048678|GO:0051017|GO:0051219|GO:0051260|GO:0051491|GO:0051764|GO:0070382|GO:0071345	protein-coding	dihydropyrimidinase-like 3	chr5	146770371	146889619
DSCAML1	ENSG00000177103	57453	3.88122e-15	5.80218e-14	1.56646	0.647512	1.56646	up		GO:0001709|GO:0005886|GO:0007156|GO:0007162|GO:0007409|GO:0007417|GO:0007420|GO:0009953|GO:0009986|GO:0016021|GO:0042803|GO:0048704|GO:0070593	protein-coding	Down syndrome cell adhesion molecule like 1	chr11	117298489	117688240
DUSP10	ENSG00000143507	11221	7.26218e-07	5.61399e-06	1.5437	0.626393	1.5437	up	MKP-5|MKP5	GO:0000188|GO:0002819|GO:0004721|GO:0004725|GO:0005634|GO:0005730|GO:0005737|GO:0005794|GO:0006470|GO:0006950|GO:0007254|GO:0016791|GO:0017017|GO:0032496|GO:0032873|GO:0033549|GO:0043508|GO:0046329|GO:0060266	protein-coding	dual specificity phosphatase 10	chr1	221874764	221915516
DUSP6	ENSG00000139318	1848	0	0	1.60093	0.67891	1.60093	up	HH19|MKP3|PYST1	GO:0000188|GO:0002224|GO:0002755|GO:0002756|GO:0004725|GO:0005654|GO:0005737|GO:0005829|GO:0009953|GO:0014070|GO:0017017|GO:0030154|GO:0034134|GO:0034138|GO:0034142|GO:0034146|GO:0034162|GO:0034166|GO:0035335|GO:0035666|GO:0038123|GO:0038124|GO:0040036|GO:0042493|GO:0042663|GO:0043065|GO:0045087|GO:0048011|GO:0051403|GO:0051409|GO:0060420|GO:0070373	protein-coding	dual specificity phosphatase 6	chr12	89741837	89746296
ECM1	ENSG00000143369	1893	4.95318e-08	4.3484e-07	1.54099	0.62386	1.54099	up	URBWD	GO:0001503|GO:0001525|GO:0001938|GO:0001960|GO:0002020|GO:0002828|GO:0004871|GO:0005134|GO:0005515|GO:0005578|GO:0005615|GO:0006357|GO:0006954|GO:0007165|GO:0008022|GO:0010466|GO:0019899|GO:0030502|GO:0031012|GO:0031214|GO:0043123|GO:0043236|GO:0045766|GO:2000404	protein-coding	extracellular matrix protein 1	chr1	150480487	150486265
ECSCR		641700.chr5.2	0.00374936	0.0158446	1.69592	0.762069	1.69592	up	ARIA|ECSM2	GO:0001525|GO:0005886|GO:0006935|GO:0016021|GO:0030154	protein-coding	endothelial cell surface expressed chemotaxis and apoptosis regulator	chr5	138784245	138842320
EDIL3	ENSG00000164176	10085	0	0	2.06377	1.04528	2.06377	up	DEL1	GO:0005178|GO:0005509|GO:0007155|GO:0007275|GO:0010811|GO:0070062	protein-coding	EGF-like repeats and discoidin I-like domains 3	chr5	83238126	83680611
EDNRB	ENSG00000136160	1910	1.5e-44	3.85e-43	1.56158	0.643004	1.56158	up	ABCDS|ET-B|ET-BR|ETB|ETBR|ETRB|HSCR|HSCR2|WS4A	GO:0000122|GO:0001755|GO:0001934|GO:0004962|GO:0005515|GO:0005886|GO:0005887|GO:0006885|GO:0007166|GO:0007194|GO:0007200|GO:0007204|GO:0007399|GO:0007422|GO:0007497|GO:0007568|GO:0008217|GO:0008284|GO:0014043|GO:0014070|GO:0014826|GO:0017046|GO:0019233|GO:0019934|GO:0030318|GO:0031702|GO:0031965|GO:0032269|GO:0035645|GO:0035810|GO:0035815|GO:0042045|GO:0042310|GO:0042311|GO:0043066|GO:0045121|GO:…	protein-coding	endothelin receptor type B	chr13	78469616	78549664
EFEMP1	ENSG00000115380	2202	0	0	1.60537	0.682905	1.60537	up	DHRD|DRAD|FBLN3|FBNL|FIBL-3|MLVT|MTLV|S1-5	GO:0005006|GO:0005154|GO:0005509|GO:0005515|GO:0005576|GO:0005578|GO:0005615|GO:0006355|GO:0007173|GO:0007601|GO:0008083|GO:0018108|GO:0030198|GO:0031012|GO:0032331	protein-coding	EGF containing fibulin-like extracellular matrix protein 1	chr2	56093097	56151298
EGR1	ENSG00000120738	1958	0	0	1.61874	0.694867	1.61874	up	AT225|G0S30|KROX-24|NGFI-A|TIS8|ZIF-268|ZNF225	GO:0000122|GO:0000976|GO:0000979|GO:0001077|GO:0001975|GO:0003677|GO:0003690|GO:0003700|GO:0005515|GO:0005634|GO:0005654|GO:0005737|GO:0006366|GO:0007611|GO:0007623|GO:0008134|GO:0009749|GO:0019221|GO:0030217|GO:0030509|GO:0031667|GO:0032869|GO:0033233|GO:0034465|GO:0035035|GO:0035690|GO:0035914|GO:0042220|GO:0043066|GO:0043525|GO:0043565|GO:0045471|GO:0045893|GO:0045944|GO:0046872|GO:0048169|GO:…	protein-coding	early growth response 1	chr5	137801181	137805004
EGR2	ENSG00000122877	1959	1.00724e-08	9.43063e-08	1.62479	0.700252	1.62479	up	AT591|CMT1D|CMT4E|KROX20	GO:0001102|GO:0003682|GO:0003700|GO:0005515|GO:0005634|GO:0005737|GO:0006366|GO:0006611|GO:0007420|GO:0007422|GO:0007611|GO:0007622|GO:0008045|GO:0014037|GO:0016874|GO:0016925|GO:0021612|GO:0021660|GO:0021666|GO:0030278|GO:0031625|GO:0032868|GO:0035284|GO:0035914|GO:0042552|GO:0043066|GO:0044212|GO:0045444|GO:0045893|GO:0045944|GO:0046872|GO:0048168|GO:0071320|GO:0071371|GO:0071837	protein-coding	early growth response 2	chr10	64571756	64578927
EIF1B	ENSG00000114784	10289	0.00158313	0.00728173	1.52451	0.608346	1.52451	up	GC20	GO:0003743|GO:0005575|GO:0006446	protein-coding	eukaryotic translation initiation factor 1B	chr3	40351173	40353915
ELOVL2	ENSG00000197977	54898	1.05982e-24	2.06441e-23	2.79783	1.48431	2.79783	up	SSC2	GO:0005515|GO:0005783|GO:0005789|GO:0006636|GO:0009922|GO:0016021|GO:0019432|GO:0033559|GO:0034626|GO:0035338|GO:0036109|GO:0042761|GO:0043651|GO:0044255|GO:0044281	protein-coding	ELOVL fatty acid elongase 2	chr6	10980993	11044624
EMILIN2		84034	7.59628e-15	1.11823e-13	1.54094	0.623808	1.54094	up	EMILIN-2|FOAP-10	GO:0005515|GO:0005576|GO:0005581|GO:0007155|GO:0008150|GO:0030023	protein-coding	elastin microfibril interfacer 2	chr18	2847028	2914090
EMP1	ENSG00000134531	2012	0	0	1.63949	0.713251	1.63949	up	CL-20|EMP-1|TMP	GO:0005886|GO:0007275|GO:0008283|GO:0008544|GO:0016020|GO:0016021|GO:0016049	protein-coding	epithelial membrane protein 1	chr12	13349602	13369708
EMP3	ENSG00000142227	2014	9.98741e-10	1.02246e-08	1.82919	0.871209	1.82919	up	YMP	GO:0008285|GO:0016021|GO:0016049	protein-coding	epithelial membrane protein 3	chr19	48828629	48833810
ENO2	ENSG00000111674	2026	5.12444e-20	9.12471e-19	1.50977	0.594324	1.50977	up	NSE	GO:0000015|GO:0000287|GO:0001917|GO:0004634|GO:0005829|GO:0005886|GO:0005975|GO:0006006|GO:0006094|GO:0006096|GO:0043204|GO:0044281	protein-coding	enolase 2 (gamma, neuronal)	chr12	7023614	7032859
EPB41L3	ENSG00000082397	23136	9.93672e-34	2.21755e-32	1.55438	0.63634	1.55438	up	4.1B|DAL-1|DAL1	GO:0002175|GO:0003779|GO:0005200|GO:0005515|GO:0005737|GO:0005856|GO:0005886|GO:0005911|GO:0006915|GO:0007016|GO:0008150|GO:0008360|GO:0019898|GO:0030673|GO:0030865|GO:0030866|GO:0030913|GO:0033270|GO:0043217|GO:0044224|GO:0048812|GO:0071205|GO:0072659	protein-coding	erythrocyte membrane protein band 4.1-like 3	chr18	5392388	5630642
EPSTI1	ENSG00000133106	94240	8.933e-30	1.89325e-28	2.16578	1.11489	2.16578	up	BRESI1		protein-coding	epithelial stromal interaction 1 (breast)	chr13	43460524	43566407
ERMN	ENSG00000136541	57471	7.39381e-11	8.22307e-10	1.67115	0.740841	1.67115	up	JN|KIBA1189|ermin	GO:0001763|GO:0005737|GO:0005856|GO:0007015|GO:0008360|GO:0030175|GO:0031344|GO:0033269|GO:0033270|GO:0043025|GO:0043209|GO:0051015	protein-coding	ermin, ERM-like protein	chr2	158175125	158184146
ESR1	ENSG00000091831	2099	2.96319e-27	6.02139e-26	1.55998	0.64153	1.55998	up	ER|ESR|ESRA|ESTRR|Era|NR3A1	GO:0001046|GO:0001547|GO:0002064|GO:0003682|GO:0003700|GO:0003707|GO:0005496|GO:0005515|GO:0005634|GO:0005654|GO:0005794|GO:0005886|GO:0006351|GO:0006355|GO:0006367|GO:0007165|GO:0007200|GO:0007204|GO:0008013|GO:0008134|GO:0008209|GO:0008270|GO:0008584|GO:0010467|GO:0010629|GO:0010863|GO:0016020|GO:0016021|GO:0019899|GO:0030235|GO:0030284|GO:0030518|GO:0030520|GO:0032355|GO:0034056|GO:0038052|GO:…	protein-coding	estrogen receptor 1	chr6	151977830	152424408
ETS1	ENSG00000134954	2113	0	0	1.52732	0.611002	1.52732	up	ETS-1|EWSR2	GO:0001666|GO:0003677|GO:0003700|GO:0005515|GO:0005634|GO:0005667|GO:0005737|GO:0006351|GO:0006366|GO:0006955|GO:0007565|GO:0008134|GO:0008284|GO:0008285|GO:0009612|GO:0010595|GO:0010715|GO:0021854|GO:0021983|GO:0030262|GO:0030578|GO:0032355|GO:0034616|GO:0043565|GO:0045648|GO:0045765|GO:0045766|GO:0045786|GO:0045893|GO:0045944|GO:0046677|GO:0048870|GO:0051272|GO:0060055|GO:0060206|GO:0070301|GO:…	protein-coding	v-ets avian erythroblastosis virus E26 oncogene homolog 1	chr11	128328656	128457453
ETV1	ENSG00000006468	2115	0	0	1.7112	0.77501	1.7112	up	ER81	GO:0003700|GO:0005515|GO:0005634|GO:0006366|GO:0007411|GO:0007517|GO:0007638|GO:0043565|GO:0045893|GO:0048935	protein-coding	ets variant 1	chr7	13930853	14031050
ETV5	ENSG00000244405	2119	2.76705e-33	6.15139e-32	1.59377	0.672443	1.59377	up	ERM	GO:0003677|GO:0003700|GO:0005634|GO:0007274|GO:0007610|GO:0034599|GO:0043565|GO:0044212|GO:0045666|GO:0045893|GO:0048133|GO:0050807|GO:0060252|GO:0060762|GO:0071340	protein-coding	ets variant 5	chr3	185764106	185826901
F10	ENSG00000126218	2159	1.12122e-12	1.42221e-11	1.53344	0.616774	1.53344	up	FX|FXA	GO:0004252|GO:0005509|GO:0005515|GO:0005543|GO:0005576|GO:0005788|GO:0005796|GO:0005886|GO:0006508|GO:0007596|GO:0007597|GO:0007598|GO:0017187|GO:0030335|GO:0031233|GO:0043687|GO:0044267|GO:0051897	protein-coding	coagulation factor X	chr13	113777113	113803843
F7	ENSG00000057593	2155	9.60876e-09	9.0132e-08	1.78201	0.833509	1.78201	up	SPCA	GO:0001948|GO:0002690|GO:0004252|GO:0005102|GO:0005509|GO:0005576|GO:0005615|GO:0005788|GO:0005796|GO:0005886|GO:0006508|GO:0007596|GO:0007598|GO:0007623|GO:0008236|GO:0010641|GO:0017187|GO:0030194|GO:0030335|GO:0031100|GO:0031982|GO:0032571|GO:0043627|GO:0043687|GO:0044267|GO:0050927|GO:0051897|GO:0060416	protein-coding	coagulation factor VII (serum prothrombin conversion accelerator)	chr13	113760102	113774995
F8A2		474383	2.88063e-09	2.83423e-08	1.74055	0.799543	1.74055	up			protein-coding	coagulation factor VIII-associated 2	chrX	154611749	154613450
FAHD2CP	ENSG00000231584	729234	9.32485e-06	6.23889e-05	1.60614	0.683596	1.60614	up			pseudo	fumarylacetoacetate hydrolase domain containing 2C, pseudogene	chr2	96676299	96688884
FAIM3		9214	4.06263e-26	8.11683e-25	1.66812	0.738225	1.66812	up	FCMR|TOSO	GO:0005576|GO:0006968|GO:0016021|GO:0043066	protein-coding	Fas apoptotic inhibitory molecule 3	chr1	207076631	207095378
FAM102B	ENSG00000162636	284611	1.50888e-07	1.26301e-06	1.54729	0.629741	1.54729	up	SYM-3B		protein-coding	family with sequence similarity 102, member B	chr1	109102971	109181949
FAM107A	ENSG00000168309	11170	0	0	1.6558	0.727525	1.6558	up	DRR1|TU3A	GO:0001558|GO:0003674|GO:0005634	protein-coding	family with sequence similarity 107, member A	chr3	58549845	58613337
FAM126A	ENSG00000122591	84668	0	0	1.56523	0.646373	1.56523	up	DRCTNNB1A|HCC|HLD5|HYCC1	GO:0004871|GO:0005737|GO:0005886|GO:0007165|GO:0008150	protein-coding	family with sequence similarity 126, member A	chr7	22980878	23053770
FAM149A	ENSG00000109794	25854	0.00101617	0.00486236	1.50685	0.591532	1.50685	up	MSTP119		protein-coding	family with sequence similarity 149, member A	chr4	187065215	187093817
FAM180A	ENSG00000189320	389558	0.00068261	0.00337573	1.67121	0.740897	1.67121	up	UNQ1940	GO:0005576	protein-coding	family with sequence similarity 180, member A	chr7	135414346	135433594
FAM196B	ENSG00000204767	100131897	2.5765e-15	3.89054e-14	1.65011	0.722565	1.65011	up	C5orf57		protein-coding	family with sequence similarity 196, member B	chr5	169290719	169407744
FAM198A	ENSG00000144649	729085	2.1522e-07	1.76784e-06	1.5598	0.641362	1.5598	up	C3orf41	GO:0005576	protein-coding	family with sequence similarity 198, member A	chr3	43020759	43101703
FAM21A	ENSG00000099290	387680	0.000624899	0.00311471	1.51139	0.595879	1.51139	up	bA56A21.1	GO:0005769|GO:0031901|GO:0042147|GO:0071203	protein-coding	family with sequence similarity 21, member A	chr10	51827684	51893269
FAM46C	ENSG00000183508	54855	0	0	1.50912	0.593707	1.50912	up			protein-coding	family with sequence similarity 46, member C	chr1	118148604	118171011
FAR2		55711	4.93884e-07	3.8954e-06	1.54666	0.629156	1.54666	up	MLSTD1|SDR10E2	GO:0005777|GO:0005778|GO:0005782|GO:0005789|GO:0008611|GO:0016021|GO:0035336|GO:0044255|GO:0044281|GO:0050062|GO:0080019	protein-coding	fatty acyl CoA reductase 2	chr12	29301936	29488549
FBLN5	ENSG00000140092	10516	0	0	1.56634	0.647394	1.56634	up	ADCL2|ARCL1A|ARMD3|DANCE|EVEC|FIBL-5|UP50	GO:0001558|GO:0005178|GO:0005509|GO:0005515|GO:0005576|GO:0005578|GO:0005615|GO:0005737|GO:0007160|GO:0008022|GO:0030198|GO:0031012|GO:0034394|GO:0048251|GO:0071953|GO:2000121	protein-coding	fibulin 5	chr14	92335755	92414046
FCRL5	ENSG00000143297	83416	0	0	1.56045	0.64196	1.56045	up	BXMAS1|CD307|CD307e|FCRH5|IRTA2|PRO820	GO:0005886|GO:0016021	protein-coding	Fc receptor-like 5	chr1	157483167	157522310
FGL2	ENSG00000127951	10875	0	0	1.62998	0.704854	1.62998	up	T49|pT49	GO:0005577	protein-coding	fibrinogen-like 2	chr7	76822688	76829150
FHL3	ENSG00000183386	2275	2.68116e-15	4.04555e-14	1.59606	0.674515	1.59606	up	SLIM2	GO:0001725|GO:0003779|GO:0005634|GO:0007517|GO:0008270|GO:0030018|GO:0030036	protein-coding	four and a half LIM domains 3	chr1	38462442	38471187
FIGN		55137	1.43374e-19	2.52185e-18	1.7473	0.805126	1.7473	up		GO:0005524|GO:0005737|GO:0005815|GO:0005874|GO:0007067|GO:0008022|GO:0016363|GO:0017111|GO:0051301	protein-coding	fidgetin	chr2	164464118	164592513
FILIP1L	ENSG00000168386	11259	0	0	1.51156	0.596038	1.51156	up	DOC-1|DOC1|GIP130|GIP90	GO:0003674|GO:0005634|GO:0005737|GO:0008150|GO:0016020|GO:0016459	protein-coding	filamin A interacting protein 1-like	chr3	99273153	99833349
FKBP1B	ENSG00000119782	2281	0.0125895	0.0464333	1.68953	0.756626	1.68953	up	FKBP12.6|FKBP1L|OTK4|PKBP1L|PPIase	GO:0000413|GO:0003755|GO:0005102|GO:0005219|GO:0005515|GO:0005528|GO:0005737|GO:0005829|GO:0006458|GO:0006936|GO:0006939|GO:0009749|GO:0010459|GO:0010880|GO:0010881|GO:0014808|GO:0016020|GO:0018208|GO:0019227|GO:0019855|GO:0022417|GO:0030018|GO:0030073|GO:0030551|GO:0032513|GO:0033017|GO:0033197|GO:0034704|GO:0035584|GO:0042026|GO:0042098|GO:0042542|GO:0044325|GO:0051280|GO:0051284|GO:0051480|GO:…	protein-coding	FK506 binding protein 1B, 12.6 kDa	chr2	24272584	24286550
FLJ38379		285097	1.24131e-13	1.68386e-12	1.58102	0.66086	1.58102	up			unknown	uncharacterized FLJ38379	chr2	242945878	242948160
FLRT2	ENSG00000185070	23768	0	0	1.63019	0.70504	1.63019	up		GO:0005057|GO:0005578|GO:0005887|GO:0007155|GO:0008150|GO:0030674	protein-coding	fibronectin leucine rich transmembrane protein 2	chr14	85996488	86094270
FLVCR2	ENSG00000119686	55640	7.90596e-12	9.46982e-11	1.85426	0.890842	1.85426	up	C14orf58|CCT|EPV|FLVCRL14q|MFSD7C|PVHH	GO:0005886|GO:0015232|GO:0015886|GO:0016021|GO:0020037|GO:0055085	protein-coding	feline leukemia virus subgroup C cellular receptor family, member 2	chr14	76044940	76114512
FMO4	ENSG00000076258	2329	0.000166862	0.000921803	1.60429	0.681932	1.60429	up	FMO2	GO:0004499|GO:0005789|GO:0006805|GO:0016021|GO:0043231|GO:0050660|GO:0050661	protein-coding	flavin containing monooxygenase 4	chr1	171283486	171311223
FNDC1	ENSG00000164694	84624	4.3142e-12	5.25159e-11	1.50936	0.593932	1.50936	up	AGS8|FNDC2|MEL4B3|RP11-243O10.2|bA243O10.1|dJ322A24.1	GO:0001934|GO:0005576|GO:0005886|GO:0005911|GO:0010666|GO:0031966|GO:0051223|GO:0071456	protein-coding	fibronectin type III domain containing 1	chr6	159590429	159693140
FOLR2	ENSG00000165457	2350	6.84256e-05	0.000403352	2.03651	1.0261	2.03651	up	BETA-HFR|FBP|FBP/PL-1|FR-BETA|FR-P3	GO:0005542|GO:0005576|GO:0008517|GO:0015884|GO:0016020|GO:0031362	protein-coding	folate receptor 2 (fetal)	chr11	71927819	71932994
FOS	ENSG00000170345	2353	0	0	1.53495	0.618194	1.53495	up	AP-1|C-FOS|p55	GO:0001661|GO:0002224|GO:0002755|GO:0002756|GO:0003690|GO:0003700|GO:0005515|GO:0005634|GO:0005654|GO:0005667|GO:0005730|GO:0005783|GO:0005829|GO:0006306|GO:0006357|GO:0006366|GO:0006954|GO:0007179|GO:0007399|GO:0007565|GO:0007568|GO:0008134|GO:0009409|GO:0009416|GO:0009612|GO:0009629|GO:0009636|GO:0016020|GO:0030431|GO:0031668|GO:0032496|GO:0032570|GO:0032870|GO:0034097|GO:0034134|GO:0034138|GO:…	protein-coding	FBJ murine osteosarcoma viral oncogene homolog	chr14	75745481	75748937
FOSB	ENSG00000125740	2354	0	0	1.53237	0.615767	1.53237	up	AP-1|G0S3|GOS3|GOSB	GO:0000122|GO:0003677|GO:0003700|GO:0005634|GO:0007275|GO:0007610|GO:0008134|GO:0043565|GO:0071277	protein-coding	FBJ murine osteosarcoma viral oncogene homolog B	chr19	45971253	45978437
FOXF2	ENSG00000137273	2295	1.35074e-37	3.17198e-36	2.07196	1.051	2.07196	up	FKHL6|FREAC-2|FREAC2	GO:0001837|GO:0003677|GO:0003700|GO:0005634|GO:0005667|GO:0006351|GO:0008134|GO:0030198|GO:0042249|GO:0043565|GO:0045892|GO:0045893|GO:0045944|GO:0048566|GO:0048596|GO:0048806|GO:0060021	protein-coding	forkhead box F2	chr6	1390069	1395832
FOXL1	ENSG00000176678	2300	1.56277e-07	1.30569e-06	1.90365	0.928771	1.90365	up	FKH6|FKHL11|FREAC7	GO:0003677|GO:0003700|GO:0005634|GO:0006351|GO:0006355|GO:0007275|GO:0007389|GO:0007420|GO:0007495|GO:0007507|GO:0008301|GO:0009790|GO:0009887|GO:0009888|GO:0030111|GO:0030166|GO:0043010|GO:0043565|GO:0061146	protein-coding	forkhead box L1	chr16	86612115	86615304
FOXN3-AS2	ENSG00000259073	29018	3.23306e-06	2.29931e-05	1.84282	0.881912	1.84282	up			ncRNA	FOXN3 antisense RNA 2	chr14	90042560	90043820
FPR1		2357	7.16072e-05	0.000420661	1.54767	0.630096	1.54767	up	FMLP|FPR	GO:0000187|GO:0004872|GO:0004982|GO:0005515|GO:0005768|GO:0005886|GO:0006928|GO:0006935|GO:0007165|GO:0007186|GO:0007188|GO:0007263|GO:0016021	protein-coding	formyl peptide receptor 1	chr19	52249023	52255150
FRMPD4	ENSG00000169933	9758	2.95104e-10	3.13542e-09	1.59033	0.66933	1.59033	up	PDZD10|PDZK10	GO:0005515|GO:0005546|GO:0005856|GO:0043197|GO:0051835	protein-coding	FERM and PDZ domain containing 4	chrX	12156585	12742642
FUOM	ENSG00000148803	282969	0.00588021	0.0237428	1.55866	0.640304	1.55866	up	C10orf125|FUCU|FucM	GO:0006004|GO:0016857|GO:0042806	protein-coding	fucose mutarotase	chr10	135168658	135171529
FXYD1	ENSG00000266964	5348	1.73951e-19	3.0504e-18	1.63016	0.705016	1.63016	up	PLM	GO:0005254|GO:0005886|GO:0005887|GO:0006821|GO:0006874|GO:0006936|GO:0034220|GO:0034707|GO:0055085	protein-coding	FXYD domain containing ion transport regulator 1	chr19	35629732	35633954
FXYD6	ENSG00000137726	53826	0	0	1.66406	0.73471	1.66406	up		GO:0003674|GO:0005216|GO:0005886|GO:0008150|GO:0016021|GO:0034220|GO:0055085	protein-coding	FXYD domain containing ion transport regulator 6	chr11	117707691	117748201
FYB	ENSG00000082074	2533	0	0	1.62075	0.696659	1.62075	up	ADAP|PRO0823|SLAP-130	GO:0005102|GO:0005515|GO:0005634|GO:0005829|GO:0006468|GO:0006607|GO:0006955|GO:0007165|GO:0007243|GO:0008150|GO:0015629|GO:0032403|GO:0050852	protein-coding	FYN binding protein	chr5	39105354	39270759
FYN	ENSG00000010810	2534	0	0	1.53614	0.619311	1.53614	up	SLK|SYN|p59-FYN	GO:0001764|GO:0001948|GO:0004713|GO:0004715|GO:0005515|GO:0005524|GO:0005634|GO:0005739|GO:0005768|GO:0005829|GO:0005886|GO:0006468|GO:0006816|GO:0007173|GO:0007243|GO:0007411|GO:0007596|GO:0007612|GO:0007631|GO:0008360|GO:0008543|GO:0010629|GO:0010976|GO:0014069|GO:0015631|GO:0016032|GO:0019048|GO:0030168|GO:0030900|GO:0031295|GO:0038095|GO:0038096|GO:0042177|GO:0042493|GO:0042608|GO:0042609|GO:…	protein-coding	FYN oncogene related to SRC, FGR, YES	chr6	111981535	112194655
FZD8	ENSG00000177283	8325	3.18342e-20	5.69859e-19	1.85702	0.892988	1.85702	up	FZ-8|hFZ8	GO:0000122|GO:0001944|GO:0004930|GO:0005102|GO:0005515|GO:0005737|GO:0005794|GO:0005886|GO:0007409|GO:0007420|GO:0008406|GO:0009790|GO:0016021|GO:0017147|GO:0030165|GO:0030182|GO:0031625|GO:0033077|GO:0042813|GO:0042995|GO:0043507|GO:0045944|GO:0060070	protein-coding	frizzled family receptor 8	chr10	35927177	35930362
GADD45B	ENSG00000099860	4616	0	0	1.68188	0.750073	1.68188	up	GADD45BETA|MYD118	GO:0000185|GO:0000186|GO:0005515|GO:0005634|GO:0006469|GO:0006915|GO:0006950|GO:0007275|GO:0030154|GO:0051726	protein-coding	growth arrest and DNA-damage-inducible, beta	chr19	2476123	2478257
GAL3ST2	ENSG00000154252	64090	4.90296e-14	6.83911e-13	1.76776	0.821925	1.76776	up	GAL3ST-2|GP3ST	GO:0001733|GO:0008146|GO:0008150|GO:0009058|GO:0016020|GO:0016021|GO:0032580	protein-coding	galactose-3-O-sulfotransferase 2	chr2	242716240	242743702
GALNT14	ENSG00000158089	79623	1.66138e-05	0.000107562	1.71243	0.776042	1.71243	up	GALNT15|GalNac-T10|GalNac-T14	GO:0000139|GO:0004653|GO:0016021|GO:0016266|GO:0043687|GO:0044267	protein-coding	UDP-N-acetyl-alpha-D-galactosamine:polypeptide N-acetylgalactosaminyltransferase 14 (GalNAc-T14)	chr2	31133331	31378068
GAP43	ENSG00000172020	2596	2.31836e-13	3.08896e-12	1.55574	0.637605	1.55574	up	B-50|PP46	GO:0005515|GO:0005516|GO:0005886|GO:0007205|GO:0009611|GO:0010001|GO:0016198|GO:0030054|GO:0030424|GO:0031527|GO:0032584|GO:0040008|GO:0042246|GO:0045165|GO:0045202|GO:0051489	protein-coding	growth associated protein 43	chr3	115342151	115440334
GATA5	ENSG00000130700	140628	1.61308e-21	2.97854e-20	1.80687	0.853496	1.80687	up	GATAS|bB379O24.1	GO:0001158|GO:0003700|GO:0003705|GO:0005634|GO:0005654|GO:0007596|GO:0008270|GO:0044212|GO:0045944|GO:0060575|GO:0071773	protein-coding	GATA binding protein 5	chr20	61038553	61051026
GATM	ENSG00000171766	2628	3.83167e-16	6.10982e-15	1.64142	0.714948	1.64142	up	AGAT|AT|CCDS3	GO:0005743|GO:0005758|GO:0006600|GO:0006601|GO:0006979|GO:0007584|GO:0009790|GO:0015068|GO:0016813|GO:0034641|GO:0042246|GO:0043434|GO:0044281|GO:0046689	protein-coding	glycine amidinotransferase (L-arginine:glycine amidinotransferase)	chr15	45653322	45670980
GATSL1		389523	0.00903717	0.034692	1.60482	0.682413	1.60482	up			protein-coding	GATS protein-like 1	chr7	74379083	74438803
GBP1	ENSG00000117228	2633	0	0	1.5579	0.639605	1.5579	up		GO:0000139|GO:0003924|GO:0005525|GO:0005576|GO:0005829|GO:0019221|GO:0042802|GO:0051607|GO:0060333	protein-coding	guanylate binding protein 1, interferon-inducible	chr1	89517987	89531043
GBP1P1	ENSG00000225492	400759	0.00122259	0.00575876	1.54216	0.624955	1.54216	up			pseudo	guanylate binding protein 1, interferon-inducible pseudogene 1	chr1	89873238	89890493
GBP2	ENSG00000162645	2634	0	0	1.70614	0.770736	1.70614	up		GO:0000139|GO:0003924|GO:0005525|GO:0005634|GO:0005829|GO:0006955|GO:0019221|GO:0060333|GO:0060337	protein-coding	guanylate binding protein 2, interferon-inducible	chr1	89571843	89616258
GBP3	ENSG00000117226	2635	1.67165e-34	3.79125e-33	1.51249	0.596927	1.51249	up		GO:0003924|GO:0005515|GO:0005525|GO:0005737|GO:0016020|GO:0051607	protein-coding	guanylate binding protein 3	chr1	89472360	89488549
GCNT2	ENSG00000111846	2651	0	0	1.5674	0.648377	1.5674	up	CCAT|CTRCT13|GCNT2C|GCNT5|IGNT|II|NACGT1|NAGCT1|ULG3|bA360O19.2|bA421M1.1	GO:0000139|GO:0006024|GO:0006486|GO:0007275|GO:0008109|GO:0016020|GO:0016021	protein-coding	glucosaminyl (N-acetyl) transferase 2, I-branching enzyme (I blood group)	chr6	10492456	10629601
GCSAML-AS1		148824	4.89879e-07	3.86606e-06	1.61774	0.69398	1.61774	up			ncRNA	GCSAML antisense RNA 1	chr1	247687981	247694106
GFI1	ENSG00000162676	2672	1.07551e-08	1.00349e-07	1.6996	0.765194	1.6996	up	GFI-1|GFI1A|SCN2|ZNF163	GO:0000083|GO:0000122|GO:0005515|GO:0005634|GO:0006351|GO:0007638|GO:0008270|GO:0009996|GO:0010956|GO:0010957|GO:0010977|GO:0016032|GO:0016363|GO:0016604|GO:0017053|GO:0032088|GO:0034121|GO:0042472|GO:0042491|GO:0042660|GO:0044212|GO:0045165|GO:0045892|GO:0070105|GO:0071222	protein-coding	growth factor independent 1 transcription repressor	chr1	92940318	92952433
GFOD1	ENSG00000145990	54438	1.00334e-28	2.0914e-27	1.56601	0.647093	1.56601	up	ADG-90|C6orf114	GO:0005576|GO:0016491	protein-coding	glucose-fructose oxidoreductase domain containing 1	chr6	13363587	13487869
GIMAP1-GIMAP5		100527949	1.19893e-12	1.5184e-11	2.07689	1.05442	2.07689	up			protein-coding	GIMAP1-GIMAP5 readthrough	chr7	150413645	150440737
GIMAP4	ENSG00000133574	55303	9.34375e-29	1.94865e-27	1.83633	0.876827	1.83633	up	IAN-1|IAN1|IMAP4	GO:0005525|GO:0005634|GO:0005730|GO:0005829	protein-coding	GTPase, IMAP family member 4	chr7	150264458	150271041
GIMAP5	ENSG00000196329	55340	1.07091e-11	1.27069e-10	2.04113	1.02937	2.04113	up	HIMAP3|IAN-5|IAN4|IAN4L1|IAN5|IMAP3|IROD	GO:0001659|GO:0002729|GO:0002925|GO:0005525|GO:0005741|GO:0005764|GO:0010524|GO:0016021|GO:0030217|GO:0032689|GO:0032831|GO:0043011|GO:0043029|GO:0043066|GO:0045019|GO:0045588|GO:0045838|GO:0045954|GO:0046902|GO:0050868|GO:0050995	protein-coding	GTPase, IMAP family member 5	chr7	150434436	150440737
GIMAP6	ENSG00000133561	474344	5.25595e-19	9.10236e-18	1.69466	0.760993	1.69466	up	IAN-2|IAN-6|IAN2|IAN6	GO:0005525|GO:0005829	protein-coding	GTPase, IMAP family member 6	chr7	150322464	150329736
GIMAP7	ENSG00000179144	168537	2.20348e-11	2.54729e-10	1.96308	0.973117	1.96308	up	IAN7|hIAN7	GO:0003924|GO:0005515|GO:0005525|GO:0005811|GO:0006184|GO:0042803	protein-coding	GTPase, IMAP family member 7	chr7	150211945	150218161
GIMAP8	ENSG00000171115	155038	8.07031e-25	1.57656e-23	1.85597	0.892174	1.85597	up	IAN-9|IAN6|IANT|hIAN6	GO:0005525|GO:0005634|GO:0005730|GO:0005737|GO:0005739|GO:0005783|GO:0005794|GO:0005829	protein-coding	GTPase, IMAP family member 8	chr7	150147962	150176483
GJC3	ENSG00000176402	349149	0.000873346	0.00423052	1.61245	0.689252	1.61245	up	CX29|CX30.2|CX31.3|GJE1	GO:0005922|GO:0007605|GO:0016021|GO:0042552|GO:0042803|GO:0043209	protein-coding	gap junction protein, gamma 3, 30.2kDa	chr7	99520892	99527243
GLA	ENSG00000102393	2717	0.00119885	0.00565617	1.59271	0.671482	1.59271	up	GALA	GO:0003824|GO:0004557|GO:0005102|GO:0005515|GO:0005576|GO:0005737|GO:0005764|GO:0005794|GO:0006665|GO:0006687|GO:0009311|GO:0016139|GO:0016787|GO:0016936|GO:0042803|GO:0043202|GO:0044281|GO:0045019|GO:0046477|GO:0046479|GO:0051001|GO:0052692	protein-coding	galactosidase, alpha	chrX	100652779	100663001
GLI1	ENSG00000111087	2735	3.32909e-18	5.65638e-17	1.62981	0.704706	1.62981	up	GLI	GO:0001649|GO:0003677|GO:0003682|GO:0003705|GO:0005515|GO:0005634|GO:0005737|GO:0005829|GO:0007224|GO:0007283|GO:0007418|GO:0008017|GO:0008284|GO:0008589|GO:0009913|GO:0009953|GO:0009954|GO:0021696|GO:0021938|GO:0021983|GO:0030324|GO:0044212|GO:0045740|GO:0045880|GO:0045893|GO:0045944|GO:0046872|GO:0048546|GO:0060032|GO:0072372|GO:0090090	protein-coding	GLI family zinc finger 1	chr12	57853918	57866047
GNA15	ENSG00000060558	2769	2.19316e-07	1.79892e-06	1.69255	0.759202	1.69255	up	GNA16	GO:0001664|GO:0003924|GO:0004871|GO:0005525|GO:0005834|GO:0005886|GO:0007188|GO:0007202|GO:0007204|GO:0007207|GO:0007596|GO:0030168|GO:0031234|GO:0031683|GO:0046872|GO:0060158	protein-coding	guanine nucleotide binding protein (G protein), alpha 15 (Gq class)	chr19	3136191	3163766
GNG11	ENSG00000127920	2791	0.00432698	0.0180111	1.86077	0.895896	1.86077	up	GNGT11	GO:0003924|GO:0004871|GO:0005834|GO:0005886|GO:0006112|GO:0006184|GO:0007165|GO:0007186|GO:0044281|GO:0071377	protein-coding	guanine nucleotide binding protein (G protein), gamma 11	chr7	93551016	93555826
GNG2	ENSG00000186469	54331	0	0	1.77975	0.831674	1.77975	up		GO:0004871|GO:0005834|GO:0005886|GO:0006112|GO:0007191|GO:0007268|GO:0007596|GO:0008283|GO:0016020|GO:0030168|GO:0044281|GO:0071377|GO:0071380|GO:0071870	protein-coding	guanine nucleotide binding protein (G protein), gamma 2	chr14	52313952	52436518
GOLGA7	ENSG00000147533	51125	7.57289e-08	6.52809e-07	1.6268	0.702041	1.6268	up	GCP16|GOLGA3AP1|GOLGA7A|HSPC041	GO:0000139	protein-coding	golgin A7	chr8	41348081	41368499
GPATCH3	ENSG00000198746	63906	4.72694e-05	0.00028585	1.58338	0.663009	1.58338	up	GPATC3	GO:0003676|GO:0008150	protein-coding	G patch domain containing 3	chr1	27216979	27226962
GPR176	ENSG00000166073	11245	0	0	1.64651	0.719415	1.64651	up	HB-954	GO:0004930|GO:0005887|GO:0007186|GO:0007268	protein-coding	G protein-coupled receptor 176	chr15	40091223	40213093
GPR3	ENSG00000181773	2827	0.000492255	0.00250325	1.53234	0.615732	1.53234	up	ACCA	GO:0004930|GO:0005887|GO:0007189|GO:0040020	protein-coding	G protein-coupled receptor 3	chr1	27719148	27722317
GPRIN3	ENSG00000185477	285513	0	0	1.85091	0.888232	1.85091	up	GRIN3		protein-coding	GPRIN family member 3	chr4	90162421	90229161
GPSM3	ENSG00000213654	63940	5.61109e-27	1.13507e-25	1.82522	0.868068	1.82522	up	AGS4|C6orf9|G18|G18.1a|G18.1b|G18.2|NG1	GO:0003674|GO:0005092|GO:0005575|GO:0005737|GO:0008150|GO:0008277	protein-coding	G-protein signaling modulator 3	chr6	32158543	32163300
GPX7	ENSG00000116157	2882	0.000102653	0.00058828	1.80745	0.853956	1.80745	up	CL683|GPX6|GPx-7|GSHPx-7|NPGPx	GO:0004602|GO:0005576|GO:0006979	protein-coding	glutathione peroxidase 7	chr1	53068043	53074723
GRAP2	ENSG00000100351	9402	2.83303e-08	2.54357e-07	1.59734	0.675675	1.59734	up	GADS|GRAP-2|GRB2L|GRBLG|GRID|GRPL|GrbX|Grf40|Mona|P38	GO:0005070|GO:0005515|GO:0005634|GO:0005730|GO:0005737|GO:0005768|GO:0005829|GO:0007265|GO:0007267|GO:0031295|GO:0038095|GO:0045087|GO:0050852	protein-coding	GRB2-related adaptor protein 2	chr22	40297086	40367384
GREM1	ENSG00000166923	26585	0	0	1.62036	0.696313	1.62036	up	CKTSF1B1|DAND2|DRM|GREMLIN|IHG-2	GO:0000902|GO:0001658|GO:0002042|GO:0002092|GO:0003257|GO:0003337|GO:0005125|GO:0005515|GO:0005615|GO:0006915|GO:0007267|GO:0008284|GO:0009954|GO:0009986|GO:0010717|GO:0016015|GO:0030199|GO:0030296|GO:0030308|GO:0030326|GO:0030502|GO:0030514|GO:0032872|GO:0033689|GO:0036122|GO:0042346|GO:0043184|GO:0045766|GO:0045892|GO:0045944|GO:0046851|GO:0048018|GO:0048263|GO:0051092|GO:0051893|GO:0051973|GO:…	protein-coding	gremlin 1, DAN family BMP antagonist	chr15	33010205	33026870
GRIK3	ENSG00000163873	2899	2.36461e-13	3.1485e-12	1.51292	0.597337	1.51292	up	EBA5|GLR7|GLUR7|GluK3|GluR7a	GO:0001640|GO:0004970|GO:0005234|GO:0005886|GO:0005887|GO:0007196|GO:0007215|GO:0007216|GO:0007268|GO:0008066|GO:0015277|GO:0030054|GO:0030424|GO:0030425|GO:0032839|GO:0035235|GO:0042391|GO:0043195|GO:0043204|GO:0045211|GO:0051967	protein-coding	glutamate receptor, ionotropic, kainate 3	chr1	37261128	37499844
GRK5	ENSG00000198873	2869	1.7719e-18	3.02841e-17	1.59545	0.673965	1.59545	up	GPRK5	GO:0004674|GO:0004703|GO:0005080|GO:0005515|GO:0005524|GO:0005543|GO:0005634|GO:0005737|GO:0005886|GO:0006915|GO:0007188|GO:0007217|GO:0008277|GO:0016055|GO:0038032|GO:0043066|GO:0046777	protein-coding	G protein-coupled receptor kinase 5	chr10	120967197	121215131
GSTM1	ENSG00000134184	2944	4.84361e-18	8.19866e-17	3.03634	1.60233	3.03634	up	GST1|GSTM1-1|GSTM1a-1a|GSTM1b-1b|GTH4|GTM1|H-B|MU|MU-1	GO:0004364|GO:0005737|GO:0005829|GO:0006749|GO:0006805|GO:0018916|GO:0019899|GO:0042178|GO:0042803|GO:0043295|GO:0044281|GO:0070458|GO:1901687	protein-coding	glutathione S-transferase mu 1	chr1	110230418	110236367
GSTM4	ENSG00000168765	2948	3.08724e-25	6.08392e-24	1.71482	0.77806	1.71482	up	GSTM4-4|GTM4	GO:0004364|GO:0005737|GO:0005829|GO:0006749|GO:0006805|GO:0019899|GO:0042178|GO:0042803|GO:0043295|GO:0044281|GO:1901687	protein-coding	glutathione S-transferase mu 4	chr1	110198698	110217908
GSTM5	ENSG00000134201	2949	7.7298e-31	1.66619e-29	1.67823	0.746942	1.67823	up	GSTM5-5|GTM5	GO:0004364|GO:0005829|GO:0006749|GO:0006805|GO:0044281|GO:1901687	protein-coding	glutathione S-transferase mu 5	chr1	110254864	110260890
GSTT2	ENSG00000099984	2953	4.20588e-08	3.71105e-07	1.64387	0.717094	1.64387	up	GSTT2B	GO:0004364|GO:0005634|GO:0005730|GO:0005737	protein-coding	glutathione S-transferase theta 2	chr22	24322314	24326106
GSTT2B	ENSG00000133433	653689	2.6522e-06	1.9053e-05	1.74644	0.80442	1.74644	up	GSTT2P	GO:0004364|GO:0005634|GO:0005730|GO:0005737|GO:0005829|GO:0006805|GO:0044281|GO:1901687	protein-coding	glutathione S-transferase theta 2B (gene/pseudogene)	chr22	24299601	24303393
GTPBP8	ENSG00000163607	29083	1.42402e-05	9.30587e-05	1.72391	0.785682	1.72391	up	HSPC135	GO:0000917|GO:0005525|GO:0005739	protein-coding	GTP-binding protein 8 (putative)	chr3	112709800	112720221
GTSF1	ENSG00000170627	121355	0.00832946	0.0323064	1.53482	0.618068	1.53482	up	FAM112B	GO:0005737|GO:0046872	protein-coding	gametocyte specific factor 1	chr12	54849736	54867386
GXYLT2		727936	4.12317e-19	7.14978e-18	1.64239	0.715795	1.64239	up	GLT8D4	GO:0016021|GO:0016266|GO:0035252	protein-coding	glucoside xylosyltransferase 2	chr3	72937385	73024522
GZMA	ENSG00000145649	3001	1.22582e-10	1.34044e-09	1.87395	0.906079	1.87395	up	CTLA3|HFSP	GO:0001772|GO:0004252|GO:0005515|GO:0005576|GO:0005634|GO:0006915|GO:0006922|GO:0006955|GO:0019835|GO:0032078|GO:0042803|GO:0043065|GO:0043392|GO:0051354|GO:0051603	protein-coding	granzyme A (granzyme 1, cytotoxic T-lymphocyte-associated serine esterase 3)	chr5	54398474	54406080
H19	ENSG00000130600	283120	0	0	1.51147	0.595949	1.51147	up	ASM|ASM1|BWS|D11S813E|LINC00008|NCRNA00008|PRO2605|WT2		ncRNA	H19, imprinted maternally expressed transcript (non-protein coding)	chr11	2016406	2019065
HBAO	ENSG00000162882	23498	2.73668e-15	4.12778e-14	1.87625	0.907849	1.87625	up	3-HAO|HAO	GO:0000334|GO:0005829|GO:0006569|GO:0008198|GO:0009055|GO:0009435|GO:0010043|GO:0019805|GO:0019825|GO:0031966|GO:0034641|GO:0044281|GO:0046686|GO:0070050	protein-coding	3-hydroxyanthranilate 3,4-dioxygenase	chr2	42994229	43019751
HAPLN3	ENSG00000140511	145864	6.73771e-13	8.73548e-12	1.76442	0.819195	1.76442	up	EXLD1|HsT19883	GO:0005540|GO:0005578|GO:0007155	protein-coding	hyaluronan and proteoglycan link protein 3	chr15	89420519	89438770
HBA1	ENSG00000206172	3039	2.38676e-13	3.1762e-12	1.51654	0.600784	1.51654	up	CD31|HBH		protein-coding	hemoglobin, alpha 1	chr16	226679	227520
HBB	ENSG00000244734	3043	0	0	2.0685	1.04859	2.0685	up	CD113t-C|beta-globin	GO:0004601|GO:0005344|GO:0005506|GO:0005515|GO:0005576|GO:0005829|GO:0005833|GO:0007596|GO:0008217|GO:0010942|GO:0015671|GO:0015701|GO:0019825|GO:0020037|GO:0030185|GO:0030492|GO:0031720|GO:0031838|GO:0042542|GO:0042744|GO:0044281|GO:0045429|GO:0050880|GO:0051291|GO:0070293|GO:0071682	protein-coding	hemoglobin, beta	chr11	5246696	5248301
HCLS1	ENSG00000180353	3059	5.44238e-35	1.24268e-33	1.65935	0.730615	1.65935	up	CTTNL|HS1	GO:0000122|GO:0001085|GO:0005515|GO:0005634|GO:0005667|GO:0005737|GO:0005739|GO:0005886|GO:0006355|GO:0008284|GO:0009725|GO:0014068|GO:0017124|GO:0019901|GO:0030218|GO:0030833|GO:0030854|GO:0032403|GO:0033138|GO:0035556|GO:0042531|GO:0042993|GO:0045651|GO:0045944|GO:0050731|GO:0051897|GO:0071345|GO:2000107|GO:2000251	protein-coding	hematopoietic cell-specific Lyn substrate 1	chr3	121350246	121379791
HCP5		10866	1.66316e-34	3.77413e-33	2.09297	1.06555	2.09297	up	6S2650E|D6S2650E|P5-1	GO:0006952	ncRNA	HLA complex P5 (non-protein coding)	chr6	31430957	31433586
HDDC3	ENSG00000184508	374659	0.00540183	0.021989	1.76428	0.819079	1.76428	up	(ppGpp)ase|MESH1	GO:0008893|GO:0046872	protein-coding	HD domain containing 3	chr15	91474155	91475774
HECW1	ENSG00000002746	23072	0	0	2.15864	1.11013	2.15864	up	NEDL1	GO:0004842|GO:0005634|GO:0005730|GO:0005737|GO:0042787	protein-coding	HECT, C2 and WW domain containing E3 ubiquitin protein ligase 1	chr7	43152198	43602938
HELB	ENSG00000127311	92797	2.62557e-23	4.99226e-22	1.52959	0.613143	1.52959	up	hDHB	GO:0005524|GO:0005658|GO:0006260|GO:0006269|GO:0017116|GO:0043141	protein-coding	helicase (DNA) B	chr12	66696335	66737423
HELLS	ENSG00000119969	3070	0.000111728	0.00063572	1.53177	0.615201	1.53177	up	LSH|PASG|SMARCA6	GO:0000775|GO:0001655|GO:0003677|GO:0003682|GO:0004386|GO:0005515|GO:0005524|GO:0005634|GO:0005721|GO:0006346|GO:0006351|GO:0007067|GO:0007275|GO:0010216|GO:0031508|GO:0043066|GO:0046651|GO:0051301	protein-coding	helicase, lymphoid-specific	chr10	96305543	96361856
HEPHL1	ENSG00000181333	341208	6.50427e-09	6.19745e-08	1.94493	0.959719	1.94493	up		GO:0004322|GO:0005507|GO:0006825|GO:0016021|GO:0055114	protein-coding	hephaestin-like 1	chr11	93754378	93847374
HERPUD1	ENSG00000051108	9709	0	0	1.67162	0.741245	1.67162	up	HERP|Mif1|SUP	GO:0003674|GO:0005789|GO:0006511|GO:0006874|GO:0006986|GO:0006987|GO:0016021|GO:0030968|GO:0031396|GO:0032092|GO:0043154|GO:0044267	protein-coding	homocysteine-inducible, endoplasmic reticulum stress-inducible, ubiquitin-like domain member 1	chr16	56966002	56977793
HHIP		64399	0.00741153	0.0291431	1.64799	0.720705	1.64799	up	HIP	GO:0005515|GO:0005576|GO:0005737|GO:0005887|GO:0005975|GO:0007224|GO:0007405|GO:0008270|GO:0009953|GO:0009968|GO:0009986|GO:0016901|GO:0040036|GO:0045879|GO:0048038|GO:0048705|GO:0060441|GO:0097108	protein-coding	hedgehog interacting protein	chr4	145567148	145659881
HIST1H4H	ENSG00000158406	8365	1.63745e-09	1.64633e-08	1.58092	0.66076	1.58092	up	H4/h|H4FH		protein-coding	histone cluster 1, H4h	chr6	26281283	26285762
HLA-A	ENSG00000206503	3105	0	0	1.69661	0.762652	1.69661	up	HLBA	GO:0000139|GO:0001916|GO:0002474|GO:0002479|GO:0002480|GO:0005102|GO:0005515|GO:0005886|GO:0005887|GO:0006955|GO:0012507|GO:0016032|GO:0016045|GO:0019048|GO:0019221|GO:0030670|GO:0031901|GO:0042590|GO:0042605|GO:0042612|GO:0050690|GO:0050776|GO:0060333|GO:0060337|GO:0071556	protein-coding	major histocompatibility complex, class I, A	chr6	29910247	29913661
HLA-B	ENSG00000234745	3106	0	0	1.77635	0.828917	1.77635	up	AS|HLAB|SPDA1	GO:0000139|GO:0001916|GO:0002474|GO:0002479|GO:0002480|GO:0002667|GO:0005102|GO:0005886|GO:0005887|GO:0006952|GO:0006955|GO:0012507|GO:0016020|GO:0016021|GO:0016045|GO:0019048|GO:0019221|GO:0030670|GO:0031901|GO:0032655|GO:0032675|GO:0042590|GO:0042605|GO:0042612|GO:0045087|GO:0050776|GO:0060333|GO:0060337|GO:0071556|GO:2001198	protein-coding	major histocompatibility complex, class I, B	chr6	31237743	31324989
HLA-DPB1		3115	0	0	1.71061	0.774513	1.71061	up	DPB1|HLA-DP|HLA-DP1B|HLA-DPB	GO:0000139|GO:0005765|GO:0005886|GO:0010008|GO:0012507|GO:0019221|GO:0019886|GO:0030658|GO:0030666|GO:0030669|GO:0031295|GO:0032588|GO:0042613|GO:0050852|GO:0060333|GO:0071556	protein-coding	major histocompatibility complex, class II, DP beta 1	chr6	33043703	33057473
HLA-DQA1	ENSG00000196735	3117	0	0	1.50276	0.587613	1.50276	up	CD|CELIAC1|DQ-A1|GSE|HLA-DQA	GO:0000139|GO:0005765|GO:0005886|GO:0005887|GO:0006955|GO:0010008|GO:0012507|GO:0019221|GO:0019886|GO:0030658|GO:0030666|GO:0030669|GO:0031295|GO:0032395|GO:0032588|GO:0042613|GO:0050852|GO:0060333|GO:0071556	protein-coding	major histocompatibility complex, class II, DQ alpha 1	chr6	32605183	32614839
HLA-DQB1	ENSG00000179344	3119	7.35362e-21	1.33228e-19	1.8541	0.890719	1.8541	up	CELIAC1|HLA-DQB|IDDM1	GO:0000139|GO:0002381|GO:0002455|GO:0005765|GO:0005886|GO:0006955|GO:0010008|GO:0012507|GO:0016020|GO:0019221|GO:0019886|GO:0030658|GO:0030666|GO:0030669|GO:0031295|GO:0032395|GO:0032588|GO:0042613|GO:0050852|GO:0060333|GO:0071556	protein-coding	major histocompatibility complex, class II, DQ beta 1	chr6	32627241	32634466
HLA-DRA	ENSG00000204287	3122	0	0	1.90447	0.929389	1.90447	up	HLA-DRA1|MLRW	GO:0000139|GO:0005764|GO:0005765|GO:0005886|GO:0005887|GO:0006955|GO:0012507|GO:0019221|GO:0019886|GO:0030658|GO:0030666|GO:0030669|GO:0031295|GO:0031902|GO:0032395|GO:0032588|GO:0042613|GO:0050852|GO:0060333|GO:0071556	protein-coding	major histocompatibility complex, class II, DR alpha	chr6	32407619	32412826
HLA-DRB1	ENSG00000196126	3123	0	0	2.07492	1.05306	2.07492	up	DRB1|DRw10|HLA-DR1B|HLA-DRB|SS1	GO:0000139|GO:0002381|GO:0002437|GO:0002455|GO:0005765|GO:0005886|GO:0005887|GO:0006955|GO:0009897|GO:0012507|GO:0016020|GO:0016045|GO:0019221|GO:0019886|GO:0030658|GO:0030666|GO:0030669|GO:0031295|GO:0031902|GO:0032395|GO:0032588|GO:0032673|GO:0032689|GO:0035774|GO:0042088|GO:0042130|GO:0042605|GO:0042613|GO:0050852|GO:0051262|GO:0060333|GO:0071556|GO:2001179	protein-coding	major histocompatibility complex, class II, DR beta 1	chr6	32489683	32557613
HLA-E	ENSG00000204592	3133	0	0	1.5347	0.617952	1.5347	up	EA1.2|EA2.1|HLA-6.2|MHC|QA1	GO:0000139|GO:0001916|GO:0002474|GO:0002479|GO:0002480|GO:0005102|GO:0005886|GO:0012507|GO:0019221|GO:0030670|GO:0031901|GO:0042590|GO:0042605|GO:0042612|GO:0045087|GO:0050776|GO:0060333|GO:0060337|GO:0071556	protein-coding	major histocompatibility complex, class I, E	chr6	30457183	30461982
HLA-F	ENSG00000204642	3134	0	0	1.51145	0.595933	1.51145	up	CDA12|HLA-5.4|HLA-CDA12|HLAF	GO:0000139|GO:0001916|GO:0002474|GO:0002479|GO:0002480|GO:0005102|GO:0005886|GO:0012507|GO:0019221|GO:0030670|GO:0031901|GO:0042590|GO:0042605|GO:0042612|GO:0050776|GO:0060333|GO:0060337|GO:0071556	protein-coding	major histocompatibility complex, class I, F	chr6	29691117	29706966
HLA-G	ENSG00000204632	3135	8.91922e-30	1.89132e-28	2.16123	1.11185	2.16123	up	MHC-G	GO:0000139|GO:0001916|GO:0002474|GO:0002479|GO:0002480|GO:0002666|GO:0002767|GO:0005102|GO:0005886|GO:0006968|GO:0012507|GO:0019221|GO:0030670|GO:0031901|GO:0032735|GO:0042130|GO:0042590|GO:0042605|GO:0042612|GO:0042803|GO:0045591|GO:0050776|GO:0060333|GO:0060337|GO:0071556|GO:2001199	protein-coding	major histocompatibility complex, class I, G	chr6	29794756	29857381
HLA-H		3136	2.41962e-25	4.78458e-24	1.61243	0.689233	1.61243	up	HLAHP	GO:0001916|GO:0002474|GO:0005887|GO:0006955|GO:0042605|GO:0042612	pseudo	major histocompatibility complex, class I, H (pseudogene)	chr6	29795824	29976954
HLA-J		3137	8.31611e-11	9.19319e-10	1.53308	0.616433	1.53308	up	CDA12|D6S203|HLA-59|HLA-CDA12		pseudo	major histocompatibility complex, class I, J (pseudogene)	chr6	29795824	29977733
HLF	ENSG00000108924	3131	3.02281e-38	7.15251e-37	1.59008	0.669101	1.59008	up		GO:0003677|GO:0003690|GO:0003700|GO:0005634|GO:0006366|GO:0007275|GO:0035914|GO:0043565|GO:0048511	protein-coding	hepatic leukemia factor	chr17	53342321	53402426
HMCN1	ENSG00000143341	83872	0	0	1.58294	0.662607	1.58294	up	ARMD1|FBLN6|FIBL-6|FIBL6	GO:0005509|GO:0005604|GO:0005938|GO:0007601|GO:0030054|GO:0031012|GO:0050896	protein-coding	hemicentin 1	chr1	185703683	186160085
HMGN4		10473	1.68471e-05	0.000108967	1.52089	0.604917	1.52089	up	HMG17L3|NHC	GO:0000785|GO:0005634|GO:0031492	protein-coding	high mobility group nucleosomal binding domain 4	chr6	26538572	26547164
HOPX	ENSG00000171476	84525	0.00370836	0.0156893	1.65013	0.722577	1.65013	up	CAMEO|HOD|HOP|LAGY|NECC1|OB1|SMAP31|TOTO	GO:0000122|GO:0001829|GO:0003700|GO:0005634|GO:0006351|GO:0007507|GO:0008016|GO:0016575|GO:0043393|GO:0043415|GO:0043565|GO:0045596|GO:0048286|GO:0051155	protein-coding	HOP homeobox	chr4	57514154	57547872
HOXD9		3235	2.63505e-07	2.14485e-06	1.58906	0.668175	1.58906	up	HOX4|HOX4C|Hox-4.3|Hox-5.2	GO:0003700|GO:0005634|GO:0006351|GO:0007519|GO:0008344|GO:0009952|GO:0009954|GO:0030879|GO:0035115|GO:0035137|GO:0043565|GO:0045944|GO:0048704|GO:0048935	protein-coding	homeobox D9	chr2	176987413	176989645
HP	ENSG00000257017	3240	0.00368775	0.0156103	1.51293	0.597348	1.51293	up	BP|HP2ALPHA2|HPA1S	GO:0003824|GO:0005515|GO:0005576|GO:0005615|GO:0006879|GO:0006952|GO:0006953|GO:0010942|GO:0016209|GO:0030492|GO:0031838|GO:0042542|GO:0042742|GO:0051354|GO:0071682|GO:2000296	protein-coding	haptoglobin	chr16	72088508	72094955
HPCAL4	ENSG00000116983	51440	1.52897e-08	1.40679e-07	1.62209	0.69785	1.62209	up	HLP4	GO:0005246|GO:0005509|GO:0005622|GO:0007417|GO:0008022|GO:0019904	protein-coding	hippocalcin like 4	chr1	40144645	40157089
HPGDS	ENSG00000163106	27306	1.13183e-05	7.51169e-05	1.76018	0.815723	1.76018	up	GSTS|GSTS1-1|PGD2|PGDS	GO:0000287|GO:0004364|GO:0004667|GO:0005509|GO:0005634|GO:0005730|GO:0005737|GO:0005829|GO:0006693|GO:0006805|GO:0007165|GO:0007626|GO:0019369|GO:0019371|GO:0042803|GO:0044281|GO:1901687	protein-coding	hematopoietic prostaglandin D synthase	chr4	95219707	95264027
HPR	ENSG00000261701	3250	1.14103e-25	2.26514e-24	1.58743	0.666697	1.58743	up	A-259H10.2|HP	GO:0003824|GO:0005576|GO:0030492|GO:0034366	protein-coding	haptoglobin-related protein	chr16	72097125	72111145
HPS1	ENSG00000107521	3257	3.89417e-30	8.29238e-29	1.50836	0.592983	1.50836	up	HPS	GO:0005515|GO:0005737|GO:0005764|GO:0005887|GO:0007040|GO:0007596|GO:0007601|GO:0016023|GO:0030318|GO:0032816|GO:0033299|GO:0046983|GO:0048069|GO:0060041	protein-coding	Hermansky-Pudlak syndrome 1	chr10	100175955	100206704
HPSE2		60495	0	0	2.38281	1.25267	2.38281	up	HPA2|HPR2|UFS|UFS1	GO:0005578|GO:0005622|GO:0005886|GO:0005975|GO:0006027|GO:0008150|GO:0030203|GO:0030305|GO:0043395|GO:0044281	protein-coding	heparanase 2	chr10	100216834	100995632
HR	ENSG00000168453	55806	0.00565941	0.0229291	1.60587	0.683356	1.60587	up	ALUNC|AU|HSA277165|MUHH|MUHH1	GO:0003677|GO:0003700|GO:0003714|GO:0005634|GO:0006351|GO:0006355|GO:0016604|GO:0045892|GO:0046872	protein-coding	hair growth associated	chr8	21971932	21988565
HS3ST3B1		9953	1.129e-15	1.73922e-14	2.49225	1.31745	2.49225	up	30ST3B1|3OST3B1	GO:0000139|GO:0005887|GO:0005975|GO:0006024|GO:0008467|GO:0015012|GO:0015015|GO:0030203|GO:0033872|GO:0044281	protein-coding	heparan sulfate (glucosamine) 3-O-sulfotransferase 3B1	chr17	14204506	14249492
HSD11B1	ENSG00000117594	3290	9.98898e-07	7.57566e-06	1.78625	0.836932	1.78625	up	11-DH|11-beta-HSD1|CORTRD2|HDL|HSD11|HSD11B|HSD11L|SDR26C1	GO:0003845|GO:0005789|GO:0006704|GO:0008202|GO:0016021|GO:0030324|GO:0044281|GO:0070524	protein-coding	hydroxysteroid (11-beta) dehydrogenase 1	chr1	209859525	209908295
HSD17B14	ENSG00000087076	51171	7.06064e-07	5.46237e-06	1.53134	0.614792	1.53134	up	DHRS10|SDR47C1|retSDR3	GO:0004303|GO:0005515|GO:0005737|GO:0005813|GO:0005829|GO:0006706|GO:0047045	protein-coding	hydroxysteroid (17-beta) dehydrogenase 14	chr19	49316274	49339934
HSPA2	ENSG00000126803	3306	4.73297e-05	0.000286172	1.64107	0.714633	1.64107	up	HSP70-2|HSP70-3	GO:0000795|GO:0001673|GO:0005515|GO:0005524|GO:0005739|GO:0006986|GO:0007140|GO:0007141|GO:0007286|GO:0009986|GO:0031662|GO:0036128|GO:0051082|GO:0051861|GO:0070194	protein-coding	heat shock 70kDa protein 2	chr14	65002623	65009954
HSPA7		3311	1.05073e-08	9.81957e-08	1.72386	0.785646	1.72386	up	HSP70B	GO:0005524|GO:0006986|GO:0008180	pseudo	heat shock 70kDa protein 7 (HSP70B)	chr1	161575849	161578341
HTATIP2	ENSG00000109854	10553	0.00101045	0.00483841	1.62355	0.699148	1.62355	up	CC3|SDR44U1|TIP30	GO:0001525|GO:0003713|GO:0005515|GO:0005634|GO:0005635|GO:0005737|GO:0006357|GO:0006915|GO:0016491|GO:0019048|GO:0030154|GO:0043066|GO:0045765|GO:0051170	protein-coding	HIV-1 Tat interactive protein 2, 30kDa	chr11	20385231	20405329
HTRA3	ENSG00000170801	94031	1.4e-45	3.5e-44	1.97887	0.984673	1.97887	up	Prsp|Tasp	GO:0001558|GO:0004175|GO:0004252|GO:0005515|GO:0005520|GO:0005576|GO:0006508|GO:0008236|GO:0030512|GO:0030514	protein-coding	HtrA serine peptidase 3	chr4	8271489	8308838
ICAM1	ENSG00000090339	3383	0	0	1.64997	0.722442	1.64997	up	BB2|CD54|P3.58	GO:0001541|GO:0001618|GO:0001772|GO:0001910|GO:0001975|GO:0002291|GO:0002457|GO:0002693|GO:0004872|GO:0004888|GO:0005178|GO:0005515|GO:0005615|GO:0005886|GO:0005887|GO:0007155|GO:0007157|GO:0007159|GO:0007569|GO:0008360|GO:0009897|GO:0010212|GO:0010477|GO:0014070|GO:0019048|GO:0019221|GO:0022614|GO:0030155|GO:0031669|GO:0033627|GO:0034698|GO:0042493|GO:0043200|GO:0045429|GO:0045471|GO:0045907|GO:…	protein-coding	intercellular adhesion molecule 1	chr19	10381517	10397291
ICAM2	ENSG00000108622	3384	0.00019562	0.00106797	1.65254	0.724687	1.65254	up	CD102	GO:0001931|GO:0005178|GO:0005886|GO:0005887|GO:0016337|GO:0050776	protein-coding	intercellular adhesion molecule 2	chr17	62079955	62097994
ICOS	ENSG00000163600	29851	2.50825e-17	4.14671e-16	2.00566	1.00408	2.00566	up	AILIM|CD278|CVID1	GO:0002517|GO:0005576|GO:0005886|GO:0005887|GO:0006955|GO:0009897|GO:0016021|GO:0016337|GO:0031295	protein-coding	inducible T-cell co-stimulator	chr2	204801471	204826298
ID4		3400	0	0	1.73731	0.796857	1.73731	up	IDB4|bHLHb27	GO:0000082|GO:0000122|GO:0001085|GO:0003714|GO:0005515|GO:0005634|GO:0005737|GO:0006357|GO:0007405|GO:0008284|GO:0021766|GO:0021895|GO:0022010|GO:0034613|GO:0045444|GO:0045599|GO:0045665|GO:0045669|GO:0045892|GO:0045944|GO:0046983|GO:0048712|GO:0048715	protein-coding	inhibitor of DNA binding 4, dominant negative helix-loop-helix protein	chr6	19837601	19842431
IER2	ENSG00000160888	9592	0	0	1.51013	0.594668	1.51013	up	ETR101	GO:0005737	protein-coding	immediate early response 2	chr19	13261282	13265718
IFI16	ENSG00000163565	3428	0	0	1.59148	0.670366	1.59148	up	IFNGIP1|PYHIN2	GO:0000122|GO:0001819|GO:0002218|GO:0003690|GO:0005515|GO:0005634|GO:0005654|GO:0005730|GO:0005737|GO:0005829|GO:0006351|GO:0006355|GO:0006914|GO:0006954|GO:0008134|GO:0008283|GO:0009615|GO:0010506|GO:0016607|GO:0030097|GO:0030099|GO:0030224|GO:0032481|GO:0032731|GO:0042149|GO:0042771|GO:0043392|GO:0045071|GO:0045087|GO:0045824|GO:0045892|GO:0045944|GO:0051607|GO:0071479|GO:0072332|GO:0097202|GO:…	protein-coding	interferon, gamma-inducible protein 16	chr1	158969758	159024945
IFI44L		10964	0	0	1.75382	0.810504	1.75382	up	C1orf29	GO:0005737|GO:0006955|GO:0051607	protein-coding	interferon-induced protein 44-like	chr1	79086088	79111830
IFI6	ENSG00000126709	2537	1.80737e-05	0.000116361	1.79683	0.845451	1.79683	up	6-16|FAM14C|G1P3|IFI-6-16|IFI616	GO:0001836|GO:0005515|GO:0005739|GO:0005886|GO:0006955|GO:0016021|GO:0019221|GO:0043154|GO:0051902|GO:0060337|GO:2001240	protein-coding	interferon, alpha-inducible protein 6	chr1	27992572	27998724
IFIT2	ENSG00000119922	3433	2.49459e-22	4.65726e-21	1.78046	0.832253	1.78046	up	G10P2|GARG-39|IFI-54|IFI-54K|IFI54|IFIT-2|ISG-54 K|ISG-54K|ISG54|P54|cig42	GO:0003723|GO:0005515|GO:0005737|GO:0005783|GO:0005829|GO:0008637|GO:0009615|GO:0019221|GO:0032091|GO:0035457|GO:0043065|GO:0051607|GO:0060337	protein-coding	interferon-induced protein with tetratricopeptide repeats 2	chr10	91061706	91069033
IFITM1	ENSG00000185885	8519	1.13364e-16	1.84401e-15	1.76557	0.820135	1.76557	up	9-27|CD225|DSPA2a|IFI17|LEU13	GO:0001503|GO:0005057|GO:0005515|GO:0005886|GO:0007166|GO:0008285|GO:0009615|GO:0016021|GO:0019221|GO:0030336|GO:0034341|GO:0035455|GO:0035456|GO:0045071|GO:0045669|GO:0046597|GO:0050776|GO:0051607|GO:0060337	protein-coding	interferon induced transmembrane protein 1	chr11	313991	315272
IFITM3	ENSG00000142089	10410	7.7918e-41	1.89581e-39	1.52733	0.611016	1.52733	up	1-8U|DSPA2b|IP15	GO:0005515|GO:0005765|GO:0005886|GO:0006955|GO:0009615|GO:0016021|GO:0019221|GO:0031902|GO:0032897|GO:0034341|GO:0035455|GO:0035456|GO:0045071|GO:0046597|GO:0051607|GO:0060337	protein-coding	interferon induced transmembrane protein 3	chr11	319673	320914
IFNG-AS1	ENSG00000255733	100885789	5.41047e-15	8.02599e-14	2.05271	1.03753	2.05271	up	Tmevpg1		ncRNA	IFNG antisense RNA 1	chr12	68383225	68415107
IGFBP5	ENSG00000115461	3488	0	0	1.54348	0.626184	1.54348	up	IBP5	GO:0001558|GO:0001649|GO:0001968|GO:0005515|GO:0005576|GO:0006006|GO:0007165|GO:0010906|GO:0014912|GO:0016942|GO:0017148|GO:0030336|GO:0031069|GO:0031994|GO:0035556|GO:0042593|GO:0043568|GO:0043569|GO:0044267|GO:0044342|GO:0045668|GO:0048630|GO:0048662|GO:0051146|GO:0051897|GO:0060056|GO:0071320|GO:0071407	protein-coding	insulin-like growth factor binding protein 5	chr2	217536828	217560272
IGFBP6	ENSG00000167779	3489	0	0	1.97479	0.981702	1.97479	up	IBP6	GO:0001558|GO:0005576|GO:0005615|GO:0005794|GO:0007165|GO:0008285|GO:0031994|GO:0044267	protein-coding	insulin-like growth factor binding protein 6	chr12	53491436	53496128
IGH		3492	0	0	2.23316	1.15909	2.23316	up	IGD1|IGH.1@|IGH@|IGHD@|IGHDY1|IGHJ|IGHJ@|IGHV|IGHV@		protein-coding	immunoglobulin heavy locus	chr14	105994256	107283085
IGJ	ENSG00000132465	3512	0	0	2.35506	1.23576	2.35506	up	IGCJ|JCH	GO:0003823|GO:0005576|GO:0006955	protein-coding	immunoglobulin J polypeptide, linker protein for immunoglobulin alpha and mu polypeptides	chr4	71521258	71532348
IGK		50802.chr2.1	0	0	2.19832	1.1364	2.19832	up	IGK@		protein-coding	immunoglobulin kappa locus	chr2	89156676	89630175
IGL		3535	0	0	1.65073	0.723106	1.65073	up	IGL@|IGLC6		protein-coding	immunoglobulin lambda locus	chr22	22385572	23265082
IGLL5	ENSG00000254709	100423062	0	0	1.94393	0.958976	1.94393	up		GO:0005576	protein-coding	immunoglobulin lambda-like polypeptide 5	chr22	23229960	23238013
IKZF1	ENSG00000185811	10320.chr7.1	4.05508e-19	7.03773e-18	2.20204	1.13884	2.20204	up	Hs.54452|IK1|IKAROS|LYF1|PRO0758|ZNFN1A1|hIk-1	GO:0000122|GO:0001779|GO:0003677|GO:0003700|GO:0005634|GO:0005721|GO:0005737|GO:0006351|GO:0007049|GO:0007498|GO:0016568|GO:0030183|GO:0030217|GO:0030900|GO:0040018|GO:0043565|GO:0045660|GO:0045944|GO:0046872|GO:0046982|GO:0048535|GO:0048538|GO:0048541|GO:0048732|GO:0051138|GO:0060041	protein-coding	IKAROS family zinc finger 1 (Ikaros)	chr7	50344378	50437142
IL18R1	ENSG00000115604	8809	0.000226414	0.00122207	1.78022	0.832055	1.78022	up	CD218a|CDw218a|IL-1Rrp|IL18RA|IL1RRP	GO:0004872|GO:0004908|GO:0005886|GO:0006955|GO:0007165|GO:0016021|GO:0030101|GO:0032729|GO:0042008|GO:0042346|GO:0045063	protein-coding	interleukin 18 receptor 1	chr2	102979093	103015217
IL18RAP	ENSG00000115607	8807	2.21138e-07	1.81277e-06	1.67785	0.746616	1.67785	up	ACPL|CD218b|CDw218b|IL18RB	GO:0004872|GO:0006954|GO:0006955|GO:0007166|GO:0016021	protein-coding	interleukin 18 receptor accessory protein	chr2	103035254	103069024
IL2RB	ENSG00000100385	3560	3.49959e-35	8.00886e-34	1.81089	0.856702	1.81089	up	CD122|IL15RB|P70-75	GO:0004911|GO:0005886|GO:0005887|GO:0006461|GO:0007165|GO:0009897|GO:0019048|GO:0019221|GO:0019976|GO:0038110|GO:0043066	protein-coding	interleukin 2 receptor, beta	chr22	37521880	37545962
IL2RG	ENSG00000147168	3561	3.22576e-14	4.55777e-13	1.77896	0.831032	1.77896	up	CD132|CIDX|IL-2RG|IMD4|P64|SCIDX|SCIDX1	GO:0004911|GO:0004913|GO:0004917|GO:0005515|GO:0005886|GO:0005887|GO:0006955|GO:0007165|GO:0009897|GO:0019048|GO:0019976|GO:0035771|GO:0038110|GO:0038111	protein-coding	interleukin 2 receptor, gamma	chrX	70327254	70331481
IL7R	ENSG00000168685	3575	0	0	1.6754	0.744508	1.6754	up	CD127|CDW127|IL-7R-alpha|IL7RA|ILRA	GO:0000018|GO:0000902|GO:0001915|GO:0002377|GO:0003823|GO:0004917|GO:0005515|GO:0005576|GO:0005886|GO:0006955|GO:0007165|GO:0007166|GO:0008361|GO:0009897|GO:0010628|GO:0016021|GO:0016049|GO:0030217|GO:0033089|GO:0038111|GO:0042100|GO:0048535|GO:0048872	protein-coding	interleukin 7 receptor	chr5	35856977	35879705
ING2	ENSG00000168556	3622	0.00757448	0.0297116	1.7549	0.811388	1.7549	up	ING1L|p33ING2	GO:0003677|GO:0003682|GO:0005515|GO:0005634|GO:0005730|GO:0006351|GO:0006355|GO:0007141|GO:0007165|GO:0007283|GO:0007286|GO:0008270|GO:0016568|GO:0016580|GO:0016602|GO:0030317|GO:0030511|GO:0032403|GO:0035064|GO:0035091|GO:0040008|GO:0043066|GO:0045893|GO:0048133|GO:0072520|GO:1902166|GO:2000772|GO:2001020	protein-coding	inhibitor of growth family, member 2	chr4	184426220	184432249
INPP1	ENSG00000151689	3628	0.00171224	0.0078131	1.55846	0.640123	1.55846	up		GO:0004441|GO:0005829|GO:0006796|GO:0007165|GO:0043647|GO:0044281|GO:0046854|GO:0046872|GO:0052829	protein-coding	inositol polyphosphate-1-phosphatase	chr2	191208196	191236391
IP6K3	ENSG00000161896	117283	1.37284e-11	1.61521e-10	1.61515	0.69167	1.61515	up	IHPK3|INSP6K3	GO:0000831|GO:0000832|GO:0005524|GO:0005634|GO:0005737|GO:0005829|GO:0006468|GO:0008440|GO:0032958|GO:0043647|GO:0044281|GO:0046488|GO:0052723|GO:0052724	protein-coding	inositol hexakisphosphate kinase 3	chr6	33689443	33714762
IRF4	ENSG00000137265	3662	0	0	1.95128	0.964418	1.95128	up	LSIRF|MUM1|NF-EM5	GO:0000788|GO:0000975|GO:0003700|GO:0005515|GO:0005634|GO:0005730|GO:0005737|GO:0005829|GO:0006351|GO:0008134|GO:0016279|GO:0019221|GO:0034122|GO:0042110|GO:0042832|GO:0043011|GO:0043388|GO:0043565|GO:0043966|GO:0043967|GO:0045082|GO:0045086|GO:0045368|GO:0045404|GO:0045622|GO:0045893|GO:0045944|GO:0060333|GO:0060337|GO:0072540	protein-coding	interferon regulatory factor 4	chr6	391739	411443
IRF8	ENSG00000140968	3394	9.95998e-20	1.76109e-18	1.56831	0.649211	1.56831	up	H-ICSBP|ICSBP|ICSBP1|IRF-8	GO:0000122|GO:0000975|GO:0003705|GO:0005515|GO:0005634|GO:0005829|GO:0006909|GO:0006955|GO:0019221|GO:0030099|GO:0032729|GO:0032735|GO:0042742|GO:0042832|GO:0044130|GO:0060261|GO:0060333|GO:0060337|GO:0071222	protein-coding	interferon regulatory factor 8	chr16	85932774	85956211
IRF9	ENSG00000213928	10379	1.52793e-05	9.94631e-05	1.55884	0.640476	1.55884	up	IRF-9|ISGF3|ISGF3G|p48	GO:0000975|GO:0003700|GO:0005515|GO:0005634|GO:0005654|GO:0005737|GO:0005829|GO:0006366|GO:0007166|GO:0019221|GO:0045351|GO:0051607|GO:0060333|GO:0060337	protein-coding	interferon regulatory factor 9	chr14	24629729	24635774
ISL1	ENSG00000016082	3670	0.00722579	0.0285098	1.53035	0.613858	1.53035	up	ISLET1|Isl-1	GO:0000122|GO:0001102|GO:0001105|GO:0001158|GO:0001755|GO:0003139|GO:0003148|GO:0003151|GO:0003203|GO:0003215|GO:0003266|GO:0003682|GO:0003700|GO:0005634|GO:0005737|GO:0008270|GO:0008284|GO:0010575|GO:0016922|GO:0021520|GO:0021522|GO:0021524|GO:0021559|GO:0021983|GO:0030331|GO:0031016|GO:0031103|GO:0031290|GO:0032024|GO:0032725|GO:0032729|GO:0032730|GO:0032731|GO:0032735|GO:0032755|GO:0032760|GO:…	protein-coding	ISL LIM homeobox 1	chr5	50678958	50690563
ISLR	ENSG00000129009	3671	5.9e-43	1.459e-41	1.57961	0.659573	1.57961	up	HsT17563	GO:0005576|GO:0007155	protein-coding	immunoglobulin superfamily containing leucine-rich repeat	chr15	74466087	74469212
ITGA4	ENSG00000115232	3676	0	0	1.90505	0.92983	1.90505	up	CD49D|IA4	GO:0001968|GO:0001974|GO:0005515|GO:0005886|GO:0007157|GO:0007159|GO:0007229|GO:0007507|GO:0007596|GO:0008305|GO:0009897|GO:0009986|GO:0030183|GO:0046872|GO:0050776|GO:0050900|GO:0060324|GO:0060710|GO:0070062	protein-coding	integrin, alpha 4 (antigen CD49D, alpha 4 subunit of VLA-4 receptor)	chr2	182321619	182402468
ITGA8		8516	0	0	1.90187	0.927415	1.90187	up		GO:0001656|GO:0005886|GO:0007160|GO:0007229|GO:0007399|GO:0007613|GO:0008305|GO:0016337|GO:0030030|GO:0030198|GO:0030511|GO:0034678|GO:0042472|GO:0045177|GO:0045184|GO:0046872|GO:0048745|GO:2000721	protein-coding	integrin, alpha 8	chr10	15559088	15761770
ITGB2	ENSG00000160255	3689	2.02e-43	5.018e-42	1.80693	0.853542	1.80693	up	CD18|LAD|LCAMB|LFA-1|MAC-1|MF17|MFI7	GO:0001948|GO:0002224|GO:0004872|GO:0005515|GO:0005886|GO:0006915|GO:0006954|GO:0007155|GO:0007159|GO:0007160|GO:0007229|GO:0007267|GO:0007275|GO:0007596|GO:0008305|GO:0008360|GO:0019901|GO:0030593|GO:0034142|GO:0045087|GO:0046872|GO:0050730|GO:0050776|GO:0050900	protein-coding	integrin, beta 2 (complement component 3 receptor 3 and 4 subunit)	chr21	46305868	46348753
ITGB2-AS1	ENSG00000227039	100505746	2.64789e-06	1.90288e-05	1.51558	0.599873	1.51558	up			ncRNA	ITGB2 antisense RNA 1	chr21	46340950	46349595
ITIH6	ENSG00000102313	347365	1.18275e-05	7.83423e-05	1.76622	0.820666	1.76622	up	ITIH5L|UNQ6369|dJ14O9.1	GO:0004867|GO:0005576|GO:0030212	protein-coding	inter-alpha-trypsin inhibitor heavy chain family, member 6	chrX	54775332	54824673
ITK	ENSG00000113263	3702	6.35237e-40	1.53085e-38	1.65932	0.730594	1.65932	up	EMT|LPFS1|LYK|PSCTK2	GO:0001816|GO:0001865|GO:0002250|GO:0004715|GO:0005515|GO:0005524|GO:0005543|GO:0005829|GO:0006968|GO:0007165|GO:0007202|GO:0032609|GO:0032633|GO:0035556|GO:0038095|GO:0042110|GO:0045087|GO:0046872|GO:0050852	protein-coding	IL2-inducible T-cell kinase	chr5	156607907	156682109
ITM2A	ENSG00000078596	9452	5.24342e-10	5.47324e-09	1.90517	0.92992	1.90517	up	BRICD2A|E25A	GO:0005515|GO:0016021	protein-coding	integral membrane protein 2A	chrX	78615881	78623049
ITM2C	ENSG00000135916	81618	3.59071e-28	7.40067e-27	1.57327	0.653763	1.57327	up	BRI3|BRICD2C|E25|E25C|ITM3	GO:0001540|GO:0005515|GO:0005524|GO:0005764|GO:0005765|GO:0005794|GO:0005886|GO:0010977|GO:0016021|GO:0030182|GO:0048471|GO:2001238	protein-coding	integral membrane protein 2C	chr2	231729621	231743963
ITPR2	ENSG00000123104	3709	0	0	1.54213	0.624922	1.54213	up	IP3R2	GO:0001666|GO:0005220|GO:0005789|GO:0005886|GO:0005938|GO:0006112|GO:0006810|GO:0007165|GO:0007173|GO:0007202|GO:0007596|GO:0008543|GO:0015085|GO:0016021|GO:0030168|GO:0031095|GO:0033017|GO:0035091|GO:0038095|GO:0038096|GO:0044281|GO:0045087|GO:0048011|GO:0050796|GO:0071320|GO:0071361	protein-coding	inositol 1,4,5-trisphosphate receptor, type 2	chr12	26488285	26986131
JAM3	ENSG00000166086	83700	0	0	1.62231	0.69805	1.62231	up	JAM-2|JAM-3|JAM-C|JAMC	GO:0001525|GO:0001780|GO:0002250|GO:0002318|GO:0002523|GO:0005178|GO:0005515|GO:0005615|GO:0005886|GO:0005923|GO:0007160|GO:0007286|GO:0007596|GO:0016021|GO:0030010|GO:0030057|GO:0033010|GO:0042552|GO:0042803|GO:0043220|GO:0044291|GO:0046982|GO:0050900|GO:0090022|GO:0090138	protein-coding	junctional adhesion molecule 3	chr11	133938820	134021652
JAZF1	ENSG00000153814	221895	4.34468e-38	1.02383e-36	1.56894	0.649787	1.56894	up	TIP27|ZNF802	GO:0000122|GO:0003676|GO:0003714|GO:0006351|GO:0017053|GO:0046872	protein-coding	JAZF zinc finger 1	chr7	27870193	28220437
KBTBD8	ENSG00000163376	84541	4.13761e-15	6.18088e-14	1.54631	0.628826	1.54631	up	TA-KRP	GO:0005794|GO:0005819	protein-coding	kelch repeat and BTB (POZ) domain containing 8	chr3	67048727	67061632
KCNA3	ENSG00000177272	3738	4.40165e-28	9.06283e-27	1.8747	0.90666	1.8747	up	HGK5|HLK3|HPCN3|HUKIII|KV1.3|MK3|PCN3	GO:0005244|GO:0005251|GO:0005886|GO:0006813|GO:0007268|GO:0008076|GO:0015271|GO:0045121|GO:0051260	protein-coding	potassium voltage-gated channel, shaker-related subfamily, member 3	chr1	111214310	111217655
KCNIP1	ENSG00000182132	30820	0.000127859	0.000721108	1.90772	0.931851	1.90772	up	KCHIP1|VABP	GO:0005244|GO:0005267|GO:0005509|GO:0005513|GO:0005515|GO:0005886|GO:0007165|GO:0007268|GO:0015459|GO:0030425|GO:0043025|GO:0045760|GO:0046982|GO:0047485	protein-coding	Kv channel interacting protein 1	chr5	169780469	170163636
KCNQ4	ENSG00000117013	9132	5.35818e-12	6.48336e-11	1.58308	0.662734	1.58308	up	DFNA2|DFNA2A|KV7.4	GO:0005251|GO:0005267|GO:0005886|GO:0006813|GO:0007268|GO:0007605|GO:0008076|GO:0009925|GO:0042472	protein-coding	potassium voltage-gated channel, KQT-like subfamily, member 4	chr1	41249684	41306124
KCNT2	ENSG00000162687	343450	1.27836e-34	2.90581e-33	1.50564	0.590375	1.50564	up	KCa4.2|SLICK|SLO2.1	GO:0005249|GO:0005524|GO:0008076|GO:0015269|GO:0071805	protein-coding	potassium channel, subfamily T, member 2	chr1	196194913	196577499
KCTD12	ENSG00000178695	115207	0	0	1.50531	0.590063	1.50531	up	C13orf2|PFET1|PFETIN	GO:0008277|GO:0030054|GO:0042734|GO:0043235|GO:0045211|GO:0051260	protein-coding	potassium channel tetramerization domain containing 12	chr13	77454304	77460540
KCTD17	ENSG00000100379	79734	1.94393e-13	2.60465e-12	1.73059	0.791265	1.73059	up		GO:0005515|GO:0042802|GO:0051260	protein-coding	potassium channel tetramerization domain containing 17	chr22	37447779	37459430
KL	ENSG00000133116	9365	0	0	1.55233	0.634436	1.55233	up		GO:0002526|GO:0004566|GO:0004871|GO:0005104|GO:0005179|GO:0005499|GO:0005576|GO:0005615|GO:0005886|GO:0005887|GO:0005975|GO:0006112|GO:0007173|GO:0007568|GO:0008286|GO:0008422|GO:0008543|GO:0016021|GO:0017134|GO:0030501|GO:0038095|GO:0045087|GO:0048011|GO:0048015|GO:0055074|GO:0090080	protein-coding	klotho	chr13	33590201	33640282
KLF2	ENSG00000127528	10365	0	0	1.76658	0.820962	1.76658	up	LKLF	GO:0000902|GO:0001701|GO:0003700|GO:0005634|GO:0006351|GO:0032715|GO:0035264|GO:0036003|GO:0043249|GO:0043565|GO:0045893|GO:0045944|GO:0046872|GO:0051247|GO:0070301|GO:0071347|GO:0071356|GO:0071499	protein-coding	Kruppel-like factor 2	chr19	16435651	16438339
KLHDC7B	ENSG00000130487	113730	1.92543e-06	1.40746e-05	1.61203	0.688878	1.61203	up			protein-coding	kelch domain containing 7B	chr22	50986462	50989452
KLHDC8A	ENSG00000162873	55220	0.000147305	0.000821051	1.63613	0.710284	1.63613	up			protein-coding	kelch domain containing 8A	chr1	205305193	205326218
KLK4	ENSG00000167749	9622	0	0	1.71689	0.779798	1.71689	up	AI2A1|ARM1|EMSP|EMSP1|KLK-L1|PRSS17|PSTS|kallikrein	GO:0004252|GO:0005576|GO:0006508|GO:0008236|GO:0046872|GO:0097186	protein-coding	kallikrein-related peptidase 4	chr19	51409608	51413994
KLRB1		3820	0.0122774	0.0453774	1.62838	0.703439	1.62838	up	CD161|CLEC5B|NKR|NKR-P1|NKR-P1A|NKRP1A|hNKR-P1A	GO:0004888|GO:0005886|GO:0007166|GO:0016021|GO:0030246	protein-coding	killer cell lectin-like receptor subfamily B, member 1	chr12	9747870	9760497
KRT14	ENSG00000186847	3861	0	0	1.55918	0.640788	1.55918	up	CK14|EBS3|EBS4|K14|NFJ	GO:0005200|GO:0005515|GO:0005634|GO:0005730|GO:0005737|GO:0005829|GO:0005882|GO:0008544|GO:0010043|GO:0010212|GO:0030855|GO:0031581|GO:0034329|GO:0045095|GO:0045110|GO:0071944	protein-coding	keratin 14	chr17	39738531	39743147
KYNU	ENSG00000115919	8942	1.8892e-08	1.71984e-07	1.87463	0.906605	1.87463	up		GO:0005634|GO:0005730|GO:0005737|GO:0005739|GO:0005829|GO:0006569|GO:0009435|GO:0019441|GO:0019442|GO:0019805|GO:0030170|GO:0030429|GO:0034341|GO:0034516|GO:0034641|GO:0042803|GO:0043420|GO:0044281|GO:0097053	protein-coding	kynureninase	chr2	143635195	143799885
LACTB	ENSG00000103642	114294	4.51935e-15	6.7263e-14	1.90478	0.929625	1.90478	up	G24|MRPL56	GO:0005737|GO:0005739|GO:0016787	protein-coding	lactamase, beta	chr15	63413999	63434260
LAG3	ENSG00000089692	3902	0.000292282	0.00154743	1.71619	0.779206	1.71619	up	CD223	GO:0003823|GO:0004888|GO:0007166|GO:0009897|GO:0016021|GO:0042289|GO:0045085|GO:0045954|GO:0050868	protein-coding	lymphocyte-activation gene 3	chr12	6881670	6887621
LAMB1	ENSG00000091136	3912	0	0	1.56553	0.646651	1.56553	up	CLM|LIS5	GO:0005178|GO:0005198|GO:0005201|GO:0005576|GO:0005604|GO:0005606|GO:0005607|GO:0005615|GO:0007155|GO:0007162|GO:0007411|GO:0007566|GO:0019899|GO:0021812|GO:0030198|GO:0030335|GO:0031012|GO:0031175|GO:0034446|GO:0042476|GO:0043208|GO:0043257|GO:0043259|GO:0048471|GO:0050679|GO:0070062	protein-coding	laminin, beta 1	chr7	107564246	107643804
LAPTM5	ENSG00000162511	7805	0	0	1.71054	0.77445	1.71054	up	CLAST6	GO:0005764|GO:0005765|GO:0005887|GO:0006810	protein-coding	lysosomal protein transmembrane 5	chr1	31205315	31230683
LARS2	ENSG00000011376	23395	3.2384e-15	4.86639e-14	1.50926	0.593843	1.50926	up	LEURS|PRLTS4	GO:0002161|GO:0004823|GO:0005524|GO:0005759|GO:0006418|GO:0006429|GO:0010467	protein-coding	leucyl-tRNA synthetase 2, mitochondrial	chr3	45430075	45590328
LCK	ENSG00000182866	3932	6.71702e-16	1.04914e-14	2.17601	1.12169	2.17601	up	LSK|YT16|p56lck|pp58lck	GO:0000242|GO:0001772|GO:0001948|GO:0003823|GO:0004713|GO:0004715|GO:0004722|GO:0005515|GO:0005524|GO:0005829|GO:0005886|GO:0006468|GO:0006882|GO:0006919|GO:0007173|GO:0007568|GO:0007596|GO:0008022|GO:0008543|GO:0009612|GO:0010043|GO:0010628|GO:0016032|GO:0019048|GO:0019901|GO:0019903|GO:0030097|GO:0030139|GO:0030168|GO:0030217|GO:0031295|GO:0032403|GO:0038095|GO:0042169|GO:0042493|GO:0042523|GO:…	protein-coding	lymphocyte-specific protein tyrosine kinase	chr1	32716840	32751766
LCP2		3937	0	0	1.75238	0.809312	1.75238	up	SLP-76|SLP76	GO:0005515|GO:0005829|GO:0006955|GO:0007169|GO:0007596|GO:0030168|GO:0038095|GO:0045087|GO:0045576|GO:0050663|GO:0050852	protein-coding	lymphocyte cytosolic protein 2 (SH2 domain containing leukocyte protein of 76kDa)	chr5	169675088	169724822
LDHB	ENSG00000111716	3945	5.42405e-37	1.26785e-35	1.58038	0.660268	1.58038	up	LDH-B|LDH-H|LDHBD|TRG-5	GO:0004459|GO:0005737|GO:0005739|GO:0005829|GO:0006089|GO:0006090|GO:0006096|GO:0019674|GO:0019900|GO:0042802|GO:0044237|GO:0044262|GO:0044281|GO:0051287	protein-coding	lactate dehydrogenase B	chr12	21788275	21810789
LEF1	ENSG00000138795	51176	0.000588981	0.00295133	1.6964	0.762475	1.6964	up	LEF-1|TCF10|TCF1ALPHA|TCF7L3	GO:0000122|GO:0000977|GO:0001228|GO:0001569|GO:0001649|GO:0001755|GO:0001756|GO:0001837|GO:0002040|GO:0003677|GO:0003682|GO:0003700|GO:0003705|GO:0005515|GO:0005634|GO:0005667|GO:0005737|GO:0006366|GO:0008013|GO:0008134|GO:0008284|GO:0008301|GO:0010628|GO:0010718|GO:0016055|GO:0016202|GO:0021542|GO:0021854|GO:0021861|GO:0021873|GO:0021879|GO:0021943|GO:0022407|GO:0022408|GO:0022409|GO:0030223|GO:…	protein-coding	lymphoid enhancer-binding factor 1	chr4	108968701	109090112
LENG9	ENSG00000182909	94059	1.3175e-41	3.22111e-40	1.74396	0.802368	1.74396	up		GO:0003824|GO:0046872	protein-coding	leukocyte receptor cluster (LRC) member 9	chr19	54972979	54974894
LEPREL1	ENSG00000090530	55214	0	0	1.94614	0.960614	1.94614	up	MCVD|MLAT4|P3H2	GO:0005506|GO:0005604|GO:0005783|GO:0005788|GO:0005794|GO:0008285|GO:0019511|GO:0019797|GO:0030198|GO:0031418|GO:0032963	protein-coding	leprecan-like 1	chr3	189674517	189840226
LGALS1	ENSG00000100097	3956	2.32296e-31	5.05848e-30	1.67262	0.742109	1.67262	up	GAL1|GBP	GO:0001948|GO:0002317|GO:0004871|GO:0005515|GO:0005578|GO:0005615|GO:0005622|GO:0005634|GO:0005737|GO:0006915|GO:0007165|GO:0009986|GO:0010812|GO:0010977|GO:0016936|GO:0030395|GO:0031012|GO:0031295|GO:0033555|GO:0034120|GO:0042493|GO:0042803|GO:0042981|GO:0043123|GO:0043236|GO:0045445|GO:0048678|GO:0071333|GO:0071407	protein-coding	lectin, galactoside-binding, soluble, 1	chr22	38071613	38075809
LGALS3BP	ENSG00000108679	3959	0	0	1.7209	0.783165	1.7209	up	90K|BTBD17B|MAC-2-BP|TANGO10B	GO:0005044|GO:0005578|GO:0005615|GO:0006968|GO:0007155|GO:0007165|GO:0016020|GO:0031012|GO:0070062	protein-coding	lectin, galactoside-binding, soluble, 3 binding protein	chr17	76967335	76976061
LGALS9		3965	1.29483e-06	9.6695e-06	1.70807	0.772365	1.70807	up	HUAT|LGALS9A	GO:0004871|GO:0005534|GO:0005576|GO:0005737|GO:0007165|GO:0030246|GO:0043123	protein-coding	lectin, galactoside-binding, soluble, 9	chr17	25958174	25976586
LGI1	ENSG00000108231	9211	1.15045e-06	8.65684e-06	1.67287	0.742323	1.67287	up	ADLTE|ADPAEF|ADPEAF|EPITEMPIN|EPT|ETL1|IB1099	GO:0005102|GO:0005515|GO:0005576|GO:0005615|GO:0007399|GO:0007411|GO:0008283|GO:0030054|GO:0030307|GO:0031175|GO:0045202|GO:0050806|GO:0051260	protein-coding	leucine-rich, glioma inactivated 1	chr10	95517566	95557916
LILRB2	ENSG00000131042	10288	2.84434e-26	5.69122e-25	1.89101	0.919156	1.89101	up	CD85D|ILT-4|ILT4|LIR-2|LIR2|MIR-10|MIR10	GO:0002578|GO:0002666|GO:0002767|GO:0002774|GO:0004872|GO:0005515|GO:0005615|GO:0005737|GO:0005886|GO:0005887|GO:0006955|GO:0006968|GO:0007165|GO:0007166|GO:0007267|GO:0008157|GO:0009986|GO:0016020|GO:0023029|GO:0032396|GO:0032755|GO:0034113|GO:0042102|GO:0042130|GO:0042288|GO:0045591|GO:0050776|GO:0050839|GO:0051926|GO:0071222|GO:2001198	protein-coding	leukocyte immunoglobulin-like receptor, subfamily B (with TM and ITIM domains), member 2	chr19	54745902	54804265
LINC00266-1		140849	0.000109683	0.000625227	1.64934	0.721888	1.64934	up	C20orf69|NCRNA00266|NCRNA00266-1|bA476I15.3		ncRNA	long intergenic non-protein coding RNA 266-1	chr20	62921738	62934707
LINC00341	ENSG00000229645	79686	1.92908e-29	4.0587e-28	2.06817	1.04835	2.06817	up	C14orf139|NCRNA00341		ncRNA	long intergenic non-protein coding RNA 341	chr14	95873604	95876427
LINC00472	ENSG00000233237	79940	2.06713e-28	4.28012e-27	1.61852	0.694674	1.61852	up	C6orf155|dJ288M22.3		ncRNA	long intergenic non-protein coding RNA 472	chr6	72124149	72130448
LINC00612	ENSG00000214851	253128	9.91546e-14	1.35277e-12	2.09312	1.06565	2.09312	up	C12orf33		ncRNA	long intergenic non-protein coding RNA 612	chr12	9208185	9217666
LINC00865	ENSG00000232229	643529	0.0115521	0.0430072	1.6797	0.748207	1.6797	up			ncRNA	long intergenic non-protein coding RNA 865	chr10	91589250	91600618
LINC01088		100505875	0.00389435	0.0163939	1.53106	0.614526	1.53106	up			ncRNA	long intergenic non-protein coding RNA 1088	chr4	79892902	80229953
LMO2	ENSG00000135363	4005	0.000792306	0.00387181	1.52925	0.612829	1.52925	up	RBTN2|RBTNL1|RHOM2|TTG2	GO:0000977|GO:0000981|GO:0001102|GO:0001190|GO:0001228|GO:0003682|GO:0005515|GO:0005634|GO:0005667|GO:0007275|GO:0008270|GO:0035162|GO:0042789|GO:0043425|GO:0045647|GO:0045944|GO:0048037|GO:0070888|GO:0097067	protein-coding	LIM domain only 2 (rhombotin-like 1)	chr11	33880123	33913836
LMO3	ENSG00000048540	55885	1.00011e-20	1.80869e-19	1.65665	0.728269	1.65665	up	RBTN3|RBTNL2|RHOM3|Rhom-3	GO:0006351|GO:0006355|GO:0008270	protein-coding	LIM domain only 3 (rhombotin-like 2)	chr12	16701306	16762758
LOC100049716	ENSG00000177406	100049716	7.50701e-06	5.09685e-05	1.51214	0.596591	1.51214	up			unknown	uncharacterized LOC100049716	chr12	740057	755044
LOC100131315		100131315	1.37297e-09	1.39079e-08	1.65653	0.728165	1.65653	up			ncRNA	uncharacterized LOC100131315	chr15	33009471	33011208
LOC100419583		100419583	3.01891e-13	3.99585e-12	1.50896	0.593551	1.50896	up			pseudo	ring finger protein 4 pseudogene	chr15	45021219	45025046
LOC100420851		100420851	1.08743e-07	9.2265e-07	1.71845	0.781109	1.71845	up			pseudo	nitric oxide synthase 2, inducible pseudogene	chr17	34496555	34540280
LOC100506737		100506737	2.67509e-09	2.64164e-08	1.65127	0.723575	1.65127	up			ncRNA	uncharacterized LOC100506737	chr22	46000312	46001501
LOC100506895	ENSG00000231638	100506895	0.000134667	0.000756344	1.67914	0.747722	1.67914	up			ncRNA	uncharacterized LOC100506895	chr7	43548327	43562141
LOC100507330		100507330	0.000935103	0.00450163	1.80194	0.849553	1.80194	up			unknown	uncharacterized LOC100507330	chr12	70861865	70932592
LOC100507540	ENSG00000225434	100507540	0.0113962	0.0425012	1.59459	0.673183	1.59459	up			ncRNA	uncharacterized LOC100507540	chr9	74920352	74958126
LOC100996481		100996481	0	0	1.91381	0.936451	1.91381	up			pseudo	DNA primase large subunit-like	chr6	57182422	57513376
LOC101926926		101926926	4.892e-42	1.2011e-40	1.50965	0.594218	1.50965	up			ncRNA	uncharacterized LOC101926926	chr8	74223141	74268696
LOC101926979	ENSG00000245958	101926979	1.38739e-14	2.01231e-13	1.90923	0.932993	1.90923	up			ncRNA	uncharacterized LOC101926979	chr4	120433528	120473183
LOC101927027	ENSG00000223960	101927027	0.0131376	0.0481867	1.64781	0.720546	1.64781	up			ncRNA	uncharacterized LOC101927027	chr2	179278390	179298394
LOC101927495	ENSG00000250230	101927495	0.000638102	0.00317739	1.52674	0.610457	1.52674	up			ncRNA	uncharacterized LOC101927495	chr11	61355966	61375018
LOC101927730		101927730	0.0076198	0.029872	1.54229	0.625073	1.54229	up			ncRNA	uncharacterized LOC101927730	chr6	2884222	2900910
LOC101927902		101927902	4.84138e-06	3.37079e-05	1.7934	0.842694	1.7934	up			ncRNA	uncharacterized LOC101927902	chr7	104581653	104602781
LOC101928457		101928457	6.80733e-40	1.63854e-38	2.48574	1.31368	2.48574	up			ncRNA	uncharacterized LOC101928457	chr2	89185068	89595920
LOC101929423		101929423	0.0109848	0.0412676	1.6164	0.692786	1.6164	up			ncRNA	uncharacterized LOC101929423	chr5	88185152	88263096
LOC283070		283070	8.77869e-20	1.55358e-18	1.55848	0.640139	1.55848	up			ncRNA	uncharacterized LOC283070	chr10	12875133	12877545
LOC650226		650226	2.83986e-16	4.55347e-15	1.85663	0.892687	1.85663	up			pseudo	ankyrin repeat domain 26 pseudogene	chr7	56491397	56516068
LOC730101	ENSG00000216775	730101	3.41107e-29	7.16555e-28	1.91032	0.933816	1.91032	up			ncRNA	uncharacterized LOC730101	chr6	52529199	52533951
LPAR3	ENSG00000171517	23566	1.13639e-34	2.58747e-33	2.17497	1.121	2.17497	up	EDG7|Edg-7|GPCR|HOFNH30|LP-A3|LPA3|RP4-678I3	GO:0000187|GO:0001965|GO:0004930|GO:0005543|GO:0005886|GO:0005887|GO:0007187|GO:0007204|GO:0007268|GO:0008289|GO:0032060|GO:0043231|GO:0051482|GO:0051928|GO:0070915	protein-coding	lysophosphatidic acid receptor 3	chr1	85279086	85358896
LPHN3	ENSG00000150471	23284	1.22869e-30	2.64567e-29	1.78254	0.833934	1.78254	up	CIRL3|LEC3	GO:0004930|GO:0005886|GO:0007186|GO:0007218|GO:0016021|GO:0030246	protein-coding	latrophilin 3	chr4	62066974	62938168
LRMP	ENSG00000118308	4033	0.00179394	0.00815371	1.65803	0.729474	1.65803	up	JAW1	GO:0005789|GO:0005887|GO:0006903|GO:0006906|GO:0016021|GO:0030176	protein-coding	lymphoid-restricted membrane protein	chr12	25205181	25261269
LRRC4C	ENSG00000148948	57689	3.84277e-07	3.06618e-06	1.7924	0.841894	1.7924	up	NGL-1|NGL1	GO:0005515|GO:0016020|GO:0016021|GO:0030054|GO:0045211|GO:0050770	protein-coding	leucine rich repeat containing 4C	chr11	40135751	41481186
LRRK1	ENSG00000154237	79705	0	0	1.55317	0.635218	1.55317	up	RIPK6|Roco1	GO:0004674|GO:0005515|GO:0005524|GO:0005525|GO:0005737|GO:0005739|GO:0007264|GO:0042802|GO:0046872	protein-coding	leucine-rich repeat kinase 1	chr15	101459460	101610317
LSM1	ENSG00000175324	27257	6.5525e-09	6.24193e-08	1.57572	0.65601	1.57572	up	CASM|YJL124C	GO:0000288|GO:0000375|GO:0003723|GO:0005515|GO:0005634|GO:0005737|GO:0005829|GO:0006397|GO:0008380|GO:0010467|GO:0016070|GO:0016071|GO:0030529|GO:0043928|GO:0071044	protein-coding	LSM1 homolog, U6 small nuclear RNA associated (S. cerevisiae)	chr8	38020839	38034248
LSM7	ENSG00000130332	51690	0.0109002	0.0409917	1.70466	0.769486	1.70466	up	YNL147W	GO:0000288|GO:0000398|GO:0005515|GO:0005634|GO:0005681|GO:0005829|GO:0010467|GO:0016070|GO:0016071|GO:0017070|GO:0043928	protein-coding	LSM7 homolog, U6 small nuclear RNA associated (S. cerevisiae)	chr19	2321520	2328614
LST1	ENSG00000204482	7940	1.48269e-14	2.14516e-13	2.29311	1.19731	2.29311	up	B144|D6S49E|LST-1	GO:0000139|GO:0000902|GO:0005737|GO:0005794|GO:0006955|GO:0008360|GO:0009653|GO:0016021|GO:0016358|GO:0050672	protein-coding	leukocyte specific transcript 1	chr6	31553956	31556686
LTB	ENSG00000227507	4050	3.42692e-09	3.34486e-08	1.69037	0.757339	1.69037	up	TNFC|TNFSF3|p33	GO:0005102|GO:0005125|GO:0005164|GO:0005575|GO:0005615|GO:0006955|GO:0007165|GO:0007267|GO:0010467|GO:0016021|GO:0043588|GO:0045084|GO:0048535	protein-coding	lymphotoxin beta (TNF superfamily, member 3)	chr6	31548336	31550202
LUM		4060	0	0	1.64406	0.717264	1.64406	up	LDC|SLRR2D	GO:0005201|GO:0005518|GO:0005576|GO:0005578|GO:0005583|GO:0005615|GO:0005796|GO:0005975|GO:0007601|GO:0014070|GO:0018146|GO:0030199|GO:0030203|GO:0031012|GO:0042339|GO:0042340|GO:0043202|GO:0044281|GO:0045944|GO:0051216|GO:0070848	protein-coding	lumican	chr12	91497232	91505542
LY6G5C	ENSG00000204428	80741	0.002738	0.011922	1.59144	0.670337	1.59144	up	C6orf20|G5C|LY6G5CA|LY6G5CB|NG33	GO:0005576	protein-coding	lymphocyte antigen 6 complex, locus G5C	chr6	31644461	31651817
LYL1	ENSG00000104903	4066	4.85721e-06	3.38123e-05	2.07734	1.05474	2.07734	up	bHLHa18	GO:0001955|GO:0003677|GO:0005515|GO:0005634|GO:0006351|GO:0006355|GO:0030183|GO:0045893|GO:0046983|GO:0060216	protein-coding	lymphoblastic leukemia derived sequence 1	chr19	13209842	13213974
LYN	ENSG00000254087	4067	1.68863e-34	3.82763e-33	1.60148	0.679404	1.60148	up	JTK8|p53Lyn|p56Lyn	GO:0001782|GO:0001817|GO:0001932|GO:0001933|GO:0002431|GO:0002513|GO:0002553|GO:0002576|GO:0002762|GO:0002768|GO:0002774|GO:0002902|GO:0004713|GO:0004715|GO:0004716|GO:0005161|GO:0005178|GO:0005515|GO:0005524|GO:0005634|GO:0005737|GO:0005758|GO:0005794|GO:0005829|GO:0005886|GO:0006468|GO:0006974|GO:0006991|GO:0007165|GO:0007169|GO:0007596|GO:0008284|GO:0008285|GO:0008630|GO:0009636|GO:0009725|GO:…	protein-coding	v-yes-1 Yamaguchi sarcoma viral related oncogene homolog	chr8	56792386	56925006
MAGOH2		100506898	0.0007751	0.00379461	1.56177	0.643184	1.56177	up			pseudo	mago-nashi homolog 2 (pseudogene)	chr17	10619260	10619899
MAN1A1	ENSG00000111885	4121	0	0	1.7454	0.803559	1.7454	up	HUMM3|HUMM9|MAN9	GO:0000139|GO:0004571|GO:0005509|GO:0005783|GO:0005793|GO:0015923|GO:0016020|GO:0016021|GO:0018279|GO:0043687|GO:0044267	protein-coding	mannosidase, alpha, class 1A, member 1	chr6	119498366	119670931
MAP1A	ENSG00000166963	4130	0	0	1.52543	0.60922	1.52543	up	MAP1L|MTAP1A	GO:0000226|GO:0005198|GO:0005515|GO:0005829|GO:0005874|GO:0005875|GO:0007605|GO:0008017|GO:0016787	protein-coding	microtubule-associated protein 1A	chr15	43809806	43823818
MAP3K8	ENSG00000107968	1326	1.18583e-24	2.30542e-23	1.5074	0.592066	1.5074	up	COT|EST|ESTF|MEKK8|TPL2|Tpl-2|c-COT	GO:0000287|GO:0004674|GO:0004709|GO:0005515|GO:0005524|GO:0005737|GO:0005829|GO:0006468|GO:0007049|GO:0031295	protein-coding	mitogen-activated protein kinase kinase kinase 8	chr10	30722950	30750762
MAP4K1	ENSG00000104814	11184	3.45414e-23	6.55459e-22	1.77697	0.829419	1.77697	up	HPK1	GO:0000185|GO:0004672|GO:0004674|GO:0005083|GO:0005515|GO:0005524|GO:0006468|GO:0006950|GO:0007243|GO:0007257|GO:0008349|GO:0018105	protein-coding	mitogen-activated protein kinase kinase kinase kinase 1	chr19	39078281	39108643
MAPRE2	ENSG00000166974	10982	9.48852e-34	2.1187e-32	1.66464	0.735213	1.66464	up	EB1|EB2|RP1	GO:0005737|GO:0005874|GO:0007067|GO:0007165|GO:0008017|GO:0008283|GO:0015630|GO:0051301	protein-coding	microtubule-associated protein, RP/EB family, member 2	chr18	32556892	32723432
MASP1	ENSG00000127241	5648	0	0	1.56521	0.646359	1.56521	up	3MC1|CRARF|CRARF1|MAP1|MASP|MASP3|MAp44|PRSS5|RaRF	GO:0001867|GO:0004252|GO:0005509|GO:0005515|GO:0005576|GO:0005615|GO:0006508|GO:0006956|GO:0008233|GO:0042803|GO:0045087|GO:0045916|GO:0048306	protein-coding	mannan-binding lectin serine peptidase 1 (C4/C2 activating component of Ra-reactive factor)	chr3	186933873	187009810
MCM6	ENSG00000076003	4175	3.86361e-11	4.38498e-10	1.74808	0.805771	1.74808	up	MCG40308|Mis5|P105MCM	GO:0000082|GO:0000278|GO:0003697|GO:0004003|GO:0005515|GO:0005524|GO:0005634|GO:0005654|GO:0005730|GO:0006260|GO:0006268|GO:0006270|GO:0006271|GO:0042555|GO:0042802	protein-coding	minichromosome maintenance complex component 6	chr2	136597196	136634047
MEDAG	ENSG00000102802	84935	1.69775e-14	2.44841e-13	2.18982	1.13081	2.18982	up	AWMS3|C13orf33|MEDA-4|MEDA4|hAWMS3	GO:0005737|GO:0045600	protein-coding	mesenteric estrogen-dependent adipogenesis	chr13	31480312	31499709
MEF2C	ENSG00000081189	4208	0	0	1.56234	0.643704	1.56234	up	C5DELq14.3|DEL5q14.3	GO:0000122|GO:0000165|GO:0000977|GO:0000981|GO:0000983|GO:0000987|GO:0001046|GO:0001077|GO:0001568|GO:0001649|GO:0001782|GO:0001947|GO:0001958|GO:0001974|GO:0002062|GO:0002224|GO:0002467|GO:0002634|GO:0002755|GO:0002756|GO:0003138|GO:0003139|GO:0003151|GO:0003185|GO:0003211|GO:0003677|GO:0003680|GO:0003682|GO:0003700|GO:0003705|GO:0005515|GO:0005634|GO:0005654|GO:0005730|GO:0005737|GO:0006915|GO:…	protein-coding	myocyte enhancer factor 2C	chr5	88014058	88199922
MEOX1	ENSG00000005102	4222	4.41805e-21	8.06942e-20	1.94355	0.958697	1.94355	up	KFS2|MOX1	GO:0001757|GO:0003674|GO:0003682|GO:0003700|GO:0005730|GO:0007275|GO:0008150|GO:0043565|GO:0045944|GO:0071837	protein-coding	mesenchyme homeobox 1	chr17	41717758	41739262
MEOX2	ENSG00000106511	4223	4.18674e-27	8.49064e-26	1.79076	0.840572	1.79076	up	GAX|MOX2	GO:0001525|GO:0001757|GO:0003700|GO:0005515|GO:0005737|GO:0007275|GO:0007519|GO:0008015|GO:0016607|GO:0043565|GO:0060021|GO:0060173	protein-coding	mesenchyme homeobox 2	chr7	15650837	15726308
MERTK	ENSG00000153208	10461	1.93321e-35	4.4443e-34	1.54697	0.629443	1.54697	up	MER|RP38|c-mer	GO:0001750|GO:0001779|GO:0004714|GO:0005515|GO:0005524|GO:0005615|GO:0005737|GO:0005886|GO:0005887|GO:0006468|GO:0006909|GO:0007166|GO:0007267|GO:0007283|GO:0007596|GO:0016028|GO:0030168|GO:0032940|GO:0034446|GO:0043277|GO:0043491|GO:0050766|GO:0050900|GO:0051250|GO:0060041|GO:0060068	protein-coding	c-mer proto-oncogene tyrosine kinase	chr2	112656191	112786945
METTL7B	ENSG00000170439	196410	0.0114557	0.0426835	1.54165	0.624473	1.54165	up	ALDI	GO:0008168	protein-coding	methyltransferase like 7B	chr12	56075330	56078394
MFNG	ENSG00000100060	4242	5.92283e-06	4.07741e-05	1.59416	0.672799	1.59416	up		GO:0005615|GO:0007389|GO:0030173|GO:0032092|GO:0033829|GO:0045747|GO:0046872	protein-coding	MFNG O-fucosylpeptide 3-beta-N-acetylglucosaminyltransferase	chr22	37865101	37882478
MFSD5	ENSG00000182544	84975	2.14656e-08	1.94494e-07	1.66675	0.737034	1.66675	up		GO:0006810|GO:0016021	protein-coding	major facilitator superfamily domain containing 5	chr12	53645370	53648190
MGARP	ENSG00000137463	84709	0.000204653	0.00111308	1.50911	0.593694	1.50911	up	C4orf49|CESP-1|HUMMR|OSAP	GO:0005515|GO:0005739|GO:0006626|GO:0008089|GO:0008090|GO:0010822|GO:0019896|GO:0031307|GO:0071383|GO:0071456|GO:0097211	protein-coding	mitochondria-localized glutamic acid-rich protein	chr4	140187317	140201492
MGC39372		221756	1.40068e-10	1.52341e-09	1.79376	0.842984	1.79376	up			pseudo	serpin peptidase inhibitor, clade B (ovalbumin), member 9 pseudogene	chr6	2854891	2876744
MGP	ENSG00000111341	4256	0	0	1.61979	0.695809	1.61979	up	MGLAP|NTI	GO:0001502|GO:0001503|GO:0005201|GO:0005509|GO:0005578|GO:0008147|GO:0030154|GO:0030500|GO:0031012	protein-coding	matrix Gla protein	chr12	15034115	15038853
MGST1	ENSG00000008394	4257	6.68142e-28	1.37149e-26	1.92926	0.94805	1.92926	up	GST12|MGST|MGST-I	GO:0004364|GO:0004602|GO:0005515|GO:0005634|GO:0005739|GO:0005741|GO:0005743|GO:0005778|GO:0005783|GO:0005789|GO:0006749|GO:0006805|GO:0010243|GO:0016021|GO:0032496|GO:0033327|GO:0042493|GO:0042803|GO:0043295|GO:0044281|GO:0045177|GO:0055114|GO:0070207|GO:0071449|GO:1901687	protein-coding	microsomal glutathione S-transferase 1	chr12	16500076	16530123
MIAT	ENSG00000225783	440823	0	0	1.6443	0.717474	1.6443	up	C22orf35|GOMAFU|LINC00066|NCRNA00066|RNCR2		ncRNA	myocardial infarction associated transcript (non-protein coding)	chr22	27053446	27114949
MICALCL	ENSG00000133808	84953	2.87473e-12	3.54741e-11	1.69406	0.760486	1.69406	up	Ebitein1	GO:0005737|GO:0007275|GO:0007283|GO:0008150|GO:0030154|GO:0051019	protein-coding	MICAL C-terminal like	chr11	12308447	12380691
MIPEP	ENSG00000027001	4285	0	0	1.75776	0.813737	1.75776	up	HMIP|MIP	GO:0004222|GO:0005739|GO:0005759|GO:0006508|GO:0006627|GO:0046872	protein-coding	mitochondrial intermediate peptidase	chr13	24304328	24463587
MIR21	ENSG00000199004	406991	0.000118507	0.000671455	1.89897	0.925213	1.89897	up	MIRN21|hsa-mir-21|miR-21|miRNA21		miscRNA	microRNA 21	chr17	57918627	57918698
MIR3064		100616387	0.00274127	0.0119349	1.74283	0.801431	1.74283	up			miscRNA	microRNA 3064	chr17	62496892	62496957
MISP	ENSG00000099812	126353	6.94288e-13	8.98707e-12	1.54942	0.631729	1.54942	up	C19orf21	GO:0003779|GO:0005856|GO:0005925|GO:0005938|GO:0007067|GO:0051301	protein-coding	mitotic spindle positioning	chr19	751146	764318
MITF	ENSG00000187098	4286	5.47617e-09	5.2525e-08	1.51634	0.600589	1.51634	up	CMM8|MI|WS2|WS2A|bHLHe32	GO:0001077|GO:0003677|GO:0003682|GO:0003705|GO:0005515|GO:0005634|GO:0006355|GO:0006461|GO:0016055|GO:0030316|GO:0030318|GO:0042127|GO:0043010|GO:0043066|GO:0043234|GO:0045165|GO:0045670|GO:0045893|GO:0045944|GO:0046849|GO:0046983	protein-coding	microphthalmia-associated transcription factor	chr3	69788586	70017488
MLKL	ENSG00000168404	197259	7.71751e-17	1.25839e-15	1.92934	0.948105	1.92934	up		GO:0004672|GO:0005515|GO:0005524|GO:0032403|GO:0070266	protein-coding	mixed lineage kinase domain-like	chr16	74705753	74734789
MMP16		4325	1.27657e-14	1.85624e-13	1.56004	0.641583	1.56004	up	C8orf57|MMP-X2|MT-MMP2|MT-MMP3|MT3-MMP	GO:0004222|GO:0005509|GO:0005578|GO:0005796|GO:0005886|GO:0005887|GO:0006508|GO:0008047|GO:0008270|GO:0009986|GO:0022617|GO:0030198|GO:0030574|GO:0043085	protein-coding	matrix metallopeptidase 16 (membrane-inserted)	chr8	89049460	89339717
MMRN1	ENSG00000138722	22915	3.52501e-13	4.64617e-12	1.84816	0.886091	1.84816	up	ECM|EMILIN4|GPIa*|MMRN	GO:0002576|GO:0005576|GO:0007155|GO:0007596|GO:0030168|GO:0031093	protein-coding	multimerin 1	chr4	90816003	90875780
MOXD1	ENSG00000079931	26002	0	0	1.5826	0.662298	1.5826	up	MOX|PRO5780|dJ248E1.1	GO:0004500|GO:0005507|GO:0005789|GO:0006584|GO:0016021	protein-coding	monooxygenase, DBH-like 1	chr6	132617194	132722664
MPEG1	ENSG00000197629	219972	0	0	1.50649	0.591194	1.50649	up	MPG1|MPS1|Mpg-1	GO:0016021	protein-coding	macrophage expressed 1	chr11	58975983	58980494
MPP2	ENSG00000108852	4355	1.23355e-27	2.52058e-26	1.50129	0.586206	1.50129	up	DLG2	GO:0004385|GO:0005887|GO:0007165|GO:0009986|GO:0016020	protein-coding	membrane protein, palmitoylated 2 (MAGUK p55 subfamily member 2)	chr17	41952727	41987068
MPP6		51678	6.93847e-05	0.000408589	1.52898	0.612572	1.52898	up	PALS2|VAM-1|VAM1|p55T	GO:0005515|GO:0005886|GO:0006461|GO:0016020	protein-coding	membrane protein, palmitoylated 6 (MAGUK p55 subfamily member 6)	chr7	24613085	24727498
MPZ	ENSG00000158887	4359	1.47018e-07	1.23164e-06	2.42296	1.27677	2.42296	up	CHM|CMT1|CMT1B|CMT2I|CMT2J|CMT4E|CMTDI3|CMTDID|DSS|HMSNIB|MPP|P0	GO:0005198|GO:0005886|GO:0005887|GO:0007268|GO:0043209|GO:0045217	protein-coding	myelin protein zero	chr1	161274525	161279762
MRGPRF	ENSG00000172935	116535	7.29832e-36	1.68645e-34	1.5423	0.625085	1.5423	up	GPR140|GPR168|MRGF|RTA	GO:0004930|GO:0005886|GO:0016021	protein-coding	MAS-related GPR, member F	chr11	68771862	68780850
MRPL17	ENSG00000158042	63875	0.00112794	0.00534219	1.72883	0.789797	1.72883	up	L17mt|LIP2|MRP-L17|MRP-L26|RPL17L|RPML26	GO:0003735|GO:0005743|GO:0005840|GO:0006412|GO:0019904	protein-coding	mitochondrial ribosomal protein L17	chr11	6701616	6704632
MRPL24	ENSG00000143314	79590	0.0128349	0.0472332	1.53984	0.622784	1.53984	up	L24mt|MRP-L18|MRP-L24	GO:0003735|GO:0005739|GO:0005840|GO:0006412	protein-coding	mitochondrial ribosomal protein L24	chr1	156707094	156710923
MRPL54	ENSG00000183617	116541	0.0016617	0.00760736	1.58221	0.661943	1.58221	up	L54mt|MRP-L54	GO:0005739|GO:0005840	protein-coding	mitochondrial ribosomal protein L54	chr19	3762665	3767563
MRPS23		51649	6.20004e-10	6.43855e-09	1.67249	0.742	1.67249	up	HSPC329|MRP-S23	GO:0003735|GO:0005739|GO:0005840|GO:0006412|GO:0031965|GO:0045111	protein-coding	mitochondrial ribosomal protein S23	chr17	55916287	55927433
MRVI1	ENSG00000072952	10335	0	0	1.5181	0.602266	1.5181	up	IRAG|JAW1L	GO:0005515|GO:0005789|GO:0007596|GO:0016021|GO:0016529|GO:0031095|GO:0048471	protein-coding	murine retrovirus integration site 1 homolog	chr11	10594638	10715535
MS4A1	ENSG00000156738	931	0	0	1.92343	0.943681	1.92343	up	B1|Bp35|CD20|CVID5|LEU-16|MS4A2|S7	GO:0005730|GO:0005886|GO:0005887|GO:0006955|GO:0009897|GO:0042113	protein-coding	membrane-spanning 4-domains, subfamily A, member 1	chr11	60223282	60238225
MT1E		4493	3.66669e-38	8.66084e-37	2.57918	1.36691	2.57918	up	MT1|MTD	GO:0005507|GO:0005634|GO:0005737|GO:0008270|GO:0045926|GO:0046870|GO:0048471|GO:0071276|GO:0071294	protein-coding	metallothionein 1E	chr16	56642478	56673999
MT1JP	ENSG00000255986	4498	7.63011e-17	1.24514e-15	3.10242	1.63339	3.10242	up	MT1|MT1J|MT1NP|MTB		pseudo	metallothionein 1J, pseudogene	chr16	56669651	56670998
MT1M		4499	4.51609e-08	3.97522e-07	2.10651	1.07485	2.10651	up	MT-1M|MT-IM|MT1|MT1K	GO:0005634|GO:0005737|GO:0008270|GO:0045926|GO:0048471|GO:0071294	protein-coding	metallothionein 1M	chr16	56666534	56667898
MT1X	ENSG00000187193	4501	6.36733e-12	7.66772e-11	1.98846	0.991649	1.98846	up	MT-1l|MT1	GO:0005634|GO:0005737|GO:0008270|GO:0010038|GO:0036018|GO:0045926|GO:0046872|GO:0048471|GO:0071276|GO:0071294	protein-coding	metallothionein 1X	chr16	56716382	56718108
MT2A		4502	2.17339e-37	5.10085e-36	1.92247	0.942961	1.92247	up	MT2	GO:0005515|GO:0005634|GO:0005737|GO:0005829|GO:0006878|GO:0008144|GO:0008270|GO:0019221|GO:0035690|GO:0036016|GO:0036018|GO:0045926|GO:0048471|GO:0060333|GO:0071294	protein-coding	metallothionein 2A	chr16	56642478	56643409
MTCH2	ENSG00000109919	23788	0.00131206	0.00614584	1.6399	0.713608	1.6399	up	MIMP|SLC25A50	GO:0005739|GO:0005743|GO:0006810|GO:0016021	protein-coding	mitochondrial carrier 2	chr11	47638858	47664206
MUC13	ENSG00000173702	56667	0	0	2.8494	1.51066	2.8494	up	DRCC1|MUC-13	GO:0005576|GO:0005796|GO:0016021|GO:0016266|GO:0016324|GO:0043687|GO:0044267	protein-coding	mucin 13, cell surface associated	chr3	124624289	124653595
MX1	ENSG00000157601	4599	0	0	2.1593	1.11056	2.1593	up	IFI-78K|IFI78|MX|MxA	GO:0003924|GO:0005515|GO:0005525|GO:0005634|GO:0005737|GO:0005789|GO:0005829|GO:0006915|GO:0006952|GO:0007165|GO:0009615|GO:0019221|GO:0034340|GO:0045071|GO:0045087|GO:0048471|GO:0051607|GO:0060337	protein-coding	myxovirus (influenza virus) resistance 1, interferon-inducible protein p78 (mouse)	chr21	42792520	42831141
MYL12A	ENSG00000101608	10627	7.87877e-23	1.48532e-21	1.50917	0.593759	1.50917	up	MLCB|MRCL3|MRLC3|MYL2B	GO:0001725|GO:0005509|GO:0005515|GO:0008360|GO:0016460|GO:0030018|GO:0035254|GO:0072661	protein-coding	myosin, light chain 12A, regulatory, non-sarcomeric	chr18	3247528	3256234
MYOC	ENSG00000034971	4653	4.10982e-19	7.12968e-18	1.54583	0.628379	1.54583	up	GLC1A|GPOA|JOAG|JOAG1|TIGR|myocilin	GO:0005198|GO:0005615|GO:0005791|GO:0005929|GO:0009653|GO:0070062	protein-coding	myocilin, trabecular meshwork inducible glucocorticoid response	chr1	171604557	171621823
NBALAD2	ENSG00000077616	10003	5.29069e-12	6.40362e-11	1.68154	0.749781	1.68154	up	GCPIII|GPCIII|NBADALASE2|NBALADASE2	GO:0004180|GO:0006508|GO:0008236|GO:0008237|GO:0008239|GO:0016021|GO:0016805|GO:0042135|GO:0046872|GO:0050129	protein-coding	N-acetylated alpha-linked acidic dipeptidase 2	chr11	89867818	89925779
NBALADL1	ENSG00000168060	10004	9.27788e-06	6.21054e-05	1.78412	0.835212	1.78412	up	I100|NBALADASEL	GO:0004180|GO:0006508|GO:0008233|GO:0008237|GO:0016021|GO:0016324|GO:0016805|GO:0046872	protein-coding	N-acetylated alpha-linked acidic dipeptidase-like 1	chr11	64812295	64826014
NAP1L5	ENSG00000177432	266812	4.66856e-11	5.26456e-10	1.66187	0.732811	1.66187	up	DRLM	GO:0005634|GO:0006334	protein-coding	nucleosome assembly protein 1-like 5	chr4	89617066	89619023
NARR		100861437	8.35441e-06	5.63529e-05	1.6518	0.724039	1.6518	up		GO:0005730	protein-coding	nine-amino acid residue-repeats	chr17	27043011	27044908
NAT1	ENSG00000171428	9	9.78706e-23	1.84079e-21	1.84058	0.88016	1.84058	up	BAC1|MNAT|NAT-1|NATI	GO:0004060|GO:0005829|GO:0006805|GO:0044281	protein-coding	N-acetyltransferase 1 (arylamine N-acetyltransferase)	chr8	18027971	18081198
NCAPD3	ENSG00000151503	23310	0	0	2.17214	1.11912	2.17214	up	CAP-D3|CAPD3|hCAP-D3|hHCP-6|hcp-6	GO:0000799|GO:0005515|GO:0007076|GO:0031618|GO:0035064|GO:0051301	protein-coding	non-SMC condensin II complex, subunit D3	chr11	134022337	134094426
NCKAP1L	ENSG00000123338	3071	0	0	1.82738	0.869775	1.82738	up	HEM1	GO:0001782|GO:0002262|GO:0005515|GO:0005829|GO:0005887|GO:0006461|GO:0006935|GO:0016020|GO:0030011|GO:0030295|GO:0030593|GO:0030675|GO:0030838|GO:0030866|GO:0030890|GO:0031209|GO:0032403|GO:0032700|GO:0032715|GO:0032855|GO:0033630|GO:0035509|GO:0042102|GO:0042327|GO:0042493|GO:0043029|GO:0043066|GO:0043372|GO:0043378|GO:0045579|GO:0045588|GO:0045621|GO:0045648|GO:0045860|GO:0048821|GO:0050853|GO:…	protein-coding	NCK-associated protein 1-like	chr12	54891495	54936899
NDUFA12	ENSG00000184752	55967	0.00315654	0.0135715	1.68712	0.754562	1.68712	up	B17.2|DAP13	GO:0003954|GO:0005737|GO:0005739|GO:0005743|GO:0005747|GO:0006979|GO:0007585|GO:0008137|GO:0009055|GO:0022904|GO:0044237|GO:0044281	protein-coding	NADH dehydrogenase (ubiquinone) 1 alpha subcomplex, 12	chr12	95365104	95397489
NDUFB3	ENSG00000119013	4709	0.00586666	0.0236999	1.5026	0.587461	1.5026	up	B12|CI-B12	GO:0005743|GO:0005747|GO:0006120|GO:0008137|GO:0016021|GO:0022904|GO:0044237|GO:0044281	protein-coding	NADH dehydrogenase (ubiquinone) 1 beta subcomplex, 3, 12kDa	chr2	201936462	201950473
NDUFC2-KCTD14		100532726	0.00216571	0.00967487	1.68076	0.749117	1.68076	up		GO:0005743|GO:0006120|GO:0008137|GO:0016021|GO:0070469	protein-coding	NDUFC2-KCTD14 readthrough	chr11	77726761	77791265
NEDD4	ENSG00000069869	4734	1.06487e-32	2.35179e-31	1.509	0.593592	1.509	up	NEDD4-1|RPF1	GO:0000151|GO:0000785|GO:0002250|GO:0003151|GO:0003197|GO:0004842|GO:0005515|GO:0005634|GO:0005737|GO:0005794|GO:0005829|GO:0005886|GO:0005938|GO:0006513|GO:0006622|GO:0007041|GO:0007528|GO:0010766|GO:0010768|GO:0014068|GO:0016327|GO:0016567|GO:0019048|GO:0019089|GO:0019221|GO:0019871|GO:0019904|GO:0030948|GO:0031175|GO:0031623|GO:0031698|GO:0032801|GO:0034644|GO:0034765|GO:0042110|GO:0042391|GO:…	protein-coding	neural precursor cell expressed, developmentally down-regulated 4, E3 ubiquitin protein ligase	chr15	56119122	56285835
NEO1	ENSG00000067141	4756	0	0	1.57501	0.655357	1.57501	up	IGDCC2|NGN	GO:0004872|GO:0005886|GO:0005887|GO:0006355|GO:0007155|GO:0007411|GO:0007520|GO:0042692|GO:0045296|GO:0051149|GO:0055072	protein-coding	neogenin 1	chr15	73344825	73597547
NF1P1		100419006	1.17851e-05	7.80872e-05	1.53543	0.618645	1.53543	up	NF1HHS		pseudo	neurofibromin 1 pseudogene 1	chr15	21122021	21134625
NFASC	ENSG00000163531	23114	0	0	1.59942	0.677548	1.59942	up	NF|NRCAML	GO:0002175|GO:0005622|GO:0005886|GO:0007411|GO:0007422|GO:0016021|GO:0030913|GO:0033010|GO:0033268|GO:0033270|GO:0042552|GO:0043194|GO:0045162|GO:0050808|GO:0071205|GO:0072661|GO:0086080	protein-coding	neurofascin	chr1	204797782	204991950
NFATC2	ENSG00000101096	4773	0	0	1.59499	0.673546	1.59499	up	NFAT1|NFATP	GO:0001816|GO:0003677|GO:0003700|GO:0005515|GO:0005634|GO:0005654|GO:0005667|GO:0005730|GO:0005737|GO:0005829|GO:0005886|GO:0006351|GO:0006355|GO:0006974|GO:0015629|GO:0016477|GO:0030529|GO:0030890|GO:0038095|GO:0042493|GO:0043565|GO:0044212|GO:0045087|GO:0045893|GO:0045944|GO:0050853	protein-coding	nuclear factor of activated T-cells, cytoplasmic, calcineurin-dependent 2	chr20	50003494	50179370
NID1	ENSG00000116962	4811	0	0	1.59283	0.671593	1.59283	up	NID	GO:0005509|GO:0005518|GO:0005605|GO:0007160|GO:0010811|GO:0031012|GO:0032836|GO:0043237|GO:0071944	protein-coding	nidogen 1	chr1	236139132	236228481
NID2	ENSG00000087303	22795	0	0	1.58078	0.660632	1.58078	up	NID-2	GO:0005509|GO:0005515|GO:0005518|GO:0005604|GO:0007155|GO:0007160|GO:0009986|GO:0031012	protein-coding	nidogen 2 (osteonidogen)	chr14	52471520	52535946
NKX3-1	ENSG00000167034	4824	0	0	1.51065	0.595168	1.51065	up	BAPX2|NKX3|NKX3.1|NKX3A	GO:0000976|GO:0000983|GO:0001047|GO:0001656|GO:0001756|GO:0001934|GO:0003700|GO:0004882|GO:0005515|GO:0005622|GO:0005634|GO:0006355|GO:0006919|GO:0007275|GO:0007431|GO:0007507|GO:0008134|GO:0008284|GO:0008285|GO:0008584|GO:0008656|GO:0010628|GO:0010629|GO:0010942|GO:0014068|GO:0030284|GO:0030295|GO:0030331|GO:0030521|GO:0033574|GO:0035690|GO:0035907|GO:0042826|GO:0043280|GO:0043491|GO:0043565|GO:…	protein-coding	NK3 homeobox 1	chr8	23536206	23540450
NLGN1	ENSG00000169760	22871	1.0092e-29	2.13554e-28	1.62341	0.699027	1.62341	up	NL1	GO:0002087|GO:0004872|GO:0005887|GO:0006605|GO:0007157|GO:0007158|GO:0007399|GO:0007416|GO:0009897|GO:0009986|GO:0010740|GO:0016080|GO:0016339|GO:0017146|GO:0023041|GO:0030054|GO:0030425|GO:0032230|GO:0032433|GO:0035418|GO:0042043|GO:0045184|GO:0045202|GO:0045211|GO:0045664|GO:0046983|GO:0048789|GO:0050839|GO:0051260|GO:0051290|GO:0051491|GO:0051965|GO:0051968|GO:0060999|GO:0072553|GO:0097091|GO:…	protein-coding	neuroligin 1	chr3	173116244	174001116
NLRC5	ENSG00000140853	84166	0	0	1.77077	0.824381	1.77077	up	CLR16.1|NOD27|NOD4	GO:0000979|GO:0005515|GO:0005524|GO:0005634|GO:0005737|GO:0005829|GO:0032088|GO:0032480|GO:0043549|GO:0045087|GO:0045345|GO:0045944|GO:0051607|GO:0060335|GO:0060339|GO:0060340	protein-coding	NLR family, CARD domain containing 5	chr16	57023459	57117436
NLRP1	ENSG00000091592	22861	0	0	1.50051	0.585451	1.50051	up	CARD7|CIDED|CLR17.1|DEFCAP|DEFCAP-L/S|NAC|NALP1|PP1044|SLEV1|VAMAS1	GO:0005515|GO:0005524|GO:0005622|GO:0005634|GO:0005829|GO:0006915|GO:0006919|GO:0008656|GO:0019899|GO:0019904|GO:0032495|GO:0035872|GO:0042742|GO:0045087|GO:0050718|GO:0050727|GO:0051402|GO:0072558	protein-coding	NLR family, pyrin domain containing 1	chr17	5404719	5487832
NLRP6	ENSG00000174885	171389	4.71209e-08	4.14413e-07	1.62412	0.699656	1.62412	up	AVR|CLR11.4|NALP6|NAVR|NAVR/AVR|PAN3|PYPAF5	GO:0005000|GO:0005524|GO:0005737|GO:0005886|GO:0031965|GO:0050727	protein-coding	NLR family, pyrin domain containing 6	chr11	278570	285388
NOD2	ENSG00000167207	64127	2.49168e-17	4.12101e-16	1.71011	0.774089	1.71011	up	ACUG|BLAU|CARD15|CD|CLR16.3|IBD1|NLRC2|NOD2B|PSORAS1	GO:0000187|GO:0002224|GO:0002227|GO:0002282|GO:0002367|GO:0002381|GO:0002606|GO:0002710|GO:0002732|GO:0002755|GO:0002756|GO:0002830|GO:0002862|GO:0002925|GO:0005515|GO:0005524|GO:0005737|GO:0005829|GO:0005886|GO:0006952|GO:0006965|GO:0007254|GO:0007584|GO:0008180|GO:0009595|GO:0009986|GO:0016045|GO:0019899|GO:0019901|GO:0031982|GO:0032088|GO:0032495|GO:0032496|GO:0032498|GO:0032500|GO:0032689|GO:…	protein-coding	nucleotide-binding oligomerization domain containing 2	chr16	50727514	50766987
NOV	ENSG00000136999	4856	4.67385e-05	0.000282936	1.57427	0.65468	1.57427	up	CCN3|IBP-9|IGFBP-9|IGFBP9|NOVh	GO:0001558|GO:0005520|GO:0005576|GO:0008083|GO:0010468|GO:0030424|GO:0030425|GO:0031012|GO:0043025|GO:0043231	protein-coding	nephroblastoma overexpressed	chr8	120428552	120436678
NPAS4	ENSG00000174576	266743	5.23788e-07	4.12001e-06	1.53865	0.621662	1.53865	up	Le-PAS|NXF|PASD10|bHLHe79	GO:0003677|GO:0004871|GO:0005634|GO:0005667|GO:0006351|GO:0045944|GO:0046982	protein-coding	neuronal PAS domain protein 4	chr11	66188475	66194177
NPIPB15		440348	3.8042e-27	7.7226e-26	3.25609	1.70314	3.25609	up	A-761H5.4|NPIPL2	GO:0005576	protein-coding	nuclear pore complex interacting protein family, member B15	chr16	74411871	74425977
NPIPB4		440345	0.000821065	0.00399593	1.51716	0.601373	1.51716	up	61E3.4	GO:0016021	protein-coding	nuclear pore complex interacting protein family, member B4	chr16	21846039	21902953
NPNT	ENSG00000168743	255743	0	0	1.61207	0.688915	1.61207	up	EGFL6L|POEM	GO:0001657|GO:0001658|GO:0005178|GO:0005509|GO:0005576|GO:0005578|GO:0005604|GO:0007160|GO:0010694|GO:0010811|GO:0030198|GO:0030485|GO:0030511|GO:0033631|GO:0034678|GO:0045184|GO:0045669|GO:0045987|GO:0070374|GO:0071356|GO:0097195|GO:2000721	protein-coding	nephronectin	chr4	106816597	106892828
NPR3	ENSG00000113389	4883	0	0	1.52543	0.609212	1.52543	up	ANP-C|ANPR-C|ANPRC|C5orf23|GUCY2B|NPR-C|NPRC	GO:0001501|GO:0002158|GO:0005887|GO:0007193|GO:0007194|GO:0007200|GO:0008217|GO:0008528|GO:0016941|GO:0017046|GO:0033688|GO:0035810|GO:0042562|GO:0042803|GO:0051000	protein-coding	natriuretic peptide receptor C/guanylate cyclase C (atrionatriuretic peptide receptor C)	chr5	32710743	32791830
NPTX1	ENSG00000171246	4884	7.53734e-09	7.14308e-08	1.92262	0.943071	1.92262	up	NP1	GO:0006810|GO:0007268|GO:0007417|GO:0030133|GO:0046872|GO:0060385	protein-coding	neuronal pentraxin I	chr17	78440633	78450404
NR4A2	ENSG00000153234	4929	1.21297e-17	2.03022e-16	1.54218	0.624974	1.54218	up	HZF-3|NOT|NURR1|RNR1|TINUR	GO:0001666|GO:0001764|GO:0001975|GO:0003707|GO:0004879|GO:0005515|GO:0005634|GO:0005654|GO:0005737|GO:0006351|GO:0006367|GO:0007165|GO:0008270|GO:0008344|GO:0009791|GO:0010035|GO:0010467|GO:0016265|GO:0017085|GO:0021952|GO:0021986|GO:0030522|GO:0031668|GO:0033554|GO:0042053|GO:0042416|GO:0042551|GO:0043085|GO:0043524|GO:0043565|GO:0043576|GO:0045944|GO:0046982|GO:0071542	protein-coding	nuclear receptor subfamily 4, group A, member 2	chr2	157180944	157189287
NR5A2	ENSG00000116833	2494	2.35589e-31	5.12467e-30	1.64282	0.716173	1.64282	up	B1F|B1F2|CPF|FTF|FTZ-F1|FTZ-F1beta|LRH-1|LRH1|hB1F-2	GO:0003677|GO:0003690|GO:0003700|GO:0003705|GO:0003707|GO:0004879|GO:0005515|GO:0005543|GO:0005634|GO:0005654|GO:0005737|GO:0006355|GO:0006367|GO:0008206|GO:0008270|GO:0009790|GO:0010467|GO:0031018|GO:0042127|GO:0042592|GO:0042632|GO:0043565|GO:0044212|GO:0045070|GO:0045893|GO:0045944	protein-coding	nuclear receptor subfamily 5, group A, member 2	chr1	199996730	200146550
NRP2	ENSG00000118257	8828	0	0	1.50512	0.589874	1.50512	up	NP2|NPN2|PRO2714|VEGF165R2	GO:0001525|GO:0001755|GO:0001938|GO:0002116|GO:0004872|GO:0005021|GO:0005576|GO:0005886|GO:0007155|GO:0007411|GO:0007507|GO:0008201|GO:0010595|GO:0016020|GO:0016021|GO:0017154|GO:0019838|GO:0019955|GO:0021675|GO:0030424|GO:0046872|GO:0048010|GO:0048846|GO:0050919|GO:0061549|GO:0097490|GO:0097491|GO:1902285	protein-coding	neuropilin 2	chr2	206547224	206662857
NRROS	ENSG00000174004	375387	2.08573e-12	2.60478e-11	2.56277	1.3577	2.56277	up	GARPL1|LRRC33|UNQ3030	GO:0005886|GO:0016021|GO:0045087	protein-coding	negative regulator of reactive oxygen species	chr3	196366656	196388874
NT5E	ENSG00000135318	4907	4.86777e-26	9.71583e-25	1.54899	0.631332	1.54899	up	CALJA|CD73|E5NT|NT|NT5|NTE|eN|eNT	GO:0000166|GO:0005737|GO:0005886|GO:0006144|GO:0006195|GO:0006196|GO:0006206|GO:0006259|GO:0008253|GO:0016020|GO:0031225|GO:0044281|GO:0046086|GO:0046135|GO:0046872|GO:0050728|GO:0055086|GO:0070062	protein-coding	5'-nucleotidase, ecto (CD73)	chr6	86159302	86205509
NTF3	ENSG00000185652	4908	6.6369e-05	0.000391743	1.88257	0.912705	1.88257	up	HDNF|NGF-2|NGF2|NT3	GO:0000187|GO:0002092|GO:0005102|GO:0005165|GO:0005576|GO:0007165|GO:0007169|GO:0007267|GO:0007274|GO:0007399|GO:0007403|GO:0007411|GO:0007420|GO:0007422|GO:0008083|GO:0008284|GO:0008544|GO:0016023|GO:0021675|GO:0030335|GO:0032148|GO:0032856|GO:0033138|GO:0042056|GO:0042490|GO:0042552|GO:0043524|GO:0045687|GO:0045944|GO:0048406|GO:0048484|GO:0050731|GO:0050732|GO:0050804|GO:0050918|GO:0050930|GO:…	protein-coding	neurotrophin 3	chr12	5541280	5604465
NTRK3	ENSG00000140538	4916	4.82081e-32	1.05603e-30	2.04408	1.03145	2.04408	up	TRKC|gp145(trkC)	GO:0000187|GO:0001764|GO:0001933|GO:0002039|GO:0004714|GO:0005030|GO:0005524|GO:0005737|GO:0005887|GO:0007169|GO:0008284|GO:0010628|GO:0019056|GO:0030335|GO:0032148|GO:0032856|GO:0033138|GO:0038179|GO:0042490|GO:0043121|GO:0045471|GO:0046777|GO:0046875|GO:0048665|GO:0048678|GO:0048691|GO:0048712|GO:0050927|GO:0051412|GO:0060548|GO:0071300|GO:0090102|GO:2000251	protein-coding	neurotrophic tyrosine kinase, receptor, type 3	chr15	88419988	88799962
OAS1	ENSG00000089127	4938	7.31273e-05	0.000428942	1.97629	0.982795	1.97629	up	IFI-4|OIAS|OIASI	GO:0001730|GO:0003725|GO:0005515|GO:0005524|GO:0005576|GO:0005634|GO:0005737|GO:0005739|GO:0005783|GO:0005829|GO:0006164|GO:0008270|GO:0009615|GO:0019221|GO:0035457|GO:0045071|GO:0046872|GO:0051259|GO:0051607|GO:0060333|GO:0060337|GO:0060700	protein-coding	2'-5'-oligoadenylate synthetase 1, 40/46kDa	chr12	113344739	113369990
OIP5	ENSG00000104147	11339	0.00023321	0.0012569	2.02947	1.0211	2.02947	up	5730547N13Rik|CT86|LINT-25|MIS18B|MIS18beta|hMIS18beta	GO:0000775|GO:0000785|GO:0005515|GO:0005634|GO:0005654|GO:0006334|GO:0007067|GO:0007154|GO:0010369|GO:0015030|GO:0034080|GO:0051301	protein-coding	Opa interacting protein 5	chr15	41601466	41624819
OLFML2B	ENSG00000162745	25903	6.89084e-16	1.07588e-14	1.56655	0.647595	1.56655	up	RP11-227F8.1	GO:0005576|GO:0030198|GO:0031012|GO:0050840	protein-coding	olfactomedin-like 2B	chr1	161952982	161993644
OMD	ENSG00000127083	4958	5.81737e-10	6.05359e-09	1.60935	0.686478	1.60935	up	OSAD|SLRR2C	GO:0005576|GO:0005578|GO:0005796|GO:0005975|GO:0007155|GO:0018146|GO:0030203|GO:0042339|GO:0042340|GO:0043202|GO:0044281	protein-coding	osteomodulin	chr9	95176527	95186836
OR11H2		79334	1.20563e-06	9.02839e-06	1.50903	0.593621	1.50903	up	C14orf15|OR11H2P|OR11H8P	GO:0004930|GO:0004984|GO:0005886|GO:0016021	protein-coding	olfactory receptor, family 11, subfamily H, member 2	chr14	20181063	20182491
OR2A2	ENSG00000221989	442361	3.54082e-07	2.8392e-06	1.58695	0.666253	1.58695	up	OR2A17P|OR2A2P|OR7-11|OST008	GO:0004930|GO:0004984|GO:0005886|GO:0016021	protein-coding	olfactory receptor, family 2, subfamily A, member 2	chr7	143806676	143807632
OR2C3	ENSG00000196242	81472	0.00066328	0.00328819	1.64915	0.721726	1.64915	up	OR2C4|OR2C5P|OST742	GO:0004930|GO:0004984|GO:0005886|GO:0016021	protein-coding	olfactory receptor, family 2, subfamily C, member 3	chr1	247693434	247697141
OR51M1	ENSG00000184698	390059	0.000451339	0.00231263	1.57791	0.658017	1.57791	up	HOR5'Beta7|OR11-40	GO:0004930|GO:0004984|GO:0005886|GO:0007608|GO:0016021|GO:0050911	protein-coding	olfactory receptor, family 51, subfamily M, member 1	chr11	5410607	5411664
OR52E4	ENSG00000180974	390081	5.36284e-13	6.99331e-12	1.54009	0.623011	1.54009	up	OR11-55	GO:0004930|GO:0004984|GO:0005886|GO:0016021	protein-coding	olfactory receptor, family 52, subfamily E, member 4	chr11	5905523	5906461
OR52N1	ENSG00000181001	79473	1.41573e-06	1.05199e-05	1.56515	0.646298	1.56515	up	OR11-61	GO:0004930|GO:0004984|GO:0005886|GO:0016021	protein-coding	olfactory receptor, family 52, subfamily N, member 1	chr11	5809084	5810046
OR52N4	ENSG00000181074	390072	3.63293e-30	7.74426e-29	2.29486	1.19841	2.29486	up	OR11-64	GO:0004930|GO:0004984|GO:0005886|GO:0016021	protein-coding	olfactory receptor, family 52, subfamily N, member 4	chr11	5775923	5776959
OR56B1	ENSG00000181023	387748	2.20764e-16	3.56311e-15	2.15741	1.1093	2.15741	up	OR11-65|OR56B1P	GO:0004930|GO:0004984|GO:0005886|GO:0016021	protein-coding	olfactory receptor, family 56, subfamily B, member 1	chr11	5757678	5758768
ORM2	ENSG00000228278	5005	0	0	1.75474	0.811261	1.75474	up	AGP-B|AGP-B'|AGP2	GO:0002682|GO:0005615|GO:0006810|GO:0006953	protein-coding	orosomucoid 2	chr9	117085303	117095536
OSBPL3	ENSG00000070882	26031	4.11691e-23	7.80496e-22	1.73047	0.791165	1.73047	up	ORP-3|ORP3|OSBP3	GO:0005515|GO:0005543|GO:0005829|GO:0005886|GO:0006869|GO:0015485|GO:0031965|GO:0097038	protein-coding	oxysterol binding protein-like 3	chr7	24836164	25019760
P2RX5	ENSG00000083454	5026	7.44875e-07	5.75382e-06	1.87551	0.907284	1.87551	up	LRH-1|P2X5|P2X5R	GO:0001614|GO:0004888|GO:0004931|GO:0005216|GO:0005524|GO:0005887|GO:0006810|GO:0006812|GO:0007165|GO:0007399|GO:0010524|GO:0016020|GO:0035590|GO:0050850	protein-coding	purinergic receptor P2X, ligand-gated ion channel, 5	chr17	3576522	3599698
PAH	ENSG00000171759	5053	0.000929784	0.00447763	1.78669	0.837288	1.78669	up	PH|PKU|PKU1	GO:0004505|GO:0005506|GO:0005829|GO:0006559|GO:0008652|GO:0016597|GO:0034641|GO:0042136|GO:0042423|GO:0044281	protein-coding	phenylalanine hydroxylase	chr12	103232104	103311381
PAK1IP1	ENSG00000111845	55003	1.6449e-07	1.37175e-06	1.51129	0.595778	1.51129	up	MAK11|PIP1|RP11-421M1.5|WDR84|bA421M1.5|hPIP1	GO:0005634|GO:0005730|GO:0005886|GO:0009968	protein-coding	PAK1 interacting protein 1	chr6	10695188	10709970
PANX1	ENSG00000110218	24145	2.61196e-06	1.87867e-05	1.56192	0.643325	1.56192	up	MRS1|PX1|UNQ2529	GO:0002020|GO:0002931|GO:0005102|GO:0005262|GO:0005783|GO:0005789|GO:0005886|GO:0005921|GO:0006812|GO:0006816|GO:0007268|GO:0016021|GO:0022840|GO:0032059|GO:0033198|GO:0034214|GO:0035872|GO:0043234|GO:0044325|GO:0045087|GO:0046982|GO:0050717|GO:0050718|GO:0051015|GO:0055077|GO:0097110	protein-coding	pannexin 1	chr11	93862094	93915137
PAPSS2	ENSG00000198682	9060	7.34394e-11	8.17885e-10	1.93146	0.949694	1.93146	up	ATPSK2|BCYM4|SK2	GO:0000103|GO:0001501|GO:0004020|GO:0004781|GO:0005524|GO:0005829|GO:0005975|GO:0006805|GO:0007596|GO:0016779|GO:0030203|GO:0044281|GO:0050427|GO:0050428|GO:0060348	protein-coding	3'-phosphoadenosine 5'-phosphosulfate synthase 2	chr10	89419476	89507462
PAQR3	ENSG00000163291	152559	2.43363e-14	3.47252e-13	1.51534	0.599639	1.51534	up	RKTG	GO:0000139|GO:0016021	protein-coding	progestin and adipoQ receptor family member III	chr4	79808284	79860582
PARP15	ENSG00000173200	165631	1.36952e-13	1.84972e-12	1.95976	0.970675	1.95976	up	ARTD7|BAL3|pART7	GO:0003950|GO:0005634|GO:0006351|GO:0006355	protein-coding	poly (ADP-ribose) polymerase family, member 15	chr3	122296449	122355536
PARVG	ENSG00000138964	64098	1.156e-42	2.8523e-41	1.62705	0.70226	1.62705	up		GO:0003779|GO:0005737|GO:0005856|GO:0005886|GO:0005925|GO:0007160	protein-coding	parvin, gamma	chr22	44568836	44604349
PAX9	ENSG00000198807	5083	1.29513e-06	9.66996e-06	2.00756	1.00544	2.00756	up	STHAG3	GO:0003677|GO:0005515|GO:0005634|GO:0005739|GO:0006351|GO:0006355|GO:0007275|GO:0007492|GO:0042476|GO:0042481|GO:0045892|GO:0045944|GO:0060325|GO:0071363	protein-coding	paired box 9	chr14	37126773	37147011
PCAT4	ENSG00000251321	118425	0.00462526	0.0191302	1.64869	0.721318	1.64869	up	GDEP|PCA4|PCAN1		ncRNA	prostate cancer associated transcript 4 (non-protein coding)	chr4	80748625	80784401
PCDH10	ENSG00000138650	57575	0	0	1.54882	0.631174	1.54882	up	OL-PCDH|PCDH19	GO:0005509|GO:0005886|GO:0007156|GO:0016021	protein-coding	protocadherin 10	chr4	134070470	134112732
PCDH17	ENSG00000118946	27253	0	0	1.60283	0.680619	1.60283	up	PCDH68|PCH68	GO:0005509|GO:0005515|GO:0005886|GO:0007156|GO:0016021	protein-coding	protocadherin 17	chr13	58205789	58303065
PCED1B	ENSG00000179715	91523	9.18677e-08	7.86898e-07	1.61958	0.69562	1.61958	up	FAM113B	GO:0016787	protein-coding	PC-esterase domain containing 1B	chr12	47473386	47630443
PCGEM1	ENSG00000227418	64002	2.22275e-38	5.26867e-37	2.67477	1.41942	2.67477	up	LINC00071|NCRNA00071|PCAT9		ncRNA	PCGEM1, prostate-specific transcript (non-protein coding)	chr2	193614571	193641625
PCNA	ENSG00000132646	5111	7.61396e-06	5.1634e-05	1.63485	0.709163	1.63485	up		GO:0000082|GO:0000083|GO:0000278|GO:0000701|GO:0000722|GO:0000723|GO:0005515|GO:0005634|GO:0005654|GO:0005663|GO:0005730|GO:0005737|GO:0006260|GO:0006271|GO:0006275|GO:0006281|GO:0006283|GO:0006284|GO:0006289|GO:0006297|GO:0006298|GO:0007507|GO:0008283|GO:0015630|GO:0019985|GO:0030337|GO:0030971|GO:0032077|GO:0032139|GO:0032201|GO:0032405|GO:0033993|GO:0042802|GO:0043596|GO:0043626|GO:0046686|GO:…	protein-coding	proliferating cell nuclear antigen	chr20	5095599	5107268
PCNA-AS1		100302739	0.00986433	0.0375112	1.80503	0.852021	1.80503	up	PCNA-AS|PCNBAS		ncRNA	PCNA antisense RNA 1	chr20	5100232	5100615
PCOLCE	ENSG00000106333	5118	0	0	1.53136	0.614813	1.53136	up	PCPE|PCPE-1|PCPE1	GO:0005518|GO:0005615|GO:0006508|GO:0007275|GO:0008201|GO:0010952|GO:0016504|GO:0031012|GO:0070062	protein-coding	procollagen C-endopeptidase enhancer	chr7	100199882	100205798
PCOLCE2	ENSG00000163710	26577	2.36762e-30	5.06838e-29	1.86129	0.896299	1.86129	up	PCPE2	GO:0005518|GO:0005576|GO:0008201|GO:0010952|GO:0016504	protein-coding	procollagen C-endopeptidase enhancer 2	chr3	142536702	142608045
PDCD10	ENSG00000114209	11235	3.14954e-07	2.54214e-06	1.52261	0.60655	1.52261	up	CCM3|TFAR15	GO:0000139|GO:0001525|GO:0005515|GO:0005829|GO:0005886|GO:0006915|GO:0008284|GO:0042803|GO:0043066|GO:0043406|GO:0047485	protein-coding	programmed cell death 10	chr3	167401695	167452651
PDE1B	ENSG00000123360	5153	7.82332e-35	1.78231e-33	2.42953	1.28067	2.42953	up	PDE1B1|PDES1B	GO:0001505|GO:0001975|GO:0004115|GO:0004117|GO:0005516|GO:0005634|GO:0005730|GO:0005737|GO:0005829|GO:0006198|GO:0006915|GO:0007165|GO:0007173|GO:0007202|GO:0007596|GO:0007626|GO:0008542|GO:0008543|GO:0030224|GO:0036006|GO:0042053|GO:0042428|GO:0043025|GO:0045087|GO:0046069|GO:0046872|GO:0048011|GO:0048101|GO:0097011	protein-coding	phosphodiesterase 1B, calmodulin-dependent	chr12	54943177	54973023
PDE2A	ENSG00000186642	5138	1.63733e-29	3.45204e-28	1.77096	0.824528	1.77096	up	CGS-PDE|PDE2A1|PED2A4|cGSPDE	GO:0000122|GO:0004112|GO:0004118|GO:0005262|GO:0005515|GO:0005634|GO:0005737|GO:0005759|GO:0005783|GO:0005794|GO:0005829|GO:0005886|GO:0006198|GO:0006626|GO:0007596|GO:0008144|GO:0008152|GO:0019933|GO:0019934|GO:0030224|GO:0030424|GO:0030425|GO:0030552|GO:0030553|GO:0030818|GO:0030911|GO:0033159|GO:0035690|GO:0036006|GO:0042734|GO:0042803|GO:0043116|GO:0043117|GO:0046069|GO:0046872|GO:0048471|GO:…	protein-coding	phosphodiesterase 2A, cGMP-stimulated	chr11	72287184	72385497
PDE4A	ENSG00000065989	5141	3.14697e-31	6.82345e-30	1.53657	0.61971	1.53657	up	DPDE2|PDE4|PDE46	GO:0004115|GO:0005515|GO:0005829|GO:0006198|GO:0007165|GO:0007608|GO:0010738|GO:0016020|GO:0030552|GO:0032587|GO:0035690|GO:0043949|GO:0046872|GO:0048471	protein-coding	phosphodiesterase 4A, cAMP-specific	chr19	10527449	10580307
PDE5A	ENSG00000138735	8654	0	0	1.64037	0.714025	1.64037	up	CGB-PDE|CN5A|PDE5	GO:0004114|GO:0005575|GO:0005829|GO:0007165|GO:0007596|GO:0008270|GO:0009187|GO:0010613|GO:0030553|GO:0042130|GO:0043406|GO:0046069|GO:0047555|GO:0055118|GO:0055119|GO:0060282	protein-coding	phosphodiesterase 5A, cGMP-specific	chr4	120415550	120549981
PDGFC		56034	1.01204e-26	2.04114e-25	1.50032	0.585275	1.50032	up	FALLOTEIN|SCDGF	GO:0000139|GO:0005161|GO:0005576|GO:0005615|GO:0005634|GO:0005788|GO:0007171|GO:0007417|GO:0008083|GO:0009887|GO:0009986|GO:0042803|GO:0045740|GO:0048008|GO:0048146|GO:0050730|GO:0051781|GO:0071230	protein-coding	platelet derived growth factor C	chr4	157682763	157892546
PDGFD	ENSG00000170962	80310	3.00069e-07	2.42829e-06	2.13991	1.09755	2.13991	up	IEGF|SCDGF-B|SCDGFB	GO:0000139|GO:0005161|GO:0005576|GO:0005788|GO:0007275|GO:0008083|GO:0048008|GO:0050730|GO:0051781|GO:0071230	protein-coding	platelet derived growth factor D	chr11	103777914	104035027
PDGFRA	ENSG00000134853	5156	0	0	1.52578	0.609545	1.52578	up	CD140A|PDGFR-2|PDGFR2|RHEPDGFRA	GO:0001553|GO:0001701|GO:0001775|GO:0004714|GO:0005018|GO:0005021|GO:0005161|GO:0005515|GO:0005524|GO:0005634|GO:0005737|GO:0005886|GO:0005887|GO:0007173|GO:0007204|GO:0008210|GO:0008284|GO:0008543|GO:0009897|GO:0010544|GO:0010863|GO:0014068|GO:0018108|GO:0019048|GO:0023019|GO:0030198|GO:0030324|GO:0030325|GO:0030335|GO:0030539|GO:0031226|GO:0033327|GO:0035790|GO:0038085|GO:0038091|GO:0038095|GO:…	protein-coding	platelet-derived growth factor receptor, alpha polypeptide	chr4	55095264	55164412
PDGFRL	ENSG00000104213	5157	4.53415e-07	3.58951e-06	1.72494	0.786547	1.72494	up	PDGRL|PRLTS	GO:0004992|GO:0005019|GO:0005575|GO:0005576|GO:0008150|GO:0035791	protein-coding	platelet-derived growth factor receptor-like	chr8	17433942	17500642
PDZRN4	ENSG00000165966	29951	1.15986e-29	2.45177e-28	1.63746	0.71146	1.63746	up	LNX4|SAMCAP3L	GO:0004842|GO:0008270	protein-coding	PDZ domain containing ring finger 4	chr12	41582250	41968392
PEBP4	ENSG00000134020	157310	0.00515068	0.0210813	2.15185	1.10558	2.15185	up	CORK-1|CORK1|GWTM1933|PEBP-4|PRO4408|hPEBP4	GO:0005515|GO:0005764	protein-coding	phosphatidylethanolamine-binding protein 4	chr8	22570765	22785421
PER1	ENSG00000179094	5187	0	0	1.63416	0.708547	1.63416	up	PER|RIGUI|hPER	GO:0000122|GO:0000978|GO:0000988|GO:0004871|GO:0005634|GO:0005737|GO:0006351|GO:0007623|GO:0009416|GO:0009649|GO:0032922|GO:0045892|GO:0070888	protein-coding	period circadian clock 1	chr17	8043788	8059678
PEX16	ENSG00000121680	9409	4.59852e-06	3.21388e-05	1.61103	0.687982	1.61103	up	PBD8A|PBD8B	GO:0005515|GO:0005777|GO:0005778|GO:0005779|GO:0005783|GO:0005789|GO:0006625|GO:0007031|GO:0008022|GO:0016557|GO:0016558|GO:0022615|GO:0032581|GO:0045046|GO:0070972	protein-coding	peroxisomal biogenesis factor 16	chr11	45931220	45939674
PEX3		8504	2.19803e-06	1.59576e-05	1.65019	0.722633	1.65019	up	PBD10A|TRG18	GO:0005515|GO:0005634|GO:0005730|GO:0005777|GO:0005778|GO:0005779|GO:0005783|GO:0005829|GO:0007031|GO:0008289|GO:0016557|GO:0032994|GO:0043231|GO:0043234|GO:0045046|GO:0046983|GO:0055085	protein-coding	peroxisomal biogenesis factor 3	chr6	143771918	143811751
PHF7	ENSG00000010318	51533	2.91566e-08	2.61369e-07	1.67503	0.744189	1.67503	up	HSPC045|HSPC226|NYD-SP6	GO:0005634|GO:0005730|GO:0005737|GO:0005794|GO:0005886|GO:0008270	protein-coding	PHD finger protein 7	chr3	52444527	52457657
PI16	ENSG00000164530	221476	6.28946e-40	1.5166e-38	2.26923	1.1822	2.26923	up	CRISP9|MSMBBP|PSPBP	GO:0005576|GO:0016021|GO:0030414	protein-coding	peptidase inhibitor 16	chr6	36916039	36932613
PID1	ENSG00000153823	55022	1.35295e-13	1.82857e-12	1.63106	0.705814	1.63106	up	NYGGF4|P-CLI1|PCLI1	GO:0001933|GO:0005634|GO:0005730|GO:0005737|GO:0005739|GO:0006112|GO:0010628|GO:0010635|GO:0044320|GO:0045444|GO:0045944|GO:0046627|GO:0051881|GO:0070346|GO:0070584|GO:0071345|GO:0071354|GO:0071356|GO:0071398|GO:0090005|GO:0090298|GO:2000045|GO:2000377|GO:2000379|GO:2001170|GO:2001171|GO:2001274	protein-coding	phosphotyrosine interaction domain containing 1	chr2	229888689	230136057
PIGB	ENSG00000069943	9488	0.00970228	0.036954	1.50476	0.589537	1.50476	up	GPI-MT-III|PIG-B	GO:0000030|GO:0005789|GO:0006501|GO:0006506|GO:0016021|GO:0016254|GO:0043687|GO:0044267|GO:0097502	protein-coding	phosphatidylinositol glycan anchor biosynthesis, class B	chr15	55611133	55647846
PIM1	ENSG00000137193	5292	1.35307e-18	2.32042e-17	1.67554	0.744628	1.67554	up	PIM	GO:0004674|GO:0005515|GO:0005524|GO:0005634|GO:0005737|GO:0005886|GO:0006468|GO:0006915|GO:0007049|GO:0007275|GO:0008134|GO:0008283|GO:0030145|GO:0031659|GO:0043024|GO:0043066|GO:0043433|GO:0046777	protein-coding	pim-1 oncogene	chr6	37137922	37143204
PLA2G4C	ENSG00000105499	8605	6.0859e-30	1.29187e-28	1.92918	0.947985	1.92918	up	CPLA2-gamma	GO:0005543|GO:0005789|GO:0005829|GO:0006644|GO:0006954|GO:0007567|GO:0016020|GO:0019369|GO:0035556|GO:0036149|GO:0036151|GO:0036152|GO:0044281|GO:0046474|GO:0046475|GO:0047499	protein-coding	phospholipase A2, group IVC (cytosolic, calcium-independent)	chr19	48551100	48614109
PLBD1		79887	3.32203e-12	4.07821e-11	1.72541	0.786942	1.72541	up		GO:0005576|GO:0005829|GO:0006644|GO:0016042|GO:0016787|GO:0036149|GO:0036151|GO:0036152|GO:0044281|GO:0046474	protein-coding	phospholipase B domain containing 1	chr12	14656597	14720791
PLCL1		5334	0	0	1.75439	0.81097	1.75439	up	PLCE|PLCL|PLDL1|PRIP	GO:0004435|GO:0004629|GO:0004871|GO:0005509|GO:0005543|GO:0005737|GO:0006629|GO:0007610|GO:0035556	protein-coding	phospholipase C-like 1	chr2	198669426	199014608
PLCL2	ENSG00000154822	23228	2.44694e-17	4.04867e-16	1.60497	0.68255	1.60497	up	PLCE2	GO:0004435|GO:0004871|GO:0005509|GO:0005543|GO:0005737|GO:0006629|GO:0035556	protein-coding	phospholipase C-like 2	chr3	16844159	17132098
PLD4	ENSG00000166428	122618	1.95e-08	1.7728e-07	1.75633	0.812567	1.75633	up	C14orf175	GO:0004435|GO:0004630|GO:0005789|GO:0006644|GO:0006655|GO:0016021|GO:0016042|GO:0043647|GO:0044281|GO:0046474|GO:0070290	protein-coding	phospholipase D family, member 4	chr14	105391187	105399573
PLEK2	ENSG00000100558	26499	0.00813023	0.0316155	1.56914	0.649978	1.56914	up		GO:0005543|GO:0005737|GO:0005856|GO:0030036|GO:0031258|GO:0035556	protein-coding	pleckstrin 2	chr14	67853700	67878828
PLG	ENSG00000122194	5340	0.000729059	0.00358396	1.69086	0.757755	1.69086	up		GO:0002576|GO:0004252|GO:0005515|GO:0005576|GO:0005615|GO:0005886|GO:0006915|GO:0007596|GO:0008285|GO:0009986|GO:0010812|GO:0019904|GO:0022617|GO:0030168|GO:0030198|GO:0031093|GO:0031232|GO:0034185|GO:0042246|GO:0042730|GO:0044267|GO:0045445|GO:0046716|GO:0048771|GO:0051603|GO:0051918|GO:0051919|GO:0060707|GO:0060716|GO:0071674|GO:2000048	protein-coding	plasminogen	chr6	161123225	161175085
PLP1	ENSG00000123560	5354	8.80599e-21	1.59399e-19	1.94878	0.962569	1.94878	up	GPM6C|HLD1|MMPL|PLP|PLP/DM20|PMD|SPG2	GO:0005198|GO:0007229|GO:0007268|GO:0008219|GO:0008366|GO:0010628|GO:0016021|GO:0019911|GO:0022010|GO:0042759|GO:0043209|GO:0048469	protein-coding	proteolipid protein 1	chrX	103031439	103047547
PMAIP1	ENSG00000141682	5366	5.76983e-21	1.05099e-19	1.701	0.766386	1.701	up	APR|NOXA	GO:0001836|GO:0005515|GO:0005634|GO:0005739|GO:0005741|GO:0005829|GO:0006915|GO:0006919|GO:0006926|GO:0006974|GO:0009411|GO:0010165|GO:0010498|GO:0010907|GO:0010917|GO:0032461|GO:0042149|GO:0043029|GO:0043065|GO:0043280|GO:0043331|GO:0043517|GO:0043525|GO:0046902|GO:0048147|GO:0071456|GO:0072332|GO:0072593|GO:0090200|GO:0097193|GO:1900740|GO:1902043|GO:2001244	protein-coding	phorbol-12-myristate-13-acetate-induced protein 1	chr18	57567192	57571538
PMP22	ENSG00000109099	5376	1.16455e-32	2.56633e-31	1.6593	0.730575	1.6593	up	CMT1A|CMT1E|DSS|GAS-3|HMSNIA|HNPP|Sp110	GO:0005515|GO:0005886|GO:0005923|GO:0007268|GO:0007422|GO:0008285|GO:0010977|GO:0016021|GO:0032288|GO:0043218	protein-coding	peripheral myelin protein 22	chr17	15133096	15168644
POMGNT2	ENSG00000144647	84892	2.20279e-12	2.74419e-11	1.90653	0.930952	1.90653	up	AGO61|C3orf39|GTDC2|MDDGA8	GO:0005783|GO:0005789|GO:0006493|GO:0008375|GO:0016021	protein-coding	protein O-linked mannose N-acetylglucosaminyltransferase 2 (beta 1,4-)	chr3	43120721	43147575
POMP	ENSG00000132963	51371	0.00145613	0.0067472	1.5906	0.669573	1.5906	up	C13orf12|PNAS-110|UMP1	GO:0000502|GO:0005515|GO:0005634|GO:0005730|GO:0005783|GO:0005829|GO:0031090|GO:0043248	protein-coding	proteasome maturation protein	chr13	29233141	29253093
POTEB2	ENSG00000230031	100287399	0	0	2.79877	1.48479	2.79877	up			protein-coding	POTE ankyrin domain family, member B2	chr15	21040701	21071977
POTED	ENSG00000166351	317754	9.92597e-09	9.29565e-08	1.62773	0.702864	1.62773	up	A26B3|ANKRD21|CT104.1|POTE|POTE-21|POTE21	GO:0005886	protein-coding	POTE ankyrin domain family, member D	chr21	14982498	15013906
POTEH		23784	2.56977e-36	5.97221e-35	1.81343	0.858718	1.81343	up	A26C3|ACTBL1|CT104.7|POTE22		protein-coding	POTE ankyrin domain family, member H	chr22	16256332	16287937
POTEI		653269	0	0	1.81007	0.856046	1.81007	up	POTE2beta		protein-coding	POTE ankyrin domain family, member I	chr2	131220389	131266808
POU5F1P3	ENSG00000235602	642559	0.00146919	0.00680348	1.53017	0.613689	1.53017	up	OTF3L|POU5F1L|POU5FLC12		pseudo	POU class 5 homeobox 1 pseudogene 3	chr12	8286365	8287448
PPARGC1A	ENSG00000109819	10891	6.58316e-07	5.11254e-06	1.54613	0.628662	1.54613	up	LEM6|PGC-1(alpha)|PGC-1v|PGC1|PGC1A|PPARGC1	GO:0000166|GO:0001104|GO:0001659|GO:0001666|GO:0001678|GO:0003677|GO:0003713|GO:0003723|GO:0005515|GO:0005634|GO:0005654|GO:0005665|GO:0005829|GO:0006094|GO:0006367|GO:0006397|GO:0006461|GO:0007005|GO:0007586|GO:0008134|GO:0008380|GO:0010822|GO:0010941|GO:0014850|GO:0016605|GO:0016922|GO:0019395|GO:0022904|GO:0030374|GO:0030521|GO:0031490|GO:0034599|GO:0035066|GO:0042594|GO:0043524|GO:0045333|GO:…	protein-coding	peroxisome proliferator-activated receptor gamma, coactivator 1 alpha	chr4	23793644	24474394
PPIC	ENSG00000168938	5480	8.30719e-14	1.14105e-12	1.72904	0.789975	1.72904	up	CYPC	GO:0003755|GO:0005737|GO:0006457|GO:0007165|GO:0016018|GO:0051082	protein-coding	peptidylprolyl isomerase C (cyclophilin C)	chr5	122359078	122372425
PPIL1	ENSG00000137168	51645	0.000480838	0.00244857	1.50209	0.586967	1.50209	up	CYPL1|PPIase|hCyPX	GO:0000398|GO:0003755|GO:0005515|GO:0006457|GO:0071013	protein-coding	peptidylprolyl isomerase (cyclophilin)-like 1	chr6	36822606	36842800
PPP1R14A	ENSG00000167641	94274	1.57689e-17	2.62304e-16	1.54717	0.629629	1.54717	up	CPI-17|CPI17|PPP1INL	GO:0004864|GO:0005737|GO:0042325	protein-coding	protein phosphatase 1, regulatory (inhibitor) subunit 14A	chr19	38741877	38747231
PPP1R16B	ENSG00000101445	26051	1.28885e-39	3.09677e-38	1.57333	0.653823	1.57333	up	ANKRD4|TIMAP	GO:0005515|GO:0005634|GO:0005886|GO:0007165|GO:0019903|GO:0051489	protein-coding	protein phosphatase 1, regulatory subunit 16B	chr20	37434348	37551667
PPP1R1A	ENSG00000135447	5502	2.97781e-07	2.41171e-06	1.68882	0.756017	1.68882	up	I1|IPP1	GO:0004865|GO:0005515|GO:0005977|GO:0007165	protein-coding	protein phosphatase 1, regulatory (inhibitor) subunit 1A	chr12	54973024	54982443
PPP1R3C	ENSG00000119938	5507	1.00226e-20	1.81178e-19	1.8193	0.86338	1.8193	up	PPP1R5	GO:0004722|GO:0005515|GO:0005978|GO:0019903	protein-coding	protein phosphatase 1, regulatory subunit 3C	chr10	93388197	93392858
PPP4R1L	ENSG00000124224	55370	4.33483e-06	3.03799e-05	1.63307	0.707585	1.63307	up	C20orf192|PRO1085	GO:0003674|GO:0005575|GO:0008150	pseudo	protein phosphatase 4, regulatory subunit 1-like	chr20	56806188	56884495
PQLC3	ENSG00000162976	130814	4.06834e-10	4.28091e-09	1.5629	0.644223	1.5629	up	C2orf22	GO:0016021	protein-coding	PQ loop repeat containing 3	chr2	11295540	11318998
PRAM1	ENSG00000133246	84106	3.51559e-07	2.82071e-06	2.08814	1.06222	2.08814	up	PML-RAR|PRAM-1	GO:0005515|GO:0007229|GO:0008289|GO:0043313	protein-coding	PML-RARA regulated adaptor molecule 1	chr19	8554940	8567538
PRB1	ENSG00000251655	5542	0.00265729	0.0116118	1.54315	0.625876	1.54315	up	PM|PMF|PMS|PRB1L|PRB1M	GO:0003674|GO:0005576|GO:0008150	protein-coding	proline-rich protein BstNI subfamily 1	chr12	11504757	11508524
PRC1-AS1	ENSG00000258725	100507118	0.000645512	0.00321033	1.64309	0.71641	1.64309	up			ncRNA	PRC1 antisense RNA 1	chr15	91509599	91531854
PRDM1	ENSG00000057657	639	0	0	1.7339	0.794017	1.7339	up	BLIMP1|PRDI-BF1	GO:0000122|GO:0001892|GO:0001893|GO:0003700|GO:0005515|GO:0005634|GO:0005737|GO:0006351|GO:0007281|GO:0008168|GO:0010628|GO:0030889|GO:0031665|GO:0042462|GO:0042826|GO:0043565|GO:0045165|GO:0045579|GO:0046872	protein-coding	PR domain containing 1, with ZNF domain	chr6	106534195	106557814
PRIMA1	ENSG00000175785	145270	4.5808e-38	1.07822e-36	2.04609	1.03287	2.04609	up	PRIMA	GO:0016021|GO:0019899|GO:0030054|GO:0031226|GO:0042135|GO:0043495|GO:0045202|GO:0051649	protein-coding	proline rich membrane anchor 1	chr14	94184644	94254766
PRKAR2B	ENSG00000005249	5577	3.05656e-37	7.16113e-36	1.83111	0.872722	1.83111	up	PRKAR2|RII-BETA	GO:0000086|GO:0000278|GO:0004862|GO:0005737|GO:0005743|GO:0005813|GO:0005829|GO:0005886|GO:0005952|GO:0006112|GO:0006631|GO:0006833|GO:0007165|GO:0007173|GO:0007202|GO:0007596|GO:0007612|GO:0008543|GO:0008603|GO:0019904|GO:0030552|GO:0031625|GO:0034199|GO:0034236|GO:0035556|GO:0044281|GO:0045087|GO:0045121|GO:0048011|GO:0048471|GO:0050796|GO:0055085|GO:0071377|GO:0097332|GO:0097338|GO:2000480	protein-coding	protein kinase, cAMP-dependent, regulatory, type II, beta	chr7	106685178	106802256
PRKCDBP	ENSG00000170955	112464	9.87657e-15	1.44549e-13	1.5343	0.617582	1.5343	up	CAVIN3|HSRBC|SRBC|cavin-3	GO:0005080|GO:0005515	protein-coding	protein kinase C, delta binding protein	chr11	6340176	6341740
PRKCQ-AS1		439949	1.71771e-07	1.42953e-06	1.87439	0.906423	1.87439	up			ncRNA	PRKCQ antisense RNA 1	chr10	6622387	6627323
PRKG1	ENSG00000185532	5592	0	0	1.94055	0.956465	1.94055	up	1|BAT8|PKG|PRKG1B|PRKGR1B|cGK|cGK 1|cGK1|cGKI|cGKI-BETA|cGKI-alpha	GO:0001764|GO:0004692|GO:0005246|GO:0005515|GO:0005524|GO:0005737|GO:0005794|GO:0005829|GO:0005886|GO:0006468|GO:0007165|GO:0007596|GO:0016358|GO:0030036|GO:0030553|GO:0030900|GO:0043087|GO:0090331	protein-coding	protein kinase, cGMP-dependent, type I	chr10	52750911	54058110
PROM1	ENSG00000007062	8842	8.16812e-09	7.70295e-08	1.59035	0.669346	1.59035	up	AC133|CD133|CORD12|MCDR2|PROML1|RP41|STGD4	GO:0001750|GO:0005515|GO:0005615|GO:0005886|GO:0005887|GO:0005903|GO:0009986|GO:0010842|GO:0016324|GO:0031528|GO:0032420|GO:0042622|GO:0042805|GO:0045296|GO:0045494|GO:0060042|GO:0060219|GO:0072112|GO:0072139|GO:2000768	protein-coding	prominin 1	chr4	15969849	16085623
PRR15	ENSG00000176532	222171	4.34736e-10	4.56501e-09	1.8788	0.909812	1.8788	up		GO:0007275	protein-coding	proline rich 15	chr7	29603427	29606911
PSMB6	ENSG00000142507	5694	5.07141e-06	3.51944e-05	1.70855	0.772774	1.70855	up	DELTA|LMPY|Y	GO:0000082|GO:0000209|GO:0000278|GO:0002474|GO:0002479|GO:0004175|GO:0004298|GO:0005654|GO:0005829|GO:0005839|GO:0006511|GO:0006521|GO:0006915|GO:0006977|GO:0010467|GO:0016032|GO:0016070|GO:0016071|GO:0019048|GO:0031145|GO:0034641|GO:0042590|GO:0042981|GO:0043066|GO:0044281|GO:0051436|GO:0051437|GO:0051439	protein-coding	proteasome (prosome, macropain) subunit, beta type, 6	chr17	4699439	4701798
PSMB8	ENSG00000204264	5696	4.70314e-06	3.28076e-05	1.56967	0.650461	1.56967	up	ALDD|D6S216|D6S216E|JMP|LMP7|NKJO|PSMB5i|RING10	GO:0000082|GO:0000209|GO:0000278|GO:0000502|GO:0002474|GO:0002479|GO:0004298|GO:0005515|GO:0005654|GO:0005829|GO:0005839|GO:0006521|GO:0006915|GO:0006977|GO:0010467|GO:0016032|GO:0016070|GO:0016071|GO:0019048|GO:0019221|GO:0031145|GO:0034641|GO:0042590|GO:0042981|GO:0043066|GO:0044281|GO:0045444|GO:0051436|GO:0051437|GO:0051439|GO:0060337|GO:1990111	protein-coding	proteasome (prosome, macropain) subunit, beta type, 8	chr6	32808494	32812712
PSMG1	ENSG00000183527	8624	1.76448e-06	1.2959e-05	1.64872	0.721343	1.64872	up	C21LRP|DSCR2|LRPC21|PAC-1|PAC1	GO:0005515|GO:0005737|GO:0005783|GO:0043248	protein-coding	proteasome (prosome, macropain) assembly chaperone 1	chr21	40547372	40555440
PSPHP1		8781	3.6956e-21	6.76518e-20	2.7396	1.45396	2.7396	up	CO9|PSPHL	GO:0004647|GO:0008283	pseudo	phosphoserine phosphatase pseudogene 1	chr7	55840872	55841376
PSRC1	ENSG00000134222	84722	2.86297e-07	2.32243e-06	1.8211	0.864807	1.8211	up	DDA3|FP3214	GO:0000922|GO:0001578|GO:0005515|GO:0005737|GO:0005819|GO:0005829|GO:0005876|GO:0007049|GO:0007080|GO:0008017|GO:0015630|GO:0030308|GO:0030496|GO:0031116|GO:0045893|GO:0051301|GO:0060236	protein-coding	proline/serine-rich coiled-coil 1	chr1	109822176	109825808
PTGDR	ENSG00000168229	5729	6.3413e-21	1.15249e-19	2.39194	1.25818	2.39194	up	AS1|ASRT1|DP|DP1|PTGDR1	GO:0001785|GO:0004956|GO:0005515|GO:0005886|GO:0006954|GO:0007186|GO:0016021|GO:0030238|GO:0030431|GO:0046085|GO:0071799	protein-coding	prostaglandin D2 receptor (DP)	chr14	52734431	52743442
PTGER2	ENSG00000125384	5732	1.05318e-17	1.76643e-16	1.54263	0.625392	1.54263	up	EP2	GO:0004957|GO:0005886|GO:0005887|GO:0007186|GO:0007189|GO:0032496|GO:0042127|GO:0071380	protein-coding	prostaglandin E receptor 2 (subtype EP2), 53kDa	chr14	52781016	52795322
PTN	ENSG00000105894	5764	0	0	1.5631	0.644412	1.5631	up	HARP|HBGF8|HBNF|NEGF1	GO:0004864|GO:0005615|GO:0005783|GO:0007185|GO:0007399|GO:0007612|GO:0008083|GO:0008201|GO:0008284|GO:0030282|GO:0051781	protein-coding	pleiotrophin	chr7	136912092	137028546
PTPLB		201562	6.2839e-10	6.52228e-09	1.71833	0.781003	1.71833	up	HACD2	GO:0005515|GO:0005789|GO:0006633|GO:0016021|GO:0016829	protein-coding	protein tyrosine phosphatase-like (proline instead of catalytic arginine), member b	chr3	123213363	123303924
PTPN22	ENSG00000134242	26191	1.82101e-27	3.71159e-26	1.80198	0.849586	1.80198	up	LYP|LYP1|LYP2|PEP|PTPN8	GO:0004725|GO:0005515|GO:0005634|GO:0005737|GO:0006470|GO:0009898|GO:0017124|GO:0019900|GO:0030217|GO:0032817|GO:0035335|GO:0035644|GO:0045088|GO:0048471|GO:0050852|GO:0050855|GO:0050860|GO:0050868	protein-coding	protein tyrosine phosphatase, non-receptor type 22 (lymphoid)	chr1	114356433	114414375
PTPRCAP		5790	1.33551e-05	8.76144e-05	1.58836	0.667535	1.58836	up	CD45-AP|LPAP	GO:0005886|GO:0006952|GO:0016021	protein-coding	protein tyrosine phosphatase, receptor type, C-associated protein	chr11	67202981	67205153
PURG	ENSG00000172733	29942	0.000192111	0.00104981	1.66601	0.736393	1.66601	up	PURG-A|PURG-B	GO:0003677|GO:0005634	protein-coding	purine-rich element binding protein G	chr8	30853321	30891231
PXK	ENSG00000168297	54899	1.8727e-07	1.55072e-06	1.56915	0.649988	1.56915	up	MONaKA	GO:0000166|GO:0003779|GO:0004672|GO:0005524|GO:0005634|GO:0005737|GO:0005813|GO:0005886|GO:0006468|GO:0006954|GO:0007154|GO:0008022|GO:0032780|GO:0035091|GO:0043271|GO:0050804	protein-coding	PX domain containing serine/threonine kinase	chr3	58318617	58410878
PZP	ENSG00000126838	5858	7.08221e-21	1.28369e-19	1.56167	0.643086	1.56167	up	CPAMD6	GO:0004866|GO:0004867|GO:0005576|GO:0005615|GO:0007565|GO:0010951|GO:0070062	protein-coding	pregnancy-zone protein	chr12	9301436	9360966
RAB19	ENSG00000146955	401409	6.08681e-05	0.00036149	1.57232	0.652898	1.57232	up	RAB19B	GO:0005525|GO:0005886|GO:0007264|GO:0015031	protein-coding	RAB19, member RAS oncogene family	chr7	140103843	140126050
RAB31	ENSG00000168461	11031	0	0	1.60647	0.683896	1.60647	up	Rab22B	GO:0003924|GO:0005525|GO:0005769|GO:0005794|GO:0006184|GO:0007264|GO:0019003|GO:0030670|GO:0031623|GO:0032588|GO:0032869|GO:0043001|GO:0045055|GO:0045335|GO:0090382	protein-coding	RAB31, member RAS oncogene family	chr18	9708228	9862553
RAB3IL1	ENSG00000167994	5866	9.28035e-09	8.71121e-08	1.56217	0.643548	1.56217	up	GRAB	GO:0005515|GO:0015031|GO:0017112	protein-coding	RAB3A interacting protein (rabin3)-like 1	chr11	61664768	61687741
RAC2	ENSG00000128340	5880	7.03791e-34	1.57498e-32	2.08559	1.06046	2.08559	up	EN-7|Gx|HSPC022|p21-Rac2	GO:0003924|GO:0005525|GO:0005635|GO:0005829|GO:0005886|GO:0007165|GO:0007264|GO:0007411|GO:0007596|GO:0008284|GO:0010310|GO:0030031|GO:0030036|GO:0030168|GO:0045453|GO:0051056|GO:0060263	protein-coding	ras-related C3 botulinum toxin substrate 2 (rho family, small GTP binding protein Rac2)	chr22	37621310	37640305
RAC3	ENSG00000169750	5881	0.00170054	0.00776409	1.6186	0.694747	1.6186	up		GO:0003924|GO:0005515|GO:0005525|GO:0005829|GO:0005886|GO:0006184|GO:0007264|GO:0012505|GO:0030027|GO:0030031|GO:0030036|GO:0030426|GO:0031175|GO:0031941|GO:0035556|GO:0043005|GO:0043025|GO:0050885|GO:0051056	protein-coding	ras-related C3 botulinum toxin substrate 3 (rho family, small GTP binding protein Rac3)	chr17	79989532	79992080
RAMP2	ENSG00000131477	10266	1.78624e-09	1.78792e-08	2.14525	1.10115	2.14525	up		GO:0001525|GO:0001570|GO:0001666|GO:0002040|GO:0005515|GO:0005737|GO:0005764|GO:0005886|GO:0005887|GO:0005905|GO:0006171|GO:0006816|GO:0006886|GO:0007186|GO:0007507|GO:0007565|GO:0008217|GO:0008277|GO:0008565|GO:0009986|GO:0010628|GO:0015026|GO:0015031|GO:0030819|GO:0031623|GO:0032355|GO:0032570|GO:0032870|GO:0034333|GO:0035924|GO:0043116|GO:0043235|GO:0045766|GO:0070830|GO:0070831|GO:0072659|GO:…	protein-coding	receptor (G protein-coupled) activity modifying protein 2	chr17	40913212	40915060
RARRES2	ENSG00000106538	5919	1.16228e-24	2.26072e-23	1.58874	0.667884	1.58874	up	HP10433|TIG2	GO:0001523|GO:0001701|GO:0005102|GO:0005515|GO:0005576|GO:0010759|GO:0031012|GO:0048566|GO:0050873	protein-coding	retinoic acid receptor responder (tazarotene induced) 2	chr7	150035407	150038763
RARRES3	ENSG00000133321	5920	0.000361545	0.00188744	1.7837	0.834872	1.7837	up	HRASLS4|HRSL4|PLA1/2-3|RIG1|TIG3	GO:0004623|GO:0006644|GO:0008285|GO:0016021|GO:0016042	protein-coding	retinoic acid receptor responder (tazarotene induced) 3	chr11	63304273	63313930
RASAL2	ENSG00000075391	9462	0	0	1.56616	0.647233	1.56616	up	NGAP	GO:0005099|GO:0005543|GO:0005737|GO:0007165|GO:0031235|GO:0032320|GO:0046580	protein-coding	RAS protein activator like 2	chr1	178062864	178448648
RASAL3	ENSG00000105122	64926	1.66591e-21	3.07326e-20	1.63897	0.712789	1.63897	up		GO:0005099|GO:0005543|GO:0005737|GO:0007165|GO:0031235|GO:0032320|GO:0046580	protein-coding	RAS protein activator like 3	chr19	15562436	15575382
RASIP1	ENSG00000105538	54922	1.18668e-06	8.89965e-06	1.58846	0.667625	1.58846	up	RAIN	GO:0001525|GO:0001570|GO:0005795|GO:0007165|GO:0010507|GO:0032319|GO:0048471|GO:0048754	protein-coding	Ras interacting protein 1	chr19	49223842	49243970
RASL12	ENSG00000103710	51285	0	0	1.53639	0.619546	1.53639	up	RIS	GO:0003924|GO:0005525|GO:0007264|GO:0016020	protein-coding	RAS-like, family 12	chr15	65345675	65369028
RASSF2	ENSG00000101265	9770	0	0	1.59521	0.673749	1.59521	up	CENP-34|RASFADIN	GO:0005515|GO:0005634|GO:0005737|GO:0007049|GO:0007165	protein-coding	Ras association (RalGDS/AF-6) domain family member 2	chr20	4760669	4804291
RBM38	ENSG00000132819	55544	3.73457e-16	5.9644e-15	1.50481	0.589577	1.50481	up	HSRNASEB|RNPC1|SEB4B|SEB4D|dJ800J21.2	GO:0000166|GO:0003729|GO:0003730|GO:0005634|GO:0005829|GO:0006397|GO:0006977|GO:0006978|GO:0007049|GO:0007050|GO:0008285|GO:0008380|GO:0010830|GO:0030154|GO:0043484|GO:0070935	protein-coding	RNA binding motif protein 38	chr20	55966454	55984386
RBMS3	ENSG00000144642	27303	0	0	1.50789	0.592534	1.50789	up		GO:0000166|GO:0003723|GO:0005737|GO:0043231	protein-coding	RNA binding motif, single stranded interacting protein 3	chr3	29322803	30051886
RCAN2	ENSG00000172348	10231	0	0	1.73123	0.791798	1.73123	up	CSP2|DSCR1L1|MCIP2|RCN2|ZAKI-4|ZAKI4	GO:0000166|GO:0005575|GO:0007417|GO:0019722|GO:0030346	protein-coding	regulator of calcineurin 2	chr6	46188467	46459804
RCAN3	ENSG00000117602	11123	2.44395e-18	4.16296e-17	1.67044	0.740225	1.67044	up	DSCR1L2|MCIP3|RCN3|hRCN3	GO:0003723|GO:0009653|GO:0019722|GO:0031013	protein-coding	RCAN family member 3	chr1	24828841	24863510
RDH16		8608	0.00487241	0.0200397	1.64433	0.717504	1.64433	up	RODH-4|SDR9C8	GO:0004745|GO:0005789|GO:0006629|GO:0009055|GO:0016021|GO:0043231	protein-coding	retinol dehydrogenase 16 (all-trans)	chr12	57345216	57351418
RGL1	ENSG00000143344	23179	0	0	1.62502	0.700461	1.62502	up	RGL	GO:0005575|GO:0005829|GO:0007264|GO:0008321|GO:0044255|GO:0044281|GO:0051056	protein-coding	ral guanine nucleotide dissociation stimulator-like 1	chr1	183605208	183897666
RGS1	ENSG00000090104	5996	0	0	2.0751	1.05318	2.0751	up	1R20|BL34|IER1|IR20	GO:0005096|GO:0005516|GO:0005737|GO:0005886|GO:0006955|GO:0007165|GO:0007193|GO:0038032|GO:0043547	protein-coding	regulator of G-protein signaling 1	chr1	192544857	192549159
RGS16	ENSG00000143333	6004	9.6872e-27	1.95572e-25	1.80594	0.85275	1.80594	up	A28-RGS14|A28-RGS14P|RGS-R	GO:0005096|GO:0005515|GO:0005516|GO:0005737|GO:0005886|GO:0007601|GO:0008277|GO:0038032|GO:0043547	protein-coding	regulator of G-protein signaling 16	chr1	182567758	182573548
RGS19	ENSG00000171700	10287	0.00103134	0.00492914	1.68654	0.754064	1.68654	up	GAIP|RGSGAIP	GO:0001965|GO:0005096|GO:0005515|GO:0005737|GO:0005794|GO:0005834|GO:0005886|GO:0005903|GO:0006914|GO:0007186|GO:0007264|GO:0016020|GO:0030136|GO:0038032|GO:0043547	protein-coding	regulator of G-protein signaling 19	chr20	62704535	62711324
RHOB	ENSG00000143878	388	0	0	1.65701	0.728586	1.65701	up	ARH6|ARHB|MST081|MSTP081|RHOH6	GO:0000910|GO:0001525|GO:0003924|GO:0005515|GO:0005525|GO:0005634|GO:0005829|GO:0005886|GO:0006184|GO:0006915|GO:0006927|GO:0007155|GO:0007264|GO:0007266|GO:0007411|GO:0007596|GO:0008333|GO:0010008|GO:0015031|GO:0019003|GO:0030168|GO:0031902|GO:0032154|GO:0043065|GO:0045766|GO:0045786|GO:0051056|GO:0070301|GO:0071479	protein-coding	ras homolog family member B	chr2	20646835	20649201
RIMBP2	ENSG00000060709	23504	1.18119e-14	1.72064e-13	1.6785	0.747172	1.6785	up	RBP2|RIM-BP2	GO:0005886|GO:0010923|GO:0030054|GO:0045202	protein-coding	RIMS binding protein 2	chr12	130880681	131200826
RIN3	ENSG00000100599	79890	0	0	1.61437	0.69097	1.61437	up		GO:0005096|GO:0005515|GO:0005769|GO:0006897|GO:0007165|GO:0016023|GO:0017112|GO:0017137|GO:0031410	protein-coding	Ras and Rab interactor 3	chr14	92980125	93155334
RLN1	ENSG00000107018	6013	7.89809e-08	6.79828e-07	3.54543	1.82596	3.54543	up	H1|H1RLX|RLXH1|bA12D24.3.1|bA12D24.3.2	GO:0005179|GO:0005576|GO:0007165|GO:0007565	protein-coding	relaxin 1	chr9	5334932	5339873
RMI2	ENSG00000175643	116028	0.0101237	0.0383891	1.70081	0.766223	1.70081	up	BLAP18|C16orf75	GO:0003677|GO:0005634|GO:0005737|GO:0006260	protein-coding	RecQ mediated genome instability 2	chr16	11343506	11445617
RNASE1	ENSG00000129538	6035	2.30875e-10	2.47118e-09	1.68156	0.749797	1.68156	up	RIB1|RNS1	GO:0003676|GO:0004522|GO:0005515|GO:0005576	protein-coding	ribonuclease, RNase A family, 1 (pancreatic)	chr14	21269515	21271036
RNASE4	ENSG00000258818	6038	5.339e-42	1.30926e-40	2.02667	1.01911	2.02667	up	RNS4	GO:0003676|GO:0004522|GO:0005576|GO:0006379	protein-coding	ribonuclease, RNase A family, 4	chr14	21152336	21168758
RNF112	ENSG00000128482	7732	0	0	1.52841	0.612032	1.52841	up	BFP|ZNF179	GO:0003924|GO:0005525|GO:0005634|GO:0005737|GO:0008270|GO:0016021	protein-coding	ring finger protein 112	chr17	19314491	19320589
RNF122	ENSG00000133874	79845	3.83503e-14	5.39599e-13	1.61963	0.69566	1.61963	up		GO:0005783|GO:0005794|GO:0008270|GO:0016021	protein-coding	ring finger protein 122	chr8	33405273	33424643
RNF152		220441	0.000109028	0.000621933	1.69216	0.758868	1.69216	up		GO:0004842|GO:0005764|GO:0005765|GO:0006915|GO:0008270|GO:0016021|GO:0070936	protein-coding	ring finger protein 152	chr18	59482304	59560304
RNF166	ENSG00000158717	115992	9.83331e-23	1.84863e-21	1.50677	0.59146	1.50677	up		GO:0008270	protein-coding	ring finger protein 166	chr16	88762903	88772829
RNF181		51255	0.000236386	0.001273	1.70543	0.770132	1.70543	up		GO:0008270|GO:0016567|GO:0016874	protein-coding	ring finger protein 181	chr2	85822837	85824831
RNF25	ENSG00000163481	64320	0.00131192	0.00614584	1.63169	0.70637	1.63169	up	AO7	GO:0004842|GO:0005634|GO:0005829|GO:0008270|GO:0016567|GO:0051059|GO:0051092	protein-coding	ring finger protein 25	chr2	219528587	219536781
RPS26	ENSG00000197728	6231	0	0	1.59074	0.669699	1.59074	up	DBA10|S26	GO:0000184|GO:0003729|GO:0003735|GO:0005515|GO:0005829|GO:0006412|GO:0006413|GO:0006414|GO:0006415|GO:0006614|GO:0010467|GO:0015935|GO:0016032|GO:0016070|GO:0016071|GO:0019058|GO:0019083|GO:0022627|GO:0033119|GO:0044267	protein-coding	ribosomal protein S26	chr12	56435686	56438007
RSPO2	ENSG00000147655	340419	1.25104e-40	3.0384e-39	2.68248	1.42357	2.68248	up	CRISTIN2	GO:0001649|GO:0005102|GO:0005576|GO:0008201|GO:0009986|GO:0016055|GO:0030282|GO:0035115|GO:0035116|GO:0060437|GO:0060441|GO:0060535|GO:0090263	protein-coding	R-spondin 2	chr8	108911544	109095913
RTP4		64108	0.000881637	0.00426812	1.72823	0.789297	1.72823	up	IFRG28	GO:0001580|GO:0005515|GO:0005737|GO:0006612|GO:0016021	protein-coding	receptor (chemosensory) transporter protein 4	chr3	187086168	187089369
RWDD1	ENSG00000111832	51389	0.00525355	0.021448	1.50735	0.592012	1.50735	up	PTD013	GO:0005515	protein-coding	RWD domain containing 1	chr6	116892583	116914436
S100A10	ENSG00000197747	6281	1.37929e-30	2.96837e-29	1.50826	0.592885	1.50826	up	42C|ANX2L|ANX2LG|CAL1L|CLP11|Ca[1]|GP11|P11|p10	GO:0005509|GO:0019897|GO:0051099|GO:0071229	protein-coding	S100 calcium binding protein A10	chr1	151955386	151966714
S100A4	ENSG00000196154	6275	8.09487e-37	1.89105e-35	2.3696	1.24465	2.3696	up	18A2|42A|CAPL|FSP1|MTS1|P9KA|PEL98	GO:0001837|GO:0005509|GO:0005515|GO:0005634|GO:0042802|GO:0043005|GO:0043123|GO:0048306|GO:0048471|GO:0050786	protein-coding	S100 calcium binding protein A4	chr1	153516095	153518282
S1PR1	ENSG00000170989	1901	1.9397e-32	4.26522e-31	2.2965	1.19944	2.2965	up	CD363|CHEDG1|D1S3362|ECGF1|EDG-1|EDG1|S1P1	GO:0001525|GO:0004930|GO:0005886|GO:0007155|GO:0007186|GO:0007193|GO:0007420|GO:0009897|GO:0016021|GO:0019226|GO:0030155|GO:0030182|GO:0030335|GO:0032320|GO:0038036|GO:0045446|GO:0045944|GO:0046625|GO:0048661|GO:0050927|GO:0051482|GO:0051497	protein-coding	sphingosine-1-phosphate receptor 1	chr1	101702305	101707076
SAMD9	ENSG00000205413	54809	4.63788e-35	1.06018e-33	1.73479	0.794764	1.73479	up	C7orf5|DRIF1|NFTC|OEF1|OEF2	GO:0005737|GO:0043231	protein-coding	sterile alpha motif domain containing 9	chr7	92728826	92747336
SAMHD1	ENSG00000101347	25939	0	0	1.66589	0.736295	1.66589	up	CHBL2|DCIP|HDDC1|MOP-5|SBBI88	GO:0003676|GO:0003723|GO:0005515|GO:0005622|GO:0005634|GO:0006955|GO:0008081|GO:0045087|GO:0045088|GO:0046872|GO:0051607	protein-coding	SAM domain and HD domain 1	chr20	35520227	35580246
SAMSN1	ENSG00000155307	64092	2.24995e-24	4.34912e-23	2.08112	1.05736	2.08112	up	HACS1|NASH1|SASH2|SH3D6B|SLy2	GO:0001726|GO:0001784|GO:0002820|GO:0005634|GO:0005737|GO:0050732|GO:0050869	protein-coding	SAM domain, SH3 domain and nuclear localization signals 1	chr21	15857549	15955723
SCARA3	ENSG00000168077	51435	1.2197e-38	2.89789e-37	1.59387	0.672533	1.59387	up	APC7|CSR|CSR1|MSLR1|MSRL1	GO:0000139|GO:0005044|GO:0005581|GO:0005789|GO:0006979|GO:0009650|GO:0016021	protein-coding	scavenger receptor class A, member 3	chr8	27491577	27534286
SCARNA18		677765	0.000723419	0.00355927	1.50008	0.585038	1.50008	up	U109		miscRNA	small Cajal body-specific RNA 18	chr5	82360023	82360156
SCARNA3		677679	0.00299593	0.0129447	1.58388	0.66346	1.58388	up	HBI-100		miscRNA	small Cajal body-specific RNA 3	chr1	175937533	175937676
SCN4B	ENSG00000177098	6330	1.0271e-21	1.90173e-20	1.84417	0.882968	1.84417	up	LQT10|Navbeta4	GO:0001518|GO:0005248|GO:0006814|GO:0010765|GO:0014704|GO:0017080|GO:0035725|GO:0044325|GO:0060048|GO:0060307|GO:0086002|GO:0086006|GO:0086012|GO:0086067|GO:0086091|GO:2000649	protein-coding	sodium channel, voltage-gated, type IV, beta subunit	chr11	118004092	118023630
SCN7A	ENSG00000136546	6332	0	0	1.51094	0.595445	1.51094	up	NaG|Nav2.1|Nav2.2|SCN6A	GO:0001518|GO:0005248|GO:0006814|GO:0006936	protein-coding	sodium channel, voltage-gated, type VII, alpha subunit	chr2	167260083	167350717
SDHB	ENSG00000117118	6390	0.00940522	0.0359411	1.52028	0.604341	1.52028	up	CWS2|IP|PGL4|SDH|SDH1|SDH2|SDHIP	GO:0005515|GO:0005739|GO:0005743|GO:0005749|GO:0006099|GO:0006105|GO:0008177|GO:0009055|GO:0009060|GO:0022904|GO:0044237|GO:0044281|GO:0046872|GO:0048039|GO:0051537|GO:0051538|GO:0051539	protein-coding	succinate dehydrogenase complex, subunit B, iron sulfur (Ip)	chr1	17345225	17380665
SDPR	ENSG00000168497	8436	5.71545e-18	9.66226e-17	1.68166	0.749884	1.68166	up	CAVIN2|PS-p68|SDR|cavin-2	GO:0001786|GO:0005515|GO:0005543|GO:0005737|GO:0005794|GO:0005829|GO:0005886|GO:0005901	protein-coding	serum deprivation response	chr2	192699032	192712006
SEC16B	ENSG00000120341	89866	1.91029e-25	3.78296e-24	1.56926	0.650081	1.56926	up	LZTR2|PGPR-p117|RGPR|SEC16S	GO:0000139|GO:0005789|GO:0007029|GO:0007031|GO:0010628|GO:0015031|GO:0016559|GO:0043231|GO:0048208|GO:0070863|GO:0070972	protein-coding	SEC16 homolog B (S. cerevisiae)	chr1	177897489	178007142
SECTM1	ENSG00000141574	6398	0	0	2.35837	1.23779	2.35837	up	K12	GO:0004871|GO:0005125|GO:0005615|GO:0005794|GO:0005886|GO:0006955|GO:0007165|GO:0007498|GO:0016021|GO:0043123	protein-coding	secreted and transmembrane 1	chr17	80278900	80291921
SELE	ENSG00000007908	6401	0	0	1.593	0.671747	1.593	up	CD62E|ELAM|ELAM1|ESEL|LECAM2	GO:0002092|GO:0002523|GO:0002687|GO:0004888|GO:0005515|GO:0005615|GO:0005886|GO:0005901|GO:0005905|GO:0006954|GO:0007157|GO:0007159|GO:0007202|GO:0007596|GO:0016021|GO:0019722|GO:0030029|GO:0030863|GO:0032496|GO:0033691|GO:0034612|GO:0043274|GO:0045121|GO:0048471|GO:0050727|GO:0050900|GO:0050901|GO:0070492|GO:0070555	protein-coding	selectin E	chr1	169691781	169703220
SELP	ENSG00000174175	6403	1.51143e-15	2.31074e-14	1.52569	0.609466	1.52569	up	CD62|CD62P|GMP140|GRMP|LECAM3|PADGEM|PSEL	GO:0001530|GO:0001948|GO:0002576|GO:0002687|GO:0005515|GO:0005615|GO:0005634|GO:0005730|GO:0005737|GO:0005886|GO:0005887|GO:0006954|GO:0007155|GO:0007157|GO:0007159|GO:0007596|GO:0008201|GO:0009897|GO:0010572|GO:0014068|GO:0030168|GO:0031088|GO:0031092|GO:0032496|GO:0033623|GO:0033691|GO:0042806|GO:0043208|GO:0048306|GO:0050829|GO:0050900|GO:0050901|GO:0070492	protein-coding	selectin P (granule membrane protein 140kDa, antigen CD62)	chr1	169558088	169599377
SEMA3A	ENSG00000075213	10371	2.562e-42	6.3085e-41	1.59164	0.670513	1.59164	up	COLL1|HH16|Hsema-I|Hsema-III|SEMA1|SEMAD|SEMAIII|SEMAL|SemD|coll-1	GO:0001764|GO:0002027|GO:0004872|GO:0005576|GO:0006915|GO:0007411|GO:0007413|GO:0010633|GO:0016020|GO:0021675|GO:0021772|GO:0030424|GO:0030425|GO:0045499|GO:0048485|GO:0048813|GO:0048841|GO:0048843|GO:0048846|GO:0048880|GO:0060385|GO:0060666|GO:0061549|GO:0071526|GO:0097490|GO:0097491|GO:1902285	protein-coding	sema domain, immunoglobulin domain (Ig), short basic domain, secreted, (semaphorin) 3A	chr7	83587659	83824217
SEMA3D	ENSG00000153993	223117	0	0	1.65935	0.730616	1.65935	up	Sema-Z2|coll-2	GO:0004872|GO:0005576|GO:0007399|GO:0016020|GO:0030154	protein-coding	sema domain, immunoglobulin domain (Ig), short basic domain, secreted, (semaphorin) 3D	chr7	84624872	84816171
SEMA6B	ENSG00000167680	10501	1.09898e-07	9.3186e-07	1.55025	0.632497	1.55025	up	SEM-SEMA-Y|SEMA-VIB|SEMAN|semaZ	GO:0004872|GO:0005886|GO:0007399|GO:0016021|GO:0030154|GO:0030215	protein-coding	sema domain, transmembrane domain (TM), and cytoplasmic domain, (semaphorin) 6B	chr19	4542600	4559771
SERPINE2	ENSG00000135919	5270	7.4517e-23	1.40612e-21	1.52436	0.608202	1.52436	up	GDN|GDNPF|PI-7|PI7|PN-1|PN1|PNI	GO:0004867|GO:0005102|GO:0005515|GO:0005539|GO:0005576|GO:0005615|GO:0005829|GO:0007596|GO:0008201|GO:0008285|GO:0010544|GO:0010757|GO:0010766|GO:0010951|GO:0010955|GO:0014067|GO:0021683|GO:0030195|GO:0030308|GO:0030334|GO:0031012|GO:0031091|GO:0031232|GO:0031594|GO:0032940|GO:0033363|GO:0042177|GO:0042628|GO:0045861|GO:0045879|GO:0048505|GO:0048711|GO:0050974|GO:0051966|GO:0060291|GO:0060384|GO:…	protein-coding	serpin peptidase inhibitor, clade E (nexin, plasminogen activator inhibitor type 1), member 2	chr2	224839765	224904036
SERPINF1	ENSG00000132386	5176	0	0	1.56788	0.648811	1.56788	up	EPC-1|OI12|OI6|PEDF	GO:0004867|GO:0005576|GO:0005615|GO:0007275|GO:0008283|GO:0010951|GO:0016525|GO:0030162|GO:0031012|GO:0042470|GO:0050769|GO:0060770	protein-coding	serpin peptidase inhibitor, clade F (alpha-2 antiplasmin, pigment epithelium derived factor), member 1	chr17	1665259	1680859
SERPING1	ENSG00000149131	710	0	0	1.6705	0.740284	1.6705	up	C1IN|C1INH|C1NH|HAE1|HAE2	GO:0001869|GO:0002576|GO:0004867|GO:0005515|GO:0005576|GO:0005615|GO:0006958|GO:0007596|GO:0007597|GO:0008015|GO:0010951|GO:0030168|GO:0031093|GO:0042730|GO:0045087	protein-coding	serpin peptidase inhibitor, clade G (C1 inhibitor), member 1	chr11	57365027	57382326
SFRP2	ENSG00000145423	6423	0	0	1.54512	0.62772	1.54512	up	FRP-2|SARP1|SDF-5	GO:0001569|GO:0001843|GO:0001944|GO:0001968|GO:0002063|GO:0003151|GO:0003214|GO:0005178|GO:0005615|GO:0005737|GO:0005886|GO:0007267|GO:0007420|GO:0008284|GO:0008285|GO:0008406|GO:0008584|GO:0009790|GO:0010577|GO:0010629|GO:0010667|GO:0010719|GO:0017147|GO:0030165|GO:0030178|GO:0030199|GO:0030307|GO:0030308|GO:0030336|GO:0030514|GO:0031012|GO:0031668|GO:0033138|GO:0033630|GO:0035413|GO:0036342|GO:…	protein-coding	secreted frizzled-related protein 2	chr4	154701742	154710228
SFTPA1	ENSG00000122852	653509	0.00109157	0.00518391	1.75551	0.811887	1.75551	up	COLEC4|PSAP|PSP-A|PSPA|SFTP1|SFTPA1B|SP-A|SP-A1|SPA|SPA1	GO:0005319|GO:0005576|GO:0005581|GO:0005615|GO:0006869|GO:0007585|GO:0030246	protein-coding	surfactant protein A1	chr10	81370695	81375199
SFTPA2	ENSG00000185303	729238	0	0	2.28669	1.19326	2.28669	up	COLEC5|PSAP|PSP-A|PSPA|SFTP1|SFTPA2B|SP-A|SPA2|SPAII	GO:0005576|GO:0005581|GO:0005615|GO:0007585|GO:0030246	protein-coding	surfactant protein A2	chr10	81315608	81320163
SGCA	ENSG00000108823	6442	6.88755e-12	8.27939e-11	1.777	0.829446	1.777	up	50-DAG|A2|ADL|DAG2|DMDA2|LGMD2D|SCARMD1|adhalin	GO:0005509|GO:0005737|GO:0005856|GO:0005911|GO:0006936|GO:0007517|GO:0016010|GO:0016012|GO:0016021|GO:0042383|GO:0045121	protein-coding	sarcoglycan, alpha (50kDa dystrophin-associated glycoprotein)	chr17	48243366	48253293
SGPP1	ENSG00000126821	81537	1.27583e-11	1.50458e-10	1.54664	0.629133	1.54664	up	SPPase1	GO:0005789|GO:0006665|GO:0006668|GO:0006670|GO:0006915|GO:0016021|GO:0030148|GO:0042392|GO:0044281	protein-coding	sphingosine-1-phosphate phosphatase 1	chr14	64150935	64194756
SIGLEC6	ENSG00000105492	946	1.06184e-08	9.91884e-08	1.79286	0.842264	1.79286	up	CD327|CD33L|CD33L1|CD33L2|CDW327|OBBP1	GO:0005576|GO:0005887|GO:0007155|GO:0007267|GO:0016020	protein-coding	sialic acid binding Ig-like lectin 6	chr19	52022784	52035110
SIX2	ENSG00000170577	10736	8.14281e-13	1.04666e-11	1.9422	0.957691	1.9422	up		GO:0001822|GO:0002062|GO:0003337|GO:0003700|GO:0005634|GO:0006606|GO:0007501|GO:0008283|GO:0009653|GO:0032403|GO:0042474|GO:0043565|GO:0045596|GO:0045944|GO:0048701	protein-coding	SIX homeobox 2	chr2	45232324	45236542
SKAP1	ENSG00000141293	8631	0.000102895	0.000589442	1.50002	0.584978	1.50002	up	SCAP1|SKAP55	GO:0003823|GO:0005070|GO:0005515|GO:0005543|GO:0005634|GO:0005737|GO:0005886|GO:0019901|GO:0032403|GO:0042169|GO:0045893|GO:0045944|GO:0050852	protein-coding	src kinase associated phosphoprotein 1	chr17	46210802	46507594
SLAMF8	ENSG00000158714	56833	6.99287e-07	5.41398e-06	1.69404	0.76047	1.69404	up	BLAME|CD353|SBBI42	GO:0004872|GO:0016021|GO:0033860|GO:0035690|GO:0042742|GO:0043549|GO:0090383	protein-coding	SLAM family member 8	chr1	159796479	159807282
SLC10A5		347051	4.62675e-14	6.46497e-13	1.6426	0.715982	1.6426	up	P5	GO:0008508|GO:0016021	protein-coding	solute carrier family 10, member 5	chr8	82605891	82607207
SLC15A3	ENSG00000110446	51296	6.31888e-10	6.55355e-09	1.62741	0.702578	1.62741	up	OCTP|PHT2|PTR3	GO:0005765|GO:0006811|GO:0015031|GO:0015293|GO:0015833|GO:0016021|GO:0055085	protein-coding	solute carrier family 15 (oligopeptide transporter), member 3	chr11	60704555	60719257
SLC16A14	ENSG00000163053	151473	0.00521218	0.0213114	1.53219	0.615593	1.53219	up	MCT14	GO:0005886|GO:0015293|GO:0016021	protein-coding	solute carrier family 16, member 14	chr2	230899690	230933715
SLC18B1	ENSG00000146409	116843	2.01133e-07	1.65954e-06	1.5686	0.649478	1.5686	up	C6orf192|dJ55C23.6	GO:0016021|GO:0055085	protein-coding	solute carrier family 18, subfamily B, member 1	chr6	133090507	133119747
SLC1A3	ENSG00000079215	6507	3.07386e-08	2.75002e-07	1.54429	0.626948	1.54429	up	EA6|EBAT1|GLAST|GLAST1	GO:0001504|GO:0005313|GO:0005314|GO:0005886|GO:0006537|GO:0006811|GO:0007268|GO:0007605|GO:0009416|GO:0009449|GO:0009611|GO:0009986|GO:0016020|GO:0016021|GO:0016595|GO:0017153|GO:0021545|GO:0031223|GO:0042493|GO:0042995|GO:0043025|GO:0043205|GO:0046677|GO:0048667|GO:0050806|GO:0050885|GO:0051938|GO:0055085|GO:0070779	protein-coding	solute carrier family 1 (glial high affinity glutamate transporter), member 3	chr5	36606457	36688436
SLC22A3	ENSG00000146477	6581	0	0	1.97904	0.9848	1.97904	up	EMT|EMTH|OCT3	GO:0005329|GO:0005515|GO:0005886|GO:0005887|GO:0006855|GO:0015101|GO:0015651|GO:0015695|GO:0015697|GO:0015872|GO:0016020|GO:0019534|GO:0032098|GO:0044281|GO:0051615|GO:0055085	protein-coding	solute carrier family 22 (organic cation transporter), member 3	chr6	160769405	160873611
SLC25A16		8034	4.38211e-30	9.32162e-29	1.64044	0.714079	1.64044	up	D10S105E|GDA|GDC|HGT.1|ML7|hML7	GO:0005743|GO:0006766|GO:0006767|GO:0006810|GO:0009108|GO:0015297|GO:0015939|GO:0016021|GO:0044281	protein-coding	solute carrier family 25 (mitochondrial carrier; Graves disease autoantigen), member 16	chr10	70242090	70287280
SLC25A21		89874	0.0103936	0.0393139	1.97263	0.980121	1.97263	up	ODC|ODC1	GO:0005743|GO:0006554|GO:0016021|GO:0034641|GO:0044281|GO:0055085	protein-coding	solute carrier family 25 (mitochondrial oxoadipate carrier), member 21	chr14	37147126	37641865
SLC25A48	ENSG00000145832	153328	5.34996e-06	3.70132e-05	1.78536	0.836218	1.78536	up		GO:0005743|GO:0016021|GO:0055085	protein-coding	solute carrier family 25, member 48	chr5	135170365	135224326
SLC26A10	ENSG00000135502	65012	5.98922e-21	1.08997e-19	1.57423	0.654649	1.57423	up		GO:0008272|GO:0015116|GO:0015297|GO:0016021	protein-coding	solute carrier family 26, member 10	chr12	58013693	58019934
SLC27A3	ENSG00000143554	11000	0.000166685	0.000921339	1.61695	0.693276	1.61695	up	ACSVL3|FATP3|VLCS-3	GO:0000166|GO:0004321|GO:0006631|GO:0016021|GO:0016874|GO:0031966	protein-coding	solute carrier family 27 (fatty acid transporter), member 3	chr1	153747768	153752633
SLC27A6	ENSG00000113396	28965	1.20733e-23	2.31055e-22	2.56845	1.3609	2.56845	up	ACSVL2|FACVL2|FATP6|VLCS-H1	GO:0000038|GO:0000166|GO:0001676|GO:0004467|GO:0005886|GO:0015909|GO:0016021|GO:0031957|GO:0042383|GO:0055085	protein-coding	solute carrier family 27 (fatty acid transporter), member 6	chr5	128301210	128369335
SLC29A1	ENSG00000112759	2030	2.21672e-18	3.77908e-17	1.51582	0.600097	1.51582	up	ENT1	GO:0005337|GO:0005886|GO:0005887|GO:0006139|GO:0007595|GO:0015858|GO:0015862|GO:0016020|GO:0016323|GO:0016324|GO:0030431|GO:0055085|GO:0060079|GO:0071333|GO:0071456	protein-coding	solute carrier family 29 (equilibrative nucleoside transporter), member 1	chr6	44187242	44201888
SLC2A14	ENSG00000173262	144195	3.18985e-07	2.57313e-06	1.54443	0.62707	1.54443	up	GLUT14|SLC2A3P3	GO:0005355|GO:0007275|GO:0007283|GO:0016021|GO:0030154	protein-coding	solute carrier family 2 (facilitated glucose transporter), member 14	chr12	7966397	8043744
SLC2A3	ENSG00000059804	6515	0	0	1.53368	0.616999	1.53368	up	GLUT3	GO:0005355|GO:0005886|GO:0005975|GO:0006766|GO:0006767|GO:0008645|GO:0015758|GO:0016021|GO:0019852|GO:0044281|GO:0055085	protein-coding	solute carrier family 2 (facilitated glucose transporter), member 3	chr12	8071824	8088892
SLC36A1	ENSG00000123643	206358	0	0	1.77962	0.831566	1.77962	up	Dct1|LYBAT1|PAT1|TRAMD3	GO:0005765|GO:0005783|GO:0005886|GO:0006811|GO:0006865|GO:0015078|GO:0015180|GO:0015187|GO:0015193|GO:0015293|GO:0016021|GO:0055085	protein-coding	solute carrier family 36 (proton/amino acid symporter), member 1	chr5	150816553	150871940
SLC38A11	ENSG00000169507	151258	2.56171e-11	2.9471e-10	1.5068	0.591491	1.5068	up	AVT2	GO:0006814|GO:0006865|GO:0016021	protein-coding	solute carrier family 38, member 11	chr2	165754709	165812035
SLC39A10	ENSG00000196950	57181	0	0	1.6385	0.712373	1.6385	up	LZT-Hs2	GO:0006829|GO:0016021|GO:0046873|GO:0055085	protein-coding	solute carrier family 39 (zinc transporter), member 10	chr2	196521532	196602426
SLC5A8		160728	3.37335e-07	2.7125e-06	1.67337	0.742754	1.67337	up	AIT|SMCT|SMCT1	GO:0005886|GO:0006811|GO:0006814|GO:0006915|GO:0015293|GO:0016021|GO:0016324|GO:0055085	protein-coding	solute carrier family 5 (sodium/monocarboxylate cotransporter), member 8	chr12	101549994	101604016
SLC6A6	ENSG00000131389	6533	0	0	1.59368	0.672365	1.59368	up	TAUT	GO:0005328|GO:0005369|GO:0005886|GO:0005887|GO:0006520|GO:0006810|GO:0006811|GO:0006865|GO:0015734|GO:0016021|GO:0030977|GO:0055085	protein-coding	solute carrier family 6 (neurotransmitter transporter), member 6	chr3	14444076	14530857
SLC8A1	ENSG00000183023	6546	0	0	1.5037	0.58852	1.5037	up	NCX1	GO:0001666|GO:0001892|GO:0002026|GO:0002027|GO:0002028|GO:0003007|GO:0005432|GO:0005516|GO:0005739|GO:0005874|GO:0005886|GO:0005887|GO:0006811|GO:0006936|GO:0007584|GO:0007596|GO:0008092|GO:0009749|GO:0009791|GO:0010763|GO:0010881|GO:0014704|GO:0014829|GO:0016323|GO:0021537|GO:0030018|GO:0030315|GO:0030506|GO:0033198|GO:0034614|GO:0035050|GO:0042383|GO:0042493|GO:0042542|GO:0043197|GO:0044325|GO:…	protein-coding	solute carrier family 8 (sodium/calcium exchanger), member 1	chr2	40339286	40739575
SLCO2B1	ENSG00000137491	11309	0	0	1.80849	0.854788	1.80849	up	OATP-B|OATP2B1|OATPB|SLC21A9	GO:0005886|GO:0008514|GO:0015347|GO:0016021|GO:0016324|GO:0043252|GO:0055085	protein-coding	solute carrier organic anion transporter family, member 2B1	chr11	74811540	74917445
SLCO3A1	ENSG00000176463	28232	2.26388e-06	1.63945e-05	1.53007	0.613594	1.53007	up	OATP-D|OATP3A1|OATPD|SLC21A11	GO:0005215|GO:0005886|GO:0016021|GO:0043252|GO:0055085	protein-coding	solute carrier organic anion transporter family, member 3A1	chr15	92396938	92715665
SLCO5A1	ENSG00000137571	81796	1.56883e-11	1.83883e-10	1.84458	0.883295	1.84458	up	OATP-J|OATP-RP4|OATP5A1|OATPRP4|SLC21A15	GO:0005215|GO:0005886|GO:0016021	protein-coding	solute carrier organic anion transporter family, member 5A1	chr8	70584568	70747299
SLFN11	ENSG00000172716	91607	0	0	1.7659	0.820407	1.7659	up	SLFN8/9	GO:0000049|GO:0005524|GO:0005634|GO:0051607|GO:2000134	protein-coding	schlafen family member 11	chr17	33677329	33700720
SLIT2	ENSG00000145147	9353	0	0	1.57357	0.654041	1.57357	up	SLIL3|Slit-2	GO:0001656|GO:0001657|GO:0001701|GO:0001933|GO:0002042|GO:0002689|GO:0005095|GO:0005509|GO:0005515|GO:0005576|GO:0005615|GO:0005737|GO:0005886|GO:0007411|GO:0008045|GO:0008201|GO:0008285|GO:0009986|GO:0010593|GO:0010596|GO:0010629|GO:0014912|GO:0016020|GO:0016337|GO:0021834|GO:0021836|GO:0021972|GO:0030308|GO:0030336|GO:0030837|GO:0031290|GO:0032870|GO:0033563|GO:0035385|GO:0042802|GO:0042803|GO:…	protein-coding	slit homolog 2 (Drosophila)	chr4	20255235	20620788
SLIT2-IT1		100505893	0.00833025	0.0323064	1.72201	0.784092	1.72201	up			ncRNA	SLIT2 intronic transcript 1 (non-protein coding)	chr4	20393812	20396479
SLIT3	ENSG00000184347	6586	0	0	1.54989	0.63217	1.54989	up	MEGF5|SLIL2|SLIT1|Slit-3|slit2	GO:0005509|GO:0005615|GO:0005739|GO:0007411|GO:0008285|GO:0009887|GO:0010629|GO:0021834|GO:0030308|GO:0032870|GO:0035385|GO:0048495|GO:0048846|GO:0050919|GO:0051414|GO:0061364|GO:0070100	protein-coding	slit homolog 3 (Drosophila)	chr5	168088738	168728133
SLITRK5	ENSG00000165300	26050	5.36566e-05	0.000322115	1.74691	0.804808	1.74691	up	LRRC11|bA364G4.2	GO:0007268|GO:0007409|GO:0007625|GO:0009410|GO:0016021|GO:0021756|GO:0030534|GO:0043588|GO:0048813|GO:0072358	protein-coding	SLIT and NTRK-like family, member 5	chr13	88324870	88331870
SMAP2	ENSG00000084070	64744	2.81633e-35	6.45251e-34	1.56118	0.642634	1.56118	up	RP1-228H13.3|SMAP1L	GO:0005634|GO:0005730|GO:0005737|GO:0008060|GO:0008270|GO:0032312	protein-coding	small ArfGAP2	chr1	40839378	40888998
SMIM10	ENSG00000184785	644538	2.47489e-35	5.68311e-34	1.83381	0.874844	1.83381	up	CXorf69	GO:0005886|GO:0016021	protein-coding	small integral membrane protein 10	chrX	134124968	134126503
SMIM3	ENSG00000256235	85027	7.35285e-10	7.60057e-09	1.8189	0.863069	1.8189	up	C5orf62|MST150|NID67	GO:0016021	protein-coding	small integral membrane protein 3	chr5	150157508	150176298
SMPDL3A	ENSG00000172594	10924	7.54243e-13	9.71959e-12	1.76255	0.817668	1.76255	up	ASM3A|ASML3a|yR36GH4.1	GO:0004767|GO:0005515|GO:0005576|GO:0005615|GO:0006685|GO:0008150|GO:0016798	protein-coding	sphingomyelin phosphodiesterase, acid-like 3A	chr6	123109971	123130864
SNAI2	ENSG00000019549	6591	1.04322e-14	1.52462e-13	1.71931	0.781828	1.71931	up	SLUG|SLUGH1|SNAIL2|WS2D	GO:0000122|GO:0000790|GO:0001078|GO:0001649|GO:0001837|GO:0003198|GO:0003273|GO:0003682|GO:0003705|GO:0005634|GO:0005737|GO:0006933|GO:0007219|GO:0007605|GO:0009790|GO:0010839|GO:0010957|GO:0014032|GO:0030335|GO:0032331|GO:0032642|GO:0033629|GO:0035066|GO:0035414|GO:0035921|GO:0043473|GO:0043518|GO:0043565|GO:0044344|GO:0045600|GO:0045667|GO:0046872|GO:0050872|GO:0060021|GO:0060070|GO:0060429|GO:…	protein-coding	snail family zinc finger 2	chr8	49830239	49833999
SNAI3	ENSG00000185669	333929	7.14522e-05	0.000419847	1.50306	0.587898	1.50306	up	SMUC|SNAIL3|ZNF293|Zfp293	GO:0003677|GO:0003700|GO:0005507|GO:0005634|GO:0005667|GO:0006351	protein-coding	snail family zinc finger 3	chr16	88744090	88752882
SNORA38		677820	4.08408e-05	0.000249135	1.71067	0.774565	1.71067	up	ACA38		snoRNA	small nucleolar RNA, H/ACA box 38	chr6	31590856	31590987
SNORA40		677822	2.43841e-09	2.4144e-08	1.70554	0.770231	1.70554	up	ACA40		snoRNA	small nucleolar RNA, H/ACA box 40	chr11	93468276	93468402
SNORA49		677829	0.000107964	0.000616385	1.78467	0.835656	1.78467	up	ACA49		snoRNA	small nucleolar RNA, H/ACA box 49	chr12	132515769	132515905
SNORA53		677832	1.6356e-16	2.65518e-15	1.70138	0.766703	1.70138	up	ACA53		snoRNA	small nucleolar RNA, H/ACA box 53	chr12	98993413	98993662
SNORA63		6043	8.77334e-14	1.20222e-12	1.52605	0.609803	1.52605	up	E3|E3-2|RNE3|RNU107		snoRNA	small nucleolar RNA, H/ACA box 63	chr3	186505088	186505222
SNORA65		26783	0.00485323	0.019969	1.67448	0.743717	1.67448	up	RNU65|U65		snoRNA	small nucleolar RNA, H/ACA box 65	chr9	130210781	130210916
SNORA77		677843	0.00191883	0.00866388	1.50291	0.587763	1.50291	up	ACA63		snoRNA	small nucleolar RNA, H/ACA box 77	chr1	203698709	203698833
SNORD10		652966	0.00732947	0.0288585	1.58824	0.667432	1.58824	up	mgU6-77		snoRNA	small nucleolar RNA, C/D box 10	chr17	7480129	7480276
SNX31	ENSG00000174226	169166	9.28216e-11	1.0222e-09	1.88091	0.911431	1.88091	up		GO:0007154|GO:0015031|GO:0035091	protein-coding	sorting nexin 31	chr8	101585112	101661893
SOCS3	ENSG00000184557	9021	0	0	1.72252	0.784522	1.72252	up	ATOD4|CIS3|Cish3|SOCS-3|SSI-3|SSI3	GO:0004860|GO:0005515|GO:0005829|GO:0006469|GO:0007259|GO:0016567|GO:0019221|GO:0040008|GO:0043066|GO:0045597|GO:0046627|GO:0060333|GO:0060334|GO:0060337|GO:0060338|GO:0060397|GO:0060670|GO:0060674|GO:0060707|GO:0060708	protein-coding	suppressor of cytokine signaling 3	chr17	76352859	76356158
SOD3	ENSG00000109610	6649	0	0	1.54866	0.631019	1.54866	up	EC-SOD	GO:0001666|GO:0004784|GO:0005507|GO:0005515|GO:0005615|GO:0005634|GO:0005739|GO:0005802|GO:0005829|GO:0008201|GO:0008270|GO:0019430|GO:0031012|GO:0046688	protein-coding	superoxide dismutase 3, extracellular	chr4	24797085	24802467
SOX5	ENSG00000134532	6660	5.07687e-39	1.2112e-37	1.75714	0.813228	1.75714	up	L-SOX5	GO:0001701|GO:0003700|GO:0005515|GO:0005634|GO:0006366|GO:0021953|GO:0032332|GO:0044212|GO:0045165|GO:0045892|GO:0045944|GO:0046982|GO:0048709|GO:0051216|GO:0060164|GO:0061036|GO:0071560|GO:2000741	protein-coding	SRY (sex determining region Y)-box 5	chr12	23685231	24715383
SP140	ENSG00000079263	11262	2.78731e-31	6.04685e-30	2.26401	1.17888	2.26401	up	LYSP100|LYSP100-A|LYSP100-B	GO:0003677|GO:0003700|GO:0005634|GO:0005635|GO:0005654|GO:0005730|GO:0005737|GO:0006355|GO:0006952|GO:0008270	protein-coding	SP140 nuclear body protein	chr2	231090445	231223847
SP5	ENSG00000204335	389058	0.00845155	0.0327328	2.32793	1.21905	2.32793	up		GO:0005634|GO:0006351|GO:0006355|GO:0036342|GO:0043565|GO:0046872|GO:0060349	protein-coding	Sp5 transcription factor	chr2	171571857	171574498
SPARC	ENSG00000113140	6678	0	0	1.51035	0.594882	1.51035	up	ON	GO:0001503|GO:0002576|GO:0005509|GO:0005515|GO:0005518|GO:0005576|GO:0005578|GO:0005604|GO:0005615|GO:0005634|GO:0007165|GO:0007507|GO:0007596|GO:0009629|GO:0010288|GO:0030168|GO:0030198|GO:0030324|GO:0031093|GO:0032496|GO:0033591|GO:0034097|GO:0042127|GO:0043434|GO:0045471|GO:0046686|GO:0048839|GO:0050840|GO:0051384|GO:0051591|GO:0051592|GO:0060348|GO:0071363|GO:0071682	protein-coding	secreted protein, acidic, cysteine-rich (osteonectin)	chr5	151040657	151066615
SPARCL1	ENSG00000152583	8404	0	0	1.57884	0.658865	1.57884	up	PIG33|SC1	GO:0005509|GO:0005578|GO:0005615|GO:0007165	protein-coding	SPARC-like 1 (hevin)	chr4	88394488	88450655
SPOCK2	ENSG00000107742	9806	0	0	1.61114	0.688084	1.61114	up	testican-2	GO:0005509|GO:0005578|GO:0007165|GO:0007416|GO:0030198|GO:0045595	protein-coding	sparc/osteonectin, cwcv and kazal-like domains proteoglycan (testican) 2	chr10	73818792	73848790
SPON1		10418	0	0	1.63041	0.705236	1.63041	up	VSGP/F-spondin|f-spondin	GO:0005515|GO:0005578|GO:0005615|GO:0007155|GO:0031012	protein-coding	spondin 1, extracellular matrix protein	chr11	13984184	14289679
SQRDL	ENSG00000137767	58472	0.00423398	0.0176873	1.5141	0.598458	1.5141	up	PRO1975	GO:0000096|GO:0000098|GO:0005737|GO:0005743|GO:0034641|GO:0044281|GO:0070221|GO:0070224	protein-coding	sulfide quinone reductase-like (yeast)	chr15	45923346	45983492
SRGN	ENSG00000122862	5552	0	0	1.62909	0.704064	1.62909	up	PPG|PRG|PRG1	GO:0002576|GO:0005515|GO:0005518|GO:0005576|GO:0005615|GO:0005794|GO:0007596|GO:0008626|GO:0016485|GO:0030168|GO:0030502|GO:0031093|GO:0031214|GO:0033364|GO:0033371|GO:0033373|GO:0033382|GO:0042588|GO:0042629|GO:0050710	protein-coding	serglycin	chr10	70847828	70864567
SRPX	ENSG00000101955	8406	1.7706e-15	2.69881e-14	1.51575	0.600032	1.51575	up	DRS|ETX1|SRPX1	GO:0001845|GO:0005776|GO:0005783|GO:0006914|GO:0007155|GO:0009986|GO:0016020|GO:0033554|GO:0043065|GO:0060244	protein-coding	sushi-repeat containing protein, X-linked	chrX	38008588	38080177
SRRD	ENSG00000100104	402055	7.97124e-05	0.00046534	1.53221	0.615618	1.53221	up	HC/HCC|SRR1L	GO:0048511	protein-coding	SRR1 domain containing	chr22	26879846	26887904
SSC5D	ENSG00000179954	284297	0	0	1.59434	0.672963	1.59434	up		GO:0005044|GO:0005576|GO:0005737|GO:0007275|GO:0016020|GO:0045087|GO:2000482	protein-coding	scavenger receptor cysteine rich domain containing (5 domains)	chr19	55999870	56030466
ST6GALNAC1	ENSG00000070526	55808	0	0	1.92746	0.946705	1.92746	up	HSY11339|SIAT7A|ST6GalNAcI|STYI	GO:0000139|GO:0001665|GO:0006486|GO:0008373|GO:0009312|GO:0016021|GO:0097503	protein-coding	ST6 (alpha-N-acetyl-neuraminyl-2,3-beta-galactosyl-1,3)-N-acetylgalactosaminide alpha-2,6-sialyltransferase 1	chr17	74620845	74639894
ST6GALNAC3		256435	0.000216474	0.0011728	1.78208	0.83356	1.78208	up	PRO7177|SIAT7C|ST6GALNACIII|STY	GO:0000139|GO:0006486|GO:0006677|GO:0006687|GO:0008373|GO:0009100|GO:0016021|GO:0097503	protein-coding	ST6 (alpha-N-acetyl-neuraminyl-2,3-beta-galactosyl-1,3)-N-acetylgalactosaminide alpha-2,6-sialyltransferase 3	chr1	76540389	77096669
ST7	ENSG00000004866	7982	2.92103e-07	2.36794e-06	1.50823	0.592859	1.50823	up	ETS7q|FAM4A|FAM4A1|HELG|RAY1|SEN4|TSG7	GO:0016021	protein-coding	suppression of tumorigenicity 7	chr7	116593381	116870075
STAP1	ENSG00000035720	26228	1.79123e-08	1.63323e-07	2.37171	1.24593	2.37171	up	BRDG1|STAP-1	GO:0005070|GO:0005515|GO:0005543|GO:0005634|GO:0005730|GO:0005737|GO:0005739|GO:0006886|GO:0007165|GO:0007169|GO:0043231|GO:0043234|GO:0061025	protein-coding	signal transducing adaptor family member 1	chr4	68424446	68473055
STARD3NL	ENSG00000010270	83930	7.52576e-18	1.26856e-16	1.53954	0.622499	1.53954	up	MENTHO	GO:0005765|GO:0016021|GO:0031902	protein-coding	STARD3 N-terminal like	chr7	38217808	38270272
STAT1	ENSG00000115415	6772	0	0	1.86989	0.90295	1.86989	up	CANDF7|ISGF-3|STAT91	GO:0000122|GO:0000790|GO:0000978|GO:0000979|GO:0000983|GO:0001937|GO:0002053|GO:0003340|GO:0003690|GO:0003700|GO:0004871|GO:0005164|GO:0005509|GO:0005515|GO:0005634|GO:0005654|GO:0005730|GO:0005737|GO:0005829|GO:0006357|GO:0006915|GO:0007259|GO:0008015|GO:0016525|GO:0019048|GO:0019221|GO:0019899|GO:0030424|GO:0030425|GO:0031663|GO:0033209|GO:0034097|GO:0035458|GO:0042802|GO:0042803|GO:0042981|GO:…	protein-coding	signal transducer and activator of transcription 1, 91kDa	chr2	191833762	191878976
STK32B	ENSG00000152953	55351	0.00167144	0.00764761	1.5964	0.674818	1.5964	up	HSA250839|STK32|STKG6|YANK2	GO:0004674|GO:0005524|GO:0046872	protein-coding	serine/threonine kinase 32B	chr4	5053527	5502725
STXBP6	ENSG00000168952	29091	3.96709e-34	8.91724e-33	2.55729	1.35461	2.55729	up	amisyn	GO:0005737|GO:0016021|GO:0016192	protein-coding	syntaxin binding protein 6 (amisyn)	chr14	25281306	25519171
SULF1	ENSG00000137573	23213	0	0	1.62027	0.696234	1.62027	up	HSULF-1|SULF-1	GO:0001822|GO:0001937|GO:0002063|GO:0003094|GO:0004065|GO:0005509|GO:0005615|GO:0005783|GO:0005794|GO:0005795|GO:0005886|GO:0006915|GO:0008449|GO:0009986|GO:0010575|GO:0014846|GO:0016525|GO:0030177|GO:0030201|GO:0030336|GO:0030513|GO:0032836|GO:0035860|GO:0040036|GO:0040037|GO:0045121|GO:0048010|GO:0048706|GO:0051216|GO:0060348|GO:0060384|GO:0060686	protein-coding	sulfatase 1	chr8	70378859	70573147
SULT1C3	ENSG00000196228	442038	9.35459e-13	1.19445e-11	1.84998	0.887506	1.84998	up	ST1C3	GO:0004027|GO:0004062|GO:0005737|GO:0006790	protein-coding	sulfotransferase family, cytosolic, 1C, member 3	chr2	108863651	108881807
SULT2B1	ENSG00000088002	6820	5.63846e-10	5.87499e-09	1.74422	0.802578	1.74422	up	HSST2	GO:0000103|GO:0004027|GO:0005515|GO:0005634|GO:0005737|GO:0005783|GO:0005829|GO:0006805|GO:0008202|GO:0044281|GO:0050294|GO:0050427	protein-coding	sulfotransferase family, cytosolic, 2B, member 1	chr19	49055429	49102684
SUPT3H	ENSG00000196284	8464	6.26214e-19	1.08171e-17	1.6309	0.705666	1.6309	up	SPT3|SPT3L	GO:0003713|GO:0004402|GO:0005634|GO:0005730|GO:0006352|GO:0006355|GO:0006357|GO:0006366|GO:0016578|GO:0030914|GO:0033276|GO:0043966|GO:0045893|GO:0046982	protein-coding	suppressor of Ty 3 homolog (S. cerevisiae)	chr6	44777054	45345788
SYCP2L	ENSG00000153157	221711	8.41716e-09	7.93041e-08	1.8768	0.908275	1.8768	up	C6orf177|NO145|dJ62D2.1	GO:0005634|GO:0005730	protein-coding	synaptonemal complex protein 2-like	chr6	10887064	10974541
SYDE1	ENSG00000105137	85360	1.95595e-22	3.65502e-21	1.71439	0.777698	1.71439	up	7h3	GO:0005100|GO:0005829|GO:0007264|GO:0032862|GO:0051056	protein-coding	synapse defective 1, Rho GTPase, homolog 1 (C. elegans)	chr19	15218214	15225789
SYNDIG1	ENSG00000101463	79953	0.000332645	0.00174718	1.72663	0.787962	1.72663	up	C20orf39|DSPC2|IFITMD5|TMEM90B	GO:0005887|GO:0006886|GO:0009607|GO:0014069|GO:0030054|GO:0031901|GO:0035254|GO:0042803|GO:0043197|GO:0043198|GO:0044297|GO:0045211|GO:0051965|GO:0060076|GO:0097091	protein-coding	synapse differentiation inducing 1	chr20	24449835	24647167
TAGAP	ENSG00000164691	117289	0	0	1.66591	0.736312	1.66591	up	ARHGAP47|IDDM21|TAGAP1	GO:0005085|GO:0005829|GO:0007264|GO:0051056	protein-coding	T-cell activation RhoGTPase activating protein	chr6	159456027	159466184
TAP1	ENSG00000168394	6890	4.34063e-38	1.02348e-36	1.68515	0.752879	1.68515	up	ABC17|ABCB2|APT1|D6S114E|PSF-1|PSF1|RING4|TAP1*0102N|TAP1N	GO:0001916|GO:0002474|GO:0002479|GO:0005515|GO:0005524|GO:0005743|GO:0005789|GO:0005829|GO:0005886|GO:0006952|GO:0015197|GO:0015421|GO:0015833|GO:0016021|GO:0019060|GO:0019885|GO:0030176|GO:0042288|GO:0042590|GO:0042605|GO:0042803|GO:0042825|GO:0043531|GO:0046967|GO:0046978|GO:0046979|GO:0046980|GO:0055085	protein-coding	transporter 1, ATP-binding cassette, sub-family B (MDR/TAP)	chr6	32812986	32821748
TAP2	ENSG00000204267	6891	0	0	1.68203	0.750205	1.68203	up	ABC18|ABCB3|APT2|D6S217E|PSF-2|PSF2|RING11	GO:0001916|GO:0002474|GO:0002479|GO:0002481|GO:0002485|GO:0002489|GO:0002591|GO:0005215|GO:0005515|GO:0005524|GO:0005634|GO:0005743|GO:0005783|GO:0005789|GO:0005886|GO:0015197|GO:0015421|GO:0015433|GO:0015833|GO:0016021|GO:0019060|GO:0019885|GO:0030176|GO:0042288|GO:0042590|GO:0042605|GO:0042825|GO:0046967|GO:0046968|GO:0046978|GO:0046979|GO:0046980|GO:0055085	protein-coding	transporter 2, ATP-binding cassette, sub-family B (MDR/TAP)	chr6	32781500	32806547
TAPSAR1	ENSG00000204261	100507463	2.20422e-09	2.19165e-08	1.54293	0.625673	1.54293	up	PSMB8-AS1|TAP1-AS1		ncRNA	TAP1 and PSMB8 antisense RNA 1	chr6	32811863	32814277
TAS2R19	ENSG00000212124	259294	9.00493e-09	8.46054e-08	1.73756	0.797064	1.73756	up	MSTP058|T2R19|T2R23|T2R48|TAS2R23|TAS2R48	GO:0004930|GO:0005886|GO:0016021|GO:0050909	protein-coding	taste receptor, type 2, member 19	chr12	11174271	11175170
TAS2R31	ENSG00000256436	259290	9.49228e-24	1.81919e-22	2.2286	1.15614	2.2286	up	T2R31|T2R44|T2R53|TAS2R44	GO:0004930|GO:0005886|GO:0016021|GO:0050909	protein-coding	taste receptor, type 2, member 31	chr12	11182986	11184006
TAS2R43	ENSG00000255374	259289	3.39732e-34	7.66206e-33	2.62559	1.39264	2.62559	up	T2R43|T2R52	GO:0001580|GO:0005886|GO:0007186|GO:0008527|GO:0016021|GO:0031514|GO:0033038|GO:0060170	protein-coding	taste receptor, type 2, member 43	chr12	11243886	11244912
TAS2R50	ENSG00000212126	259296	6.47564e-10	6.71097e-09	1.88974	0.918189	1.88974	up	T2R50|T2R51|TAS2R51	GO:0004930|GO:0005886|GO:0016021|GO:0050909	protein-coding	taste receptor, type 2, member 50	chr12	11138512	11139511
TCEAL7	ENSG00000182916	56849	0.000357886	0.00186955	1.70189	0.767138	1.70189	up	MPMGp800C04260Q003	GO:0005634|GO:0006351|GO:0032088|GO:0045892	protein-coding	transcription elongation factor A (SII)-like 7	chrX	102585114	102587251
TCN2	ENSG00000185339	6948	3.75252e-17	6.17098e-16	2.25647	1.17407	2.25647	up	D22S676|D22S750|II|TC|TC II|TC-2|TC2|TCII	GO:0005576|GO:0005615|GO:0005768|GO:0006766|GO:0006767|GO:0006824|GO:0009235|GO:0015889|GO:0031419|GO:0043202|GO:0044281|GO:0046872	protein-coding	transcobalamin II	chr22	31003070	31023047
TEF	ENSG00000167074	7008	1.72243e-36	4.01218e-35	1.62282	0.6985	1.62282	up		GO:0003690|GO:0003700|GO:0005634|GO:0006351|GO:0006357|GO:0042803|GO:0043565|GO:0045944|GO:0046982|GO:0048511	protein-coding	thyrotrophic embryonic factor	chr22	41763337	41795332
TENM2	ENSG00000145934	57451	2.2927e-26	4.59881e-25	1.69025	0.757239	1.69025	up	ODZ2|TEN-M2|TNM2	GO:0000122|GO:0005102|GO:0005515|GO:0005634|GO:0005783|GO:0005794|GO:0005886|GO:0005887|GO:0005911|GO:0006351|GO:0007157|GO:0007165|GO:0007411|GO:0016337|GO:0016605|GO:0030054|GO:0030175|GO:0030425|GO:0030426|GO:0035584|GO:0042803|GO:0043005|GO:0043197|GO:0045202|GO:0045211|GO:0046982|GO:0050839|GO:0051491	protein-coding	teneurin transmembrane protein 2	chr5	166711843	167691162
TENM3	ENSG00000218336	55714	4.29129e-38	1.01243e-36	1.50666	0.591353	1.50666	up	MCOPCB9|ODZ3|TNM3|Ten-m3	GO:0007156|GO:0007165|GO:0010976|GO:0016020|GO:0016021|GO:0030424|GO:0042803|GO:0046982	protein-coding	teneurin transmembrane protein 3	chr4	183065140	183724177
TFF3	ENSG00000160180	7033	0	0	1.55984	0.641399	1.55984	up	ITF|P1B|TFI	GO:0003674|GO:0005576|GO:0006952|GO:0007586|GO:0030141|GO:0032579|GO:0043434	protein-coding	trefoil factor 3 (intestinal)	chr21	43731777	43735706
TGFB1I1	ENSG00000140682	7041	0	0	1.56738	0.648351	1.56738	up	ARA55|HIC-5|HIC5|TSC-5	GO:0003713|GO:0005515|GO:0005622|GO:0005737|GO:0005856|GO:0005925|GO:0006366|GO:0007155|GO:0008270|GO:0008285|GO:0009408|GO:0010718|GO:0016055|GO:0016331|GO:0016363|GO:0030511|GO:0030512|GO:0030521|GO:0030579|GO:0030855|GO:0031012|GO:0045165|GO:0045599|GO:0045893|GO:0048495|GO:0050681|GO:0070411	protein-coding	transforming growth factor beta 1 induced transcript 1	chr16	31483476	31489281
TGFB3		7043	0	0	1.77941	0.831396	1.77941	up	ARVD|TGF-beta3	GO:0000187|GO:0001666|GO:0001701|GO:0002576|GO:0005114|GO:0005515|GO:0005576|GO:0005615|GO:0005634|GO:0005886|GO:0007179|GO:0007184|GO:0007435|GO:0007565|GO:0007568|GO:0007596|GO:0008083|GO:0008156|GO:0008285|GO:0009986|GO:0010718|GO:0010862|GO:0010936|GO:0016049|GO:0022601|GO:0030168|GO:0030198|GO:0030315|GO:0030501|GO:0030512|GO:0030879|GO:0031012|GO:0031093|GO:0032570|GO:0032967|GO:0034616|GO:…	protein-coding	transforming growth factor, beta 3	chr14	76424442	76448092
THBD	ENSG00000178726	7056	1.91757e-17	3.17668e-16	1.51098	0.595481	1.51098	up	AHUS6|BDCA3|CD141|THPH12|THRM|TM	GO:0004872|GO:0004888|GO:0005509|GO:0005515|GO:0005886|GO:0005887|GO:0007565|GO:0007596|GO:0009790|GO:0009986|GO:0010544|GO:0030195|GO:0030246|GO:0050900|GO:0051918	protein-coding	thrombomodulin	chr20	23026270	23030301
THBS1		7057	0	0	1.53517	0.618402	1.53517	up	THBS|THBS-1|TSP|TSP-1|TSP1	GO:0000187|GO:0001666|GO:0001786|GO:0001937|GO:0001948|GO:0001953|GO:0001968|GO:0002040|GO:0002544|GO:0002576|GO:0002581|GO:0002605|GO:0003151|GO:0003197|GO:0003417|GO:0005178|GO:0005509|GO:0005515|GO:0005576|GO:0005577|GO:0005615|GO:0005783|GO:0006955|GO:0006986|GO:0007050|GO:0007155|GO:0007596|GO:0008201|GO:0009749|GO:0009897|GO:0009986|GO:0010595|GO:0010596|GO:0010748|GO:0010751|GO:0010754|GO:…	protein-coding	thrombospondin 1	chr15	39873280	39889668
THBS4	ENSG00000113296	7060	0	0	1.57377	0.654227	1.57377	up	TSP4	GO:0001938|GO:0005178|GO:0005509|GO:0005515|GO:0005576|GO:0005604|GO:0005615|GO:0005783|GO:0006986|GO:0008083|GO:0008201|GO:0016525|GO:0016529|GO:0031012|GO:0034103|GO:0034976|GO:0048266|GO:0048771|GO:0050731|GO:0051451|GO:0051781|GO:0071603|GO:0090023	protein-coding	thrombospondin 4	chr5	79331170	79379107
THEMIS	ENSG00000172673	387357	2.83071e-11	3.24456e-10	1.51138	0.59587	1.51138	up	C6orf190|C6orf207|GASP|SPOT|TSEPA|bA325O24.3|bA325O24.4	GO:0005515|GO:0005634|GO:0005737|GO:0008180|GO:0043368|GO:0043383|GO:0050852	protein-coding	thymocyte selection associated	chr6	128029339	128239776
THEMIS2	ENSG00000130775	9473	1.53745e-38	3.65069e-37	1.55168	0.633826	1.55168	up	C1orf38|ICB-1	GO:0005634|GO:0005737|GO:0006954|GO:0007155|GO:0050852	protein-coding	thymocyte selection associated family member 2	chr1	28199055	28213193
THY1		7070	7.74702e-29	1.61982e-27	1.56402	0.645263	1.56402	up	CD90	GO:0001525|GO:0005100|GO:0005178|GO:0005515|GO:0005783|GO:0005829|GO:0005886|GO:0005887|GO:0006469|GO:0007010|GO:0009897|GO:0016324|GO:0016337|GO:0019901|GO:0030336|GO:0030425|GO:0030426|GO:0031362|GO:0034235|GO:0043547|GO:0045121|GO:0046549|GO:0048041|GO:0050771|GO:0050852|GO:0050860|GO:0050870|GO:0051281	protein-coding	Thy-1 cell surface antigen	chr11	119288655	119294246
THYN1	ENSG00000151500	29087	6.63067e-16	1.04085e-14	1.71784	0.780598	1.71784	up	MDS012|MY105|THY28|THY28KD	GO:0005634	protein-coding	thymocyte nuclear protein 1	chr11	134118173	134123260
TIMP3	ENSG00000100234	7078	0	0	1.58842	0.667593	1.58842	up	HSMRK222|K222|K222TA2|SFD	GO:0005515|GO:0005604|GO:0007601|GO:0008191|GO:0031012|GO:0046872|GO:0051045|GO:0071310	protein-coding	TIMP metallopeptidase inhibitor 3	chr22	33196802	33259028
TIPARP	ENSG00000163659	25976	2.34339e-16	3.75891e-15	1.59489	0.673455	1.59489	up	ARTD14|PARP7|pART14	GO:0001570|GO:0001822|GO:0003950|GO:0006471|GO:0006807|GO:0008209|GO:0008210|GO:0008585|GO:0009791|GO:0030097|GO:0044236|GO:0046872|GO:0048008|GO:0048705|GO:0048745|GO:0060021|GO:0060325	protein-coding	TCDD-inducible poly(ADP-ribose) polymerase	chr3	156392205	156424557
TLDC2	ENSG00000101342	140711	1.10306e-19	1.94699e-18	1.75177	0.808816	1.75177	up	C20orf118|dJ132F21.2		protein-coding	TBC/LysM-associated domain containing 2	chr20	35504570	35522632
TLE4	ENSG00000106829	7091	1.85487e-18	3.16753e-17	1.56649	0.647535	1.56649	up	BCE-1|BCE1|E(spI)|ESG|ESG4|GRG4	GO:0000122|GO:0003674|GO:0003682|GO:0003705|GO:0003714|GO:0005634|GO:0005654|GO:0007219|GO:0008150|GO:0016055|GO:0070491	protein-coding	transducin-like enhancer of split 4 (E(sp1) homolog, Drosophila)	chr9	82186878	82341656
TLR1	ENSG00000174125	7096	8.17109e-09	7.70396e-08	1.73656	0.796229	1.73656	up	CD281|TIL|TIL. LPRS5|rsc786	GO:0002755|GO:0004872|GO:0004888|GO:0005886|GO:0005887|GO:0006954|GO:0006955|GO:0007165|GO:0016020|GO:0030670|GO:0034150|GO:0035354|GO:0042088|GO:0042116|GO:0042495|GO:0042496|GO:0042535|GO:0045087|GO:0045410|GO:0046982|GO:0050707|GO:0071727	protein-coding	toll-like receptor 1	chr4	38797876	38806412
TLR3	ENSG00000164342	7098	0.00648524	0.0259166	1.8767	0.908201	1.8767	up	CD283|IIAE2	GO:0000139|GO:0002224|GO:0002756|GO:0003725|GO:0004872|GO:0004888|GO:0005515|GO:0005737|GO:0005765|GO:0005789|GO:0005887|GO:0006954|GO:0006972|GO:0007165|GO:0007249|GO:0007250|GO:0007252|GO:0009597|GO:0009986|GO:0010008|GO:0016020|GO:0032722|GO:0032728|GO:0032735|GO:0032755|GO:0032757|GO:0032760|GO:0034123|GO:0034138|GO:0034142|GO:0034346|GO:0035666|GO:0036020|GO:0042346|GO:0042742|GO:0043123|GO:…	protein-coding	toll-like receptor 3	chr4	186990309	187006252
TM6SF1	ENSG00000136404	53346	0.000202027	0.00110072	1.51058	0.5951	1.51058	up		GO:0003674|GO:0008150|GO:0016020|GO:0016021	protein-coding	transmembrane 6 superfamily member 1	chr15	83776324	83806111
TMED7-TICAM2	ENSG00000243414|ENSG00000251201	100302736	1.77691e-14	2.56075e-13	1.51361	0.597991	1.51361	up	TAG		protein-coding	TMED7-TICAM2 readthrough	chr5	114914339	114961876
TMEFF2	ENSG00000144339	23671	0	0	2.31821	1.21301	2.31821	up	CT120.2|HPP1|TENB2|TPEF|TR	GO:0003674|GO:0005576|GO:0016021	protein-coding	transmembrane protein with EGF-like and two follistatin-like domains 2	chr2	192813772	193059644
TMEM100	ENSG00000166292	55273	3.67713e-07	2.94506e-06	1.62592	0.701257	1.62592	up		GO:0001525|GO:0001570|GO:0001701|GO:0003674|GO:0005575|GO:0005783|GO:0005886|GO:0007219|GO:0008150|GO:0016021|GO:0030509|GO:0043204|GO:0043491|GO:0045603|GO:0048471|GO:0060842|GO:0071773|GO:2001214	protein-coding	transmembrane protein 100	chr17	53796988	53809482
TMEM132C	ENSG00000181234	92293	6.98953e-13	9.04167e-12	1.5182	0.60236	1.5182	up		GO:0003674|GO:0005575|GO:0008150|GO:0016021	protein-coding	transmembrane protein 132C	chr12	128751948	129192460
TMEM154		201799	1.72446e-06	1.26812e-05	1.74984	0.807227	1.74984	up		GO:0016021	protein-coding	transmembrane protein 154	chr4	153547266	153601317
TMEM158	ENSG00000249992	25907	2.62588e-23	4.99226e-22	1.87574	0.907461	1.87574	up	BBP|RIS1|p40BBP	GO:0016021|GO:0042277	protein-coding	transmembrane protein 158 (gene/pseudogene)	chr3	45265956	45267814
TMEM200A	ENSG00000164484	114801	2.15109e-09	2.14093e-08	1.51686	0.60109	1.51686	up	KIBA1913|TTMA|TTMC	GO:0016021	protein-coding	transmembrane protein 200A	chr6	130687426	130764210
TMEM200C	ENSG00000206432	645369	1.3896e-11	1.63351e-10	1.67301	0.74245	1.67301	up	TTMA	GO:0016021	protein-coding	transmembrane protein 200C	chr18	5890184	5892103
TMEM255A	ENSG00000125355	55026	7.978e-07	6.12986e-06	1.53292	0.616283	1.53292	up	FAM70A	GO:0016021	protein-coding	transmembrane protein 255A	chrX	119392505	119445391
TMEM61	ENSG00000143001	199964	0.000163486	0.000905125	1.61564	0.69211	1.61564	up		GO:0016021	protein-coding	transmembrane protein 61	chr1	55446465	55457966
TMEM62	ENSG00000137842	80021	8.49728e-15	1.24769e-13	1.78017	0.832013	1.78017	up		GO:0016021	protein-coding	transmembrane protein 62	chr15	43425722	43477341
TMEM71	ENSG00000165071	137835	1.35701e-07	1.14156e-06	1.63964	0.713375	1.63964	up		GO:0016021	protein-coding	transmembrane protein 71	chr8	133722192	133772914
TNFAIP3	ENSG00000118503	7128	0	0	1.68923	0.756365	1.68923	up	A20|OTUD7C|TNFA1P2	GO:0001922|GO:0002020|GO:0002237|GO:0002634|GO:0002677|GO:0003677|GO:0004221|GO:0004842|GO:0004843|GO:0005515|GO:0005634|GO:0005737|GO:0005764|GO:0005813|GO:0005829|GO:0006508|GO:0006915|GO:0006954|GO:0008270|GO:0016579|GO:0019900|GO:0031397|GO:0032088|GO:0032480|GO:0032495|GO:0032691|GO:0032703|GO:0032715|GO:0032720|GO:0034136|GO:0034140|GO:0034144|GO:0034148|GO:0035871|GO:0035872|GO:0043066|GO:…	protein-coding	tumor necrosis factor, alpha-induced protein 3	chr6	138188325	138204451
TNFRSF13C	ENSG00000159958	115650	5.21527e-15	7.74211e-14	1.63544	0.709682	1.63544	up	BAFF-R|BAFFR|BROMIX|CD268|CVID4|prolixin	GO:0001782|GO:0002636|GO:0009897|GO:0016021|GO:0030890|GO:0031295|GO:0031296|GO:0042102|GO:0045078	protein-coding	tumor necrosis factor receptor superfamily, member 13C	chr22	42321036	42322821
TNFSF13B	ENSG00000102524	10673	2.02299e-10	2.17395e-09	1.50255	0.587411	1.50255	up	BAFF|BLYS|CD257|DTL|TALL-1|TALL1|THANK|TNFSF20|ZTNF4	GO:0001782|GO:0002636|GO:0005102|GO:0005125|GO:0005164|GO:0005515|GO:0005615|GO:0005886|GO:0006955|GO:0007165|GO:0008283|GO:0008284|GO:0016021|GO:0030890|GO:0031295|GO:0031296|GO:0042102|GO:0048305	protein-coding	tumor necrosis factor (ligand) superfamily, member 13b	chr13	108921977	108960832
TNXA		7146	5.63982e-30	1.19781e-28	1.87347	0.905715	1.87347	up	D6S103E|HXBL|TNX|XA	GO:0003674|GO:0005575|GO:0008150	pseudo	tenascin XA (pseudogene)	chr6	31976197	31981050
TNXB	ENSG00000168477	7148	0	0	1.62054	0.696471	1.62054	up	EDS3|HXBL|TENX|TN-X|TNX|TNXB1|TNXB2|TNXBS|XB|XBS	GO:0005178|GO:0005518|GO:0005578|GO:0005583|GO:0005615|GO:0005622|GO:0006631|GO:0006641|GO:0007155|GO:0007160|GO:0008201|GO:0016337|GO:0030036|GO:0030199|GO:0031012|GO:0032963|GO:0043206|GO:0043506|GO:0048251	protein-coding	tenascin XB	chr6	32008932	32085815
TPSAB1	ENSG00000172236	7177	8.776e-42	2.1509e-40	1.79944	0.847548	1.79944	up	TPS1|TPS2|TPSB1	GO:0004252|GO:0005515|GO:0005576|GO:0005615|GO:0006508|GO:0006952|GO:0008236|GO:0022617|GO:0030198|GO:0031012	protein-coding	tryptase alpha/beta 1	chr16	1290678	1292555
TPSB2	ENSG00000197253	64499	0	0	1.53369	0.617011	1.53369	up	TPS2|tryptaseB|tryptaseC	GO:0004252|GO:0005576|GO:0006508|GO:0008236	protein-coding	tryptase beta 2 (gene/pseudogene)	chr16	1277272	1280185
TPST1	ENSG00000169902	8460	1.61151e-06	1.18982e-05	1.61615	0.692565	1.61615	up	TANGO13A	GO:0000139|GO:0006478|GO:0006954|GO:0008476|GO:0016020|GO:0016021	protein-coding	tyrosylprotein sulfotransferase 1	chr7	65670259	65825438
TRAF3IP3	ENSG00000009790	80342	2.91389e-13	3.86334e-12	1.59161	0.670485	1.59161	up	DJ434O14.3|T3JAM	GO:0005515|GO:0016021	protein-coding	TRAF3 interacting protein 3	chr1	209929394	209955668
TRAT1	ENSG00000163519	50852	1.29807e-09	1.31788e-08	1.99001	0.992772	1.99001	up	TCRIM|TRIM	GO:0001920|GO:0005068|GO:0005886|GO:0005887|GO:0006968|GO:0007165|GO:0007173|GO:0008543|GO:0038095|GO:0042101|GO:0045087|GO:0048011|GO:0048015|GO:0050850|GO:0050852|GO:0050862|GO:0051051	protein-coding	T cell receptor associated transmembrane adaptor 1	chr3	108541631	108573714
TRIL		9865	1.96361e-30	4.20797e-29	1.80814	0.85451	1.80814	up		GO:0001530|GO:0002718|GO:0006954|GO:0034142|GO:0045087|GO:0046696	protein-coding	TLR4 interactor with leucine-rich repeats	chr7	28992974	28998029
TRIM21	ENSG00000132109	6737	6.59007e-14	9.10452e-13	1.59124	0.670147	1.59124	up	RNF81|RO52|SSA|SSA1	GO:0000209|GO:0000932|GO:0003677|GO:0003723|GO:0004842|GO:0005515|GO:0005634|GO:0005730|GO:0005737|GO:0005829|GO:0006513|GO:0007049|GO:0008270|GO:0016567|GO:0019005|GO:0030529|GO:0031648|GO:0032088|GO:0032479|GO:0032481|GO:0045087|GO:0045787|GO:0051865|GO:0070206|GO:0090086	protein-coding	tripartite motif containing 21	chr11	4406127	4414926
TRIM22	ENSG00000132274	10346	0	0	1.79922	0.847371	1.79922	up	GPSTAF50|RNF94|STAF50	GO:0003700|GO:0003714|GO:0005634|GO:0005737|GO:0005794|GO:0006351|GO:0006355|GO:0006955|GO:0008270|GO:0009615|GO:0015030|GO:0016567|GO:0016607|GO:0016874|GO:0019048|GO:0043231|GO:0051607|GO:0070206	protein-coding	tripartite motif containing 22	chr11	5710817	5821759
TRIM34	ENSG00000258588|ENSG00000258659	53840	0.0011711	0.00553363	1.51213	0.596587	1.51213	up	IFP1|RNF21	GO:0003674|GO:0005737|GO:0008270|GO:0070206	protein-coding	tripartite motif containing 34	chr11	5641174	5665625
TRIM6-TRIM34	ENSG00000258588	445372	3.46515e-05	0.000213669	1.60874	0.685931	1.60874	up	IFP1|RNF21|TRIM34		protein-coding	TRIM6-TRIM34 readthrough	chr11	5617865	5665625
TRIM9	ENSG00000100505	114088	2.64303e-07	2.15012e-06	1.84535	0.883898	1.84535	up	RNF91|SPRING	GO:0000149|GO:0004842|GO:0005737|GO:0005856|GO:0008021|GO:0008270|GO:0016079|GO:0030054|GO:0030425|GO:0035544|GO:0042803|GO:0043161|GO:0045955	protein-coding	tripartite motif containing 9	chr14	51441981	51562422
TSPAN2	ENSG00000134198	10100	2.04543e-05	0.000130503	1.5604	0.641915	1.5604	up	NET3|TSN2|TSPAN-2	GO:0007420|GO:0016021|GO:0043209	protein-coding	tetraspanin 2	chr1	115590633	115632121
TTC38	ENSG00000075234	55020	2.29945e-12	2.86197e-11	1.50514	0.589899	1.50514	up			protein-coding	tetratricopeptide repeat domain 38	chr22	46663861	46689905
TTC4	ENSG00000243725	7268	0.000676585	0.00334922	1.50172	0.586613	1.50172	up			protein-coding	tetratricopeptide repeat domain 4	chr1	55181495	55208328
TULP2	ENSG00000104804	7288	5.88375e-08	5.12774e-07	2.12251	1.08577	2.12251	up	CT65|TUBL2	GO:0005576|GO:0005737|GO:0007601	protein-coding	tubby like protein 2	chr19	49384222	49401996
TYROBP	ENSG00000011600	7305	3.66531e-09	3.56722e-08	1.74312	0.801672	1.74312	up	DAP12|KARAP|PLOSL	GO:0002281|GO:0002283|GO:0005057|GO:0005515|GO:0005886|GO:0005887|GO:0006968|GO:0007165|GO:0007229|GO:0007411|GO:0035556|GO:0042802|GO:0045087|GO:0050776|GO:2001204	protein-coding	TYRO protein tyrosine kinase binding protein	chr19	36395303	36399211
UBD	ENSG00000213886	10537	2.63608e-07	2.14526e-06	1.71937	0.781879	1.71937	up	FAT10|GABBR1|UBD-3	GO:0005515|GO:0005634|GO:0005737|GO:0006508|GO:0006511|GO:0010243|GO:0016235|GO:0016567|GO:0032446|GO:0034341|GO:0034612|GO:0043011|GO:0043065|GO:0043123|GO:0070628|GO:0070842	protein-coding	ubiquitin D	chr6	29523389	29527702
UBE2L6	ENSG00000156587	9246	5.18607e-09	4.98489e-08	1.6533	0.725352	1.6533	up	RIG-B|UBCH8	GO:0004842|GO:0005515|GO:0005829|GO:0006464|GO:0019221|GO:0019941|GO:0032020|GO:0032480|GO:0042296|GO:0045087	protein-coding	ubiquitin-conjugating enzyme E2L 6	chr11	57319128	57335803
UBQLN3	ENSG00000175520	50613	5.0247e-06	3.48942e-05	1.8214	0.865045	1.8214	up	TUP-1		protein-coding	ubiquilin 3	chr11	5528530	5531153
UBXN10		127733	1.3045e-17	2.17892e-16	2.36927	1.24444	2.36927	up	UBXD3		protein-coding	UBX domain protein 10	chr1	20512578	20519942
UCHL1	ENSG00000154277	7345	2.20909e-09	2.19595e-08	1.75746	0.813491	1.75746	up	NDGOA|PARK5|PGP 9.5|PGP9.5|PGP95|Uch-L1	GO:0004197|GO:0004221|GO:0005515|GO:0005634|GO:0005730|GO:0005737|GO:0005789|GO:0005829|GO:0005886|GO:0006511|GO:0006950|GO:0007412|GO:0007628|GO:0008219|GO:0008242|GO:0008283|GO:0016579|GO:0016874|GO:0019233|GO:0019896|GO:0030424|GO:0031694|GO:0042755|GO:0043025|GO:0043130|GO:0043407|GO:0048747|GO:0050905	protein-coding	ubiquitin carboxyl-terminal esterase L1 (ubiquitin thiolesterase)	chr4	41258898	41270446
UCP2		7351	6.29812e-35	1.43726e-33	2.06785	1.04813	2.06785	up	BMIQ4|SLC25A8|UCPH	GO:0000303|GO:0001666|GO:0005743|GO:0006810|GO:0006839|GO:0009749|GO:0015992|GO:0016021|GO:0022904|GO:0032869|GO:0044237|GO:0044281|GO:0070542	protein-coding	uncoupling protein 2 (mitochondrial, proton carrier)	chr11	73685716	73693889
UNC5D	ENSG00000156687	137970	0	0	1.55119	0.633379	1.55119	up	PRO34692|Unc5h4	GO:0006915|GO:0007165|GO:0007411|GO:0009986|GO:0016021	protein-coding	unc-5 homolog D (C. elegans)	chr8	35092975	35653627
UPK3A	ENSG00000100373	7380	1.16276e-10	1.27287e-09	2.52157	1.33432	2.52157	up	UP3A|UPIII|UPIIIA|UPK3	GO:0000902|GO:0001822|GO:0005789|GO:0006833|GO:0015840|GO:0016021|GO:0016324|GO:0030855|GO:0055075|GO:0055078|GO:0060157	protein-coding	uroplakin 3A	chr22	45680868	45691755
VAMP8	ENSG00000118640	8673	0.000457845	0.00234062	1.52791	0.611563	1.52791	up	EDB|VAMP-8	GO:0000046|GO:0005739|GO:0005765|GO:0005769|GO:0005886|GO:0006461|GO:0006892|GO:0006906|GO:0015031|GO:0016020|GO:0016021|GO:0019905|GO:0030100|GO:0030667|GO:0031201|GO:0031902|GO:0055037	protein-coding	vesicle-associated membrane protein 8	chr2	85804614	85809156
VCAM1	ENSG00000162692	7412	2.8e-45	7e-44	2.23038	1.15729	2.23038	up	CD106|INCAM-100	GO:0001666|GO:0002102|GO:0002526|GO:0002544|GO:0005178|GO:0005615|GO:0005769|GO:0005783|GO:0005794|GO:0005886|GO:0005902|GO:0007155|GO:0007157|GO:0007159|GO:0007507|GO:0007568|GO:0007584|GO:0008131|GO:0009308|GO:0009897|GO:0009986|GO:0010212|GO:0016021|GO:0019048|GO:0019221|GO:0022614|GO:0030175|GO:0030183|GO:0042102|GO:0042383|GO:0045177|GO:0050776|GO:0050839|GO:0050901|GO:0060333|GO:0060710|GO:…	protein-coding	vascular cell adhesion molecule 1	chr1	101185196	101204601
VGLL3	ENSG00000206538	389136	0	0	1.75634	0.812573	1.75634	up	VGL-3|VGL3	GO:0005634|GO:0006351|GO:0006355	protein-coding	vestigial like 3 (Drosophila)	chr3	86987123	87040257
VIM	ENSG00000026025	7431	0	0	1.53957	0.622532	1.53957	up	CTRCT30	GO:0005200|GO:0005212|GO:0005515|GO:0005737|GO:0005777|GO:0005829|GO:0005856|GO:0005882|GO:0005886|GO:0006915|GO:0006921|GO:0006928|GO:0008022|GO:0010977|GO:0014002|GO:0019048|GO:0030049|GO:0031252|GO:0042802|GO:0042995|GO:0045109|GO:0045111|GO:0060020|GO:0070062|GO:0070307|GO:0097110	protein-coding	vimentin	chr10	17270258	17279592
VIT	ENSG00000205221	5212	6.77989e-11	7.56526e-10	1.6275	0.702658	1.6275	up		GO:0005539|GO:0005614|GO:0010811|GO:0030198	protein-coding	vitrin	chr2	36923833	37041937
VSIG2	ENSG00000019102	23584	8.41318e-13	1.08004e-11	2.00382	1.00275	2.00382	up	2210413P10Rik|CTH|CTXL	GO:0005887|GO:0016020	protein-coding	V-set and immunoglobulin domain containing 2	chr11	124617370	124622109
VWA5A	ENSG00000110002	4013	7.46026e-36	1.72289e-34	1.52566	0.609437	1.52566	up	BCSC-1|BCSC1|LOH11CR2A	GO:0005634|GO:0005730	protein-coding	von Willebrand factor A domain containing 5A	chr11	123986111	124017618
WBSCR17	ENSG00000185274	64409	3.07746e-11	3.51444e-10	1.50769	0.592337	1.50769	up	GALNACT17|GALNT16|GALNT20|GALNTL3	GO:0000139|GO:0004653|GO:0006486|GO:0016021	protein-coding	Williams-Beuren syndrome chromosome region 17	chr7	70597523	71178586
WDFY4	ENSG00000128815	57705	0	0	1.65813	0.729558	1.65813	up	C10orf64	GO:0016021	protein-coding	WDFY family member 4	chr10	49892921	50191001
WDSUB1	ENSG00000196151	151525	0.0028976	0.0125493	1.54251	0.625278	1.54251	up	UBOX6|WDSAM1	GO:0000151|GO:0004842	protein-coding	WD repeat, sterile alpha motif and U-box domain containing 1	chr2	160092304	160143236
WIPF1	ENSG00000115935	7456	0	0	1.51269	0.597113	1.51269	up	PRPL-2|WASPIP|WIP	GO:0001726|GO:0003779|GO:0005515|GO:0005522|GO:0005829|GO:0005884|GO:0006461|GO:0008154|GO:0015629|GO:0016023|GO:0030048|GO:0038096|GO:0045087|GO:0046827|GO:0051707	protein-coding	WAS/WASL interacting protein family, member 1	chr2	175424302	175547627
WISP1		8840	5.43296e-40	1.31163e-38	1.51751	0.601709	1.51751	up	CCN4|WISP1c|WISP1i|WISP1tc	GO:0001558|GO:0005520|GO:0005615|GO:0005737|GO:0007155|GO:0007165|GO:0007267|GO:0016055	protein-coding	WNT1 inducible signaling pathway protein 1	chr8	134203282	134243932
WNT10B	ENSG00000169884	7480	6.08479e-08	5.29609e-07	1.9509	0.964139	1.9509	up	SHFM6|WNT-12	GO:0000086|GO:0000122|GO:0002062|GO:0005109|GO:0005576|GO:0005578|GO:0005615|GO:0006629|GO:0007050|GO:0007224|GO:0008284|GO:0010971|GO:0014835|GO:0016055|GO:0030182|GO:0030501|GO:0030858|GO:0032434|GO:0043065|GO:0045165|GO:0045599|GO:0045669|GO:0045899|GO:0048018|GO:0048641|GO:0048741|GO:0050680|GO:0050821|GO:0050909|GO:0051091|GO:0051885|GO:0060070|GO:0060346|GO:0061196|GO:0071300|GO:0071320|GO:…	protein-coding	wingless-type MMTV integration site family, member 10B	chr12	49359123	49365641
WNT2	ENSG00000105989	7472	0	0	1.82517	0.868034	1.82517	up	INT1L1|IRP	GO:0002053|GO:0002088|GO:0005109|GO:0005125|GO:0005515|GO:0005576|GO:0005578|GO:0005615|GO:0005737|GO:0005886|GO:0007267|GO:0008284|GO:0016055|GO:0030182|GO:0031012|GO:0045165|GO:0045944|GO:0048018|GO:0048146|GO:0051091|GO:0055009|GO:0060045|GO:0060070|GO:0060317|GO:0060492|GO:0060501|GO:0060716|GO:0061072|GO:0061180|GO:0071300|GO:0071560|GO:0090263	protein-coding	wingless-type MMTV integration site family member 2	chr7	116916686	116963343
XKR4	ENSG00000206579	114786	3.30742e-14	4.66988e-13	1.60948	0.686598	1.60948	up	XRG4	GO:0016021	protein-coding	XK, Kell blood group complex subunit-related family, member 4	chr8	56015017	56438710
ZAP70	ENSG00000115085	7535	1.3183e-17	2.20104e-16	1.96011	0.970937	1.96011	up	SRK|STCD|STD|TZK|ZAP-70	GO:0001772|GO:0001784|GO:0002250|GO:0004713|GO:0004715|GO:0005515|GO:0005524|GO:0005737|GO:0005829|GO:0005886|GO:0006468|GO:0006955|GO:0007243|GO:0018108|GO:0030217|GO:0042101|GO:0042110|GO:0042113|GO:0043366|GO:0045059|GO:0045060|GO:0045582|GO:0046638|GO:0046641|GO:0046777|GO:0050850|GO:0050852|GO:0070489|GO:0072678	protein-coding	zeta-chain (TCR) associated protein kinase 70kDa	chr2	98330031	98356323
ZC3HC1	ENSG00000091732	51530	0.0114331	0.042623	1.66335	0.73409	1.66335	up	NIPA	GO:0005515|GO:0005634|GO:0007067|GO:0008270|GO:0016567|GO:0019901|GO:0031965|GO:0043066|GO:0051301	protein-coding	zinc finger, C3HC-type containing 1	chr7	129658126	129691233
ZEB2-AS1	ENSG00000238057	100303491	1.03923e-07	8.84163e-07	1.93004	0.94863	1.93004	up	ZEB2-AS|ZEB2AS|ZEB2NAT		ncRNA	ZEB2 antisense RNA 1	chr2	145277181	145278465
ZFP36	ENSG00000128016	7538	0	0	1.54089	0.623763	1.54089	up	G0S24|GOS24|NUP475|RNF162A|TIS11|TTP|zfp-36	GO:0000122|GO:0000288|GO:0003677|GO:0003727|GO:0003729|GO:0005515|GO:0005634|GO:0005737|GO:0005829|GO:0006402|GO:0010467|GO:0010494|GO:0016070|GO:0016071|GO:0017091|GO:0019901|GO:0019957|GO:0032680|GO:0035278|GO:0042594|GO:0046872|GO:0060213|GO:0070935|GO:0071889|GO:1900153	protein-coding	ZFP36 ring finger protein	chr19	39897487	39900052
ZFPM2	ENSG00000169946	23414	2.62234e-05	0.000164943	1.91604	0.938127	1.91604	up	DIH3|FOG2|ZC2HC11B|ZNF89B|hFOG-2	GO:0000122|GO:0001071|GO:0001105|GO:0001570|GO:0001701|GO:0003148|GO:0003221|GO:0003677|GO:0003714|GO:0005515|GO:0005654|GO:0005737|GO:0007596|GO:0008134|GO:0008270|GO:0030324|GO:0045599|GO:0045892|GO:0045944|GO:0048568|GO:0060412|GO:0060548|GO:2000020|GO:2000195	protein-coding	zinc finger protein, FOG family member 2	chr8	106331147	106816767
ZMYM6NB	ENSG00000243749	100506144	0.000801491	0.00391008	1.71363	0.777057	1.71363	up		GO:0016021	protein-coding	ZMYM6 neighbor	chr1	35441300	35450948
ZNF180		7733	2.6614e-07	2.16412e-06	1.65416	0.726095	1.65416	up	HHZ168	GO:0003677|GO:0005634|GO:0006351|GO:0006355|GO:0046872	protein-coding	zinc finger protein 180	chr19	44979859	45004574
ZNF300	ENSG00000145908	91975	4.61578e-05	0.000279504	1.72026	0.782626	1.72026	up		GO:0003677|GO:0005515|GO:0005634|GO:0006351|GO:0006355|GO:0046872	protein-coding	zinc finger protein 300	chr5	150273954	150284545
ZNF521	ENSG00000198795	25925	1.80173e-11	2.09664e-10	1.64161	0.715111	1.64161	up	EHZF|Evi3	GO:0003677|GO:0005634|GO:0006351|GO:0006355|GO:0007275|GO:0019904|GO:0030154|GO:0046872	protein-coding	zinc finger protein 521	chr18	22641888	22932214
ZNF589	ENSG00000164048	51385	0	0	1.57794	0.658047	1.57794	up	SZF1	GO:0003677|GO:0005634|GO:0006355|GO:0046872	protein-coding	zinc finger protein 589	chr3	48282596	48329115
ZNF724P		440519	0.000153699	0.000854336	1.75676	0.812916	1.75676	up		GO:0003677|GO:0005634|GO:0006351|GO:0006355|GO:0046872	pseudo	zinc finger protein 724, pseudogene	chr19	23406607	23433172
ZNF781	ENSG00000196381	163115	3.02817e-07	2.44907e-06	1.92178	0.942442	1.92178	up		GO:0003677|GO:0005634|GO:0006351|GO:0006355|GO:0046872	protein-coding	zinc finger protein 781	chr19	38158650	38183216
ZUFSP	ENSG00000153975	221302	0.000363889	0.00189821	1.85701	0.892979	1.85701	up	C6orf113|dJ412I7.3	GO:0046872	protein-coding	zinc finger with UFM1-specific peptidase domain	chr6	116956781	116989973

## Sheet: ST2B
Supplementary Table 2B: Canonical pathways of 932 significantly differentially upregulated transcribed genes in 15 BA prostate tumor cases versus 30 WA prostate tumor cases; corrected p < 0.05
Ingenuity Canonical Pathways	-log(p-value)	Molecules
Antigen Presentation Pathway	13.9	B2M,CD74,HLA-A,HLA-B,HLA-DPB1,HLA-DQA1,HLA-DQB1,HLA-DRA,HLA-DRB1,HLA-E,HLA-F,HLA-G,NLRC5,PSMB6,PSMB8,TAP1,TAP2
Communication between Innate and Adaptive Immune Cells	13	B2M,CCL3,CCL3L3,CCL4,CCR7,CD4,CD79A,CD79B,CD80,CD83,CD86,CD8A,CXCL10,HLA-A,HLA-B,HLA-DRA,HLA-DRB1,HLA-E,HLA-F,HLA-G,TLR1,TLR3,TNFRSF13C,TNFSF13B
Th1 and Th2 Activation Pathway	11.7	CCR4,CCR5,CD247,CD3E,CD4,CD80,CD86,CD8A,CXCR4,GFI1,HLA-A,HLA-B,HLA-DPB1,HLA-DQA1,HLA-DQB1,HLA-DRA,HLA-DRB1,ICAM1,ICOS,IKZF1,IL18R1,IL2RB,IL2RG,ITGB2,LGALS9,mir-21,NFATC2,S1PR1,SOCS3,STAT1
Th2 Pathway	11.1	CCR4,CCR5,CD247,CD3E,CD4,CD80,CD86,CXCR4,GFI1,HLA-A,HLA-B,HLA-DPB1,HLA-DQA1,HLA-DQB1,HLA-DRA,HLA-DRB1,ICAM1,ICOS,IKZF1,IL2RB,IL2RG,ITGB2,mir-21,NFATC2,S1PR1,SOCS3
B Cell Development	10.7	CD19,CD79A,CD79B,CD80,CD86,HLA-A,HLA-B,HLA-DQA1,HLA-DQB1,HLA-DRA,HLA-DRB1,IGH,IGL,IL7R
Primary Immunodeficiency Signaling	10.7	CD19,CD3E,CD4,CD79A,CD8A,ICOS,IGH,IGL,IGLL1/IGLL5,IL2RG,IL7R,LCK,TAP1,TAP2,TNFRSF13C,ZAP70
iCOS-iCOSL Signaling in T Helper Cells	10.7	CALM1 (includes others),CD247,CD3E,CD4,CD80,CD86,GRAP2,HLA-A,HLA-B,HLA-DQA1,HLA-DQB1,HLA-DRA,HLA-DRB1,ICOS,IL2RB,IL2RG,ITK,ITPR2,LCK,LCP2,NFATC2,TRAT1,ZAP70
Role of NFAT in Regulation of the Immune Response	10.3	CALM1 (includes others),CD247,CD3E,CD4,CD79A,CD79B,CD80,CD86,FOS,FYN,GNA15,GNG11,GNG2,HLA-A,HLA-B,HLA-DQA1,HLA-DQB1,HLA-DRA,HLA-DRB1,ITK,ITPR2,LCK,LCP2,LYN,MEF2C,NFATC2,RCAN2,RCAN3,ZAP70
CD28 Signaling in T Helper Cells	9.93	CALM1 (includes others),CARD11,CD247,CD3E,CD4,CD80,CD86,CTLA4,FOS,FYN,GRAP2,HLA-A,HLA-B,HLA-DQA1,HLA-DQB1,HLA-DRA,HLA-DRB1,ITK,ITPR2,LCK,LCP2,NFATC2,ZAP70
Th1 Pathway	9.85	CCR5,CD247,CD3E,CD4,CD80,CD86,CD8A,HLA-A,HLA-B,HLA-DPB1,HLA-DQA1,HLA-DQB1,HLA-DRA,HLA-DRB1,ICAM1,ICOS,IL18R1,ITGB2,LGALS9,mir-21,NFATC2,SOCS3,STAT1
PD-1, PD-L1 cancer immunotherapy pathway	9.4	B2M,CD247,CD80,CDK2,HLA-A,HLA-B,HLA-DPB1,HLA-DQA1,HLA-DQB1,HLA-DRA,HLA-DRB1,HLA-E,HLA-F,HLA-G,IL2RB,IL2RG,LCK,LCP2,mir-21,TGFB3,ZAP70
Crosstalk between Dendritic Cells and Natural Killer Cells	9.15	ACTA2,CCR7,CD69,CD80,CD83,CD86,CSF2RB,HLA-A,HLA-B,HLA-DRA,HLA-DRB1,HLA-E,HLA-F,HLA-G,IL2RB,IL2RG,LTB,TLR3,TYROBP
CTLA4 Signaling in Cytotoxic T Lymphocytes	8.3	B2M,CD247,CD3E,CD80,CD86,CD8A,CTLA4,FYN,GRAP2,HLA-A,HLA-B,HLA-E,HLA-F,LCK,LCP2,PTPN22,TRAT1,ZAP70
Granulocyte Adhesion and Diapedesis	7.75	CCL2,CCL21,CCL3,CCL3L3,CCL4,CCL4L1/CCL4L2,CLDN5,CSF3,CXCL10,CXCL12,CXCL2,CXCL9,CXCR4,FPR1,ICAM1,ICAM2,IL18RAP,ITGA4,ITGB2,JAM3,MMP16,SELE,SELP,THY1,VCAM1
PKCθ Signaling in T Lymphocytes	7.68	CACNG4,CARD11,CD247,CD3E,CD4,CD80,CD86,FOS,FYN,GRAP2,HLA-A,HLA-B,HLA-DQA1,HLA-DQB1,HLA-DRA,HLA-DRB1,LCK,LCP2,MAP3K8,NFATC2,RAC2,RAC3,ZAP70
Calcium-induced T Lymphocyte Apoptosis	6.87	CALM1 (includes others),CD247,CD3E,CD4,HLA-A,HLA-B,HLA-DQA1,HLA-DQB1,HLA-DRA,HLA-DRB1,ITPR2,LCK,NFATC2,ZAP70
Altered T Cell and B Cell Signaling in Rheumatoid Arthritis	6.63	CCL21,CD79A,CD79B,CD80,CD86,HLA-A,HLA-B,HLA-DQA1,HLA-DQB1,HLA-DRA,HLA-DRB1,LTB,TLR1,TLR3,TNFRSF13C,TNFSF13B
T Cell Exhaustion Signaling Pathway	6.09	CD80,CD86,CTLA4,FOS,HLA-A,HLA-B,HLA-DPB1,HLA-DQA1,HLA-DQB1,HLA-DRA,HLA-DRB1,HLA-E,HLA-F,HLA-G,IRF4,IRF9,LAG3,LGALS9,NFATC2,PRDM1,STAT1,ZAP70
Agranulocyte Adhesion and Diapedesis	5.97	ACTA2,AOC3,CCL2,CCL21,CCL3,CCL3L3,CCL4,CCL4L1/CCL4L2,CLDN5,CXCL10,CXCL12,CXCL2,CXCL9,CXCR4,ICAM1,ICAM2,ITGA4,ITGB2,JAM3,MMP16,SELE,SELP,VCAM1
Graft-versus-Host Disease Signaling	5.88	CD80,CD86,HLA-A,HLA-B,HLA-DQA1,HLA-DQB1,HLA-DRA,HLA-DRB1,HLA-E,HLA-F,HLA-G
Neuroinflammation Signaling Pathway	5.87	B2M,CCL2,CCL3,CD200R1,CD80,CD86,CSF1R,CX3CR1,CXCL10,CXCL12,FOS,HLA-A,HLA-B,HLA-DQA1,HLA-DQB1,HLA-DRA,HLA-DRB1,HLA-E,HLA-F,ICAM1,NFATC2,NTF3,PLA2G4C,SLC1A3,STAT1,TGFB3,TLR1,TLR3,TYROBP,VCAM1
Autoimmune Thyroid Disease Signaling	5.79	CD80,CD86,HLA-A,HLA-B,HLA-DQA1,HLA-DQB1,HLA-DRA,HLA-DRB1,HLA-E,HLA-F,HLA-G
Hepatic Fibrosis / Hepatic Stellate Cell Activation	5.64	A2M,ACTA2,CCL2,CCL21,CCR5,CCR7,CD14,COL13A1,COL19A1,COL4A3,COL4A4,CXCL9,EDNRB,ICAM1,IGFBP5,IL18RAP,PDGFC,PDGFD,PDGFRA,STAT1,TGFB3,VCAM1
Atherosclerosis Signaling	5.27	ALOX15B,APOD,CCL2,CXCL12,CXCR4,ICAM1,ITGA4,ITGB2,ORM2,PDGFC,PDGFD,PLA2G4C,PLAAT4,SELE,SELP,TPSAB1/TPSB2,VCAM1
Interferon Signaling	5.25	IFI6,IFITM1,IFITM3,IRF9,MX1,OAS1,PSMB8,STAT1,TAP1
Dendritic Cell Maturation	5.21	B2M,CCR7,CD80,CD83,CD86,HLA-A,HLA-B,HLA-DQA1,HLA-DQB1,HLA-DRA,HLA-DRB1,HLA-E,HLA-F,ICAM1,IRF8,LTB,PLCL1,PLCL2,STAT1,TLR3,TYROBP
OX40 Signaling Pathway	5.17	B2M,CD247,CD3E,CD4,HLA-A,HLA-B,HLA-DPB1,HLA-DQA1,HLA-DQB1,HLA-DRA,HLA-DRB1,HLA-E,HLA-F,HLA-G
Complement System	5.14	C1QB,C1R,C1S,C3,C7,CFH,ITGB2,MASP1,SERPING1
Pathogenesis of Multiple Sclerosis	5.07	CCL3,CCL4,CCR5,CXCL10,CXCL9
Axonal Guidance Signaling	5.06	ADAM19,ADAM28,ADAMTS1,ADAMTS3,ADAMTS8,CXCL12,CXCR4,DPYSL2,FYN,FZD8,GLI1,GNA15,GNG11,GNG2,HHIP,ITGA4,LRRC4C,MMP16,MYL12A,NFATC2,NRP2,NTF3,NTRK3,PDGFC,PDGFD,PLCL1,PLCL2,PRKAR2B,RAC2,RAC3,SEMA3A,SEMA3D,SEMA6B,SLIT2,SLIT3,UNC5D,WIPF1,WNT10B,WNT2
T Cell Receptor Signaling	5.03	CALM1 (includes others),CARD11,CD247,CD3E,CD4,CD8A,CTLA4,FOS,FYN,GRAP2,ITK,LCK,LCP2,NFATC2,ZAP70
Nur77 Signaling in T Lymphocytes	4.95	CALM1 (includes others),CD247,CD3E,CD80,CD86,HLA-A,HLA-B,HLA-DQA1,HLA-DQB1,HLA-DRA,HLA-DRB1
Phospholipase C Signaling	4.79	CALM1 (includes others),CD247,CD3E,CD79A,CD79B,FYN,GNG11,GNG2,GRAP2,ITGA4,ITK,ITPR2,LCK,LCP2,LYN,MEF2C,MYL12A,NFATC2,PLA2G4C,PLD4,PPP1R14A,RAC2,RAC3,RHOB,ZAP70
Caveolar-mediated Endocytosis Signaling	4.76	ACTA2,B2M,CAV1,CD48,FYN,HLA-A,HLA-B,HLA-E,HLA-F,ITGA4,ITGA8,ITGB2
T Helper Cell Differentiation	4.76	CD80,CD86,HLA-A,HLA-B,HLA-DQA1,HLA-DQB1,HLA-DRA,HLA-DRB1,ICOS,IL18R1,IL2RG,STAT1
Type I Diabetes Mellitus Signaling	4.73	CD247,CD3E,CD80,CD86,HLA-A,HLA-B,HLA-DQA1,HLA-DQB1,HLA-DRA,HLA-DRB1,HLA-E,HLA-F,HLA-G,SOCS3,STAT1
Cdc42 Signaling	4.72	B2M,CD247,CD3E,CDC42EP5,FOS,HLA-A,HLA-B,HLA-DPB1,HLA-DQA1,HLA-DQB1,HLA-DRA,HLA-DRB1,HLA-E,HLA-F,HLA-G,ITGA4,ITK,MYL12A,WIPF1
Allograft Rejection Signaling	4.7	B2M,CD80,CD86,HLA-A,HLA-B,HLA-DPB1,HLA-DQA1,HLA-DQB1,HLA-DRA,HLA-DRB1,HLA-E,HLA-F,HLA-G
Cytotoxic T Lymphocyte-mediated Apoptosis of Target Cells	4.52	B2M,CASP7,CD247,CD3E,HLA-A,HLA-B,HLA-E,HLA-F
Neuroprotective Role of THOP1 in Alzheimer's Disease	4.5	C1R,DPP4,F7,GZMA,HLA-A,HLA-B,HLA-E,HLA-F,HLA-G,HTRA3,KLK4,MASP1,PLG,PRKAR2B,TPSAB1/TPSB2
Systemic Lupus Erythematosus Signaling	4.21	C7,CD247,CD3E,CD79A,CD79B,CD80,CD86,FOS,HLA-A,HLA-B,HLA-E,HLA-F,HLA-G,IGH,IGL,LCK,LSM1,LSM7,LYN,NFATC2,TNFRSF13C,TNFSF13B
Gustation Pathway	4.12	CACNG4,GNG11,GNG2,ITPR2,P2RX5,PANX1,PDE1B,PDE2A,PDE4A,PDE5A,PRKAR2B,SMPDL3A,TAS2R19,TAS2R31,TAS2R43,TAS2R50,TULP2
TREM1 Signaling	3.95	CCL2,CCL3,CD83,CD86,ICAM1,NLRC5,NLRP6,NOD2,TLR1,TLR3,TYROBP
LPS/IL-1 Mediated Inhibition of RXR Function	3.9	ALDH2,ALDH4A1,CD14,CHST11,FMO4,GAL3ST2,GSTM1,GSTM4,GSTM5,GSTT2/GSTT2B,HS3ST3B1,IL18RAP,MGST1,NR5A2,PAPSS2,PPARGC1A,SLC27A3,SLC27A6,SOD3,SULT1C3,SULT2B1
Glutathione-mediated Detoxification	3.8	ANPEP,GSTM1,GSTM4,GSTM5,GSTT2/GSTT2B,HPGDS,MGST1
Sperm Motility	3.49	CALM1 (includes others),CSF1R,FYN,ITK,ITPR2,LCK,LYN,MERTK,NTRK3,PDE1B,PDE2A,PDE4A,PDGFRA,PLA2G4C,PLAAT4,PLCL1,PLCL2,PRKAR2B,PRKG1,ZAP70
Role of Macrophages, Fibroblasts and Endothelial Cells in Rheumatoid Arthritis	3.44	CALM1 (includes others),CCL2,CXCL12,DKK3,FOS,FZD8,ICAM1,IL18R1,IL18RAP,LEF1,LTB,NFATC2,PDGFC,PDGFD,PLCL1,PLCL2,SELE,SFRP2,SOCS3,TLR1,TLR3,TNFSF13B,VCAM1,WNT10B,WNT2
Virus Entry via Endocytic Pathways	3.14	ACTA2,B2M,CAV1,FYN,HLA-A,HLA-B,HLA-E,HLA-F,ITGA4,ITGB2,RAC2,RAC3
PI3K Signaling in B Lymphocytes	3.13	ATF3,C3,CALM1 (includes others),CD180,CD19,CD79A,CD79B,FOS,FYN,ITPR2,LYN,NFATC2,PLCL1,PLCL2
CCR5 Signaling in Macrophages	3.08	CACNG4,CALM1 (includes others),CCL3,CCL4,CCR5,CD247,CD3E,CD4,FOS,GNG11,GNG2
Cardiac β-adrenergic Signaling	3.03	AKAP7,GNG11,GNG2,PDE1B,PDE2A,PDE4A,PDE5A,PPP1R14A,PPP1R1A,PPP1R3C,PRKAR2B,SLC8A1,SMPDL3A,TULP2
IL-4 Signaling	2.87	HLA-A,HLA-B,HLA-DQA1,HLA-DQB1,HLA-DRA,HLA-DRB1,IGH,IL2RG,IRF4,NFATC2
Cellular Effects of Sildenafil (Viagra)	2.85	ACTA2,CACNG4,CALM1 (includes others),ITPR2,MYL12A,PDE1B,PDE2A,PDE4A,PDE5A,PLCL1,PLCL2,PRKAR2B,PRKG1
Tec Kinase Signaling	2.84	ACTA2,FOS,FYN,GNA15,GNG11,GNG2,IGH,ITGA4,ITK,LCK,LYN,RAC2,RAC3,RHOB,STAT1
Cardiac Hypertrophy Signaling (Enhanced)	2.74	CALM1 (includes others),CSF2RB,EDNRB,FZD8,GNA15,GNG11,GNG2,IL18R1,IL18RAP,IL2RB,IL2RG,IL7R,ITGA4,ITPR2,LTB,MAP3K8,MEF2C,NFATC2,PDE1B,PDE2A,PDE4A,PDE5A,PLCL1,PLCL2,PRKAR2B,PRKG1,SMPDL3A,TGFB3,TNFSF13B,TULP2,WNT10B,WNT2
Systemic Lupus Erythematosus In B Cell Signaling Pathway	2.73	CALM1 (includes others),CARD11,CD19,CD79A,CD79B,FOS,FYN,IFIT2,IRF9,LCK,LTB,LYN,NFATC2,PLAAT4,RAC2,RAC3,STAT1,TGFB3,TLR3,TNFRSF13C,TNFSF13B
Regulation of IL-2 Expression in Activated and Anergic T Lymphocytes	2.71	CALM1 (includes others),CARD11,CD247,CD3E,CD80,FOS,FYN,NFATC2,TGFB3,ZAP70
Systemic Lupus Erythematosus In T Cell Signaling Pathway	2.7	B2M,CASP7,CD247,CD3E,CD80,CD86,ESR1,FOS,HLA-A,HLA-B,HLA-DPB1,HLA-DQA1,HLA-DQB1,HLA-DRA,HLA-DRB1,HLA-E,HLA-F,HLA-G,ICOS,IRF4,NFATC2,RAC2,RAC3,RHOB
Hematopoiesis from Pluripotent Stem Cells	2.64	CD247,CD3E,CD4,CD8A,CSF3,IGH,IGL
Superoxide Radicals Degradation	2.58	CYGB,GPX7,SOD3
Opioid Signaling Pathway	2.56	CACNG4,CALM1 (includes others),FOS,FOSB,FYN,GNG11,GNG2,GRK5,ITPR2,LCK,LYN,PDE1B,PRKAR2B,RAC2,RAC3,RGS1,RGS16,RGS19,SCN7A
Leukocyte Extravasation Signaling	2.47	ACTA2,CLDN5,CXCL12,CXCR4,EDIL3,ICAM1,ITGA4,ITGB2,ITK,JAM3,MMP16,RAC2,THY1,TIMP3,VCAM1,WIPF1
Hepatic Fibrosis Signaling Pathway	2.44	ACTA2,CALM1 (includes others),CCL2,CCL3,FOS,FZD8,GLI1,ICAM1,IL18RAP,ITGA4,LEF1,mir-21,MYL12A,PDGFC,PDGFD,PDGFRA,PRKAR2B,RAC2,RAC3,RHOB,SDHB,TGFB3,VCAM1,WNT10B,WNT2
Glioblastoma Multiforme Signaling	2.39	CDK2,FZD8,ITPR2,LEF1,PDGFC,PDGFD,PDGFRA,PLCL1,PLCL2,RAC2,RAC3,RHOB,WNT10B,WNT2
Differential Regulation of Cytokine Production in Macrophages and T Helper Cells by IL-17A and IL-17F	2.39	CCL2,CCL3,CCL4,CSF3
CXCR4 Signaling	2.35	CD4,CXCL12,CXCR4,EGR1,FOS,GNA15,GNG11,GNG2,ITPR2,LYN,MYL12A,RAC2,RAC3,RHOB
Relaxin Signaling	2.34	FOS,GNA15,GNG11,GNG2,NPR3,PDE1B,PDE2A,PDE4A,PDE5A,PRKAR2B,RLN1,SMPDL3A,TULP2
tRNA Splicing	2.28	PDE1B,PDE2A,PDE4A,PDE5A,SMPDL3A,TULP2
GP6 Signaling Pathway	2.26	APBB1IP,CALM1 (includes others),COL13A1,COL19A1,COL4A3,COL4A4,FYN,GRAP2,LAMB1,LCP2,LYN
Inflammasome pathway	2.22	AIM2,NLRP1,NOD2,PANX1
Wnt/β-catenin Signaling	2.21	CDH2,CDH3,DKK3,FZD8,LEF1,MAP4K1,NR5A2,SFRP2,SOX5,TGFB3,TLE4,UBD,WNT10B,WNT2
cAMP-mediated signaling	2.21	ADORA2A,AKAP7,CALM1 (includes others),CCR4,DUSP6,FPR1,NPR3,PDE1B,PDE2A,PDE4A,PDE5A,PRKAR2B,PTGDR,PTGER2,S1PR1,SMPDL3A,TULP2
Osteoarthritis Pathway	2.18	CASP7,CCN4,DCN,DDIT4,FZD8,GLI1,GREM1,H19,IL18RAP,ITGA4,LEF1,MEF2C,PDGFC,PPARGC1A,RARRES2,TIMP3
Semaphorin Signaling in Neurons	2.14	DPYSL2,DPYSL3,FYN,RAC2,RAC3,RHOB,SEMA3A
G-Protein Coupled Receptor Signaling	2.11	ADORA2A,CCR4,DUSP6,FPR1,FYN,GNA15,MAP3K8,NPR3,PDE1B,PDE2A,PDE4A,PDE5A,PRKAR2B,PTGDR,PTGER2,RGS16,S1PR1,SMPDL3A,TULP2
Colorectal Cancer Metastasis Signaling	2.11	FOS,FZD8,GNG11,GNG2,LEF1,MMP16,PDGFC,PRKAR2B,PTGER2,RAC2,RAC3,RHOB,STAT1,TGFB3,TLR1,TLR3,WNT10B,WNT2
Aryl Hydrocarbon Receptor Signaling	2.09	ALDH2,ALDH4A1,CDK2,CYP1B1,ESR1,FOS,GSTM1,GSTM4,GSTM5,GSTT2/GSTT2B,MGST1,TGFB3
Phenylethylamine Degradation I	2.09	ALDH2,AOC3
Coagulation System	2.02	A2M,F10,F7,PLG,THBD
Differential Regulation of Cytokine Production in Intestinal Epithelial Cells by IL-17A and IL-17F	2	CCL2,CCL3,CCL4,CSF3
Ethanol Degradation IV	2	ALDH2,ALDH4A1,CYGB,GPX7
Netrin Signaling	1.95	CACNG4,NFATC2,PRKAR2B,PRKG1,RAC2,RAC3,UNC5D
Glutathione Redox Reactions I	1.93	GPX7,GSTM1,GSTT2/GSTT2B,MGST1
Nitric Oxide Signaling in the Cardiovascular System	1.9	CALM1 (includes others),CAV1,ITPR2,PDE1B,PDE2A,PDE5A,PDGFC,PRKAR2B,PRKG1
Sphingosine-1-phosphate Signaling	1.88	CASP7,PDGFC,PDGFD,PDGFRA,PLCL1,PLCL2,RAC2,RAC3,RHOB,S1PR1
Human Embryonic Stem Cell Pluripotency	1.87	FZD8,LEF1,NTF3,NTRK3,PDGFC,PDGFD,PDGFRA,S1PR1,TGFB3,WNT10B,WNT2
STAT3 Pathway	1.87	CISH,CSF2RB,IL18R1,IL18RAP,IL2RB,IL2RG,IL7R,NTRK3,PDGFRA,PIM1,SOCS3
Gαq Signaling	1.79	ARHGEF25,CALM1 (includes others),GNA15,GNG11,GNG2,ITPR2,NFATC2,PLD4,RAC2,RAC3,RGS16,RHOB
IL-15 Production	1.78	CSF1R,FYN,ITK,LCK,LYN,MERTK,NTRK3,PDGFRA,STAT1,ZAP70
Protein Kinase A Signaling	1.77	AKAP7,CALM1 (includes others),CDC25B,DUSP10,DUSP6,GNG11,GNG2,ITPR2,LEF1,MYL12A,NFATC2,PDE1B,PDE2A,PDE4A,PDE5A,PLCL1,PLCL2,PPP1R14A,PPP1R3C,PRKAR2B,PTPN22,SMPDL3A,TGFB3,TULP2
Ephrin B Signaling	1.73	CXCL12,CXCR4,GNA15,GNG11,GNG2,RAC2,RAC3
Tryptophan Degradation to 2-amino-3-carboxymuconate Semialdehyde	1.71	HAAO,KYNU
Ephrin Receptor Signaling	1.71	CXCL12,CXCR4,DOK1,FYN,GNA15,GNG11,GNG2,ITGA4,PDGFC,PDGFD,RAC2,RAC3,WIPF1
Phagosome Formation	1.69	ITGA4,ITGB2,PLCL1,PLCL2,RAC2,RAC3,RHOB,SCARA3,TLR1,TLR3
Extrinsic Prothrombin Activation Pathway	1.68	F10,F7,THBD
Role of Hypercytokinemia/hyperchemokinemia in the Pathogenesis of Influenza	1.65	CCL2,CCL3,CCL4,CCR5,CXCL10
Signaling by Rho Family GTPases	1.63	ACTA2,CDC42EP5,CDH2,CDH3,FOS,GNA15,GNG11,GNG2,ITGA4,MYL12A,NEDD4,RAC2,RAC3,RHOB,VIM,WIPF1
Xenobiotic Metabolism Signaling	1.6	ALDH2,ALDH4A1,CES1,CHST11,CYP1B1,FMO4,GAL3ST2,GSTM1,GSTM4,GSTM5,GSTT2/GSTT2B,HS3ST3B1,MAP3K8,MGST1,PPARGC1A,SOD3,SULT1C3,SULT2B1
Fcγ Receptor-mediated Phagocytosis in Macrophages and Monocytes	1.59	ACTA2,FYB1,FYN,LCP2,LYN,PLD4,RAC2,RAC3
GPCR-Mediated Nutrient Sensing in Enteroendocrine Cells	1.58	CACNG4,CCK,GNA15,GNG11,GNG2,ITPR2,PLCL1,PLCL2,PRKAR2B
VDR/RXR Activation	1.55	CD14,COL13A1,CXCL10,HR,IGFBP5,IGFBP6,THBD
IL-7 Signaling Pathway	1.55	CDK2,FYN,IGH,IL2RG,IL7R,LYN,STAT1
Dermatan Sulfate Biosynthesis (Late Stages)	1.54	CHST11,GAL3ST2,HS3ST3B1,SULT1C3,SULT2B1
Ethanol Degradation II	1.5	ADH1C,ADHFE1,ALDH2,ALDH4A1
Chemokine Signaling	1.5	CALM1 (includes others),CCL2,CCL4,CCR5,CXCL12,CXCR4,FOS
ERK/MAPK Signaling	1.49	DUSP6,ESR1,ETS1,FOS,FYN,ITGA4,PLA2G4C,PPP1R14A,PPP1R3C,PRKAR2B,RAC2,RAC3,STAT1
GADD45 Signaling	1.48	CDK2,GADD45B,PCNA
Chondroitin Sulfate Biosynthesis (Late Stages)	1.47	CHST11,GAL3ST2,HS3ST3B1,SULT1C3,SULT2B1
IL-9 Signaling	1.46	CISH,IL2RG,SOCS3,STAT1
Natural Killer Cell Signaling	1.44	CD247,FYN,KLRB1,LCK,LCP2,RAC2,RAC3,TYROBP,ZAP70
Eicosanoid Signaling	1.42	ALOX15B,HPGDS,PLA2G4C,PLAAT4,PTGDR,PTGER2
LXR/RXR Activation	1.4	APOD,C3,CCL2,CD14,HPR,IL18RAP,ORM2,SERPINF1,TLR3
RhoGDI Signaling	1.39	ACTA2,CDH2,CDH3,ESR1,GNA15,GNG11,GNG2,ITGA4,MYL12A,RAC2,RAC3,RHOB
Noradrenaline and Adrenaline Degradation	1.38	ADH1C,ADHFE1,ALDH2,ALDH4A1
GM-CSF Signaling	1.31	CISH,CSF2RB,ETS1,LYN,PIM1,STAT1
B Cell Receptor Signaling	1.31	APBB1IP,CALM1 (includes others),CD19,CD79A,CD79B,EGR1,ETS1,LYN,MAP3K8,MEF2C,NFATC2,RAC2
HMGB1 Signaling	1.31	CCL2,FOS,ICAM1,LTB,RAC2,RAC3,RHOB,SELE,TGFB3,TNFSF13B,VCAM1

## Sheet: ST2C
Supplementary Table 2C: Canonical pathways of 476 significantly differentially downregulated transcribed genes in 15 BA prostate tumor cases versus 30 WA prostate tumor cases; corrected p < 0.05
Ingenuity Canonical Pathways	-log(p-value)	Molecules
Glutamate Receptor Signaling	2.72	GRIN3A,GRM1,GRM2,GRM8,SLC17A8
GABA Receptor Signaling	2.44	ADCY8,CACNA1E,GABBR2,GABRG1,GABRR3,SLC6A12
Nicotine Degradation III	1.95	CYP19A1,UGT2A3,UGT2B10,UGT2B7
Melatonin Degradation I	1.85	CYP19A1,UGT2A3,UGT2B10,UGT2B7
Synaptic Long Term Potentiation	1.81	ADCY8,GRIN3A,GRM1,GRM2,GRM8,PPP3R2
Nicotine Degradation II	1.74	CYP19A1,UGT2A3,UGT2B10,UGT2B7
Superpathway of Melatonin Degradation	1.74	CYP19A1,UGT2A3,UGT2B10,UGT2B7
Thyroid Hormone Metabolism II (via Conjugation and/or Degradation)	1.68	UGT2A3,UGT2B10,UGT2B7
Synaptogenesis Signaling Pathway	1.61	ADCY8,CPLX1,CPLX2,GRIN3A,GRM1,GRM2,GRM8,SYN3,SYT3,SYT4
Intrinsic Prothrombin Activation Pathway	1.56	COL2A1,FGA,KLK14
Alanine Degradation III	1.51	GPT
Alanine Biosynthesis II	1.51	GPT
Dopamine-DARPP32 Feedback in cAMP Signaling	1.37	ADCY8,CACNA1E,DRD5,GRIN3A,KCNJ16,PPP3R2
Gαi Signaling	1.34	ADCY8,GABBR2,GRM2,GRM8,RALGDS
Endocannabinoid Neuronal Synapse Pathway	1.3	ADCY8,CACNA1E,GRIN3A,GRM1,PPP3R2

## Sheet: ST2D
Supplementary Table 2D: Diseases and functions associated with 932 significantly differentially upregulated transcribed genes in 15 BA prostate tumor cases versus 30 WA prostate tumor cases; corrected p < 0.05
[truncated: 501 more rows]

[truncated: 3 more sheets: ST2E, ST2F, ST2G]
