# Supplementary material for: RNA expression differences in prostate tumors and tumor-adjacent stroma between Black and White Americans
Source: Oncotarget. 2021 Jul 20;12(15):1457–69. doi: 10.18632/oncotarget.28024 (PMC8310667; doi:10.18632/oncotarget.28024)
Supplement: Supplementary file 4 [file oncotarget-12-1457-s004.xlsx]

## Sheet: ST3A
Supplementary Table 3A: 2500 differentially transcribed genes with the highest significance in 7 BA prostate TAS cases versus 7 WA prostate TAS cases; corrected p < 0.05
			Top differentially transcribed genes downregulated in 7 BA compared to 7 WA
Gene Symbol	Ensembl ID	Gene ID	p-value	Corrected p-value	FC ([TAS-BA] vs [TAS-WA])	Log FC ([TAS-BA] vs [TAS-WA])	FC (abs) ([TAS-BA] vs [TAS-WA])	Regulation ([TAS-BA] vs [TAS-WA])	Aliases	GO Accession	Gene Type	Description	Chromosome	Start	End
A2M	ENSG00000175899	2	0	0	-12.2103	-3.61003	12.2103	down	A2MD|CPAMD5|FWP007|S863-7	GO:0001869|GO:0002576|GO:0004867|GO:0005515|GO:0005576|GO:0005615|GO:0005829|GO:0007264|GO:0007596|GO:0007597|GO:0019838|GO:0019899|GO:0019959|GO:0019966|GO:0030168|GO:0031093|GO:0043120|GO:0048863|GO:0051056|GO:0070062	protein-coding	alpha-2-macroglobulin	chr12	9220304	9268558
ABCC2	ENSG00000023839	1244	0.0184133	0.0405034	-3.16922	-1.66413	3.16922	down	ABC30|CMOAT|DJS|MRP2|cMRP	GO:0005515|GO:0005524|GO:0005886|GO:0005887|GO:0006810|GO:0006855|GO:0006979|GO:0008514|GO:0009408|GO:0015732|GO:0016324|GO:0019904|GO:0030644|GO:0031427|GO:0042626|GO:0046581|GO:0046685|GO:0055085|GO:0070327	protein-coding	ATP-binding cassette, sub-family C (CFTR/MRP), member 2	chr10	101542463	101611662
ABCC6P2	ENSG00000255277	730013	0	0	-2.9229	-1.5474	2.9229	down			pseudo	ATP-binding cassette, sub-family C, member 6 pseudogene 2	chr16	14916289	14918559
ABT1	ENSG00000146109	29777	0	0	-5.28764	-2.40262	5.28764	down	hABT1	GO:0000166|GO:0003677|GO:0003713|GO:0003723|GO:0005515|GO:0005634|GO:0005667|GO:0005730|GO:0006357|GO:0006366|GO:0021522	protein-coding	activator of basal transcription 1	chr6	26597171	26600277
ACBA1	ENSG00000060971	30	1.35447e-14	7.02233e-14	-3.24626	-1.69878	3.24626	down	ACBA|PTHIO|THIO	GO:0000038|GO:0003988|GO:0005515|GO:0005777|GO:0005782|GO:0006635|GO:0008206|GO:0016401|GO:0033540|GO:0033559|GO:0036109|GO:0043231|GO:0044255|GO:0044281	protein-coding	acetyl-CoA acyltransferase 1	chr3	38164201	38178733
ACADVL	ENSG00000072778	37	0	0	-8.05537	-3.00995	8.05537	down	ACAD6|LCACD|VLCAD	GO:0001659|GO:0003995|GO:0004466|GO:0005739|GO:0005743|GO:0005759|GO:0006635|GO:0006987|GO:0015980|GO:0030968|GO:0033539|GO:0042645|GO:0044255|GO:0044267|GO:0044281|GO:0045717|GO:0046322|GO:0050660|GO:0090181	protein-coding	acyl-CoA dehydrogenase, very long chain	chr17	7120444	7128586
ACLY	ENSG00000131473	47	0	0	-4.7144	-2.23707	4.7144	down	ACL|ATPCL|CLATP	GO:0003878|GO:0004775|GO:0005515|GO:0005524|GO:0005634|GO:0005730|GO:0005737|GO:0005739|GO:0005829|GO:0005886|GO:0006101|GO:0006112|GO:0006200|GO:0008610|GO:0009346|GO:0015936|GO:0019432|GO:0031325|GO:0035338|GO:0044255|GO:0044262|GO:0044281|GO:0046872|GO:0048037	protein-coding	ATP citrate lyase	chr17	40023179	40075272
ACTA2	ENSG00000107796	59	0	0	-4.88498	-2.28835	4.88498	down	BAT6|ACTSA|MYMY5	GO:0005524|GO:0005737|GO:0005829|GO:0006936|GO:0008217|GO:0009615|GO:0014829|GO:0015629|GO:0030485|GO:0043234|GO:0072144	protein-coding	actin, alpha 2, smooth muscle, aorta	chr10	90694831	90751147
ACTB	ENSG00000075624	60	0	0	-10.5925	-3.40497	10.5925	down	BRWS1|PS1TP5BP1	GO:0005200|GO:0005515|GO:0005524|GO:0005737|GO:0005829|GO:0005856|GO:0006457|GO:0006928|GO:0007411|GO:0007596|GO:0014069|GO:0019894|GO:0019901|GO:0030424|GO:0030529|GO:0030863|GO:0030957|GO:0034329|GO:0034332|GO:0035267|GO:0038096|GO:0044267|GO:0045087|GO:0045216|GO:0050998|GO:0051084|GO:0070062|GO:0070688	protein-coding	actin, beta	chr7	5566779	5570232
ACTG2	ENSG00000163017	72	0	0	-15.0222	-3.90903	15.0222	down	ACT|ACTA3|ACTE|ACTL3|ACTSG	GO:0005524|GO:0005829|GO:0005856|GO:0006936|GO:0071944	protein-coding	actin, gamma 2, smooth muscle, enteric	chr2	74120093	74146780
ACTL6A	ENSG00000136518	86	2.22045e-16	1.25435e-15	-3.34782	-1.74322	3.34782	down	ACTL6|ARPN-BETA|Arp4|BAF53A|INO80K	GO:0003407|GO:0003682|GO:0003713|GO:0005515|GO:0005634|GO:0005886|GO:0006281|GO:0006310|GO:0006338|GO:0006351|GO:0006357|GO:0007165|GO:0007399|GO:0016514|GO:0031011|GO:0035267|GO:0040008|GO:0043967|GO:0043968|GO:0071564	protein-coding	actin-like 6A	chr3	179280708	179306193
ACTN4		81	0	0	-5.52205	-2.4652	5.52205	down	ACTININ-4|FSGS|FSGS1	GO:0001666|GO:0001725|GO:0001882|GO:0002576|GO:0003779|GO:0005178|GO:0005509|GO:0005515|GO:0005576|GO:0005634|GO:0005737|GO:0007596|GO:0015031|GO:0030018|GO:0030054|GO:0030168|GO:0030529|GO:0030863|GO:0031093|GO:0031143|GO:0032417|GO:0042803|GO:0042981|GO:0043234|GO:0047485|GO:0048471|GO:0048549|GO:0051015|GO:0051271|GO:0051272|GO:0070062	protein-coding	actinin, alpha 4	chr19	39138267	39221171
ACTN4P1		344978	0	0	-5.97349	-2.57857	5.97349	down			pseudo	actinin, alpha 4 pseudogene 1	chr4	117519317	117520764
ADAM10	ENSG00000137845	102	0	0	-3.78256	-1.91936	3.78256	down	AD10|CD156c|HsT18717|MADM|kuz	GO:0001701|GO:0004175|GO:0004222|GO:0005102|GO:0005178|GO:0005515|GO:0005634|GO:0005737|GO:0005794|GO:0005798|GO:0005886|GO:0006468|GO:0006509|GO:0007162|GO:0007173|GO:0007219|GO:0007220|GO:0007229|GO:0007267|GO:0008237|GO:0008270|GO:0008284|GO:0009986|GO:0010820|GO:0012505|GO:0014069|GO:0016021|GO:0017124|GO:0019901|GO:0022617|GO:0030198|GO:0030307|GO:0030335|GO:0030574|GO:0034612|GO:0042117|GO:…	protein-coding	ADAM metallopeptidase domain 10	chr15	58888510	59042177
ADAM9	ENSG00000168615	8754	0	0	-6.07599	-2.60312	6.07599	down	CORD9|MCMP|MDC9|Mltng	GO:0000186|GO:0004222|GO:0005080|GO:0005178|GO:0005515|GO:0005518|GO:0005615|GO:0005737|GO:0006509|GO:0007155|GO:0007160|GO:0007179|GO:0007229|GO:0008237|GO:0008270|GO:0009986|GO:0010042|GO:0016021|GO:0017124|GO:0022617|GO:0030198|GO:0030216|GO:0030574|GO:0031233|GO:0033627|GO:0033630|GO:0033631|GO:0034241|GO:0034612|GO:0042117|GO:0042542|GO:0043236|GO:0050714|GO:0051044|GO:0051088|GO:0051384|GO:…	protein-coding	ADAM metallopeptidase domain 9	chr8	38854505	38962779
ADAMTS10	ENSG00000142303	81794	1.39222e-13	6.86174e-13	-4.00051	-2.00019	4.00051	down	ADAM-TS10|ADAMTS-10|WMS|WMS1	GO:0001527|GO:0003674|GO:0004222|GO:0005515|GO:0006508|GO:0008150|GO:0008270|GO:0031012	protein-coding	ADAM metallopeptidase with thrombospondin type 1 motif, 10	chr19	8645126	8675588
ADAMTS3	ENSG00000156140	9508	0	0	-3.29177	-1.71886	3.29177	down	ADAMTS-4	GO:0004222|GO:0005576|GO:0005578|GO:0006508|GO:0008201|GO:0008270|GO:0016485|GO:0030198|GO:0030199|GO:0030574|GO:0031012	protein-coding	ADAM metallopeptidase with thrombospondin type 1 motif, 3	chr4	73146686	73434516
ADAMTS8	ENSG00000134917	11095	0	0	-3.18439	-1.67102	3.18439	down	ADAM-TS8|METH2	GO:0004222|GO:0005178|GO:0005578|GO:0006508|GO:0008201|GO:0008237|GO:0008270|GO:0008285|GO:0009673|GO:0031012	protein-coding	ADAM metallopeptidase with thrombospondin type 1 motif, 8	chr11	130274818	130298539
ADD3	ENSG00000148700	120	0	0	-3.06319	-1.61503	3.06319	down	ADDL	GO:0000794|GO:0003779|GO:0005200|GO:0005516|GO:0005856|GO:0005886|GO:0005911|GO:0005938|GO:0016020	protein-coding	adducin 3 (gamma)	chr10	111756108	111895323
ADORA2B	ENSG00000170425	136	7.3442e-10	2.95181e-09	-3.04525	-1.60656	3.04525	down	ADORA2	GO:0000187|GO:0001609|GO:0002882|GO:0005886|GO:0005887|GO:0006968|GO:0007186|GO:0007189|GO:0007190|GO:0007254|GO:0007588|GO:0010575|GO:0030828|GO:0031284|GO:0031668|GO:0032722|GO:0032755|GO:0043306|GO:0060087	protein-coding	adenosine A2b receptor	chr17	15848231	15879210
AES	ENSG00000104964	166	0	0	-7.40502	-2.8885	7.40502	down	AES-1|AES-2|ESP1|GRG|GRG5|TLE5	GO:0000122|GO:0001501|GO:0003714|GO:0005515|GO:0005634|GO:0006351|GO:0007275|GO:0009887|GO:0010629|GO:0016055|GO:0031668|GO:0032091|GO:0040008|GO:0045892|GO:0060761|GO:0070555|GO:0090090|GO:2000210	protein-coding	amino-terminal enhancer of split	chr19	3052908	3062964
AFF1	ENSG00000172493	4299	0	0	-3.08581	-1.62565	3.08581	down	AF4|MLLT2|PBM1	GO:0003700|GO:0005515|GO:0005634|GO:0045893	protein-coding	AF4/FMR2 family, member 1	chr4	87856154	88062206
AFTPH	ENSG00000119844	54812	0	0	-2.87973	-1.52593	2.87973	down	Nbla10388	GO:0005634|GO:0005730|GO:0005737|GO:0005794|GO:0005829|GO:0015031|GO:0030121|GO:0030276|GO:0043231	protein-coding	aftiphilin	chr2	64751439	64820138
AGL	ENSG00000162688	178	0	0	-4.36114	-2.1247	4.36114	down	GDE	GO:0004133|GO:0004134|GO:0004135|GO:0005515|GO:0005634|GO:0005730|GO:0005737|GO:0005829|GO:0005975|GO:0005978|GO:0005980|GO:0006006|GO:0007584|GO:0016234|GO:0016529|GO:0030247|GO:0031593|GO:0043033|GO:0044281|GO:0051384	protein-coding	amylo-alpha-1, 6-glucosidase, 4-alpha-glucanotransferase	chr1	100315640	100389579
AGPAT1	ENSG00000204310	10554	0	0	-2.84529	-1.50858	2.84529	down	1-AGPAT1|G15|LPBAT-alpha|LPBATA	GO:0001819|GO:0001961|GO:0003841|GO:0005783|GO:0005789|GO:0006112|GO:0006644|GO:0006654|GO:0016021|GO:0016024|GO:0019432|GO:0031325|GO:0044255|GO:0044281|GO:0046474	protein-coding	1-acylglycerol-3-phosphate O-acyltransferase 1	chr6	32135983	32145888
AKR1B1P6		100129769	2.22045e-16	1.25435e-15	-3.3592	-1.74812	3.3592	down			pseudo	aldo-keto reductase family 1, member B1 pseudogene 6	chr18	8545647	8546757
AKT1	ENSG00000142208	207	0	0	-4.10954	-2.03898	4.10954	down	AKT|CWS6|PKB|PKB-ALPHA|PRKBA|RAC|RAC-ALPHA	GO:0000060|GO:0001649|GO:0001893|GO:0001934|GO:0004672|GO:0004674|GO:0005080|GO:0005515|GO:0005524|GO:0005547|GO:0005634|GO:0005654|GO:0005737|GO:0005819|GO:0005829|GO:0005886|GO:0005978|GO:0005979|GO:0006006|GO:0006412|GO:0006417|GO:0006464|GO:0006468|GO:0006469|GO:0006809|GO:0006915|GO:0006924|GO:0006954|GO:0007165|GO:0007173|GO:0007186|GO:0007281|GO:0007568|GO:0007596|GO:0008283|GO:0008286|GO:…	protein-coding	v-akt murine thymoma viral oncogene homolog 1	chr14	105235687	105262080
ALDH3A2	ENSG00000072210	224	0	0	-2.97233	-1.57159	2.97233	down	ALDH10|FALDH|SLS	GO:0004029|GO:0004030|GO:0005743|GO:0005777|GO:0005789|GO:0006081|GO:0006714|GO:0007417|GO:0007422|GO:0008544|GO:0016021|GO:0033306|GO:0043231|GO:0046577|GO:0050061|GO:0052814|GO:0055114	protein-coding	aldehyde dehydrogenase 3 family, member A2	chr17	19552064	19580908
ALG10		84920	0	0	-7.11052	-2.82995	7.11052	down	ALG10A|DIE2|KCR1	GO:0005789|GO:0006488|GO:0016021|GO:0016758|GO:0018279|GO:0043687|GO:0044267	protein-coding	ALG10, alpha-1,2-glucosyltransferase	chr12	34175216	34181236
AMBRA1	ENSG00000110497	55626	0	0	-3.87037	-1.95247	3.87037	down	DCAF3|WDR94	GO:0005515|GO:0005737|GO:0005776|GO:0006914|GO:0008285|GO:0021915|GO:0030154|GO:0031410|GO:0043065	protein-coding	autophagy/beclin-1 regulator 1	chr11	46417962	46615619
AMHR2	ENSG00000135409	269	0	0	-11.6209	-3.53866	11.6209	down	AMHR|MISR2|MISRII|MRII	GO:0001880|GO:0004872|GO:0005026|GO:0005515|GO:0005524|GO:0005887|GO:0007165|GO:0007179|GO:0007548|GO:0042562|GO:0046872	protein-coding	anti-Mullerian hormone receptor, type II	chr12	53817639	53825318
AMT	ENSG00000145020	275	0	0	-4.64264	-2.21494	4.64264	down	GCE|GCST|GCVT|NKH	GO:0004047|GO:0005739|GO:0006546|GO:0008483	protein-coding	aminomethyltransferase	chr3	49454211	49460111
AMY2B	ENSG00000240038	280	0	0	-8.44696	-3.07843	8.44696	down	AMY2|AMY3|HXA	GO:0004556|GO:0005576|GO:0005975|GO:0007586|GO:0046872	protein-coding	amylase, alpha 2B (pancreatic)	chr1	104078748	104153092
ANAPC7	ENSG00000196510	51434	0	0	-4.75286	-2.2488	4.75286	down	APC7	GO:0000278|GO:0005634|GO:0005654|GO:0005680|GO:0005829|GO:0007067|GO:0007094|GO:0019903|GO:0031145|GO:0051301|GO:0051436|GO:0051437|GO:0051439|GO:0070979	protein-coding	anaphase promoting complex subunit 7	chr12	110810705	110841535
ANK3	ENSG00000151150	288	2.70663e-07	9.11307e-07	-2.84971	-1.51082	2.84971	down	ANKYRIN-G|MRT37	GO:0000281|GO:0005200|GO:0005515|GO:0005764|GO:0005886|GO:0005923|GO:0007009|GO:0007165|GO:0007409|GO:0007411|GO:0008092|GO:0009925|GO:0009986|GO:0010628|GO:0010765|GO:0014704|GO:0014731|GO:0016323|GO:0016328|GO:0019228|GO:0030315|GO:0030507|GO:0030674|GO:0033268|GO:0033270|GO:0042383|GO:0043001|GO:0043034|GO:0043194|GO:0043266|GO:0044325|GO:0045184|GO:0045211|GO:0045296|GO:0045838|GO:0050808|GO:…	protein-coding	ankyrin 3, node of Ranvier (ankyrin G)	chr10	61786056	62493284
ANKH	ENSG00000154122	56172	0	0	-3.53149	-1.82028	3.53149	down	ANK|CCAL2|CMDJ|CPPDD|HANK|MANK	GO:0001501|GO:0005315|GO:0005886|GO:0005887|GO:0007626|GO:0015114|GO:0016021|GO:0019867|GO:0030500|GO:0030504	protein-coding	ANKH inorganic pyrophosphate transport regulator	chr5	14704909	14871887
ANKRD17	ENSG00000132466	26057	0	0	-4.00269	-2.00097	4.00269	down	GTAR|NY-BR-16	GO:0001955|GO:0003723|GO:0005634|GO:0005737|GO:0019048|GO:0051151	protein-coding	ankyrin repeat domain 17	chr4	73940502	74124502
ANKRD20A1	ENSG00000196774	84210	2.06501e-14	1.05977e-13	-4.42499	-2.14568	4.42499	down	ANKRD20A	GO:0005886	protein-coding	ankyrin repeat domain 20 family, member A1	chr9	67926761	67970293
ANKRD20A14P		100533719	4.27041e-10	1.74054e-09	-3.29901	-1.72203	3.29901	down			pseudo	ankyrin repeat domain 20 family, member A14, pseudogene	chr1	142803531	142826645
ANKRD26	ENSG00000107890	22852	0	0	-3.3372	-1.73864	3.3372	down	THC2|bA145E8.1	GO:0005813	protein-coding	ankyrin repeat domain 26	chr10	27293045	27389427
ANKRD46	ENSG00000186106	157567	0	0	-3.61241	-1.85296	3.61241	down	ANK-S|GENX-115279	GO:0016021	protein-coding	ankyrin repeat domain 46	chr8	101521980	101572014
ANO1	ENSG00000131620	55107	0	0	-2.94519	-1.55836	2.94519	down	DOG1|ORAOV2|TAOS2|TMEM16A	GO:0005229|GO:0005515|GO:0005737|GO:0005886|GO:0006821|GO:0007275|GO:0034220|GO:0034707|GO:0042391|GO:0055085	protein-coding	anoctamin 1, calcium activated chloride channel	chr11	69924408	70035652
ANP32B	ENSG00000136938	10541	0	0	-12.9858	-3.69886	12.9858	down	APRIL|PHAPI2|SSP29	GO:0005634|GO:0005737	protein-coding	acidic (leucine-rich) nuclear phosphoprotein 32 family, member B	chr9	100745489	100778224
ANTXR1	ENSG00000169604	84168	0	0	-3.61889	-1.85555	3.61889	down	ATR|GAPO|TEM8	GO:0004888|GO:0005515|GO:0005518|GO:0016021|GO:0022414|GO:0031258|GO:0031527|GO:0031532|GO:0034446|GO:0046872|GO:0051015	protein-coding	anthrax toxin receptor 1	chr2	69240276	69476459
ANXA1	ENSG00000135046	301	0	0	-3.29257	-1.71922	3.29257	down	ANX1|LPC1	GO:0001533|GO:0001780|GO:0002674|GO:0005102|GO:0005198|GO:0005509|GO:0005515|GO:0005543|GO:0005544|GO:0005576|GO:0005615|GO:0005634|GO:0005737|GO:0005886|GO:0005929|GO:0006928|GO:0006954|GO:0007049|GO:0007165|GO:0007166|GO:0010165|GO:0016323|GO:0018149|GO:0019834|GO:0030073|GO:0030216|GO:0030674|GO:0031018|GO:0031340|GO:0031394|GO:0031966|GO:0032355|GO:0033031|GO:0042063|GO:0042127|GO:0042383|GO:…	protein-coding	annexin A1	chr9	75766781	75785307
ANXA5	ENSG00000164111	308	0	0	-4.00865	-2.00312	4.00865	down	ANX5|ENX2|PP4|RPRGL3	GO:0004859|GO:0005509|GO:0005543|GO:0005544|GO:0005622|GO:0005737|GO:0007165|GO:0007596|GO:0009897|GO:0010033|GO:0043066|GO:0050819|GO:0070062|GO:0072563	protein-coding	annexin A5	chr4	122589152	122618147
AP2A1	ENSG00000196961	160	0	0	-3.11209	-1.63788	3.11209	down	ADTBA|AP2-ALPHA|CLAPA1	GO:0005515|GO:0005829|GO:0005886|GO:0006886|GO:0006895|GO:0006897|GO:0007173|GO:0007268|GO:0007411|GO:0008022|GO:0008565|GO:0016032|GO:0016323|GO:0016324|GO:0019886|GO:0030122|GO:0030130|GO:0030666|GO:0042059|GO:0048011|GO:0050690	protein-coding	adaptor-related protein complex 2, alpha 1 subunit	chr19	50270180	50310369
AP2M1	ENSG00000161203	1173	0	0	-3.04305	-1.60552	3.04305	down	AP50|CLAPM1|mu2	GO:0005215|GO:0005515|GO:0005739|GO:0005765|GO:0005829|GO:0005886|GO:0005905|GO:0006886|GO:0006897|GO:0007173|GO:0007268|GO:0007411|GO:0008289|GO:0016032|GO:0019886|GO:0030131|GO:0030666|GO:0030669|GO:0042059|GO:0048011|GO:0050690	protein-coding	adaptor-related protein complex 2, mu 1 subunit	chr3	183892634	183901879
APBB2	ENSG00000163697	323	0	0	-4.73389	-2.24302	4.73389	down	FE65L|FE65L1	GO:0001540|GO:0001764|GO:0005515|GO:0005634|GO:0005737|GO:0006355|GO:0007050|GO:0007411|GO:0008134|GO:0016020|GO:0030027|GO:0030198|GO:0030308|GO:0030426|GO:0035556|GO:0043065|GO:0043066|GO:0045202	protein-coding	amyloid beta (A4) precursor protein-binding, family B, member 2	chr4	40812044	41216635
APOO	ENSG00000184831	79135	6.19504e-14	3.1108e-13	-3.35041	-1.74434	3.35041	down	FAM121B	GO:0005615|GO:0006869|GO:0016021|GO:0034361|GO:0034362|GO:0034364	protein-coding	apolipoprotein O	chrX	23851465	23926057
APP	ENSG00000142192	351	0.00581678	0.0134998	-3.98575	-1.99485	3.98575	down	BAA|ABETA|ABPP|AD1|APPI|CTFgamma|CVAP|PN-II|PN2	GO:0000085|GO:0001967|GO:0002576|GO:0003677|GO:0004867|GO:0005102|GO:0005515|GO:0005576|GO:0005737|GO:0005794|GO:0005829|GO:0005886|GO:0005887|GO:0005905|GO:0006378|GO:0006417|GO:0006468|GO:0006878|GO:0006897|GO:0006979|GO:0007155|GO:0007176|GO:0007219|GO:0007409|GO:0007596|GO:0007617|GO:0007626|GO:0008088|GO:0008201|GO:0008203|GO:0008344|GO:0008542|GO:0009986|GO:0010971|GO:0016021|GO:0016199|GO:…	protein-coding	amyloid beta (A4) precursor protein	chr21	27252861	27543446
ARF3	ENSG00000134287	377	0	0	-3.14596	-1.6535	3.14596	down		GO:0000139|GO:0003924|GO:0005525|GO:0006184|GO:0006644|GO:0006661|GO:0007264|GO:0015031|GO:0016192|GO:0044281|GO:0048471	protein-coding	ADP-ribosylation factor 3	chr12	49329992	49351252
ARFGEF2	ENSG00000124198	10564	0	0	-3.4544	-1.78843	3.4544	down	BIG2|PVNH2|dJ1164I10.1	GO:0000139|GO:0001881|GO:0005085|GO:0005086|GO:0005515|GO:0005802|GO:0005815|GO:0005829|GO:0005879|GO:0006887|GO:0006893|GO:0007032|GO:0010256|GO:0015031|GO:0016020|GO:0016023|GO:0016192|GO:0017022|GO:0030054|GO:0031410|GO:0032012|GO:0032279|GO:0032280|GO:0032760|GO:0034237|GO:0035556|GO:0043197|GO:0048471|GO:0050811|GO:0055037	protein-coding	ADP-ribosylation factor guanine nucleotide-exchange factor 2 (brefeldin A-inhibited)	chr20	47538275	47653230
ARHGAP15	ENSG00000075884	55843	0	0	-3.32555	-1.73359	3.32555	down	BM046	GO:0005543|GO:0005829|GO:0007264|GO:0008360|GO:0016020|GO:0030675|GO:0032855|GO:0051056	protein-coding	Rho GTPase activating protein 15	chr2	143886899	144525921
ARHGAP4	ENSG00000089820	393	1.53715e-11	6.8191e-11	-2.99388	-1.58202	2.99388	down	C1|RGC1|RhoGAP4|SrGAP4|p115	GO:0005070|GO:0005100|GO:0005515|GO:0005634|GO:0005730|GO:0005737|GO:0005829|GO:0005925|GO:0007010|GO:0007264|GO:0007266|GO:0032321|GO:0043065|GO:0048011|GO:0051056|GO:0097190	protein-coding	Rho GTPase activating protein 4	chrX	153172830	153191714
ARHGAP6	ENSG00000047648	395	0	0	-3.27455	-1.7113	3.27455	down	RHOGAP6|RHOGAPX-1	GO:0005070|GO:0005100|GO:0005737|GO:0005829|GO:0005884|GO:0007202|GO:0007264|GO:0007266|GO:0010518|GO:0015629|GO:0016004|GO:0017124|GO:0030041|GO:0043087|GO:0043274|GO:0048041|GO:0051056|GO:0051497|GO:0051895	protein-coding	Rho GTPase activating protein 6	chrX	11155663	11683821
ARHGEF34P		728377	0	0	-4.52957	-2.17937	4.52957	down			pseudo	Rho guanine nucleotide exchange factor (GEF) 34, pseudogene	chr7	143956089	143991256
ARHGEF35	ENSG00000213214	445328	0	0	-7.68595	-2.94222	7.68595	down	ARHGEF5L		protein-coding	Rho guanine nucleotide exchange factor (GEF) 35	chr7	143883176	143892791
ARHGEF6	ENSG00000129675	9459	0	0	-3.72884	-1.89872	3.72884	down	COOL2|Cool-2|MRX46|PIXA|alpha-PIX|alphaPIX	GO:0005089|GO:0005096|GO:0005515|GO:0005543|GO:0005622|GO:0005737|GO:0005829|GO:0006915|GO:0007254|GO:0007264|GO:0030027|GO:0030032|GO:0034329|GO:0035023|GO:0043065|GO:0043547|GO:0048011|GO:0051056|GO:0097190	protein-coding	Rac/Cdc42 guanine nucleotide exchange factor (GEF) 6	chrX	135747712	135863503
ARID1A	ENSG00000117713	8289	0	0	-4.28561	-2.0995	4.28561	down	B120|BAF250|BAF250a|BM029|C1orf4|ELD|MRD14|OSA1|P270|SMARCF1|hELD|hOSA1	GO:0000790|GO:0003677|GO:0003713|GO:0005515|GO:0005634|GO:0005730|GO:0006337|GO:0006338|GO:0006351|GO:0006357|GO:0007399|GO:0016514|GO:0016922|GO:0030520|GO:0030521|GO:0042766|GO:0042921|GO:0045893|GO:0048096|GO:0071564|GO:0071565	protein-coding	AT rich interactive domain 1A (SWI-like)	chr1	27022522	27108601
ARID2	ENSG00000189079	196528	1.54459e-06	4.92756e-06	-2.95875	-1.56499	2.95875	down	BAF200|p200	GO:0003677|GO:0005515|GO:0005634|GO:0006337|GO:0006351|GO:0006355|GO:0016568|GO:0046872	protein-coding	AT rich interactive domain 2 (ARID, RFX-like)	chr12	46123620	46301819
ARPC1A	ENSG00000241685	10552	0	0	-4.91224	-2.29638	4.91224	down	Arc40|SOP2Hs|SOP2L	GO:0003779|GO:0005829|GO:0015629|GO:0030036|GO:0030833|GO:0038096|GO:0045087	protein-coding	actin related protein 2/3 complex, subunit 1A, 41kDa	chr7	98923496	98985884
ARSEP1		10033	0	0	-10.0143	-3.32399	10.0143	down	ARSEP		pseudo	arylsulfatase E pseudogene 1	chrY	14452985	14468246
ASAP1	ENSG00000153317	50807	0	0	-2.98949	-1.5799	2.98949	down	AMAP1|CENTB4|DDEF1|PAG2|PAP|ZG14P	GO:0005515|GO:0005543|GO:0005737|GO:0008060|GO:0008270|GO:0016020|GO:0032312|GO:0060271	protein-coding	ArfGAP with SH3 domain, ankyrin repeat and PH domain 1	chr8	131064351	131455906
ASIC3	ENSG00000213199	9311	0	0	-4.50375	-2.17113	4.50375	down	ACCN3|DRASIC|SLNAC1|TNaC1	GO:0001101|GO:0005261|GO:0005272|GO:0005737|GO:0005886|GO:0005887|GO:0006810|GO:0007165|GO:0007600|GO:0009408|GO:0015280|GO:0030165|GO:0034220|GO:0035725|GO:0042931|GO:0050965|GO:0050966|GO:0050968|GO:0055085	protein-coding	acid-sensing (proton-gated) ion channel 3	chr7	150745379	150749843
ASL	ENSG00000126522	435	0	0	-4.08502	-2.03034	4.08502	down	ASAL	GO:0000050|GO:0004056|GO:0005737|GO:0005829|GO:0006475|GO:0006527|GO:0007626|GO:0009791|GO:0019676|GO:0034641|GO:0042450|GO:0044281	protein-coding	argininosuccinate lyase	chr7	65540776	65558329
ASNA1	ENSG00000198356	439	0	0	-3.02404	-1.59648	3.02404	down	ARSA-I|ARSA1|ASNA-I|GET3|TRC40|hASNA-I	GO:0005215|GO:0005524|GO:0005730|GO:0005737|GO:0005783|GO:0006810|GO:0015105|GO:0016887|GO:0045048|GO:0046872	protein-coding	arsA arsenite transporter, ATP-binding, homolog 1 (bacterial)	chr19	12848306	12859137
ASS1P10		455	0.000969252	0.00243759	-5.58039	-2.48036	5.58039	down	ASSP10		pseudo	argininosuccinate synthetase 1 pseudogene 10	chr5	144608274	144609848
ATAD5	ENSG00000176208	79915	0	0	-3.49752	-1.80633	3.49752	down	C17orf41|ELG1|FRAG1	GO:0005524|GO:0005634|GO:0006974|GO:0017111	protein-coding	ATPase family, BAA domain containing 5	chr17	29159023	29222295
ATF4	ENSG00000128272	468	0	0	-14.2543	-3.83332	14.2543	down	CREB-2|CREB2|TAXREB67|TXREB	GO:0003677|GO:0003700|GO:0005515|GO:0005634|GO:0005654|GO:0005667|GO:0005737|GO:0005815|GO:0006094|GO:0006355|GO:0006366|GO:0006520|GO:0006987|GO:0007214|GO:0008022|GO:0030968|GO:0032590|GO:0034976|GO:0043267|GO:0043525|GO:0043565|GO:0044267|GO:0045893|GO:0045944|GO:0070059	protein-coding	activating transcription factor 4	chr22	39916569	39918691
ATIC	ENSG00000138363	471	0	0	-5.34525	-2.41826	5.34525	down	AICAR|AICARFT|IMPCHASE|PURH	GO:0003360|GO:0003937|GO:0004643|GO:0005739|GO:0005829|GO:0006139|GO:0006144|GO:0006189|GO:0009116|GO:0009168|GO:0010035|GO:0021549|GO:0021987|GO:0031100|GO:0042803|GO:0044281|GO:0046452|GO:0046654|GO:0055086	protein-coding	5-aminoimidazole-4-carboxamide ribonucleotide formyltransferase/IMP cyclohydrolase	chr2	216176679	216214496
ATOX1	ENSG00000177556	475	2.88658e-15	1.54579e-14	-3.46109	-1.79123	3.46109	down	ATX1|HAH1	GO:0005507|GO:0005829|GO:0006825|GO:0006878|GO:0006979|GO:0016530|GO:0016531|GO:0032767	protein-coding	antioxidant 1 copper chaperone	chr5	151122383	151138210
ATP13A1	ENSG00000105726	57130	0	0	-4.06944	-2.02483	4.06944	down	ATP13A	GO:0003674|GO:0005524|GO:0005575|GO:0008150|GO:0016021|GO:0019829|GO:0046872	protein-coding	ATPase type 13A1	chr19	19756010	19774503
ATP5B	ENSG00000110955	506	0	0	-2.87269	-1.5224	2.87269	down	ATPMB|ATPSB	GO:0001525|GO:0005215|GO:0005515|GO:0005524|GO:0005739|GO:0005753|GO:0005754|GO:0005759|GO:0005886|GO:0006091|GO:0006200|GO:0006629|GO:0006754|GO:0006933|GO:0009986|GO:0015991|GO:0015992|GO:0016887|GO:0022857|GO:0022904|GO:0031966|GO:0042288|GO:0042645|GO:0042776|GO:0044237|GO:0044281|GO:0046933|GO:0046961|GO:0051453	protein-coding	ATP synthase, H+ transporting, mitochondrial F1 complex, beta polypeptide	chr12	57031959	57039852
ATP5J2	ENSG00000241468	9551	0	0	-3.67621	-1.87822	3.67621	down	ATP5JL	GO:0005743|GO:0005753|GO:0006200|GO:0015992|GO:0016021|GO:0016887|GO:0022857|GO:0022904|GO:0042776|GO:0044237|GO:0044281|GO:0045263	protein-coding	ATP synthase, H+ transporting, mitochondrial Fo complex, subunit F2	chr7	99055784	99063824
ATP5L2	ENSG00000249222	267020	0	0	-3.97423	-1.99068	3.97423	down	ATP5K2	GO:0000276|GO:0015078|GO:0015986	protein-coding	ATP synthase, H+ transporting, mitochondrial Fo complex, subunit G2	chr22	43035809	43036607
ATP6V0E1		8992	0	0	-3.07908	-1.6225	3.07908	down	ATP6H|ATP6V0E|M9.2|Vma21|Vma21p	GO:0005215|GO:0006879|GO:0007035|GO:0008286|GO:0010008|GO:0015991|GO:0015992|GO:0016020|GO:0016021|GO:0016049|GO:0030670|GO:0033179|GO:0033572|GO:0042625|GO:0043200|GO:0046961|GO:0051701|GO:0055085|GO:0090382	protein-coding	ATPase, H+ transporting, lysosomal 9kDa, V0 subunit e1	chr5	172410763	172461900
ATRX	ENSG00000085224	546	7.73681e-09	2.90537e-08	-3.29646	-1.72092	3.29646	down	ATR2|JMS|MRXHF1|RAD54|RAD54L|SFM1|SHS|XH2|XNP|ZNF-HX	GO:0003677|GO:0003678|GO:0003682|GO:0004386|GO:0005515|GO:0005524|GO:0005634|GO:0005720|GO:0006281|GO:0006306|GO:0006310|GO:0006355|GO:0008270|GO:0030900|GO:0032508|GO:0070087	protein-coding	alpha thalassemia/mental retardation syndrome X-linked	chrX	76760356	77041719
ATXN10	ENSG00000130638	25814	0	0	-3.64747	-1.86689	3.64747	down	E46L|HUMEEP|SCA10	GO:0005515|GO:0005737|GO:0005829|GO:0007399|GO:0008219|GO:0030425|GO:0031175|GO:0042802|GO:0043025|GO:0048471	protein-coding	ataxin 10	chr22	46067678	46241187
ATXN2	ENSG00000204842	6311	0	0	-3.58332	-1.8413	3.58332	down	ASL13|ATX2|SCA2|TNRC13	GO:0002091|GO:0003723|GO:0005154|GO:0005515|GO:0005634|GO:0005730|GO:0005737|GO:0005794|GO:0005802|GO:0005844|GO:0006417|GO:0008022|GO:0008219|GO:0010494|GO:0016070|GO:0021702|GO:0030529|GO:0033962|GO:0034063|GO:0040015|GO:0048471|GO:0048812|GO:0048872|GO:0050658|GO:0050905	protein-coding	ataxin 2	chr12	111890018	112037480
ATXN7	ENSG00000163635	6314	0	0	-3.38244	-1.75807	3.38244	down	ADCAII|OPCA3|SCA7	GO:0000226|GO:0003682|GO:0005515|GO:0005634|GO:0005730|GO:0005737|GO:0006351|GO:0006997|GO:0007601|GO:0008219|GO:0015630|GO:0016363|GO:0016578|GO:0042326|GO:0043569|GO:0045944	protein-coding	ataxin 7	chr3	63850233	63989136
AUTS2	ENSG00000158321	26053	0	0	-4.84865	-2.27758	4.84865	down	FBRSL2	GO:0003674|GO:0005575|GO:0008150	protein-coding	autism susceptibility candidate 2	chr7	69063905	70257885
B3GAT2		135152	1.12368e-07	3.89397e-07	-3.66411	-1.87346	3.66411	down	GLCATS	GO:0000139|GO:0005975|GO:0006486|GO:0015018|GO:0016021|GO:0030203|GO:0030204|GO:0044281|GO:0046872	protein-coding	beta-1,3-glucuronyltransferase 2 (glucuronosyltransferase S)	chr6	71571069	71666788
B9D1	ENSG00000108641	27077	0	0	-3.73983	-1.90297	3.73983	down	B9|EPPB9|MKS9|MKSR1	GO:0001701|GO:0005813|GO:0005932|GO:0007224|GO:0008158|GO:0016020|GO:0032880|GO:0035051|GO:0035085|GO:0035869|GO:0036038|GO:0042384|GO:0042733|GO:0043010|GO:0060271|GO:0060563	protein-coding	B9 protein domain 1	chr17	19240867	19281495
bA395L14.12		150478	1.0417e-10	4.40981e-10	-2.88742	-1.52978	2.88742	down			pseudo	small nuclear ribonucleoprotein polypeptide A' pseudogene	chr2	114415450	114416469
BAG4	ENSG00000156735	9530	0	0	-3.29801	-1.7216	3.29801	down	BAG-4|SODD	GO:0005057|GO:0005634|GO:0005730|GO:0005737|GO:0005829|GO:0005886|GO:0006457|GO:0010763|GO:0030838|GO:0033138|GO:0043066|GO:0045785|GO:0051087|GO:0051496|GO:0051897|GO:0071356|GO:0071364|GO:0072659|GO:0097178|GO:2001145	protein-coding	BCL2-associated athanogene 4	chr8	38034106	38070819
BAZ2A	ENSG00000076108	11176	0	0	-3.60245	-1.84898	3.60245	down	TIP5|WALp3	GO:0000183|GO:0003677|GO:0003723|GO:0005515|GO:0005677|GO:0005730|GO:0006306|GO:0006338|GO:0006351|GO:0006355|GO:0008270|GO:0016575|GO:0016922|GO:0033553|GO:0034770|GO:0051567|GO:0070577|GO:0070869|GO:0070933	protein-coding	bromodomain adjacent to zinc finger domain, 2A	chr12	56989380	57030163
BBS12	ENSG00000181004	166379	2.8119e-10	1.15772e-09	-3.0474	-1.60758	3.0474	down	C4orf24	GO:0005515|GO:0005524|GO:0005929|GO:0044267|GO:0051131	protein-coding	Bardet-Biedl syndrome 12	chr4	123653857	123666098
BCAM	ENSG00000187244	4059	0	0	-4.77872	-2.25662	4.77872	down	AU|CD239|LU|MSK19	GO:0004888|GO:0005055|GO:0005886|GO:0005887|GO:0007155|GO:0007160|GO:0007165|GO:0009897|GO:0009986|GO:0043236	protein-coding	basal cell adhesion molecule (Lutheran blood group)	chr19	45312316	45324678
BCKDHB	ENSG00000083123	594	0	0	-2.99909	-1.58453	2.99909	down	E1B|dJ279A18.1	GO:0003826|GO:0003863|GO:0005515|GO:0005739|GO:0005759|GO:0005947|GO:0007584|GO:0009083|GO:0016831|GO:0032403|GO:0034641|GO:0044281|GO:0051384|GO:0051591	protein-coding	branched chain keto acid dehydrogenase E1, beta polypeptide	chr6	80816344	81055987
BCL6	ENSG00000113916	604	0	0	-5.46495	-2.45021	5.46495	down	BCL5|BCL6A|LAZ3|ZBTB27|ZNF51	GO:0000060|GO:0000122|GO:0000902|GO:0001953|GO:0002467|GO:0002634|GO:0002829|GO:0002903|GO:0003682|GO:0003700|GO:0005515|GO:0005634|GO:0005657|GO:0005730|GO:0006351|GO:0006954|GO:0006974|GO:0007266|GO:0007283|GO:0008285|GO:0030036|GO:0030183|GO:0030308|GO:0030890|GO:0031490|GO:0032319|GO:0032764|GO:0035024|GO:0042092|GO:0043065|GO:0043380|GO:0043565|GO:0045629|GO:0045892|GO:0046872|GO:0048294|GO:…	protein-coding	B-cell CLL/lymphoma 6	chr3	187439165	187463513
BCL9L		283149	0	0	-3.33894	-1.73939	3.33894	down	BCL9-2|DLNB11	GO:0003713|GO:0005634|GO:0005730|GO:0006351|GO:0008013|GO:0010718|GO:0022604|GO:0030512|GO:0035019|GO:0035914|GO:0045944|GO:0060070	protein-coding	B-cell CLL/lymphoma 9-like	chr11	118766851	118781613
BCMO1	ENSG00000135697	53630	0	0	-4.02757	-2.00991	4.02757	down	BCDO|BCDO1|BCMO|BCO|BCO1	GO:0001523|GO:0003834|GO:0004497|GO:0005829|GO:0007603|GO:0035238|GO:0042572|GO:0042574|GO:0046872	protein-coding	beta-carotene 15,15'-monooxygenase 1	chr16	81272296	81324747
BEND5		79656	2.19622e-06	6.91177e-06	-3.35871	-1.74791	3.35871	down	C1orf165	GO:0005794	protein-coding	BEN domain containing 5	chr1	49193540	49242547
BGN	ENSG00000182492	633	0	0	-3.5802	-1.84004	3.5802	down	DSPG1|PG-S1|PGI|SLRR1A	GO:0001974|GO:0005201|GO:0005539|GO:0005576|GO:0005578|GO:0005796|GO:0005975|GO:0008150|GO:0009986|GO:0019800|GO:0030133|GO:0030198|GO:0030203|GO:0030204|GO:0030206|GO:0030207|GO:0030208|GO:0031012|GO:0042383|GO:0043202|GO:0044281|GO:0050840	protein-coding	biglycan	chrX	152760347	152775004
BLNK	ENSG00000095585	29760	0	0	-2.91959	-1.54577	2.91959	down	AGM4|BASH|BLNK-S|LY57|SLP-65|SLP65|bca	GO:0005068|GO:0005070|GO:0005515|GO:0005622|GO:0005829|GO:0005886|GO:0006954|GO:0006959|GO:0007169|GO:0030183|GO:0035556	protein-coding	B-cell linker	chr10	97951455	98031333
BLOC1S4	ENSG00000186222	55330	9.97778e-05	0.000274484	-2.88565	-1.5289	2.88565	down	BCAS4L|BLOS4|CNO	GO:0005515|GO:0005737|GO:0005829|GO:0006892|GO:0008089|GO:0031083|GO:0031175|GO:0032438|GO:0048490|GO:0050885|GO:0070527	protein-coding	biogenesis of lysosomal organelles complex-1, subunit 4, cappuccino	chr4	6717842	6719387
BMX	ENSG00000102010	660	0	0	-2.94867	-1.56006	2.94867	down	ETK|PSCTK2|PSCTK3	GO:0004713|GO:0004715|GO:0004871|GO:0005515|GO:0005524|GO:0005543|GO:0005829|GO:0006468|GO:0006915|GO:0006921|GO:0006950|GO:0007155|GO:0007165|GO:0007498|GO:0018108|GO:0032587|GO:0035556|GO:0046777|GO:0046872	protein-coding	BMX non-receptor tyrosine kinase	chrX	15482369	15574652
BNIP2	ENSG00000140299	663	0	0	-2.91171	-1.54186	2.91171	down	BNIP-2|NIP2	GO:0005096|GO:0005509|GO:0005515|GO:0005635|GO:0005737|GO:0005829|GO:0006915|GO:0042692|GO:0043066|GO:0043231|GO:0043547|GO:0048471|GO:0051149	protein-coding	BCL2/adenovirus E1B 19kDa interacting protein 2	chr15	59955062	59981642
BRD4	ENSG00000141867	23476	0	0	-6.70143	-2.74447	6.70143	down	CAP|HUNK1|HUNKI|MCAP	GO:0000790|GO:0000794|GO:0001833|GO:0002039|GO:0003677|GO:0003682|GO:0005515|GO:0005634|GO:0005694|GO:0005730|GO:0005737|GO:0006338|GO:0006351|GO:0006468|GO:0006974|GO:0007059|GO:0010971|GO:0019048|GO:0032968|GO:0043123|GO:0043388|GO:0043983|GO:0044154|GO:0045944|GO:0050727|GO:0070577|GO:1901407|GO:2000002	protein-coding	bromodomain containing 4	chr19	15348301	15443342
BTN3A2	ENSG00000186470	11118	0	0	-4.53294	-2.18045	4.53294	down	BT3.2|BTF4|CD277	GO:0002456|GO:0005886|GO:0016021|GO:0072643	protein-coding	butyrophilin, subfamily 3, member A2	chr6	26365398	26378548
C11orf49	ENSG00000149179	79096	0	0	-4.45222	-2.15452	4.45222	down		GO:0005634|GO:0005730	protein-coding	chromosome 11 open reading frame 49	chr11	46958240	47185931
C11orf85	ENSG00000168070	283129	0	0	-2.99278	-1.58148	2.99278	down			protein-coding	chromosome 11 open reading frame 85	chr11	64705929	64739557
C12orf39		80763	1.65454e-11	7.33026e-11	-3.88154	-1.95663	3.88154	down		GO:0005576|GO:0005634|GO:0005730|GO:0030133|GO:0043231	protein-coding	chromosome 12 open reading frame 39	chr12	21679256	21684210
C12orf68	ENSG00000177875	387856	4.86746e-10	1.97832e-09	-2.90382	-1.53795	2.90382	down		GO:0005737	protein-coding	chromosome 12 open reading frame 68	chr12	48577366	48579709
C16orf80	ENSG00000070761	29105	0	0	-5.03585	-2.33224	5.03585	down	EVORF|GTL3|fSAP23	GO:0005929|GO:0007275	protein-coding	chromosome 16 open reading frame 80	chr16	58147497	58163296
C16orf87	ENSG00000155330	388272	1.10338e-08	4.09455e-08	-3.25768	-1.70385	3.25768	down		GO:0005515	protein-coding	chromosome 16 open reading frame 87	chr16	46835959	46865074
C16orf96	ENSG00000205832	342346	0	0	-3.05637	-1.61182	3.05637	down			protein-coding	chromosome 16 open reading frame 96	chr16	4606491	4650318
C16orf97	ENSG00000261190	388276	0	0	-3.24495	-1.6982	3.24495	down			protein-coding	chromosome 16 open reading frame 97	chr16	52060264	52107847
C17orf59	ENSG00000196544	54785	0	0	-5.08368	-2.34587	5.08368	down	PRO2472		protein-coding	chromosome 17 open reading frame 59	chr17	8091651	8093564
C17orf97	ENSG00000187624	400566	0	0	-7.07129	-2.82197	7.07129	down			protein-coding	chromosome 17 open reading frame 97	chr17	260118	273516
C1orf43	ENSG00000143612	25912	0	0	-3.19626	-1.67638	3.19626	down	NICE-3|NS5ATP4|S863-3	GO:0016021|GO:0016616|GO:0050662	protein-coding	chromosome 1 open reading frame 43	chr1	154179183	154193273
C2orf78	ENSG00000187833	388960	0	0	-5.23779	-2.38896	5.23779	down	COG5373|hCG1989538		protein-coding	chromosome 2 open reading frame 78	chr2	74011316	74044274
C4orf50		389197	0	0	-4.23299	-2.08168	4.23299	down			protein-coding	chromosome 4 open reading frame 50	chr4	5899318	5991374
C5	ENSG00000106804	727	0	0	-3.43518	-1.78039	3.43518	down	C5a|C5b|CPAMD4	GO:0000187|GO:0001701|GO:0002523|GO:0004866|GO:0005102|GO:0005515|GO:0005576|GO:0005579|GO:0005615|GO:0006874|GO:0006935|GO:0006950|GO:0006954|GO:0006956|GO:0006957|GO:0006958|GO:0007166|GO:0007186|GO:0008009|GO:0010575|GO:0010700|GO:0010760|GO:0019835|GO:0030449|GO:0031714|GO:0033602|GO:0042593|GO:0045087|GO:0045766|GO:0050921|GO:0090197	protein-coding	complement component 5	chr9	123714614	123812554
C6orf132	ENSG00000188112	647024	0	0	-4.22538	-2.07908	4.22538	down	bA7K24.2		protein-coding	chromosome 6 open reading frame 132	chr6	42068857	42110715
C7orf10	ENSG00000175600	79783	0	0	-3.13064	-1.64646	3.13064	down	DERP13|ORF19	GO:0005739|GO:0047369	protein-coding	chromosome 7 open reading frame 10	chr7	40174575	40900366
C8A	ENSG00000157131	731	0	0	-2.91228	-1.54215	2.91228	down		GO:0005576|GO:0005579|GO:0005615|GO:0006955|GO:0006956|GO:0006957|GO:0006958|GO:0016020|GO:0019835|GO:0030449|GO:0045087	protein-coding	complement component 8, alpha polypeptide	chr1	57320443	57383894
C9orf129	ENSG00000204352	445577	4.55638e-09	1.73711e-08	-3.44736	-1.78549	3.44736	down	bA165J3.3		protein-coding	chromosome 9 open reading frame 129	chr9	96080481	96108696
CALD1	ENSG00000122786	800	0	0	-5.7059	-2.51245	5.7059	down	CDM|H-CAD|HCAD|L-CAD|LCAD|NAG22	GO:0003779|GO:0005516|GO:0005523|GO:0005829|GO:0005856|GO:0005886|GO:0006928|GO:0006936|GO:0015629|GO:0017022|GO:0030016|GO:0030478	protein-coding	caldesmon 1	chr7	134464164	134655480
CANT1	ENSG00000171302	124583	0	0	-3.00599	-1.58784	3.00599	down	DBQD|SCAN-1|SCAN1|SHAPY	GO:0004871|GO:0005509|GO:0005789|GO:0007165|GO:0016021|GO:0030166|GO:0032580|GO:0043123|GO:0045134	protein-coding	calcium activated nucleotidase 1	chr17	76987798	77005899
CANX	ENSG00000127022	821	0	0	-4.65559	-2.21896	4.65559	down	CNX|IP90|P90	GO:0002474|GO:0005509|GO:0005515|GO:0005783|GO:0005788|GO:0005789|GO:0005840|GO:0006457|GO:0007568|GO:0009306|GO:0018279|GO:0019886|GO:0030424|GO:0032839|GO:0034185|GO:0035255|GO:0042470|GO:0043025|GO:0043197|GO:0043687|GO:0044267|GO:0048488|GO:0051082|GO:0071556|GO:0072583	protein-coding	calnexin	chr5	179125428	179158639
CAPN12	ENSG00000182472	147968	0	0	-4.83949	-2.27486	4.83949	down		GO:0004198|GO:0005509|GO:0005622|GO:0006508	protein-coding	calpain 12	chr19	39220832	39235114
CAPSL	ENSG00000152611	133690	0	0	-3.98103	-1.99314	3.98103	down		GO:0005509|GO:0005737	protein-coding	calcyphosine-like	chr5	35904398	35938881
CASC3	ENSG00000108349	22794	0	0	-4.12984	-2.04609	4.12984	down	BTZ|MLN51	GO:0000184|GO:0003723|GO:0005515|GO:0005634|GO:0005730|GO:0005737|GO:0005829|GO:0006397|GO:0006417|GO:0006950|GO:0008150|GO:0008298|GO:0008380|GO:0010467|GO:0016070|GO:0016071|GO:0016607|GO:0019899|GO:0030529|GO:0031625|GO:0035145|GO:0042802|GO:0048471|GO:0051028	protein-coding	cancer susceptibility candidate 3	chr17	38296507	38328431
CASK	ENSG00000147044	8573	0	0	-5.07878	-2.34448	5.07878	down	CAGH39|CAMGUK|CMG|FGS4|LIN2|MICPCH|MRXSNA|TNRC8	GO:0001953|GO:0004385|GO:0004674|GO:0005515|GO:0005516|GO:0005524|GO:0005604|GO:0005652|GO:0005730|GO:0005737|GO:0005829|GO:0005886|GO:0005911|GO:0007155|GO:0010839|GO:0015629|GO:0016323|GO:0016363|GO:0030198|GO:0042043|GO:0042734|GO:0045944|GO:0060170|GO:0061045|GO:0070509|GO:0090280|GO:0090288	protein-coding	calcium/calmodulin-dependent serine protein kinase (MAGUK family)	chrX	41374189	41782287
CASP4	ENSG00000196954	837	7.17445e-06	2.16918e-05	-6.77917	-2.76111	6.77917	down	ICE(rel)II|ICEREL-II|ICH-2|Mih1/TX|TX	GO:0004197|GO:0005739|GO:0005789|GO:0006508|GO:0006915|GO:0042981	protein-coding	caspase 4, apoptosis-related cysteine peptidase	chr11	104813594	104839325
CASP9	ENSG00000132906	842	0	0	-3.5599	-1.83184	3.5599	down	APAF-3|APAF3|ICE-LAP6|MCH6|PPP1R56	GO:0004197|GO:0005515|GO:0005634|GO:0005829|GO:0006508|GO:0006915|GO:0006974|GO:0007173|GO:0008047|GO:0008233|GO:0008543|GO:0008630|GO:0008635|GO:0017124|GO:0019901|GO:0034644|GO:0038095|GO:0042770|GO:0042981|GO:0043065|GO:0043293|GO:0043525|GO:0045087|GO:0048011|GO:0048015|GO:0071549|GO:0097193|GO:2001020	protein-coding	caspase 9, apoptosis-related cysteine peptidase	chr1	15817324	15851285
CBR1	ENSG00000159228	873	0.00930655	0.0211237	-3.30028	-1.72259	3.30028	down	CBR|SDR21C1|hCBR1	GO:0004090|GO:0005829|GO:0016655|GO:0017144|GO:0019369|GO:0019371|GO:0042373|GO:0044281|GO:0047021|GO:0050221|GO:0055114	protein-coding	carbonyl reductase 1	chr21	37442285	37445464
CBWD5	ENSG00000147996	220869	0	0	-3.09034	-1.62777	3.09034	down	DC36	GO:0005524	protein-coding	COBW domain containing 5	chr9	70432000	70500063
CBX4	ENSG00000141582	8535	0	0	-3.06206	-1.6145	3.06206	down	NBP16|PC2	GO:0000122|GO:0003682|GO:0003714|GO:0003727|GO:0005515|GO:0005634|GO:0005730|GO:0005737|GO:0005794|GO:0006351|GO:0016568|GO:0016607|GO:0016874|GO:0016925|GO:0019899|GO:0031519|GO:0032183|GO:0035064|GO:0035102|GO:0043066|GO:0044212|GO:0045892|GO:0051219	protein-coding	chromobox homolog 4	chr17	77806955	77813213
CCDC15	ENSG00000149548	80071	1.7053e-13	8.37224e-13	-3.46967	-1.7948	3.46967	down		GO:0005813	protein-coding	coiled-coil domain containing 15	chr11	124824017	124911385
CCDC157	ENSG00000187860	550631	0	0	-3.38531	-1.75929	3.38531	down			protein-coding	coiled-coil domain containing 157	chr22	30752627	30772818
CCDC158	ENSG00000163749	339965	3.10862e-15	1.66184e-14	-3.20087	-1.67847	3.20087	down			protein-coding	coiled-coil domain containing 158	chr4	77234192	77328458
CCDC159	ENSG00000183401	126075	0	0	-3.2874	-1.71695	3.2874	down			protein-coding	coiled-coil domain containing 159	chr19	11457181	11465620
CCDC174	ENSG00000154781	51244	0	0	-3.79634	-1.92461	3.79634	down	C3orf19		protein-coding	coiled-coil domain containing 174	chr3	14693253	14714166
CCDC47	ENSG00000108588	57003	0	0	-3.08184	-1.62379	3.08184	down	MSTP041	GO:0005509|GO:0005515|GO:0005575|GO:0005783|GO:0006983|GO:0008150|GO:0009790|GO:0009791|GO:0016021|GO:0055074	protein-coding	coiled-coil domain containing 47	chr17	61822610	61851088
CCDC58	ENSG00000160124	131076	0	0	-3.03355	-1.60101	3.03355	down		GO:0005739	protein-coding	coiled-coil domain containing 58	chr3	122078436	122102074
CCDC6	ENSG00000108091	8030	0	0	-4.04009	-2.01439	4.04009	down	D10S170|H4|PTC|TPC|TST1	GO:0005200|GO:0005515|GO:0005737|GO:0005856|GO:0008150|GO:0017124	protein-coding	coiled-coil domain containing 6	chr10	61548506	61666414
CCKBR	ENSG00000110148	887	0	0	-3.00725	-1.58845	3.00725	down	CCK-B|CCK2R|GASR	GO:0001696|GO:0004435|GO:0004951|GO:0005515|GO:0005886|GO:0005887|GO:0007166|GO:0007200|GO:0007204|GO:0007586|GO:0007600|GO:0007631|GO:0008283|GO:0008284|GO:0015054|GO:0031741|GO:0038188|GO:0046935|GO:0048565|GO:0048732	protein-coding	cholecystokinin B receptor	chr11	6280904	6293357
CCL15-CCL14		348249	0	0	-2.91614	-1.54406	2.91614	down			ncRNA	CCL15-CCL14 readthrough (NMD candidate)	chr17	34310692	34329084
CCL26	ENSG00000006606	10344	0	0	-6.98935	-2.80516	6.98935	down	IMAC|MIP-4a|MIP-4alpha|SCYA26|TSC-1	GO:0001938|GO:0005615|GO:0006935|GO:0006954|GO:0006955|GO:0007165|GO:0007267|GO:0008009|GO:0030335|GO:0030838|GO:0032855	protein-coding	chemokine (C-C motif) ligand 26	chr7	75398842	75419064
CCNI	ENSG00000118816	10983	0	0	-5.67855	-2.50552	5.67855	down	CYC1|CYI	GO:0007283	protein-coding	cyclin I	chr4	77969177	77997125
CCNK		8812	0	0	-5.89742	-2.56008	5.89742	down	CPR4	GO:0000079|GO:0001701|GO:0002944|GO:0002945|GO:0004693|GO:0005515|GO:0006355|GO:0006366|GO:0006974|GO:0007067|GO:0008353|GO:0019901|GO:0051301|GO:0071157	protein-coding	cyclin K	chr14	99947739	99977852
CCR8	ENSG00000179934	1237	0	0	-3.39711	-1.76431	3.39711	down	CC-CKR-8|CCR-8|CDw198|CKRL1|CMKBR8|CMKBRL2|CY6|GPRCY6|TER1	GO:0004950|GO:0005886|GO:0005887|GO:0006935|GO:0006955|GO:0007155|GO:0007186|GO:0007204|GO:0015026|GO:0016493|GO:0070098	protein-coding	chemokine (C-C motif) receptor 8	chr3	39371197	39375171
CCT5	ENSG00000150753	22948	0	0	-3.64769	-1.86698	3.64769	down	CCT-epsilon|CCTE|TCP-1-epsilon	GO:0002199|GO:0005524|GO:0005730|GO:0005737|GO:0005813|GO:0005829|GO:0005832|GO:0005874|GO:0006457|GO:0007339|GO:0009615|GO:0044267|GO:0051082|GO:0051084	protein-coding	chaperonin containing TCP1, subunit 5 (epsilon)	chr5	10250282	10266501
CD247	ENSG00000198821	919	0	0	-3.43677	-1.78105	3.43677	down	CD3-ZETA|CD3H|CD3Q|CD3Z|T3Z|TCRZ	GO:0004888|GO:0005515|GO:0005737|GO:0005886|GO:0016021|GO:0016032|GO:0019048|GO:0031295|GO:0038096|GO:0042101|GO:0042105|GO:0042802|GO:0042803|GO:0045087|GO:0050690|GO:0050776|GO:0050852	protein-coding	CD247 molecule	chr1	167399877	167487847
CD33	ENSG00000105383	945	1.24047e-07	4.28516e-07	-2.90595	-1.53901	2.90595	down	SIGLEC-3|SIGLEC3|p67	GO:0004872|GO:0005515|GO:0005886|GO:0005887|GO:0007155|GO:0007165|GO:0007267|GO:0008285|GO:0009897	protein-coding	CD33 molecule	chr19	51728335	51747115
CD5	ENSG00000110448	921	0	0	-2.97314	-1.57199	2.97314	down	LEU1|T1	GO:0004872|GO:0004888|GO:0005044|GO:0005515|GO:0005886|GO:0005887|GO:0008037|GO:0008283|GO:0009897|GO:0031295|GO:0097190	protein-coding	CD5 molecule	chr11	60869930	60895323
CD63	ENSG00000135404	967	0	0	-7.52747	-2.91217	7.52747	down	LAMP-3|ME491|MLA1|OMA81H|TSPAN30	GO:0002576|GO:0005515|GO:0005765|GO:0005886|GO:0005887|GO:0007596|GO:0009986|GO:0010008|GO:0030168|GO:0031088|GO:0031902|GO:0034613|GO:2000680	protein-coding	CD63 molecule	chr12	56119227	56123457
CD74	ENSG00000019582	972	0	0	-4.09338	-2.03329	4.09338	down	DHLAG|HLADG|II|Ia-GAMMA	GO:0000139|GO:0000187|GO:0001516|GO:0001540|GO:0001961|GO:0002606|GO:0002792|GO:0002830|GO:0002906|GO:0004896|GO:0005515|GO:0005622|GO:0005765|GO:0005771|GO:0005773|GO:0005886|GO:0006461|GO:0006886|GO:0006952|GO:0007165|GO:0008283|GO:0009897|GO:0009986|GO:0012507|GO:0016021|GO:0016064|GO:0019883|GO:0019886|GO:0019955|GO:0030658|GO:0030666|GO:0030669|GO:0030890|GO:0032588|GO:0035691|GO:0035692|GO:…	protein-coding	CD74 molecule, major histocompatibility complex, class II invariant chain	chr5	149781200	149792499
CD81	ENSG00000110651	975	0	0	-5.63216	-2.49369	5.63216	down	CVID6|S5.7|TAPA1|TSPAN28	GO:0000187|GO:0001772|GO:0005515|GO:0005886|GO:0005887|GO:0006661|GO:0008104|GO:0008283|GO:0008284|GO:0019048|GO:0023026|GO:0043128|GO:0046488|GO:0046718|GO:0046813|GO:0050731|GO:0050776	protein-coding	CD81 molecule	chr11	2398547	2418649
CD99	ENSG00000002586	4267.chrX	0	0	-4.17704	-2.06248	4.17704	down	HBA71|MIC2|MIC2X|MIC2Y|MSK5X	GO:0005737|GO:0005886|GO:0005887|GO:0007155	protein-coding	CD99 molecule	chrX	2609228	2659350
CDC20B	ENSG00000164287	166979	0	0	-3.16348	-1.66151	3.16348	down			protein-coding	cell division cycle 20B	chr5	54408799	54469005
CDC23	ENSG00000094880	8697	0	0	-3.91627	-1.96948	3.91627	down	ANAPC8|APC8|CUT23	GO:0000080|GO:0000278|GO:0004842|GO:0005622|GO:0005654|GO:0005680|GO:0005829|GO:0006511|GO:0007049|GO:0007067|GO:0007080|GO:0007091|GO:0007094|GO:0007096|GO:0030071|GO:0031145|GO:0051301|GO:0051436|GO:0051437|GO:0051439|GO:0070979	protein-coding	cell division cycle 23	chr5	137523337	137549032
CDH22	ENSG00000149654	64405	0	0	-3.16283	-1.66122	3.16283	down	C20orf25|dJ998H6.1	GO:0005509|GO:0005886|GO:0007156|GO:0016021	protein-coding	cadherin 22, type 2	chr20	44802372	44937137
CDH26	ENSG00000124215	60437	0	0	-2.9301	-1.55095	2.9301	down	VR20	GO:0005509|GO:0005886|GO:0007156|GO:0016021	protein-coding	cadherin 26	chr20	58533471	58608829
CDIPT	ENSG00000103502	10423	0	0	-2.86504	-1.51855	2.86504	down	PIS|PIS1	GO:0000139|GO:0003881|GO:0005789|GO:0005886|GO:0006644|GO:0006661|GO:0016021|GO:0019992|GO:0030145|GO:0030246|GO:0043178|GO:0044281|GO:0046341|GO:0046474	protein-coding	CDP-diacylglycerol--inositol 3-phosphatidyltransferase	chr16	29869678	29874578
CDK12	ENSG00000167258	51755	0	0	-8.39018	-3.0687	8.39018	down	CRK7|CRKR|CRKRS|hCDK12	GO:0002944|GO:0004672|GO:0004693|GO:0005515|GO:0005524|GO:0005634|GO:0005730|GO:0006397|GO:0008353|GO:0008380|GO:0016607|GO:0019908|GO:0030332|GO:0043405|GO:0046777|GO:0070816	protein-coding	cyclin-dependent kinase 12	chr17	37617739	37690800
CDKN2A	ENSG00000147889	1029	2.22045e-15	1.19713e-14	-2.9163	-1.54414	2.9163	down	ARF|CDK4I|CDKN2|CMM2|INK4|INK4A|MLM|MTS-1|MTS1|P14|P14ARF|P16|P16-INK4A|P16INK4|P16INK4A|P19|P19ARF|TP16	GO:0000075|GO:0000082|GO:0000209|GO:0000278|GO:0001953|GO:0002039|GO:0003677|GO:0004861|GO:0005515|GO:0005634|GO:0005654|GO:0005730|GO:0005737|GO:0005739|GO:0005829|GO:0006309|GO:0006351|GO:0006364|GO:0006469|GO:0006919|GO:0007050|GO:0007265|GO:0008134|GO:0008285|GO:0008637|GO:0010389|GO:0016604|GO:0019901|GO:0030308|GO:0030889|GO:0031647|GO:0031648|GO:0032088|GO:0033088|GO:0033235|GO:0034393|GO:…	protein-coding	cyclin-dependent kinase inhibitor 2A	chr9	21967751	21994490
CDYL2	ENSG00000166446	124359	0	0	-4.51826	-2.17577	4.51826	down	PCCP1	GO:0003824|GO:0005515|GO:0005634|GO:0035064	protein-coding	chromodomain protein, Y-like 2	chr16	80637676	80838175
CENPO	ENSG00000138092	79172	0	0	-3.06467	-1.61573	3.06467	down	CENP-O|ICEN-36|MCM21R	GO:0000278|GO:0000777|GO:0005654|GO:0005829|GO:0006334|GO:0034080	protein-coding	centromere protein O	chr2	25016175	25045245
CENPT	ENSG00000102901	80152	0	0	-4.33906	-2.11738	4.33906	down	C16orf56|CENP-T	GO:0000278|GO:0000775|GO:0000776|GO:0000777|GO:0003677|GO:0005515|GO:0005634|GO:0005829|GO:0007059|GO:0007067|GO:0046982|GO:0051276|GO:0051301|GO:0051382	protein-coding	centromere protein T	chr16	67862060	67881361
CES2	ENSG00000172831	8824	0	0	-4.52258	-2.17715	4.52258	down	CE-2|CES2A1|PCE-2|iCE	GO:0005783|GO:0005788|GO:0009056|GO:0047374	protein-coding	carboxylesterase 2	chr16	66968347	66978994
CES5A	ENSG00000159398	221223	3.66085e-12	1.67991e-11	-3.35286	-1.74539	3.35286	down	CAUXIN|CES4C1|CES5|CES7	GO:0005576	protein-coding	carboxylesterase 5A	chr16	55880066	55989943
CFL1P2		391039	3.20848e-05	9.20752e-05	-3.24238	-1.69705	3.24238	down	CFLL2|CFLP2		pseudo	cofilin 1 (non-muscle) pseudogene 2	chr1	51623117	51624212
CFL2	ENSG00000165410	1073	0	0	-7.14206	-2.83634	7.14206	down	NEM7	GO:0003779|GO:0005515|GO:0005737|GO:0015629|GO:0016363|GO:0030042	protein-coding	cofilin 2 (muscle)	chr14	35179588	35184029
CHAF1A	ENSG00000167670	10036	0	0	-4.14116	-2.05003	4.14116	down	CAF-1|CAF1|CAF1B|CAF1P150|P150	GO:0003682|GO:0005515|GO:0006260|GO:0006281|GO:0006335|GO:0006351|GO:0006355|GO:0006461|GO:0007049|GO:0031497|GO:0033186|GO:0042802|GO:0051082|GO:0070087|GO:0071778	protein-coding	chromatin assembly factor 1, subunit A (p150)	chr19	4402660	4443394
CHRD	ENSG00000090539	8646	0	0	-3.24634	-1.69882	3.24634	down		GO:0001501|GO:0001649|GO:0001702|GO:0001707|GO:0002053|GO:0005515|GO:0005615|GO:0008201|GO:0019955|GO:0021919|GO:0030336|GO:0030514|GO:0030900|GO:0033504|GO:0045545|GO:0045668|GO:0045785	protein-coding	chordin	chr3	184097861	184107617
CHTF8P1		677883	1.21844e-05	3.61272e-05	-3.38114	-1.75751	3.38114	down	CHTF8P|CTF8P		pseudo	CHTF8 pseudogene 1	chrX	44492576	44495311
CIB1		10519	0	0	-4.46521	-2.15873	4.46521	down	CIB|CIBP|KIP1|PRKDCIP|SIP2-28	GO:0005509|GO:0005515|GO:0005654|GO:0005737|GO:0005783|GO:0006302|GO:0006915|GO:0006974|GO:0007113|GO:0007155|GO:0008285|GO:0016020|GO:0016324|GO:0030175|GO:0042383|GO:0043495|GO:0044325|GO:0070886|GO:0090004|GO:0097191	protein-coding	calcium and integrin binding 1 (calmyrin)	chr15	90773477	90808991
CIB4	ENSG00000157884	130106	0	0	-3.69363	-1.88504	3.69363	down	KIP4	GO:0005509	protein-coding	calcium and integrin binding family member 4	chr2	26804073	26864211
CLDN17	ENSG00000156282	26285	8.49747e-09	3.18012e-08	-3.70662	-1.8901	3.70662	down		GO:0005198|GO:0005794|GO:0005886|GO:0005923|GO:0016021|GO:0016338|GO:0034329|GO:0042802|GO:0045216|GO:0070830	protein-coding	claudin 17	chr21	31538241	31538971
CLEC18A	ENSG00000157322	348174	0	0	-5.76717	-2.52786	5.76717	down	MRCL|MRCL1|MRLP2	GO:0005576|GO:0030246	protein-coding	C-type lectin domain family 18, member A	chr16	69984608	69998250
CLEC18B	ENSG00000140839	497190	0	0	-5.08655	-2.34669	5.08655	down	MRCL2	GO:0005576|GO:0030246	protein-coding	C-type lectin domain family 18, member B	chr16	74442529	74455649
CLK2	ENSG00000176444	1196	0	0	-4.21389	-2.07515	4.21389	down	hCLK2	GO:0004674|GO:0004712|GO:0004713|GO:0005515|GO:0005524|GO:0005634|GO:0006468|GO:0010212|GO:0016607|GO:0032526|GO:0043484|GO:0045721|GO:0046777	protein-coding	CDC-like kinase 2	chr1	155232659	155247501
CMTM2	ENSG00000140932	146225	0	0	-5.66184	-2.50127	5.66184	down	CKLFSF2	GO:0005125|GO:0005615|GO:0005634|GO:0005730|GO:0006935|GO:0016021	protein-coding	CKLF-like MARVEL transmembrane domain containing 2	chr16	66613351	66622177
CNN1	ENSG00000130176	1264	0	0	-3.20917	-1.6822	3.20917	down	SMCC|Sm-Calp	GO:0003779|GO:0005516|GO:0005856|GO:0006940|GO:0031032	protein-coding	calponin 1, basic, smooth muscle	chr19	11649579	11661138
CNOT4	ENSG00000080802	4850	0	0	-5.98986	-2.58252	5.98986	down	CLONE243|NOT4|NOT4H	GO:0000166|GO:0000288|GO:0000289|GO:0003723|GO:0004842|GO:0005515|GO:0005634|GO:0005829|GO:0008270|GO:0010467|GO:0016070|GO:0016071|GO:0030014|GO:0051865	protein-coding	CCR4-NOT transcription complex, subunit 4	chr7	135046547	135194875
CNOT6LP1		729530	0	0	-4.70095	-2.23295	4.70095	down			pseudo	CCR4-NOT transcription complex, subunit 6-like pseudogene 1	chr15	56295503	56299377
COA3	ENSG00000183978	28958	0	0	-3.28301	-1.71502	3.28301	down	CCDC56|MITRAC12	GO:0005515|GO:0031305|GO:0033617|GO:0070131	protein-coding	cytochrome c oxidase assembly factor 3	chr17	40947165	40950743
COASY	ENSG00000068120	80347	0	0	-2.99876	-1.58436	2.99876	down	DPCK|NBP|PPAT|UKR1|pOV-2	GO:0004140|GO:0004595|GO:0005515|GO:0005524|GO:0005634|GO:0005730|GO:0005737|GO:0005741|GO:0006766|GO:0006767|GO:0009108|GO:0015937|GO:0015939|GO:0044281	protein-coding	CoA synthase	chr17	40714092	40718299
COL18A1	ENSG00000182871	80781	0	0	-3.84463	-1.94284	3.84463	down	KNO|KNO1|KS	GO:0001525|GO:0001886|GO:0005198|GO:0005515|GO:0005576|GO:0005581|GO:0005604|GO:0005615|GO:0005788|GO:0007155|GO:0007601|GO:0008284|GO:0008285|GO:0009887|GO:0022617|GO:0030198|GO:0030335|GO:0030574|GO:0031012|GO:0042802|GO:0043065|GO:0046872	protein-coding	collagen, type XVIII, alpha 1	chr21	46825097	46933634
COL1A1	ENSG00000108821	1277	0	0	-24.065	-4.58886	24.065	down	OI4	GO:0001501|GO:0001568|GO:0001649|GO:0001957|GO:0001958|GO:0005201|GO:0005515|GO:0005576|GO:0005584|GO:0005615|GO:0005788|GO:0007584|GO:0007596|GO:0007601|GO:0007605|GO:0010718|GO:0010812|GO:0015031|GO:0022617|GO:0030168|GO:0030198|GO:0030199|GO:0030335|GO:0030574|GO:0031012|GO:0031960|GO:0032964|GO:0034504|GO:0034505|GO:0042542|GO:0042802|GO:0043434|GO:0043589|GO:0045893|GO:0046872|GO:0048407|GO:…	protein-coding	collagen, type I, alpha 1	chr17	48261457	48279000
COL1A2	ENSG00000164692	1278	0	0	-7.42298	-2.892	7.42298	down	OI4	GO:0001501|GO:0001568|GO:0005201|GO:0005515|GO:0005576|GO:0005584|GO:0005615|GO:0005788|GO:0007179|GO:0007266|GO:0007596|GO:0008217|GO:0022617|GO:0030168|GO:0030198|GO:0030199|GO:0030574|GO:0030674|GO:0031012|GO:0042476|GO:0042802|GO:0043589|GO:0046332|GO:0046872|GO:0048407|GO:0050900|GO:0070062|GO:0070208|GO:0071230	protein-coding	collagen, type I, alpha 2	chr7	94023873	94060544
COL27A1		85301	0	0	-7.15317	-2.83858	7.15317	down		GO:0005201|GO:0005576|GO:0005583|GO:0005788|GO:0030198|GO:0046872	protein-coding	collagen, type XXVII, alpha 1	chr9	116918231	117072975
COL2A1	ENSG00000139219	1280	0	0	-3.73341	-1.9005	3.73341	down	ANFH|AOM|COL11A3|SEDC	GO:0001501|GO:0001502|GO:0001894|GO:0001958|GO:0002062|GO:0003007|GO:0005576|GO:0005585|GO:0005604|GO:0005615|GO:0005788|GO:0006029|GO:0007411|GO:0007417|GO:0007601|GO:0007605|GO:0010468|GO:0022617|GO:0030020|GO:0030198|GO:0030199|GO:0030574|GO:0030903|GO:0042472|GO:0042802|GO:0043066|GO:0046872|GO:0048407|GO:0051216|GO:0060021|GO:0060174|GO:0060272|GO:0060351|GO:0071599|GO:0071773	protein-coding	collagen, type II, alpha 1	chr12	48366748	48398285
COL3A1	ENSG00000168542	1281	0	0	-3.48552	-1.80138	3.48552	down	EDS4A	GO:0001501|GO:0001568|GO:0005178|GO:0005201|GO:0005515|GO:0005576|GO:0005586|GO:0005615|GO:0005788|GO:0007160|GO:0007179|GO:0007229|GO:0007411|GO:0007507|GO:0009314|GO:0018149|GO:0021987|GO:0022617|GO:0030168|GO:0030198|GO:0030199|GO:0030574|GO:0031012|GO:0032964|GO:0034097|GO:0035025|GO:0042060|GO:0043206|GO:0043588|GO:0046332|GO:0046872|GO:0048407|GO:0048565|GO:0050777|GO:0071230|GO:2001223	protein-coding	collagen, type III, alpha 1	chr2	189839099	189877472
COL5A1	ENSG00000130635	1289	0	0	-2.97472	-1.57275	2.97472	down		GO:0001568|GO:0003007|GO:0005178|GO:0005201|GO:0005576|GO:0005588|GO:0005604|GO:0005788|GO:0007155|GO:0007411|GO:0008201|GO:0016477|GO:0022617|GO:0030198|GO:0030199|GO:0030574|GO:0031012|GO:0032964|GO:0035313|GO:0035989|GO:0043206|GO:0043394|GO:0043588|GO:0045112|GO:0046872|GO:0048407|GO:0048592|GO:0051128	protein-coding	collagen, type V, alpha 1	chr9	137533651	137736688
COLEC11	ENSG00000118004	78989	0	0	-3.60765	-1.85106	3.60765	down	3MC2|CL-K1-I|CL-K1-II|CL-K1-IIa|CL-K1-IIb|CLK1	GO:0005537|GO:0005576|GO:0005581|GO:0007275|GO:0032502	protein-coding	collectin sub-family member 11	chr2	3642422	3692234
COPG1	ENSG00000181789	22820	0	0	-7.52614	-2.91191	7.52614	down	COPG	GO:0000139|GO:0005198|GO:0005515|GO:0005634|GO:0005737|GO:0005794|GO:0005829|GO:0006886|GO:0006890|GO:0030126|GO:0048205|GO:0051683|GO:0072384	protein-coding	coatomer protein complex, subunit gamma 1	chr3	128968453	128996616
COX17P1		81993	0	0	-5.04112	-2.33374	5.04112	down	COX17P		pseudo	COX17 cytochrome c oxidase copper chaperone pseudogene 1	chr13	47064992	47065394
COX5A		9377	2.64925e-09	1.02614e-08	-3.16386	-1.66169	3.16386	down	COX|COX-VA|VA	GO:0004129|GO:0005743|GO:0009055|GO:0022904|GO:0044237|GO:0044281|GO:0046872	protein-coding	cytochrome c oxidase subunit Va	chr15	75212617	75230495
COX6A1	ENSG00000111775	1337	0	0	-5.92255	-2.56622	5.92255	down	COX6A|COX6AL	GO:0004129|GO:0005743|GO:0005751|GO:0006091|GO:0022904|GO:0044237|GO:0044281	protein-coding	cytochrome c oxidase subunit VIa polypeptide 1	chr12	120875893	120878545
COX6B1	ENSG00000126267	1340	0	0	-3.85786	-1.9478	3.85786	down	COX6B|COXG|COXVIb1	GO:0004129|GO:0005739|GO:0005743|GO:0005758|GO:0022904|GO:0044237|GO:0044281|GO:0055114	protein-coding	cytochrome c oxidase subunit VIb polypeptide 1 (ubiquitous)	chr19	36139125	36149686
CR2	ENSG00000117322	1380	0	0	-3.41026	-1.76988	3.41026	down	C3DR|CD21|CR|CVID7|SLEB9	GO:0004875|GO:0004888|GO:0005886|GO:0006955|GO:0006958|GO:0009897|GO:0016021|GO:0042113|GO:0042803|GO:0045087	protein-coding	complement component (3d/Epstein Barr virus) receptor 2	chr1	207627645	207663240
CRABP1	ENSG00000166426	1381	0	0	-3.72358	-1.89669	3.72358	down	CRABP|CRABP-I|CRABPI|RBP5	GO:0001972|GO:0005215|GO:0005501|GO:0005829|GO:0007165|GO:0007275|GO:0016918|GO:0019841	protein-coding	cellular retinoic acid binding protein 1	chr15	78632666	78640572
CREB3L2	ENSG00000182158	64764	0	0	-3.37439	-1.75463	3.37439	down	BBF2H7	GO:0002062|GO:0003700|GO:0005634|GO:0005783|GO:0005789|GO:0006351|GO:0006888|GO:0006986|GO:0016021|GO:0034976|GO:0035497|GO:0043565|GO:0044212|GO:0045893|GO:0051216	protein-coding	cAMP responsive element binding protein 3-like 2	chr7	137559725	137686847
CREB5	ENSG00000146592	9586	0	0	-4.02174	-2.00782	4.02174	down	CRE-BPA	GO:0001077|GO:0003700|GO:0005515|GO:0005634|GO:0006366|GO:0043565|GO:0045444|GO:0045893|GO:0046872|GO:0060612	protein-coding	cAMP responsive element binding protein 5	chr7	28338940	28865511
CRTC2	ENSG00000160741	200186	0	0	-3.42175	-1.77473	3.42175	down	TORC-2|TORC2	GO:0005634|GO:0005730|GO:0005737|GO:0006094|GO:0006351|GO:0008140|GO:0019048|GO:0032793|GO:0042593|GO:0051289	protein-coding	CREB regulated transcription coactivator 2	chr1	153920148	153931132
CRYBA	ENSG00000160202	1409	1.04252e-09	4.15348e-09	-4.24563	-2.08598	4.24563	down	CRYA1|CTRCT9|HSPB4	GO:0001666|GO:0001934|GO:0005212|GO:0005515|GO:0005634|GO:0005737|GO:0007005|GO:0007015|GO:0007021|GO:0007601|GO:0010288|GO:0010629|GO:0030307|GO:0032387|GO:0042026|GO:0042493|GO:0042542|GO:0042802|GO:0043066|GO:0043154|GO:0046872|GO:0048596|GO:0051082|GO:0051260|GO:0051384|GO:0060561|GO:0070141|GO:0070309	protein-coding	crystallin, alpha A	chr21	44589141	44592913
CRYBB2	ENSG00000244752	1415	0	0	-3.7068	-1.89017	3.7068	down	CCA2|CRYB2|CRYB2A|CTRCT3|D22S665	GO:0005198|GO:0005212|GO:0007601|GO:0042802|GO:0042803|GO:0043010|GO:0050896	protein-coding	crystallin, beta B2	chr22	25615612	25627836
CRYGS		1427	0	0	-3.04067	-1.60439	3.04067	down	CRYG8|CTRCT20	GO:0002009|GO:0002088|GO:0005212	protein-coding	crystallin, gamma S	chr3	186256232	186264491
CSDE1	ENSG00000009307	7812	0	0	-2.87602	-1.52407	2.87602	down	D1S155E|RP5-1000E10.3|UNR	GO:0003677|GO:0003723|GO:0006355|GO:0008584|GO:0070937|GO:0070966	protein-coding	cold shock domain containing E1, RNA-binding	chr1	115259534	115300671
CSK	ENSG00000103653	1445	9.76996e-15	5.10051e-14	-3.43653	-1.78095	3.43653	down		GO:0004713|GO:0004715|GO:0005515|GO:0005524|GO:0005737|GO:0005794|GO:0005813|GO:0005829|GO:0005886|GO:0005911|GO:0006468|GO:0007173|GO:0007420|GO:0007596|GO:0008022|GO:0008285|GO:0010989|GO:0018108|GO:0019903|GO:0030168|GO:0031295|GO:0032715|GO:0033673|GO:0034332|GO:0042802|GO:0042997|GO:0043231|GO:0043406|GO:0045121|GO:0045779|GO:0046777|GO:0048709|GO:0050765|GO:0050852|GO:0060368|GO:0070064|GO:…	protein-coding	c-src tyrosine kinase	chr15	75074425	75095539
CSPG4P5		114817	0	0	-6.14816	-2.62015	6.14816	down			pseudo	chondroitin sulfate proteoglycan 4 pseudogene 5	chr15	84953013	84966398
CSPP1	ENSG00000104218	79848	0	0	-3.23579	-1.69412	3.23579	down	CSPP	GO:0000922|GO:0005737|GO:0005813|GO:0005819|GO:0005874|GO:0032467|GO:0051781	protein-coding	centrosome and spindle pole associated protein 1	chr8	67976603	68108849
CST4	ENSG00000101441	1472	1.69176e-12	7.88644e-12	-6.3741	-2.67222	6.3741	down		GO:0004869|GO:0005576	protein-coding	cystatin S	chr20	23666277	23669662
CTAG2	ENSG00000126890	30848	0	0	-2.92951	-1.55066	2.92951	down	CAMEL|CT2|CT6.2|CT6.2a|CT6.2b|ESO2|LAGE-1|LAGE2B	GO:0003674|GO:0005813|GO:0008150	protein-coding	cancer/testis antigen 2	chrX	153880246	153881853
CTAGE3P		220112	0	0	-6.62282	-2.72745	6.62282	down	CTAGE-3|CTAGE3	GO:0005575|GO:0008150	pseudo	CTAGE family, member 3, pseudogene	chr13	52481956	52484889
CTBP2P5		646936	2.5454e-08	9.22371e-08	-5.06974	-2.34191	5.06974	down			pseudo	C-terminal binding protein 2 pseudogene 5	chr2	49142404	49143726
CTCF	ENSG00000102974	10664	0	0	-4.35303	-2.12202	4.35303	down	MRD21	GO:0000775|GO:0000793|GO:0003700|GO:0003714|GO:0005515|GO:0005634|GO:0005654|GO:0005730|GO:0006349|GO:0006351|GO:0007059|GO:0008270|GO:0010216|GO:0010628|GO:0016568|GO:0016584|GO:0031060|GO:0035065|GO:0040029|GO:0040030|GO:0043035|GO:0043565|GO:0044212|GO:0045892|GO:0045893|GO:0070602	protein-coding	CCCTC-binding factor (zinc finger protein)	chr16	67596310	67673088
CTDNEP1	ENSG00000175826	23399	0	0	-3.12974	-1.64604	3.12974	down	DULLARD|HSA011916|NET56	GO:0004722|GO:0005515|GO:0005635|GO:0005737|GO:0005789|GO:0006470|GO:0006998|GO:0010867|GO:0016021|GO:0031965|GO:0034504|GO:0071595	protein-coding	CTD nuclear envelope phosphatase 1	chr17	7146906	7155259
CTGF	ENSG00000118523	1490	0	0	-3.56052	-1.83209	3.56052	down	CCN2|HCS24|IGFBP8|NOV2	GO:0001502|GO:0001503|GO:0001525|GO:0001558|GO:0001934|GO:0001968|GO:0005178|GO:0005515|GO:0005520|GO:0005576|GO:0005578|GO:0005615|GO:0005794|GO:0005801|GO:0005829|GO:0005886|GO:0005938|GO:0006260|GO:0006367|GO:0007160|GO:0007229|GO:0008083|GO:0008201|GO:0008284|GO:0008543|GO:0008544|GO:0009611|GO:0009749|GO:0010260|GO:0010467|GO:0010628|GO:0010629|GO:0010942|GO:0016477|GO:0030154|GO:0030324|GO:…	protein-coding	connective tissue growth factor	chr6	132269317	132272518
CTGLF11P		653259	0	0	-3.84339	-1.94238	3.84339	down	bA145E20.1	GO:0005543|GO:0008060|GO:0008270|GO:0032312	pseudo	centaurin, gamma-like family, member 11 pseudogene	chr10	47708453	47730242
CTRB2	ENSG00000168928	440387	0	0	-3.34578	-1.74234	3.34578	down		GO:0004252|GO:0005576|GO:0005615|GO:0006508|GO:0006766|GO:0006767|GO:0007586|GO:0009235|GO:0022617|GO:0030198|GO:0044281	protein-coding	chymotrypsinogen B2	chr16	75237994	75241072
CTSG	ENSG00000100448	1511	0	0	-3.65055	-1.86811	3.65055	down	CATG|CG	GO:0002003|GO:0004252|GO:0005576|GO:0005615|GO:0005886|GO:0006508|GO:0006955|GO:0008201|GO:0008233|GO:0009986|GO:0022617|GO:0030141|GO:0030198|GO:0031012|GO:0032496|GO:0044130|GO:0044267|GO:0050778|GO:0050832|GO:0070946	protein-coding	cathepsin G	chr14	25042724	25045466
CXCL1	ENSG00000163739	2919	4.44089e-16	2.47219e-15	-6.42164	-2.68294	6.42164	down	FSP|GRO1|GROa|MGSA|MGSA-a|NAP-3|SCYB1	GO:0005102|GO:0005576|GO:0005615|GO:0006935|GO:0006954|GO:0006955|GO:0007165|GO:0007186|GO:0007399|GO:0008009|GO:0008047|GO:0008083|GO:0008283|GO:0008285|GO:0030036|GO:0035556|GO:0043085	protein-coding	chemokine (C-X-C motif) ligand 1 (melanoma growth stimulating activity, alpha)	chr4	74735109	74737019
CXCL17		284340	0	0	-4.30622	-2.10642	4.30622	down	DMC|Dcip1|UNQ473|VCC-1|VCC1	GO:0001525|GO:0005576|GO:0006935|GO:0030154	protein-coding	chemokine (C-X-C motif) ligand 17	chr19	42932695	42947136
CYB5R1	ENSG00000159348	51706	0	0	-3.16057	-1.66019	3.16057	down	B5R.1|B5R1|B5R2|NQO3A2|humb5R2	GO:0004128|GO:0005739|GO:0016021|GO:0016126	protein-coding	cytochrome b5 reductase 1	chr1	202931001	202936404
CYP4F43P	ENSG00000239402	646802	0	0	-3.99995	-1.99998	3.99995	down			pseudo	cytochrome P450, family 4, subfamily F, polypeptide 43, pseudogene	chr2	131193235	131198988
CYP51P1		83528	0	0	-3.35352	-1.74567	3.35352	down			pseudo	cytochrome P450, family 51, pseudogene 1	chr3	82854162	82857307
CYTH1	ENSG00000108669	9267	0	0	-2.92915	-1.55048	2.92915	down	B2-1|CYTOHESIN-1|D17S811E|PSCD1|SEC7	GO:0005086|GO:0005515|GO:0005543|GO:0005737|GO:0005802|GO:0005829|GO:0005886|GO:0005923|GO:0016192|GO:0030155|GO:0031234|GO:0032012|GO:0090162	protein-coding	cytohesin 1	chr17	76670130	76778376
DAZAP1	ENSG00000071626	26528	0	0	-5.14114	-2.36209	5.14114	down		GO:0000166|GO:0001893|GO:0003723|GO:0005634|GO:0005730|GO:0005737|GO:0007283|GO:0008283|GO:0030154|GO:0035613	protein-coding	DAZ associated protein 1	chr19	1407584	1435682
DCAKD	ENSG00000172992	79877	0	0	-9.12816	-3.19032	9.12816	down		GO:0004140|GO:0005524|GO:0005739|GO:0015937	protein-coding	dephospho-CoA kinase domain containing	chr17	43100706	43138473
DCP1B	ENSG00000151065	196513	0	0	-3.73187	-1.8999	3.73187	down	DCP1|hDcp1b	GO:0000184|GO:0000288|GO:0005515|GO:0005634|GO:0005737|GO:0005829|GO:0010467|GO:0016070|GO:0016071|GO:0016787|GO:0043231|GO:0043928	protein-coding	decapping mRNA 1B	chr12	2050757	2113677
DDC	ENSG00000132437	1644	0	0	-3.09394	-1.62945	3.09394	down	BADC	GO:0004058|GO:0005515|GO:0005829|GO:0006520|GO:0007623|GO:0008021|GO:0010259|GO:0015842|GO:0016597|GO:0019904|GO:0030170|GO:0030424|GO:0033076|GO:0034641|GO:0035690|GO:0042416|GO:0042423|GO:0042427|GO:0043025|GO:0044281|GO:0046219|GO:0046684|GO:0052314|GO:0071312|GO:0071363	protein-coding	dopa decarboxylase (aromatic L-amino acid decarboxylase)	chr7	50526134	50633154
DDIT3	ENSG00000175197	1649	4.44089e-16	2.47219e-15	-3.9614	-1.98601	3.9614	down	CEBPZ|CHOP|CHOP-10|CHOP10|GADD153	GO:0001955|GO:0003677|GO:0003700|GO:0003714|GO:0005515|GO:0005634|GO:0005654|GO:0005770|GO:0006355|GO:0006974|GO:0006983|GO:0006986|GO:0006987|GO:0007050|GO:0008134|GO:0016055|GO:0030968|GO:0032757|GO:0034976|GO:0042789|GO:0043161|GO:0043433|GO:0043525|GO:0043565|GO:0043620|GO:0044267|GO:0044324|GO:0045454|GO:0045662|GO:0045892|GO:0045893|GO:0045944|GO:0051209|GO:0070059|GO:0090090|GO:2000016	protein-coding	DNA-damage-inducible transcript 3	chr12	57910371	57914300
DDX1	ENSG00000079785	1653	0	0	-3.29927	-1.72215	3.29927	down	DBP-RB|UKVH5d	GO:0000245|GO:0003677|GO:0003682|GO:0003712|GO:0003724|GO:0003725|GO:0004518|GO:0004527|GO:0005515|GO:0005524|GO:0005634|GO:0005730|GO:0005737|GO:0006302|GO:0006351|GO:0006355|GO:0006446|GO:0007275|GO:0008026|GO:0008143|GO:0009615|GO:0010494|GO:0030529|GO:0032508|GO:0033677|GO:0043330|GO:0071920|GO:0072669|GO:0090305	protein-coding	DEAD (Asp-Glu-Ala-Asp) box helicase 1	chr2	15731745	15771235
DDX17	ENSG00000100201	10521	0	0	-10.9622	-3.45446	10.9622	down	P72|RH70	GO:0003713|GO:0003723|GO:0003724|GO:0005515|GO:0005524|GO:0005634|GO:0005730|GO:0006351|GO:0006396|GO:0008026|GO:0008186|GO:0030331|GO:0033148|GO:0045944|GO:2001014	protein-coding	DEAD (Asp-Glu-Ala-Asp) box helicase 17	chr22	38879443	38903665
DDX5	ENSG00000108654	1655	0	0	-7.63265	-2.93218	7.63265	down	G17P1|HLR1|HUMP68|p68	GO:0000122|GO:0000381|GO:0000398|GO:0001701|GO:0003713|GO:0003724|GO:0004004|GO:0005515|GO:0005516|GO:0005524|GO:0005634|GO:0005730|GO:0006351|GO:0007623|GO:0016049|GO:0019899|GO:0030331|GO:0030529|GO:0033148|GO:0036002|GO:0043517|GO:0045069|GO:0045667|GO:0045944|GO:0048306|GO:0050681|GO:0060765|GO:0071013|GO:0072332|GO:2001014	protein-coding	DEAD (Asp-Glu-Ala-Asp) box helicase 5	chr17	62494374	62502484
DDX50	ENSG00000107625	79009	0	0	-3.72034	-1.89543	3.72034	down	GU2|GUB|RH-II/GuB|mcdrh	GO:0003723|GO:0005524|GO:0005730|GO:0005886|GO:0008026	protein-coding	DEAD (Asp-Glu-Ala-Asp) box polypeptide 50	chr10	70661034	70706603
DDX54	ENSG00000123064	79039	2.24265e-14	1.1489e-13	-3.13073	-1.6465	3.13073	down	DP97	GO:0003714|GO:0003723|GO:0004004|GO:0005102|GO:0005524|GO:0005634|GO:0005730|GO:0006351|GO:0006355|GO:0006396|GO:0016070|GO:0030331|GO:0030520	protein-coding	DEAD (Asp-Glu-Ala-Asp) box polypeptide 54	chr12	113594978	113623284
DECR1	ENSG00000104325	1666	0	0	-2.95988	-1.56554	2.95988	down	DECR|NADPH|SDR18C1	GO:0005634|GO:0005730|GO:0005737|GO:0005739|GO:0005759|GO:0006635|GO:0008670|GO:0016651|GO:0044255|GO:0044281|GO:0051289|GO:0070402	protein-coding	2,4-dienoyl CoA reductase 1, mitochondrial	chr8	91013580	91064227
DEFA1	ENSG00000206047	1667	0	0	-3.75873	-1.91024	3.75873	down	DEF1|DEFA2|HNP-1|HP-1|HP1|MRS		protein-coding	defensin, alpha 1	chr8	6835171	6837614
DEFB112	ENSG00000180872	245915	9.69303e-07	3.13874e-06	-3.32412	-1.73297	3.32412	down	DEFB-12	GO:0005576|GO:0042742	protein-coding	defensin, beta 112	chr6	50011288	50016364
DES	ENSG00000175084	1674	0	0	-3.23866	-1.6954	3.23866	down	CSM1|CSM2|LGMD2R	GO:0005200|GO:0005515|GO:0005829|GO:0005882|GO:0005916|GO:0006936|GO:0007010|GO:0008016|GO:0008092|GO:0030018|GO:0030049|GO:0031594|GO:0042383|GO:0042802	protein-coding	desmin	chr2	220283099	220291461
DGCR6	ENSG00000183628	8214	0	0	-2.86566	-1.51887	2.86566	down		GO:0003674|GO:0005578|GO:0005634|GO:0007155|GO:0009887	protein-coding	DiGeorge syndrome critical region gene 6	chr22	18893541	18899601
DIAPH1	ENSG00000131504	1729	0	0	-5.90832	-2.56275	5.90832	down	DFNA1|DIA1|DRF1|LFHL1|hDIA1	GO:0003779|GO:0005102|GO:0005515|GO:0005522|GO:0005737|GO:0007010|GO:0007605|GO:0008360|GO:0017048|GO:0030041|GO:0031175|GO:0032587|GO:0032886|GO:0035372|GO:0042802|GO:0043005|GO:0044325|GO:0051279|GO:0071420|GO:0072686	protein-coding	diaphanous-related formin 1	chr5	140894588	140998622
DIEXF	ENSG00000117597	27042	0	0	-3.83617	-1.93967	3.83617	down	C1orf107|DEF|DJ434O14.5|UTP25	GO:0005730|GO:0007275	protein-coding	digestive organ expansion factor homolog (zebrafish)	chr1	210001312	210030910
DIS3L2	ENSG00000144535	129563	0	0	-3.16604	-1.66268	3.16604	down	FAM6A|PRLMNS|hDIS3L2	GO:0000175|GO:0000291|GO:0000932|GO:0003723|GO:0004540|GO:0005515|GO:0005737|GO:0005844|GO:0007067|GO:0008285|GO:0010587|GO:0019827|GO:0051301|GO:0051306|GO:1990074	protein-coding	DIS3 mitotic control homolog (S. cerevisiae)-like 2	chr2	232826293	233208678
DMTF1	ENSG00000135164	9988	0	0	-2.96836	-1.56967	2.96836	down	DMP1|DMTF|hDMP1	GO:0003677|GO:0003682|GO:0003700|GO:0005634|GO:0005730|GO:0005737|GO:0006351|GO:0006355|GO:0007049	protein-coding	cyclin D binding myb-like transcription factor 1	chr7	86781677	86825648
DOCK1	ENSG00000150760	1793	0	0	-4.36966	-2.12752	4.36966	down	DOCK180|ced5	GO:0005085|GO:0005096|GO:0005515|GO:0005737|GO:0005829|GO:0006911|GO:0006915|GO:0007165|GO:0007229|GO:0007264|GO:0007411|GO:0007596|GO:0016020|GO:0016477|GO:0017124|GO:0038096|GO:0043547|GO:0045087	protein-coding	dedicator of cytokinesis 1	chr10	128594023	129250781
DOK4	ENSG00000125170	55715	0	0	-3.13211	-1.64713	3.13211	down		GO:0000165|GO:0005057|GO:0005158|GO:0005515|GO:0005543|GO:0007169|GO:0007399	protein-coding	docking protein 4	chr16	57505870	57520385
DPEP3	ENSG00000141096	64180	0.000416989	0.00108464	-3.62924	-1.85967	3.62924	down	MBD3	GO:0006508|GO:0007140|GO:0008235|GO:0008239|GO:0016805|GO:0031225|GO:0046872	protein-coding	dipeptidase 3	chr16	68009566	68014452
DPPA3P2		400206	0.000347	0.000909348	-3.2277	-1.69051	3.2277	down	STELLAR		pseudo	developmental pluripotency associated 3 pseudogene 2	chr14	36840370	36841576
DPPA5	ENSG00000203909	340168	7.97341e-09	2.9909e-08	-2.87541	-1.52377	2.87541	down	ESG1	GO:0003723|GO:0005737|GO:0007275	protein-coding	developmental pluripotency associated 5	chr6	74062785	74063999
DRAP1	ENSG00000175550	10589	2.24043e-13	1.09214e-12	-3.08919	-1.62723	3.08919	down	NC2-alpha	GO:0000122|GO:0003677|GO:0003700|GO:0003714|GO:0005634|GO:0006351|GO:0008134|GO:0043565|GO:0046982	protein-coding	DR1-associated protein 1 (negative cofactor 2 alpha)	chr11	65686728	65689048
DUSP6	ENSG00000139318	1848	0	0	-3.92163	-1.97145	3.92163	down	HH19|MKP3|PYST1	GO:0000188|GO:0002224|GO:0002755|GO:0002756|GO:0004725|GO:0005654|GO:0005737|GO:0005829|GO:0009953|GO:0014070|GO:0017017|GO:0030154|GO:0034134|GO:0034138|GO:0034142|GO:0034146|GO:0034162|GO:0034166|GO:0035335|GO:0035666|GO:0038123|GO:0038124|GO:0040036|GO:0042493|GO:0042663|GO:0043065|GO:0045087|GO:0048011|GO:0051403|GO:0051409|GO:0060420|GO:0070373	protein-coding	dual specificity phosphatase 6	chr12	89741837	89746296
DYNC1LI2	ENSG00000135720	1783	0	0	-4.83803	-2.27442	4.83803	down	DNCLI2|LIC2	GO:0000226|GO:0003777|GO:0005524|GO:0005813|GO:0005829|GO:0005868|GO:0005874|GO:0006810|GO:0007018|GO:0019886|GO:0051642	protein-coding	dynein, cytoplasmic 1, light intermediate chain 2	chr16	66754799	66785525
DYNLL1	ENSG00000088986	8655	0	0	-8.7041	-3.12169	8.7041	down	DLC1|DLC8|DNCL1|DNCLC1|LC8|LC8a|PIN|hdlc1	GO:0000086|GO:0000278|GO:0000776|GO:0003774|GO:0005515|GO:0005634|GO:0005737|GO:0005739|GO:0005813|GO:0005829|GO:0005868|GO:0005874|GO:0005886|GO:0006351|GO:0006355|GO:0006810|GO:0006915|GO:0007017|GO:0007292|GO:0008022|GO:0008180|GO:0009653|GO:0019048|GO:0019886|GO:0019899|GO:0019904|GO:0030036|GO:0030235|GO:0042326|GO:0042803|GO:0072686|GO:0097193|GO:1900740	protein-coding	dynein, light chain, LC8-type 1	chr12	120907660	120936298
DYRK1B	ENSG00000105204	9149	0	0	-2.95262	-1.56199	2.95262	down	MIRK	GO:0003713|GO:0004672|GO:0004674|GO:0004712|GO:0004713|GO:0005515|GO:0005524|GO:0005634|GO:0005730|GO:0006468|GO:0007520|GO:0043231|GO:0045893	protein-coding	dual-specificity tyrosine-(Y)-phosphorylation regulated kinase 1B	chr19	40315990	40324841
EBNA1BP2	ENSG00000117395	10969	1.53795e-06	4.90714e-06	-2.90053	-1.53632	2.90053	down	EBP2|NOBP|P40	GO:0005634|GO:0005730|GO:0016020|GO:0042254	protein-coding	EBNA1 binding protein 2	chr1	43629845	43736607
EDN3	ENSG00000124205	1908	0	0	-5.8156	-2.53993	5.8156	down	ET-3|ET3|HSCR4|PPET3|WS4B	GO:0001755|GO:0002690|GO:0003100|GO:0005102|GO:0005179|GO:0005576|GO:0005615|GO:0007165|GO:0007166|GO:0007267|GO:0007275|GO:0008015|GO:0008284|GO:0010460|GO:0014824|GO:0014826|GO:0019229|GO:0030072|GO:0030182|GO:0030318|GO:0030593|GO:0042310|GO:0043406|GO:0045840|GO:0046887|GO:0048016|GO:0048070	protein-coding	endothelin 3	chr20	57875499	57901047
EEF1A1	ENSG00000156508	1915	0	0	-3.09954	-1.63205	3.09954	down	CCS-3|CCS3|EE1A1|EEF-1|EEF1A|EF-Tu|EF1A|GRAF-1EF|HNGC:16303|LENG7|PTI1|eEF1A-1	GO:0003746|GO:0003924|GO:0005515|GO:0005525|GO:0005634|GO:0005737|GO:0005829|GO:0005853|GO:0005886|GO:0006351|GO:0006355|GO:0006412|GO:0006414|GO:0010467|GO:0019901|GO:0044267	protein-coding	eukaryotic translation elongation factor 1 alpha 1	chr6	74225473	74230755
EEF1A1P13		133283	0	0	-4.41032	-2.14088	4.41032	down	EEF1AL11		pseudo	eukaryotic translation elongation factor 1 alpha 1 pseudogene 13	chr5	14651752	14653336
EEF1A1P5		158078	0	0	-8.6915	-3.11961	8.6915	down	EEF1AL3	GO:0003746|GO:0003924|GO:0005525|GO:0005737	pseudo	eukaryotic translation elongation factor 1 alpha 1 pseudogene 5	chr9	135894822	135896562
EEF2	ENSG00000167658	1938	0	0	-3.59461	-1.84584	3.59461	down	EEF-2|EF-2|EF2|SCA26	GO:0003746|GO:0003924|GO:0005525|GO:0005829|GO:0005844|GO:0006412|GO:0006414|GO:0010467|GO:0030529|GO:0044267	protein-coding	eukaryotic translation elongation factor 2	chr19	3976054	3985461
EFEMP1	ENSG00000115380	2202	0	0	-5.50654	-2.46115	5.50654	down	DHRD|DRAD|FBLN3|FBNL|FIBL-3|MLVT|MTLV|S1-5	GO:0005006|GO:0005154|GO:0005509|GO:0005515|GO:0005576|GO:0005578|GO:0005615|GO:0006355|GO:0007173|GO:0007601|GO:0008083|GO:0018108|GO:0030198|GO:0031012|GO:0032331	protein-coding	EGF containing fibulin-like extracellular matrix protein 1	chr2	56093097	56151298
EGR1	ENSG00000120738	1958	0	0	-4.44665	-2.15272	4.44665	down	AT225|G0S30|KROX-24|NGFI-A|TIS8|ZIF-268|ZNF225	GO:0000122|GO:0000976|GO:0000979|GO:0001077|GO:0001975|GO:0003677|GO:0003690|GO:0003700|GO:0005515|GO:0005634|GO:0005654|GO:0005737|GO:0006366|GO:0007611|GO:0007623|GO:0008134|GO:0009749|GO:0019221|GO:0030217|GO:0030509|GO:0031667|GO:0032869|GO:0033233|GO:0034465|GO:0035035|GO:0035690|GO:0035914|GO:0042220|GO:0043066|GO:0043525|GO:0043565|GO:0045471|GO:0045893|GO:0045944|GO:0046872|GO:0048169|GO:…	protein-coding	early growth response 1	chr5	137801181	137805004
EGR3	ENSG00000179388	1960	0	0	-3.20756	-1.68148	3.20756	down	EGR-3|PILOT	GO:0001938|GO:0002042|GO:0003677|GO:0003700|GO:0005634|GO:0005737|GO:0006351|GO:0007274|GO:0007422|GO:0007517|GO:0007623|GO:0035767|GO:0035924|GO:0043066|GO:0044344|GO:0046872|GO:0071320|GO:0071371	protein-coding	early growth response 3	chr8	22545174	22550815
EHMT1	ENSG00000181090	79813	0	0	-2.95106	-1.56123	2.95106	down	EUHMTASE1|Eu-HMTase1|FP13812|GLP|GLP1|KMT1D|bA188C12.1	GO:0000122|GO:0002039|GO:0005515|GO:0005634|GO:0005694|GO:0006306|GO:0008168|GO:0008270|GO:0009790|GO:0016279|GO:0016568|GO:0016571|GO:0018024|GO:0018026|GO:0018027|GO:0045892|GO:0046974|GO:0046976	protein-coding	euchromatic histone-lysine N-methyltransferase 1	chr9	140513444	140730578
EIF1		10209	5.56856e-08	1.97427e-07	-3.55754	-1.83088	3.55754	down	A121|EIF-1|EIF1A|ISO1|SUI1	GO:0003743|GO:0005737|GO:0006413|GO:0006446|GO:0006950|GO:0008135|GO:0009048	protein-coding	eukaryotic translation initiation factor 1	chr17	39845127	39847898
EIF2A	ENSG00000144895	83939	0	0	-2.92354	-1.54772	2.92354	down	EIF-2A|MST089|MSTP004|MSTP089	GO:0000049|GO:0003743|GO:0005515|GO:0005737|GO:0005850|GO:0006417|GO:0006468|GO:0009967|GO:0032933|GO:0042255|GO:0043022	protein-coding	eukaryotic translation initiation factor 2A, 65kDa	chr3	150264574	150303803
EIF3FP1		54053	8.88178e-16	4.87674e-15	-5.5075	-2.4614	5.5075	down	EIF3FP|EIF3S5P		pseudo	eukaryotic translation initiation factor 3, subunit F pseudogene 1	chr21	11180762	11181817
EIF4A2P1		646171	7.59008e-05	0.000211251	-3.95316	-1.98301	3.95316	down			pseudo	eukaryotic translation initiation factor 4A2 pseudogene 1	chr18	12912868	12913905
EIF4G1	ENSG00000114867	1981	0	0	-3.38255	-1.75811	3.38255	down	EIF-4G1|EIF4F|EIF4G|EIF4GI|P220|PARK18	GO:0000184|GO:0000288|GO:0000289|GO:0003743|GO:0005515|GO:0005737|GO:0005829|GO:0006412|GO:0006413|GO:0006446|GO:0008135|GO:0008219|GO:0008286|GO:0010467|GO:0016070|GO:0016071|GO:0016281|GO:0019048|GO:0019221|GO:0044267	protein-coding	eukaryotic translation initiation factor 4 gamma, 1	chr3	184032283	184053146
EIF4G2	ENSG00000110321	1982	0	0	-3.10143	-1.63293	3.10143	down	BAG1|DAP5|NAT1|P97	GO:0003743|GO:0005515|GO:0005829|GO:0006446|GO:0007050|GO:0008135|GO:0008219|GO:0016281|GO:0019221	protein-coding	eukaryotic translation initiation factor 4 gamma, 2	chr11	10818593	10830582
ELK3		2004	0	0	-22.5119	-4.49262	22.5119	down	ERP|NET|SAP2	GO:0001525|GO:0003700|GO:0003714|GO:0005515|GO:0005634|GO:0005730|GO:0005739|GO:0006351|GO:0007165|GO:0032422|GO:0042060|GO:0043231|GO:0045892	protein-coding	ELK3, ETS-domain protein (SRF accessory protein 2)	chr12	96588207	96661606
ELMO2	ENSG00000062598	63916	0	0	-3.67087	-1.87612	3.67087	down	CED-12|CED12|ELMO-2	GO:0005515|GO:0005543|GO:0005829|GO:0005856|GO:0006915|GO:0016020|GO:0017124|GO:0030971|GO:0038096|GO:0045087|GO:0060326	protein-coding	engulfment and cell motility 2	chr20	44994690	45061704
ELOF1	ENSG00000130165	84337	0	0	-3.6024	-1.84896	3.6024	down	ELF1	GO:0005634|GO:0006351|GO:0006355|GO:0046872	protein-coding	elongation factor 1 homolog (S. cerevisiae)	chr19	11663858	11670051
EMC9	ENSG00000100908	51016	0.000573912	0.00147155	-2.92143	-1.54668	2.92143	down	C14orf122|FAM158A	GO:0005737|GO:0072546	protein-coding	ER membrane protein complex subunit 9	chr14	24608174	24610797
EMR3	ENSG00000131355	84658	0	0	-8.41796	-3.07347	8.41796	down		GO:0004930|GO:0005509|GO:0005615|GO:0005886|GO:0007186|GO:0007218|GO:0016021	protein-coding	egf-like module containing, mucin-like, hormone receptor-like 3	chr19	14730051	14785730
ENO1	ENSG00000074800	2023	0	0	-2.92856	-1.55019	2.92856	down	ENO1L1|MPB1|NNE|PPH	GO:0000015|GO:0000122|GO:0000287|GO:0003677|GO:0003700|GO:0003714|GO:0004634|GO:0005515|GO:0005634|GO:0005737|GO:0005829|GO:0005886|GO:0005975|GO:0006006|GO:0006094|GO:0006096|GO:0006351|GO:0009615|GO:0030308|GO:0031430|GO:0044281|GO:0045892|GO:0070062	protein-coding	enolase 1, (alpha)	chr1	8921059	8939151
ENTPD2	ENSG00000054179	954	0	0	-3.16471	-1.66207	3.16471	down	CD39L1|NTPDase-2	GO:0005524|GO:0005605|GO:0007186|GO:0009181|GO:0016021|GO:0017110|GO:0017111|GO:0030168	protein-coding	ectonucleoside triphosphate diphosphohydrolase 2	chr9	139942551	139948503
EP300	ENSG00000100393	2033	0	0	-4.44477	-2.15211	4.44477	down	KAT3B|RSTS2|p300	GO:0000122|GO:0000123|GO:0001047|GO:0001102|GO:0001666|GO:0001756|GO:0002039|GO:0003677|GO:0003682|GO:0003713|GO:0004402|GO:0004468|GO:0005515|GO:0005634|GO:0005654|GO:0005667|GO:0005730|GO:0005737|GO:0006351|GO:0006355|GO:0006915|GO:0007049|GO:0007219|GO:0007399|GO:0007507|GO:0007519|GO:0008013|GO:0008134|GO:0008270|GO:0009887|GO:0016407|GO:0016746|GO:0018076|GO:0018393|GO:0019048|GO:0030324|GO:…	protein-coding	E1A binding protein p300	chr22	41488614	41576081
EPHX4	ENSG00000172031	253152	2.28507e-10	9.4658e-10	-3.92315	-1.97201	3.92315	down	ABHD7|EH4|EPHXRP	GO:0016021|GO:0016787	protein-coding	epoxide hydrolase 4	chr1	92495533	92529093
EPM2AIP1	ENSG00000178567	9852	0	0	-4.11584	-2.04119	4.11584	down		GO:0005783	protein-coding	EPM2A (laforin) interacting protein 1	chr3	37027357	37034795
ERCC5	ENSG00000134899	2073	2.43544e-06	7.63911e-06	-3.07029	-1.61837	3.07029	down	COFS3|ERCM2|UVDR|XPG|XPGC	GO:0000405|GO:0000718|GO:0003690|GO:0003697|GO:0004519|GO:0004520|GO:0005515|GO:0005634|GO:0005654|GO:0005675|GO:0006281|GO:0006283|GO:0006289|GO:0006295|GO:0009411|GO:0009650|GO:0010225|GO:0016591|GO:0042803|GO:0043066|GO:0046872|GO:0047485	protein-coding	excision repair cross-complementing rodent repair deficiency, complementation group 5	chr13	103498191	103528351
ERICH1	ENSG00000104714	157697	0	0	-3.35624	-1.74685	3.35624	down			protein-coding	glutamate-rich 1	chr8	614200	681226
ESRP2	ENSG00000103067	80004	0	0	-3.1392	-1.6504	3.1392	down	RBM35B	GO:0000166|GO:0003729|GO:0005634|GO:0005730|GO:0005737|GO:0005739|GO:0005813|GO:0006397|GO:0008380|GO:0043484	protein-coding	epithelial splicing regulatory protein 2	chr16	68262450	68270136
ESX1	ENSG00000123576	80712	0	0	-7.0349	-2.81453	7.0349	down	ESX1L|ESXR1	GO:0003700|GO:0005634|GO:0005737|GO:0006351|GO:0006357|GO:0043565|GO:0045892|GO:0051726|GO:0060713|GO:0060716	protein-coding	ESX homeobox 1	chrX	103494719	103499599
ESYT1	ENSG00000139641	23344	0	0	-3.26521	-1.70717	3.26521	down	FAM62A|MBC2	GO:0016021	protein-coding	extended synaptotagmin-like protein 1	chr12	56521986	56538460
EVX2		344191	0	0	-5.57166	-2.47811	5.57166	down	EVX-2	GO:0003677|GO:0003700|GO:0005634|GO:0005730|GO:0008150|GO:0035108|GO:0043565	protein-coding	even-skipped homeobox 2	chr2	176944835	176948690
EXT2	ENSG00000151348	2132	0	0	-2.99465	-1.58239	2.99465	down	SOTV	GO:0000139|GO:0001503|GO:0001707|GO:0005783|GO:0005789|GO:0005794|GO:0005975|GO:0006024|GO:0006486|GO:0007165|GO:0008375|GO:0015012|GO:0015014|GO:0015020|GO:0016021|GO:0016757|GO:0030154|GO:0030203|GO:0031227|GO:0033692|GO:0042328|GO:0042803|GO:0044281|GO:0046982|GO:0050508|GO:0050509	protein-coding	exostosin glycosyltransferase 2	chr11	44097076	44266980
EYA1	ENSG00000104313	2138	0	0	-6.93374	-2.79363	6.93374	down	BOP|BOR|BOS1	GO:0000132|GO:0001656|GO:0001658|GO:0003151|GO:0004725|GO:0005515|GO:0005634|GO:0005737|GO:0006302|GO:0006351|GO:0007389|GO:0007605|GO:0009653|GO:0010212|GO:0014706|GO:0016576|GO:0016925|GO:0034613|GO:0035088|GO:0035909|GO:0042473|GO:0042474|GO:0043066|GO:0045664|GO:0045739|GO:0045747|GO:0045944|GO:0046872|GO:0048665|GO:0048704|GO:0048752|GO:0050679|GO:0060037|GO:0060487|GO:0071600|GO:0072513|GO:…	protein-coding	eyes absent homolog 1 (Drosophila)	chr8	72109668	72459892
EZH1	ENSG00000108799	2145	0	0	-3.40335	-1.76695	3.40335	down	KMT6B	GO:0000122|GO:0003682|GO:0005634|GO:0005730|GO:0006351|GO:0009653|GO:0035098|GO:0046976	protein-coding	enhancer of zeste homolog 1 (Drosophila)	chr17	40852293	40897071
FA2H	ENSG00000103089	79152	0	0	-3.91363	-1.96851	3.91363	down	FBAH|FAH1|FAXDC1|SCS7|SPG35	GO:0001949|GO:0005506|GO:0005789|GO:0006633|GO:0006665|GO:0008219|GO:0016021|GO:0020037|GO:0030258|GO:0032286|GO:0032287|GO:0042127|GO:0042634|GO:0080132	protein-coding	fatty acid 2-hydroxylase	chr16	74746856	74808729
FABP5P1		387934	6.66134e-16	3.67999e-15	-2.92282	-1.54736	2.92282	down	FABP5|FABP5L1		pseudo	fatty acid binding protein 5 pseudogene 1	chr13	73674501	73675183
FABP9	ENSG00000205186	646480	0	0	-6.22726	-2.6386	6.22726	down	PERF|PERF15|T-FABP	GO:0001669|GO:0001675|GO:0005215|GO:0008289	protein-coding	fatty acid binding protein 9, testis	chr8	82370618	82373758
FAF2	ENSG00000113194	23197	8.09885e-12	3.64912e-11	-3.02809	-1.59841	3.02809	down	ETEA|UBXD8|UBXN3B	GO:0005515|GO:0005811|GO:0006986|GO:0031625|GO:0034098|GO:0043130	protein-coding	Fas associated factor family member 2	chr5	175875356	175937075
FAM104B	ENSG00000182518	90736	0	0	-3.30533	-1.72479	3.30533	down	CXorf44		protein-coding	family with sequence similarity 104, member B	chrX	55169535	55187628
FAM127A	ENSG00000134590	8933	0	0	-5.26375	-2.39609	5.26375	down	CXX1|MAR8C|MART8C|Mar8|Mart8		protein-coding	family with sequence similarity 127, member A	chrX	134166333	134167575
FAM138F	ENSG00000233630	641702	0	0	-2.85457	-1.51327	2.85457	down	F379		ncRNA	family with sequence similarity 138, member F	chr19	76220	77690
FAM160B2	ENSG00000158863	64760	0	0	-3.05372	-1.61057	3.05372	down	RAI16		protein-coding	family with sequence similarity 160, member B2	chr8	21946714	21961891
FAM168B	ENSG00000152102	130074	0	0	-3.1602	-1.66001	3.1602	down	MANI	GO:0005886|GO:0016021|GO:0030424|GO:0048471	protein-coding	family with sequence similarity 168, member B	chr2	131805449	131851004
FAM179B	ENSG00000198718	23116	0	0	-3.2934	-1.71958	3.2934	down	KIBA0423		protein-coding	family with sequence similarity 179, member B	chr14	45431416	45543634
FAM211B	ENSG00000178026	388886	1.77636e-15	9.618e-15	-3.46743	-1.79387	3.46743	down	C22orf36		protein-coding	family with sequence similarity 211, member B	chr22	24981591	24989035
FAM26D	ENSG00000164451	221301	0.000254153	0.00067458	-3.27156	-1.70998	3.27156	down	C6orf78	GO:0006811|GO:0016021	protein-coding	family with sequence similarity 26, member D	chr6	116850176	116880031
FAM27E1	ENSG00000237198	100287333	0	0	-2.98442	-1.57745	2.98442	down			ncRNA	family with sequence similarity 27, member E1	chr9	46385604	46387373
FAM27E2		100289124	0	0	-10.3515	-3.37177	10.3515	down			ncRNA	family with sequence similarity 27, member E2	chr9	45733217	45734983
FAM41C	ENSG00000230368	284593	0	0	-4.38089	-2.13122	4.38089	down			ncRNA	family with sequence similarity 41, member C	chr1	803451	812182
FAM65A	ENSG00000039523	79567	0	0	-13.3163	-3.73512	13.3163	down		GO:0005737	protein-coding	family with sequence similarity 65, member A	chr16	67562717	67580691
FAM71E1	ENSG00000142530	112703	0	0	-3.08689	-1.62616	3.08689	down			protein-coding	family with sequence similarity 71, member E1	chr19	50970045	50980003
FAM86MP		644517	3.38407e-07	1.13225e-06	-4.24603	-2.08611	4.24603	down			pseudo	family with sequence similarity 86, member A pseudogene	chr4	9694721	9705218
FANCC	ENSG00000158169	2176	0	0	-3.5616	-1.83252	3.5616	down	FA3|FAC|FACC	GO:0002262|GO:0005515|GO:0005634|GO:0005654|GO:0005737|GO:0005829|GO:0006281|GO:0006289|GO:0006461|GO:0007281|GO:0019430|GO:0043240	protein-coding	Fanconi anemia, complementation group C	chr9	97861336	98079991
FASN	ENSG00000169710	2194	0	0	-4.08537	-2.03047	4.08537	down	FAS|OA-519|SDR27X1	GO:0004312|GO:0004313|GO:0004314|GO:0004315|GO:0004316|GO:0004317|GO:0004319|GO:0004320|GO:0005515|GO:0005737|GO:0005739|GO:0005794|GO:0005829|GO:0005886|GO:0006084|GO:0006112|GO:0006631|GO:0006633|GO:0006766|GO:0006767|GO:0008144|GO:0008270|GO:0015939|GO:0016295|GO:0016296|GO:0019432|GO:0031325|GO:0035338|GO:0042470|GO:0042587|GO:0042803|GO:0044255|GO:0044281|GO:0047117|GO:0047451|GO:0070402|GO:…	protein-coding	fatty acid synthase	chr17	80036214	80056106
FAU		2197	0	0	-6.76166	-2.75738	6.76166	down	FAU1|Fub1|Fubi|MNSFbeta|RPS30|S30|asr1	GO:0000184|GO:0003674|GO:0003723|GO:0003735|GO:0005575|GO:0005829|GO:0006412|GO:0006413|GO:0006414|GO:0006415|GO:0006614|GO:0008150|GO:0010467|GO:0015935|GO:0016032|GO:0016070|GO:0016071|GO:0019058|GO:0019083|GO:0022627|GO:0044267	protein-coding	Finkel-Biskis-Reilly murine sarcoma virus (FBR-MuSV) ubiquitously expressed	chr11	64888099	64889672
FBP2	ENSG00000130957	8789	5.2974e-05	0.000149534	-4.13931	-2.04939	4.13931	down		GO:0004331|GO:0005829|GO:0005975|GO:0006000|GO:0006006|GO:0006094|GO:0042132|GO:0044281|GO:0046872	protein-coding	fructose-1,6-bisphosphatase 2	chr9	97321003	97356075
FBXO46	ENSG00000177051	23403	0	0	-3.08068	-1.62325	3.08068	down	20D7-FC4|FBXO34L|Fbx46	GO:0005515	protein-coding	F-box protein 46	chr19	46213887	46234151
FBXW5	ENSG00000159069	54461	3.64058e-11	1.58315e-10	-3.40243	-1.76657	3.40243	down	Fbw5	GO:0005515|GO:0005737|GO:0007067|GO:0016567|GO:0019005|GO:0019901|GO:0031146|GO:0043161|GO:0051298|GO:0080008	protein-coding	F-box and WD repeat domain containing 5	chr9	139834885	139839206
FCGR2A	ENSG00000143226	2212	2.03127e-10	8.43858e-10	-3.02951	-1.59909	3.02951	down	CD32|CD32A|CDw32|FCG2|FCGR2|FCGR2A1|FcGR|IGFR2	GO:0005886|GO:0016021|GO:0019864|GO:0038096|GO:0045087	protein-coding	Fc fragment of IgG, low affinity IIa, receptor (CD32)	chr1	161475205	161489360
FCGR2C		9103	0	0	-3.36827	-1.75201	3.36827	down	CD32|CD32C|CDW32|FCG2|FCRIIC|IGFR2	GO:0004888|GO:0005515|GO:0005737|GO:0005886|GO:0006955|GO:0016021|GO:0019864	protein-coding	Fc fragment of IgG, low affinity IIc, receptor for (CD32) (gene/pseudogene)	chr1	161551129	161571010
FCGR3B	ENSG00000162747	2215	0	0	-3.85709	-1.94751	3.85709	down	CD16|CD16b|FCG3|FCGR3|FCR-10|FCRIII|FCRIIIb	GO:0005576|GO:0005886|GO:0006955|GO:0019864|GO:0031225	protein-coding	Fc fragment of IgG, low affinity IIIb, receptor (CD16b)	chr1	161592988	161601753
FGF10		2255	0	0	-3.16895	-1.66401	3.16895	down		GO:0000187|GO:0001525|GO:0001656|GO:0001759|GO:0001823|GO:0001974|GO:0003338|GO:0005104|GO:0005111|GO:0005576|GO:0005615|GO:0005634|GO:0005886|GO:0007173|GO:0007368|GO:0007431|GO:0008083|GO:0008201|GO:0008285|GO:0008286|GO:0008543|GO:0008589|GO:0009880|GO:0009986|GO:0010631|GO:0010634|GO:0010838|GO:0021983|GO:0030538|GO:0030878|GO:0030916|GO:0030949|GO:0031012|GO:0031016|GO:0031069|GO:0031076|GO:…	protein-coding	fibroblast growth factor 10	chr5	44305097	44388784
FGF19	ENSG00000162344	9965	0	0	-2.99742	-1.58372	2.99742	down		GO:0001755|GO:0005104|GO:0005515|GO:0005576|GO:0007173|GO:0007399|GO:0007507|GO:0008083|GO:0008284|GO:0008286|GO:0008543|GO:0038095|GO:0045087|GO:0046326|GO:0046330|GO:0048011|GO:0048015|GO:0070374|GO:0070858	protein-coding	fibroblast growth factor 19	chr11	69513006	69519106
FGG	ENSG00000171557	2266	0.000236092	0.0006287	-3.64196	-1.86472	3.64196	down		GO:0002576|GO:0005102|GO:0005576|GO:0005577|GO:0005615|GO:0005886|GO:0005938|GO:0007165|GO:0007596|GO:0009897|GO:0009986|GO:0030168|GO:0030674|GO:0031091|GO:0031093|GO:0046872|GO:0051258|GO:0051592|GO:0072562	protein-coding	fibrinogen gamma chain	chr4	155525286	155533902
FILIP1L	ENSG00000168386	11259	0	0	-3.48593	-1.80154	3.48593	down	DOC-1|DOC1|GIP130|GIP90	GO:0003674|GO:0005634|GO:0005737|GO:0008150|GO:0016020|GO:0016459	protein-coding	filamin A interacting protein 1-like	chr3	99273153	99833349
FIS1	ENSG00000214253	51024	0	0	-4.03431	-2.01232	4.03431	down	TTC11	GO:0000266|GO:0000422|GO:0001836|GO:0005102|GO:0005515|GO:0005739|GO:0005777|GO:0005779|GO:0006626|GO:0007204|GO:0008053|GO:0010821|GO:0016559|GO:0031307|GO:0032471|GO:0035584|GO:0043234|GO:0043280|GO:0043653|GO:0051260|GO:0051561|GO:0070584|GO:0090141|GO:0090314|GO:2001244	protein-coding	fission 1 (mitochondrial outer membrane) homolog (S. cerevisiae)	chr7	100882893	100895593
FLJ22184	ENSG00000183248	80164	0	0	-2.9918	-1.58101	2.9918	down			protein-coding	putative uncharacterized protein FLJ22184	chr19	7933605	7939326
FLNA	ENSG00000196924	2316	0	0	-4.4396	-2.15043	4.4396	down	ABP-280|ABPX|CSBS|CVD1|FLN|FLN-A|FLN1|FMD|MNS|NHBP|OPD|OPD1|OPD2|XLVD|XMVD	GO:0001837|GO:0001948|GO:0002576|GO:0004871|GO:0005080|GO:0005515|GO:0005576|GO:0005634|GO:0005737|GO:0005802|GO:0005829|GO:0005886|GO:0005938|GO:0007195|GO:0007596|GO:0008134|GO:0015629|GO:0017048|GO:0017160|GO:0030168|GO:0031267|GO:0031523|GO:0031532|GO:0034329|GO:0034394|GO:0034988|GO:0042177|GO:0042384|GO:0042803|GO:0042993|GO:0043113|GO:0043123|GO:0043433|GO:0045022|GO:0045184|GO:0048365|GO:…	protein-coding	filamin A, alpha	chrX	153576900	153603006
FLNC	ENSG00000128591	2318	0	0	-4.00658	-2.00237	4.00658	down	ABP-280|ABP280A|ABPA|ABPL|FLN2|MFM5|MPD4	GO:0003779|GO:0005515|GO:0005737|GO:0005829|GO:0005856|GO:0005886|GO:0008092|GO:0016528|GO:0030018|GO:0030506|GO:0034329|GO:0042383|GO:0043034|GO:0048747	protein-coding	filamin C, gamma	chr7	128470483	128499328
FLYWCH2	ENSG00000162076	114984	1.33227e-15	7.25712e-15	-3.14073	-1.6511	3.14073	down		GO:0003674|GO:0005575|GO:0008150	protein-coding	FLYWCH family member 2	chr16	2933196	2949383
FN1	ENSG00000115414	2335	0	0	-2.84106	-1.50643	2.84106	down	CIG|ED-B|FINC|FN|FNZ|GFND|GFND2|LETS|MSF	GO:0001525|GO:0002576|GO:0005201|GO:0005515|GO:0005518|GO:0005576|GO:0005577|GO:0005578|GO:0005604|GO:0005615|GO:0005793|GO:0006953|GO:0007044|GO:0007155|GO:0007161|GO:0007596|GO:0008201|GO:0008360|GO:0009611|GO:0016324|GO:0016477|GO:0016504|GO:0018149|GO:0030168|GO:0030198|GO:0031012|GO:0031093|GO:0034446|GO:0050900	protein-coding	fibronectin 1	chr2	216225179	216300791
FN3K	ENSG00000167363	64122	2.44249e-15	1.3144e-14	-3.30102	-1.72291	3.30102	down		GO:0005575|GO:0030387|GO:0030393	protein-coding	fructosamine 3 kinase	chr17	80693452	80709073
FNIP2	ENSG00000052795	57600	0	0	-3.68509	-1.8817	3.68509	down	FNIPL|MAPO1	GO:0000122|GO:0001932|GO:0005515|GO:0005634|GO:0005730|GO:0005737|GO:0005886|GO:0006468|GO:0008630|GO:0033138	protein-coding	folliculin interacting protein 2	chr4	159690182	159827954
FOLR2	ENSG00000165457	2350	0	0	-3.89124	-1.96023	3.89124	down	BETA-HFR|FBP|FBP/PL-1|FR-BETA|FR-P3	GO:0005542|GO:0005576|GO:0008517|GO:0015884|GO:0016020|GO:0031362	protein-coding	folate receptor 2 (fetal)	chr11	71927819	71932994
FOLR3	ENSG00000110203	2352	1.96647e-08	7.18689e-08	-3.11859	-1.64089	3.11859	down	FR-G|FR-gamma|gamma-hFR	GO:0005542|GO:0005576|GO:0015884|GO:0016020|GO:0019898	protein-coding	folate receptor 3 (gamma)	chr11	71846771	71850934
FOXL1	ENSG00000176678	2300	0	0	-4.39743	-2.13666	4.39743	down	FKH6|FKHL11|FREAC7	GO:0003677|GO:0003700|GO:0005634|GO:0006351|GO:0006355|GO:0007275|GO:0007389|GO:0007420|GO:0007495|GO:0007507|GO:0008301|GO:0009790|GO:0009887|GO:0009888|GO:0030111|GO:0030166|GO:0043010|GO:0043565|GO:0061146	protein-coding	forkhead box L1	chr16	86612115	86615304
FRG2	ENSG00000205097	448831	0	0	-2.98126	-1.57592	2.98126	down	FRG2A	GO:0005634	protein-coding	FSHD region gene 2	chr4	190945523	190948412
FUS	ENSG00000089280	2521	0	0	-3.95314	-1.983	3.95314	down	ALS6|ETM4|FUS1|HNRNPP2|POMP75|TLS	GO:0000166|GO:0000398|GO:0003677|GO:0003723|GO:0005515|GO:0005634|GO:0005654|GO:0005730|GO:0005737|GO:0008219|GO:0008270|GO:0008380|GO:0010467|GO:0042802	protein-coding	fused in sarcoma	chr16	31191431	31206192
FXYD1	ENSG00000266964	5348	0	0	-5.15886	-2.36705	5.15886	down	PLM	GO:0005254|GO:0005886|GO:0005887|GO:0006821|GO:0006874|GO:0006936|GO:0034220|GO:0034707|GO:0055085	protein-coding	FXYD domain containing ion transport regulator 1	chr19	35629732	35633954
FXYD3	ENSG00000089356	5349	1.75415e-13	8.60165e-13	-4.57717	-2.19446	4.57717	down	MAT8|PLML	GO:0005254|GO:0005886|GO:0005887|GO:0006821|GO:0034220|GO:0034707|GO:0055085	protein-coding	FXYD domain containing ion transport regulator 3	chr19	35606732	35615228
FZD10	ENSG00000111432	11211	3.06826e-05	8.81384e-05	-3.43061	-1.77847	3.43061	down	CD350|FZ-10|Fz10|FzE7|hFz10	GO:0001944|GO:0004930|GO:0005515|GO:0005737|GO:0005886|GO:0005887|GO:0007420|GO:0008406|GO:0009790|GO:0009986|GO:0017147|GO:0030165|GO:0030182|GO:0032855|GO:0032956|GO:0034259|GO:0038031|GO:0042813|GO:0042995|GO:0043507|GO:0060070|GO:0071300	protein-coding	frizzled family receptor 10	chr12	130647004	130650285
G6PC3	ENSG00000141349	92579	0	0	-3.47864	-1.79853	3.47864	down	SCN4|UGRP	GO:0004346|GO:0005789|GO:0005975|GO:0006094|GO:0008645|GO:0015758|GO:0015760|GO:0016021|GO:0044281|GO:0051156|GO:0055085	protein-coding	glucose 6 phosphatase, catalytic, 3	chr17	42148098	42153712
GABRQ		55879	0	0	-4.93044	-2.30172	4.93044	down	THETA	GO:0004888|GO:0004890|GO:0005230|GO:0005254|GO:0005326|GO:0005887|GO:0006836|GO:0007165|GO:0030054|GO:0034707|GO:0045211	protein-coding	gamma-aminobutyric acid (GABA) A receptor, theta	chrX	151806637	151821825
GAL3ST1	ENSG00000128242	9514	0	0	-2.93645	-1.55407	2.93645	down	CST	GO:0000139|GO:0001733|GO:0005887|GO:0006487|GO:0006665|GO:0006682|GO:0006687|GO:0007283|GO:0008146|GO:0016020|GO:0042552|GO:0044281	protein-coding	galactose-3-O-sulfotransferase 1	chr22	30950624	30968817
GANAB	ENSG00000089597	23193	0	0	-3.81383	-1.93124	3.81383	down	G2AN|GLUII	GO:0005788|GO:0005794|GO:0006457|GO:0017177|GO:0018279|GO:0030246|GO:0033919|GO:0042470|GO:0043687|GO:0044267	protein-coding	glucosidase, alpha; neutral AB	chr11	62392298	62414198
GAPDH	ENSG00000111640	2597	0	0	-4.56195	-2.18965	4.56195	down	G3PD|GAPD	GO:0000226|GO:0004365|GO:0005515|GO:0005634|GO:0005737|GO:0005811|GO:0005829|GO:0005886|GO:0005975|GO:0006006|GO:0006094|GO:0006096|GO:0008017|GO:0015630|GO:0017148|GO:0030529|GO:0035605|GO:0035606|GO:0042802|GO:0044281|GO:0048471|GO:0050661|GO:0050821|GO:0051287|GO:0051402|GO:0070062|GO:0071346	protein-coding	glyceraldehyde-3-phosphate dehydrogenase	chr12	6643585	6647537
GAPDHP32		644213	7.18456e-08	2.52469e-07	-4.54824	-2.18531	4.54824	down			pseudo	glyceraldehyde 3 phosphate dehydrogenase pseudogene 32	chr1	120076171	120077444
GAPDHP72		346085	1.05237e-06	3.39847e-06	-5.70391	-2.51195	5.70391	down	GAPDHL18|GAPDL18		pseudo	glyceraldehyde-3-phosphate dehydrogenase pseudogene 72	chr6	166477708	166478996
GATM	ENSG00000171766	2628	0	0	-7.02431	-2.81236	7.02431	down	AGAT|AT|CCDS3	GO:0005743|GO:0005758|GO:0006600|GO:0006601|GO:0006979|GO:0007584|GO:0009790|GO:0015068|GO:0016813|GO:0034641|GO:0042246|GO:0043434|GO:0044281|GO:0046689	protein-coding	glycine amidinotransferase (L-arginine:glycine amidinotransferase)	chr15	45653322	45670980
GBP1	ENSG00000117228	2633	0	0	-6.00223	-2.5855	6.00223	down		GO:0000139|GO:0003924|GO:0005525|GO:0005576|GO:0005829|GO:0019221|GO:0042802|GO:0051607|GO:0060333	protein-coding	guanylate binding protein 1, interferon-inducible	chr1	89517987	89531043
GDI1	ENSG00000203879	2664	0	0	-3.43401	-1.77989	3.43401	down	1A|GDIL|MRX41|MRX48|OPHN2|RABGD1A|RABGDIA|XAP-4	GO:0005092|GO:0005093|GO:0005096|GO:0005515|GO:0005737|GO:0005829|GO:0007165|GO:0007264|GO:0015031|GO:0017137|GO:0030496|GO:0043005|GO:0043234|GO:0050771|GO:0051056|GO:0051592	protein-coding	GDP dissociation inhibitor 1	chrX	153665259	153671814
GGA3	ENSG00000125447	23163	0	0	-4.99311	-2.31994	4.99311	down		GO:0005515|GO:0005794|GO:0005802|GO:0006886|GO:0010008|GO:0016192|GO:0030131|GO:0030306|GO:0045732	protein-coding	golgi-associated, gamma adaptin ear containing, ARF binding protein 3	chr17	73232694	73258444
GIF	ENSG00000134812	2694	0	0	-5.70662	-2.51264	5.70662	down	IF|IFMH|INF|TCN3	GO:0005576|GO:0005615|GO:0005768|GO:0005902|GO:0006766|GO:0006767|GO:0006824|GO:0009235|GO:0015889|GO:0016324|GO:0031419|GO:0043202|GO:0044281	protein-coding	gastric intrinsic factor (vitamin B synthesis)	chr11	59596746	59612974
GJA9	ENSG00000131233	81025	6.53016e-05	0.000182931	-3.07487	-1.62053	3.07487	down	CX58|CX59|GJA10	GO:0005922|GO:0007154|GO:0016021	protein-coding	gap junction protein, alpha 9, 59kDa	chr1	39340223	39341770
GLB1	ENSG00000170266	2720	0	0	-4.49006	-2.16673	4.49006	down	EBP|ELNR1|MPS4B	GO:0004565|GO:0005515|GO:0005975|GO:0006027|GO:0006665|GO:0006687|GO:0016936|GO:0019388|GO:0030203|GO:0042339|GO:0042340|GO:0043202|GO:0044281|GO:0048471	protein-coding	galactosidase, beta 1	chr3	33038100	33138694
GLIS3-AS1	ENSG00000237009	84850	0	0	-2.87864	-1.52539	2.87864	down	C9orf70		ncRNA	GLIS3 antisense RNA 1	chr9	3898646	3901248
GLTSCR2	ENSG00000105373	29997	1.47724e-11	6.55836e-11	-3.49345	-1.80465	3.49345	down	PICT-1|PICT1	GO:0003674|GO:0005622|GO:0005730|GO:0008150|GO:0043231	protein-coding	glioma tumor suppressor candidate region gene 2	chr19	48248793	48274141
GLUL	ENSG00000135821	2752	0	0	-3.38637	-1.75974	3.38637	down	GLNS|GS|PIG43|PIG59	GO:0000287|GO:0001504|GO:0004351|GO:0004356|GO:0005524|GO:0005739|GO:0005791|GO:0005829|GO:0006538|GO:0006542|GO:0007268|GO:0008283|GO:0008652|GO:0009749|GO:0016595|GO:0030145|GO:0032024|GO:0034641|GO:0042802|GO:0043204|GO:0043234|GO:0043679|GO:0044281|GO:0045503|GO:0050679|GO:0051260|GO:0051968	protein-coding	glutamate-ammonia ligase	chr1	182350839	182361341
GMPSP1		728564	1.52847e-11	6.78132e-11	-2.88014	-1.52614	2.88014	down			pseudo	guanine monphosphate synthetase pseudogene 1	chr4	8176151	8176747
GNAI2	ENSG00000114353	2771	0	0	-4.93075	-2.30181	4.93075	down	GIP|GNAI2B|H_LUCA15.1|H_LUCA16.1	GO:0000186|GO:0001664|GO:0001973|GO:0003924|GO:0004871|GO:0005515|GO:0005525|GO:0005634|GO:0005737|GO:0005813|GO:0005829|GO:0005834|GO:0005886|GO:0007049|GO:0007165|GO:0007186|GO:0007193|GO:0007194|GO:0007213|GO:0007214|GO:0007243|GO:0007268|GO:0007584|GO:0007596|GO:0008283|GO:0008284|GO:0030168|GO:0030496|GO:0031234|GO:0031683|GO:0045121|GO:0046872|GO:0050805|GO:0051301|GO:0051924	protein-coding	guanine nucleotide binding protein (G protein), alpha inhibiting activity polypeptide 2	chr3	50263724	50296786
GNB2	ENSG00000172354	2783	0	0	-3.68574	-1.88195	3.68574	down		GO:0003924|GO:0004871|GO:0005246|GO:0005515|GO:0005765|GO:0005886|GO:0006112|GO:0006184|GO:0007186|GO:0007268|GO:0043234|GO:0044281|GO:0044297|GO:0048471|GO:0051020|GO:0071377	protein-coding	guanine nucleotide binding protein (G protein), beta polypeptide 2	chr7	100271363	100276792
GOLGA6L20	ENSG00000196648	101927658	3.5048e-11	1.52558e-10	-3.06287	-1.61489	3.06287	down			protein-coding	golgin A6 family-like 20	chr15	83088352	83108111
GOLGA8Q		727909	0	0	-15.1125	-3.91767	15.1125	down			pseudo	golgin A8 family, member Q	chr15	30852849	30854303
GOLM1	ENSG00000135052	51280	0	0	-3.45752	-1.78974	3.45752	down	C9orf155|GOLPH2|GP73|PSEC0257|bA379P1.3	GO:0005515|GO:0005794|GO:0005887|GO:0006997|GO:0019216	protein-coding	golgi membrane protein 1	chr9	88641058	88897490
GOPC	ENSG00000047932	57120	0	0	-3.00174	-1.5858	3.00174	down	CAL|FIG|GOPC1|PIST|dJ94G16.2	GO:0000139|GO:0005083|GO:0005109|GO:0005515|GO:0005737|GO:0005794|GO:0005886|GO:0006888|GO:0006893|GO:0007289|GO:0008022|GO:0014069|GO:0015031|GO:0016020|GO:0030054|GO:0030140|GO:0030425|GO:0042803|GO:0043004|GO:0043234|GO:0044325|GO:0045176|GO:0045211|GO:0051260	protein-coding	golgi-associated PDZ and coiled-coil motif containing	chr6	117881433	117923705
GORASP2	ENSG00000115806	26003	0	0	-9.0106	-3.17162	9.0106	down	GOLPH6|GRASP55|GRS2|p59	GO:0000139|GO:0000278|GO:0005515|GO:0005794|GO:0006996|GO:0016020	protein-coding	golgi reassembly stacking protein 2, 55kDa	chr2	171784948	171823643
GOSR2	ENSG00000108433	9570	0	0	-3.3146	-1.72883	3.3146	down	Bos1|EPM6|GS27	GO:0000139|GO:0005215|GO:0005795|GO:0006888|GO:0006987|GO:0015031|GO:0016021|GO:0030968|GO:0044267|GO:0061025	protein-coding	golgi SNAP receptor complex member 2	chr17	45000486	45104994
GOT2P2		391139	3.40483e-07	1.13901e-06	-3.55419	-1.82952	3.55419	down	GOT2L2		pseudo	glutamic-oxaloacetic transaminase 2 pseudogene 2	chr1	173110039	173111511
GPBP1L1	ENSG00000159592	60313	7.23421e-13	3.43155e-12	-4.66125	-2.22072	4.66125	down	RP11-767N6.1	GO:0003677|GO:0003700|GO:0005634|GO:0006351|GO:0045893	protein-coding	GC-rich promoter binding protein 1-like 1	chr1	46092976	46152302
GPIHBP1	ENSG00000182851	338328	0	0	-3.1363	-1.64906	3.1363	down	GPI-HBP1	GO:0006869|GO:0006886|GO:0008035|GO:0008289|GO:0008320|GO:0009897|GO:0016021|GO:0016323|GO:0016324|GO:0017038|GO:0031362|GO:0034185|GO:0034364|GO:0034394|GO:0035473|GO:0035478|GO:0042632|GO:0045056|GO:0050821|GO:0051006|GO:0070328|GO:0071503|GO:0071813|GO:0090321	protein-coding	glycosylphosphatidylinositol anchored high density lipoprotein binding protein 1	chr8	144295068	144299044
GPR101	ENSG00000165370	83550	6.65584e-10	2.67912e-09	-2.94741	-1.55945	2.94741	down	GPCR6	GO:0004935|GO:0005886|GO:0016021	protein-coding	G protein-coupled receptor 101	chrX	136112307	136113833
GPR151		134391	0.00125795	0.00312486	-7.09331	-2.82646	7.09331	down	GALR4|GALRL|GPCR|PGR7	GO:0004930|GO:0005886|GO:0016021	protein-coding	G protein-coupled receptor 151	chr5	145894417	145895676
GPR97	ENSG00000182885	222487	0	0	-4.43216	-2.14801	4.43216	down	PB99|PGR26	GO:0004930|GO:0005886|GO:0007218|GO:0016021	protein-coding	G protein-coupled receptor 97	chr16	57702157	57723290
GPX7	ENSG00000116157	2882	0	0	-5.66162	-2.50121	5.66162	down	CL683|GPX6|GPx-7|GSHPx-7|NPGPx	GO:0004602|GO:0005576|GO:0006979	protein-coding	glutathione peroxidase 7	chr1	53068043	53074723
GRIK1	ENSG00000171189	2897	8.23785e-14	4.10859e-13	-4.98882	-2.3187	4.98882	down	EBA3|EEA3|GLR5|GLUR5|GluK1	GO:0005234|GO:0005886|GO:0005887|GO:0006810|GO:0007215|GO:0007268|GO:0007399|GO:0007417|GO:0014054|GO:0015277|GO:0030054|GO:0030425|GO:0030534|GO:0032230|GO:0032983|GO:0035249|GO:0042734|GO:0045211|GO:0048266|GO:0051966|GO:0051967|GO:0060079|GO:0060080	protein-coding	glutamate receptor, ionotropic, kainate 1	chr21	30909254	31312282
GRIN2B	ENSG00000150086	2904	0	0	-3.82666	-1.93608	3.82666	down	GluN2B|MRD6|NMDAR2B|NR2B|hNR3	GO:0001662|GO:0001701|GO:0001964|GO:0001967|GO:0004972|GO:0005234|GO:0005262|GO:0005515|GO:0005886|GO:0005887|GO:0006810|GO:0007215|GO:0007268|GO:0007423|GO:0007611|GO:0007612|GO:0007613|GO:0008021|GO:0008270|GO:0009986|GO:0014069|GO:0016594|GO:0017146|GO:0030054|GO:0043005|GO:0045211|GO:0045471|GO:0048167|GO:0048266|GO:0050966|GO:0060079	protein-coding	glutamate receptor, ionotropic, N-methyl D-aspartate 2B	chr12	13714410	14133022
GRXCR1	ENSG00000215203	389207	0	0	-4.43842	-2.15005	4.43842	down	DFNB25	GO:0003674|GO:0007605|GO:0009055|GO:0010923|GO:0015035|GO:0032420|GO:0042491|GO:0045454|GO:0048563|GO:0060091|GO:0060118|GO:0060119|GO:0060122	protein-coding	glutaredoxin, cysteine rich 1	chr4	42895283	43032675
GSDMA	ENSG00000167914	284110	1.11022e-15	6.07617e-15	-5.83941	-2.54582	5.83941	down	GSDM|GSDM1	GO:0006915|GO:0048471	protein-coding	gasdermin A	chr17	38119226	38134019
GSK3A	ENSG00000105723	2931	0	0	-3.95598	-1.98403	3.95598	down		GO:0003073|GO:0003214|GO:0004674|GO:0005515|GO:0005524|GO:0005829|GO:0005977|GO:0006468|GO:0006987|GO:0007173|GO:0007399|GO:0008286|GO:0008543|GO:0010905|GO:0016055|GO:0030819|GO:0030877|GO:0030968|GO:0032007|GO:0032869|GO:0034236|GO:0036016|GO:0038095|GO:0043161|GO:0044267|GO:0045087|GO:0045719|GO:0045732|GO:0045823|GO:0046325|GO:0046627|GO:0048011|GO:0048015|GO:0050321|GO:0051348|GO:0061052|GO:…	protein-coding	glycogen synthase kinase 3 alpha	chr19	42734338	42746736
GSN	ENSG00000148180	2934	0	0	-7.41707	-2.89085	7.41707	down	ADF|AGEL	GO:0001726|GO:0003779|GO:0005509|GO:0005515|GO:0005576|GO:0005615|GO:0005829|GO:0006915|GO:0006921|GO:0007568|GO:0014003|GO:0015629|GO:0016192|GO:0030027|GO:0030041|GO:0030155|GO:0042246|GO:0043234|GO:0045471|GO:0048015|GO:0048471|GO:0051014|GO:0051016|GO:0051593|GO:0060271|GO:0070062|GO:0071276	protein-coding	gelsolin	chr9	123963761	124095120
GSPT1	ENSG00000103342	2935	0	0	-3.48644	-1.80176	3.48644	down	551G9.2|ETF3A|GST1|eRF3a	GO:0000082|GO:0000184|GO:0003747|GO:0003924|GO:0005515|GO:0005525|GO:0005622|GO:0006184|GO:0006479	protein-coding	G1 to S phase transition 1	chr16	11961985	12010519
GSTM2	ENSG00000213366	2946	0	0	-5.68448	-2.50703	5.68448	down	GST4|GSTM|GSTM2-2|GTHMUS	GO:0004364|GO:0005102|GO:0005737|GO:0005829|GO:0006749|GO:0006805|GO:0010880|GO:0010881|GO:0014809|GO:0016529|GO:0018916|GO:0019899|GO:0042178|GO:0042803|GO:0043295|GO:0044281|GO:0055119|GO:0060315|GO:0060316|GO:0070458|GO:0071313|GO:1901687	protein-coding	glutathione S-transferase mu 2 (muscle)	chr1	110210644	110226619
GUSBP10		642006	0	0	-3.2569	-1.7035	3.2569	down			pseudo	glucuronidase, beta pseudogene 10	chr7	57233377	57247863
GZF1	ENSG00000125812	64412	0	0	-3.55569	-1.83013	3.55569	down	ZBTB23|ZNF336	GO:0000122|GO:0001658|GO:0005654|GO:0005730|GO:0006351|GO:0043565|GO:0045892|GO:0046872	protein-coding	GDNF-inducible zinc finger protein 1	chr20	23342819	23353683
H2AFX	ENSG00000188486	3014	2.89366e-07	9.72906e-07	-3.47378	-1.79651	3.47378	down	H2A.X|H2A/X|H2AX	GO:0000077|GO:0000724|GO:0000781|GO:0000786|GO:0000790|GO:0000794|GO:0001673|GO:0001741|GO:0003677|GO:0003684|GO:0005515|GO:0005634|GO:0005654|GO:0005657|GO:0006281|GO:0006302|GO:0006334|GO:0006974|GO:0007126|GO:0007283|GO:0010212|GO:0019899|GO:0042393|GO:0045739|GO:0046982	protein-coding	H2A histone family, member X	chr11	118964585	118966177
H2AFZ	ENSG00000164032	3015	3.55271e-15	1.89176e-14	-3.25822	-1.70408	3.25822	down	H2A.Z-1|H2A.z|H2A/z|H2AZ	GO:0000786|GO:0001740|GO:0003677|GO:0005515|GO:0005634|GO:0006334|GO:0046982	protein-coding	H2A histone family, member Z	chr4	100869243	100871512
H3F3AP4	ENSG00000235655	440926	0	0	-2.90017	-1.53614	2.90017	down	p13		pseudo	H3 histone, family 3A, pseudogene 4	chr2	175411869	175639554
HAS3	ENSG00000103044	3038	0	0	-3.54761	-1.82685	3.54761	down		GO:0005886|GO:0005887|GO:0005975|GO:0016021|GO:0030203|GO:0030212|GO:0030213|GO:0036117|GO:0044281|GO:0045226|GO:0045893|GO:0050501|GO:0085029|GO:1900106	protein-coding	hyaluronan synthase 3	chr16	69139467	69152619
HBA2	ENSG00000188536	3040	0	0	-5.48026	-2.45425	5.48026	down	HBH	GO:0004601|GO:0005344|GO:0005506|GO:0005515|GO:0005576|GO:0005829|GO:0005833|GO:0010942|GO:0015671|GO:0015701|GO:0019825|GO:0020037|GO:0022627|GO:0031720|GO:0031838|GO:0042542|GO:0042744|GO:0044281|GO:0051291|GO:0071682	protein-coding	hemoglobin, alpha 2	chr16	222846	223709
HBZ		3050	3.1708e-13	1.53405e-12	-2.9829	-1.57671	2.9829	down		GO:0000122|GO:0005344|GO:0005506|GO:0005833|GO:0019825|GO:0020037|GO:0043249	protein-coding	hemoglobin, zeta	chr16	202854	204504
HCG9	ENSG00000204625	10255	0	0	-5.45108	-2.44654	5.45108	down	HCGIX|HCGIX4		ncRNA	HLA complex group 9 (non-protein coding)	chr6	29942892	29946177
HDAC11	ENSG00000163517	79885	0	0	-3.39626	-1.76394	3.39626	down	HD11	GO:0000118|GO:0004407|GO:0005634|GO:0005886|GO:0006351|GO:0006355|GO:0008134|GO:0014003|GO:0016568|GO:0016575|GO:0032041|GO:0046969|GO:0046970|GO:0097372	protein-coding	histone deacetylase 11	chr3	13521224	13547924
HEBP2		23593	0	0	-2.96433	-1.56771	2.96433	down	C6ORF34B|C6orf34|PP23|SOUL	GO:0005737|GO:0005739	protein-coding	heme binding protein 2	chr6	138725336	138734582
HERPUD1	ENSG00000051108	9709	0	0	-5.17655	-2.37199	5.17655	down	HERP|Mif1|SUP	GO:0003674|GO:0005789|GO:0006511|GO:0006874|GO:0006986|GO:0006987|GO:0016021|GO:0030968|GO:0031396|GO:0032092|GO:0043154|GO:0044267	protein-coding	homocysteine-inducible, endoplasmic reticulum stress-inducible, ubiquitin-like domain member 1	chr16	56966002	56977793
HIATL1	ENSG00000148110	84641	0	0	-3.63136	-1.86051	3.63136	down		GO:0005215|GO:0005886|GO:0016021|GO:0055085	protein-coding	hippocampus abundant transcript-like 1	chr9	97136833	97223202
HIPK1	ENSG00000163349	204851	0	0	-3.98169	-1.99338	3.98169	down	Myak|Nbak2	GO:0001654|GO:0004674|GO:0005515|GO:0005524|GO:0005634|GO:0005737|GO:0006351|GO:0006355|GO:0007224|GO:0008284|GO:0009952|GO:0010803|GO:0010842|GO:0016605|GO:0016607|GO:0016926|GO:0030182|GO:0042771|GO:0042802|GO:0045766|GO:0048596|GO:0060059|GO:0060216|GO:0060235|GO:0061072|GO:0072577|GO:0097191	protein-coding	homeodomain interacting protein kinase 1	chr1	114471996	114520491
HIST1H1D	ENSG00000124575	3007	0	0	-5.22848	-2.38639	5.22848	down	H1.3|H1D|H1F3|H1s-2	GO:0000786|GO:0000790|GO:0003677|GO:0006334	protein-coding	histone cluster 1, H1d	chr6	26234440	26235216
HIST1H2AB	ENSG00000137259	8335	3.37856e-11	1.4719e-10	-9.97483	-3.31829	9.97483	down	H2A/m|H2AFM	GO:0000786|GO:0003677|GO:0005634|GO:0006334|GO:0046982	protein-coding	histone cluster 1, H2ab	chr6	26033320	26033796
HIST1H2AE	ENSG00000168274	3012	0	0	-7.38174	-2.88396	7.38174	down	H2A.1|H2A.2|H2A/a|H2AFA		protein-coding	histone cluster 1, H2ae	chr6	26217148	26217711
HIST1H2AH	ENSG00000184825	85235	0	0	-3.88093	-1.9564	3.88093	down	H2A/S|H2AFALii|H2AH|dJ86C11.1	GO:0000786|GO:0003677|GO:0005634|GO:0006334|GO:0046982	protein-coding	histone cluster 1, H2ah	chr6	27114861	27115341
HIST1H2AL	ENSG00000198374	8332	5.96468e-07	1.96009e-06	-3.29885	-1.72196	3.29885	down	H2A.i|H2A/i|H2AFI|dJ193B12.9		protein-coding	histone cluster 1, H2al	chr6	27833107	27833576
HIST1H2AM	ENSG00000233224	8336	0	0	-4.33848	-2.11719	4.33848	down	H2A.1|H2A/n|H2AFN|dJ193B12.1		protein-coding	histone cluster 1, H2am	chr6	27860477	27860963
HIST1H2APS1		387319	0	0	-8.38724	-3.0682	8.38724	down	H2AFSP|bA317E16.5		pseudo	histone cluster 1, H2a, pseudogene 1	chr6	25732661	25733089
HIST1H2APS5		10341	0	0	-9.63294	-3.26798	9.63294	down	H2AFFP|pH2A/f		pseudo	histone cluster 1, H2a, pseudogene 5	chr6	26044128	26044778
HIST1H2BC		8347	2.22045e-16	1.25435e-15	-3.83737	-1.94012	3.83737	down	H2B.1|H2B/l|H2BFL|dJ221C16.3	GO:0000786|GO:0003677|GO:0005634|GO:0006334|GO:0042742|GO:0046982	protein-coding	histone cluster 1, H2bc	chr6	26114626	26124154
HIST1H2BD	ENSG00000158373	3017	0	0	-4.41239	-2.14156	4.41239	down	H2B.1B|H2B/b|H2BFB|HIRIP2|dJ221C16.6	GO:0000786|GO:0003677|GO:0005634|GO:0006334|GO:0046982	protein-coding	histone cluster 1, H2bd	chr6	26158349	26171576
HIST1H2BK	ENSG00000197903	85236	0	0	-3.59369	-1.84547	3.59369	down	H2B/S|H2BFAiii|H2BFT|H2BK	GO:0000786|GO:0003677|GO:0005634|GO:0006334|GO:0042742|GO:0046982	protein-coding	histone cluster 1, H2bk	chr6	27106072	27114637
HIST1H4B	ENSG00000124529	8366	9.94457e-10	3.96589e-09	-3.2468	-1.69902	3.2468	down	H4/I|H4FI		protein-coding	histone cluster 1, H4b	chr6	26027124	26027480
HIST1H4J	ENSG00000197238	8363	0.0182449	0.0401636	-4.01851	-2.00666	4.01851	down	H4/e|H4F2iv|H4FE|dJ160A22.2		protein-coding	histone cluster 1, H4j	chr6	27791903	27792258
HIST1H4K	ENSG00000197914	8362	0	0	-3.27719	-1.71246	3.27719	down	H4/d|H4F2iii|H4FD|dJ160A22.1		protein-coding	histone cluster 1, H4k	chr6	27798952	27799305
HIST2H2BB		338391	0.000118546	0.000323983	-3.1057	-1.63492	3.1057	down			pseudo	histone cluster 2, H2bb (pseudogene)	chr1	149398799	149399179
HIST2H2BC	ENSG00000203819	337873	0	0	-6.30408	-2.65629	6.30408	down	H2B/t|HIST2H2BD		pseudo	histone cluster 2, H2bc (pseudogene)	chr1	149821759	149822340
HIST2H2BE	ENSG00000184678	8349	0	0	-5.41641	-2.43734	5.41641	down	GL105|H2B|H2B.1|H2BFQ|H2BGL105|H2BQ	GO:0000786|GO:0003677|GO:0005634|GO:0006334|GO:0042742|GO:0046982	protein-coding	histone cluster 2, H2be	chr1	149856010	149858232
HK2P1		642546	0	0	-3.95204	-1.9826	3.95204	down	HK2P		pseudo	hexokinase 2 pseudogene 1	chrX	79824933	79830537
HLA-B	ENSG00000234745	3106	0	0	-2.85648	-1.51424	2.85648	down	AS|HLAB|SPDA1	GO:0000139|GO:0001916|GO:0002474|GO:0002479|GO:0002480|GO:0002667|GO:0005102|GO:0005886|GO:0005887|GO:0006952|GO:0006955|GO:0012507|GO:0016020|GO:0016021|GO:0016045|GO:0019048|GO:0019221|GO:0030670|GO:0031901|GO:0032655|GO:0032675|GO:0042590|GO:0042605|GO:0042612|GO:0045087|GO:0050776|GO:0060333|GO:0060337|GO:0071556|GO:2001198	protein-coding	major histocompatibility complex, class I, B	chr6	31237743	31324989
HLA-C	ENSG00000204525	3107	0	0	-3.21061	-1.68285	3.21061	down	D6S204|HLA-JY3|HLC-C|PSORS1	GO:0000139|GO:0001916|GO:0002474|GO:0002479|GO:0002480|GO:0005102|GO:0005576|GO:0005886|GO:0005887|GO:0006955|GO:0012507|GO:0019048|GO:0019221|GO:0030670|GO:0031901|GO:0042590|GO:0042605|GO:0042612|GO:0045087|GO:0050776|GO:0060333|GO:0060337|GO:0071556	protein-coding	major histocompatibility complex, class I, C	chr6	31236526	31239913
HLA-DQB1	ENSG00000179344	3119	0	0	-4.23846	-2.08354	4.23846	down	CELIAC1|HLA-DQB|IDDM1	GO:0000139|GO:0002381|GO:0002455|GO:0005765|GO:0005886|GO:0006955|GO:0010008|GO:0012507|GO:0016020|GO:0019221|GO:0019886|GO:0030658|GO:0030666|GO:0030669|GO:0031295|GO:0032395|GO:0032588|GO:0042613|GO:0050852|GO:0060333|GO:0071556	protein-coding	major histocompatibility complex, class II, DQ beta 1	chr6	32627241	32634466
HLA-DRB9		3132	5.49266e-10	2.22261e-09	-3.84008	-1.94114	3.84008	down	D6S206|D6S206E|HLA-DR1BL|HLA-DRB1L		pseudo	major histocompatibility complex, class II, DR beta 9 (pseudogene)	chr6	32427597	32427866
HLA-E	ENSG00000204592	3133	0	0	-5.72925	-2.51835	5.72925	down	EA1.2|EA2.1|HLA-6.2|MHC|QA1	GO:0000139|GO:0001916|GO:0002474|GO:0002479|GO:0002480|GO:0005102|GO:0005886|GO:0012507|GO:0019221|GO:0030670|GO:0031901|GO:0042590|GO:0042605|GO:0042612|GO:0045087|GO:0050776|GO:0060333|GO:0060337|GO:0071556	protein-coding	major histocompatibility complex, class I, E	chr6	30457183	30461982
HMGB1P26		645201	3.79696e-14	1.92498e-13	-4.98293	-2.317	4.98293	down			pseudo	high mobility group box 1 pseudogene 26	chr1	229840958	229841610
HMGN5	ENSG00000198157	79366	0	0	-5.63109	-2.49341	5.63109	down	NBP-45|NSBP1	GO:0000785|GO:0003682|GO:0005634|GO:0005654|GO:0005730|GO:0006351|GO:0006355|GO:0006357|GO:0016568|GO:0031492|GO:0043231|GO:0045893	protein-coding	high mobility group nucleosome binding domain 5	chrX	80369200	80457441
HNRNPA1P12		644037	2.50131e-06	7.83662e-06	-3.82488	-1.93542	3.82488	down			pseudo	heterogeneous nuclear ribonucleoprotein A1 pseudogene 12	chr5	79654899	79655859
HNRNPA1P39		402112	0	0	-3.50016	-1.80742	3.50016	down			pseudo	heterogeneous nuclear ribonucleoprotein A1 pseudogene 39	chr2	175174546	175175751
HNRNPA1P56		391670	0	0	-6.99618	-2.80657	6.99618	down			pseudo	heterogeneous nuclear ribonucleoprotein A1 pseudogene 56	chr4	78908817	78910028
HNRNPA1P60		120364	0	0	-3.36994	-1.75272	3.36994	down			pseudo	heterogeneous nuclear ribonucleoprotein A1 pseudogene 60	chr11	110658555	110659792
HNRNPA1P66		391378	0	0	-3.34834	-1.74345	3.34834	down			pseudo	heterogeneous nuclear ribonucleoprotein A1 pseudogene 66	chr2	63978828	63979753
HNRNPA1P8		402562	1.86471e-06	5.90375e-06	-2.87427	-1.5232	2.87427	down			pseudo	heterogeneous nuclear ribonucleoprotein A1 pseudogene 8	chr7	84612811	84614155
HNRNPA3P5		387933	6.3851e-07	2.09383e-06	-4.99779	-2.32129	4.99779	down			pseudo	heterogeneous nuclear ribonucleoprotein A3 pseudogene 5	chr13	66361676	66362895
HNRNPA3P6		653115	0	0	-3.47622	-1.79752	3.47622	down			pseudo	heterogeneous nuclear ribonucleoprotein A3 pseudogene 6	chr3	75263627	75263699
HNRNPCP2		653447	0	0	-7.94579	-2.99019	7.94579	down			pseudo	heterogeneous nuclear ribonucleoprotein C pseudogene 2	chr2	190787895	190789616
HNRNPDL	ENSG00000152795	9987	0	0	-2.85978	-1.5159	2.85978	down	HNRNP|HNRPDL|JKTBP|JKTBP2|lBAUF1	GO:0000166|GO:0003677|GO:0003690|GO:0003697|GO:0003723|GO:0005634|GO:0005681|GO:0005737|GO:0006351|GO:0006355|GO:0006396|GO:0008143|GO:0010468|GO:0034046	protein-coding	heterogeneous nuclear ribonucleoprotein D-like	chr4	83343717	83351378
HNRNPR	ENSG00000125944	10236	5.61547e-06	1.71287e-05	-2.89066	-1.5314	2.89066	down	HNRPR|hnRNP R|hnRNP-R	GO:0000166|GO:0000398|GO:0003723|GO:0005515|GO:0005634|GO:0005654|GO:0005681|GO:0005730|GO:0005737|GO:0006397|GO:0008380|GO:0010467|GO:0030529|GO:0071013	protein-coding	heterogeneous nuclear ribonucleoprotein R	chr1	23636276	23670853
HNRNPU	ENSG00000153187	3192	0	0	-2.8727	-1.52241	2.8727	down	HNRPU|SAF-A|U21.1|hnRNP U	GO:0000398|GO:0003677|GO:0003723|GO:0005515|GO:0005524|GO:0005654|GO:0006396|GO:0008380|GO:0009986|GO:0010467|GO:0030529|GO:0070934|GO:0070937|GO:0071013	protein-coding	heterogeneous nuclear ribonucleoprotein U (scaffold attachment factor A)	chr1	245013602	245027827
HOXA13		3209	0	0	-7.71107	-2.94693	7.71107	down	HOX1|HOX1J	GO:0001501|GO:0001570|GO:0001886|GO:0001894|GO:0003281|GO:0003677|GO:0003700|GO:0005634|GO:0006351|GO:0030510|GO:0030539|GO:0035115|GO:0043065|GO:0043565|GO:0044212|GO:0045840|GO:0045944|GO:0048839|GO:0048844|GO:0060442|GO:0060847	protein-coding	homeobox A13	chr7	27236499	27239725
HOXB1		3211	2.03593e-12	9.44739e-12	-2.90216	-1.53713	2.90216	down	HCFP3|HOX2|HOX2I|Hox-2.9	GO:0003677|GO:0003700|GO:0005634|GO:0005730|GO:0005737|GO:0006351|GO:0006355|GO:0007275|GO:0007389|GO:0009952|GO:0019904|GO:0021570|GO:0021571|GO:0021612|GO:0021754|GO:0043565|GO:0045944|GO:0048646|GO:0048704	protein-coding	homeobox B1	chr17	46606807	46608272
HOXD3	ENSG00000128652	3232	0	0	-3.35894	-1.74801	3.35894	down	HOX1D|HOX4|HOX4A|Hox-4.1	GO:0003700|GO:0005515|GO:0005634|GO:0006351|GO:0007160|GO:0007219|GO:0009952|GO:0010628|GO:0021615|GO:0030878|GO:0043565|GO:0045666|GO:0048704|GO:0051216	protein-coding	homeobox D3	chr2	177001340	177037826
HPS3	ENSG00000163755	84343	2.33363e-10	9.66005e-10	-3.70853	-1.89085	3.70853	down	SUTAL	GO:0005737|GO:0006996|GO:0043473	protein-coding	Hermansky-Pudlak syndrome 3	chr3	148847371	148891305
HPS6	ENSG00000166189	79803	0	0	-3.07712	-1.62158	3.07712	down	RP11-302K17.1	GO:0005783|GO:0005829|GO:0006996|GO:0007596|GO:0030318|GO:0031901	protein-coding	Hermansky-Pudlak syndrome 6	chr10	103825124	103827795
HSD17B4	ENSG00000133835	3295	0.000359226	0.00093999	-3.08081	-1.62331	3.08081	down	DBP|MFE-2|MPF-2|PRLTS1|SDR8C1	GO:0000038|GO:0003857|GO:0005102|GO:0005739|GO:0005777|GO:0005778|GO:0005782|GO:0006635|GO:0006699|GO:0008206|GO:0008209|GO:0008210|GO:0016508|GO:0016853|GO:0032934|GO:0033540|GO:0033559|GO:0033989|GO:0036109|GO:0036111|GO:0036112|GO:0042803|GO:0043231|GO:0044255|GO:0044281|GO:0044594|GO:0060009	protein-coding	hydroxysteroid (17-beta) dehydrogenase 4	chr5	118788138	118878030
HSP90BA1	ENSG00000080824	3320	0	0	-4.8974	-2.29202	4.8974	down	EL52|HSP86|HSP89A|HSP90A|HSP90N|HSPC1|HSPCA|HSPCAL1|HSPCAL4|HSPN|Hsp89|Hsp90|LAP2	GO:0000086|GO:0000166|GO:0000278|GO:0001764|GO:0002134|GO:0002135|GO:0003009|GO:0003729|GO:0005515|GO:0005524|GO:0005525|GO:0005576|GO:0005829|GO:0005886|GO:0006200|GO:0006839|GO:0006986|GO:0007165|GO:0007411|GO:0009408|GO:0009651|GO:0009986|GO:0010592|GO:0010659|GO:0016323|GO:0016324|GO:0016887|GO:0017098|GO:0019901|GO:0019903|GO:0030235|GO:0030911|GO:0031012|GO:0031526|GO:0032564|GO:0033160|GO:…	protein-coding	heat shock protein 90kDa alpha (cytosolic), class A member 1	chr14	102547075	102606086
HSP90AB1	ENSG00000096384	3326	0	0	-5.18769	-2.37509	5.18769	down	D6S182|HSP84|HSP90B|HSPC2|HSPCB	GO:0001890|GO:0002134|GO:0002135|GO:0005515|GO:0005524|GO:0005525|GO:0005737|GO:0005739|GO:0005829|GO:0006457|GO:0006986|GO:0007411|GO:0008180|GO:0009651|GO:0009986|GO:0016234|GO:0016323|GO:0016324|GO:0017098|GO:0019901|GO:0030235|GO:0030911|GO:0031526|GO:0032092|GO:0032435|GO:0032564|GO:0033160|GO:0035872|GO:0038096|GO:0042470|GO:0043524|GO:0044325|GO:0045087|GO:0045429|GO:0045793|GO:0051082|GO:…	protein-coding	heat shock protein 90kDa alpha (cytosolic), class B member 1	chr6	44213903	44221625
HSPA8	ENSG00000109971	3312	0	0	-4.61948	-2.20773	4.61948	down	HSC54|HSC70|HSC71|HSP71|HSP73|HSPA10|LAP1|NIP71	GO:0000974|GO:0005515|GO:0005524|GO:0005622|GO:0005634|GO:0005681|GO:0005730|GO:0005829|GO:0005886|GO:0006351|GO:0006397|GO:0006457|GO:0006892|GO:0006986|GO:0007268|GO:0007269|GO:0007411|GO:0008380|GO:0009986|GO:0010467|GO:0016070|GO:0016071|GO:0019048|GO:0030529|GO:0042470|GO:0042623|GO:0045892|GO:0051082|GO:0051085|GO:0051726|GO:0061202|GO:0070062	protein-coding	heat shock 70kDa protein 8	chr11	122928200	122933186
HSPB1	ENSG00000106211	3315	0	0	-4.97051	-2.31339	4.97051	down	CMT2F|HMN2B|HS.76067|HSP27|HSP28|Hsp25|SRP27	GO:0000502|GO:0005080|GO:0005515|GO:0005634|GO:0005737|GO:0005819|GO:0005829|GO:0005856|GO:0005886|GO:0006446|GO:0006469|GO:0006928|GO:0006986|GO:0007243|GO:0008219|GO:0008426|GO:0009615|GO:0009986|GO:0010467|GO:0016070|GO:0016071|GO:0019901|GO:0030018|GO:0032731|GO:0035924|GO:0038033|GO:0042535|GO:0042802|GO:0043066|GO:0043122|GO:0043130|GO:0043536|GO:0045766|GO:1902176|GO:2001028	protein-coding	heat shock 27kDa protein 1	chr7	75931875	75933614
HSPB2		3316	0.000132029	0.000359474	-2.90407	-1.53807	2.90407	down	HSP27|Hs.78846|LOH11CR1K|MKBP	GO:0005515|GO:0005634|GO:0005737|GO:0005829|GO:0006986|GO:0007525|GO:0008047|GO:0009408|GO:0043085	protein-coding	heat shock 27kDa protein 2	chr11	111783460	111784817
HSPB6	ENSG00000004776	126393	0	0	-9.63024	-3.26757	9.63024	down	Hsp20	GO:0005212|GO:0005515|GO:0005634|GO:0005737|GO:0006937|GO:0006950|GO:0042803	protein-coding	heat shock protein, alpha-crystallin-related, B6	chr19	36245467	36247930
HSPG2	ENSG00000142798	3339	0	0	-3.54688	-1.82655	3.54688	down	HSPG|PLC|PRCAN|SJA|SJS|SJS1	GO:0001523|GO:0001525|GO:0001958|GO:0002062|GO:0005515|GO:0005576|GO:0005605|GO:0005615|GO:0005796|GO:0005886|GO:0005975|GO:0006024|GO:0006027|GO:0007420|GO:0007603|GO:0008022|GO:0008104|GO:0030198|GO:0030203|GO:0030204|GO:0031012|GO:0042157|GO:0043202|GO:0044281|GO:0046872|GO:0048704|GO:0048738|GO:0060351|GO:0070062	protein-coding	heparan sulfate proteoglycan 2	chr1	22148737	22263750
HUWE1	ENSG00000086758	10075	0	0	-3.00324	-1.58652	3.00324	down	ARF-BP1|HECTH9|HSPC272|Ib772|LASU1|MULE|URE-B1|UREB1	GO:0000209|GO:0003677|GO:0004842|GO:0005515|GO:0005634|GO:0005730|GO:0005737|GO:0006284|GO:0006513|GO:0016574|GO:0030154|GO:0042787	protein-coding	HECT, UBA and WWE domain containing 1, E3 ubiquitin protein ligase	chrX	53559057	53713697
IBA57-AS1	ENSG00000203684	574432	1.06581e-14	5.55418e-14	-2.90732	-1.53969	2.90732	down	C1orf148		ncRNA	IBA57 antisense RNA 1 (head to head)	chr1	228351787	228353213
ID2	ENSG00000115738	3398	0	0	-3.44683	-1.78527	3.44683	down	GIG8|ID2A|ID2H|bHLHb26	GO:0000122|GO:0000785|GO:0001656|GO:0001779|GO:0003149|GO:0003166|GO:0005515|GO:0005634|GO:0005730|GO:0005737|GO:0005829|GO:0007275|GO:0009649|GO:0010628|GO:0010629|GO:0014003|GO:0019216|GO:0021772|GO:0033598|GO:0043234|GO:0043353|GO:0043392|GO:0043433|GO:0044325|GO:0045578|GO:0045600|GO:0045648|GO:0045651|GO:0045665|GO:0045668|GO:0045777|GO:0045787|GO:0045892|GO:0045893|GO:0046983|GO:0048469|GO:…	protein-coding	inhibitor of DNA binding 2, dominant negative helix-loop-helix protein	chr2	8822113	8824583
ID3	ENSG00000117318	3399	0	0	-6.96012	-2.79911	6.96012	down	HEIR-1|bHLHb25	GO:0000122|GO:0001656|GO:0003700|GO:0003714|GO:0005634|GO:0005737|GO:0006275|GO:0006351|GO:0007275|GO:0007417|GO:0007507|GO:0007517|GO:0008134|GO:0009611|GO:0019904|GO:0030182|GO:0030855|GO:0030903|GO:0042476|GO:0043065|GO:0043433|GO:0045668|GO:0045892|GO:0046983|GO:0051726	protein-coding	inhibitor of DNA binding 3, dominant negative helix-loop-helix protein	chr1	23884421	23886285
IFI16	ENSG00000163565	3428	0	0	-3.56501	-1.83391	3.56501	down	IFNGIP1|PYHIN2	GO:0000122|GO:0001819|GO:0002218|GO:0003690|GO:0005515|GO:0005634|GO:0005654|GO:0005730|GO:0005737|GO:0005829|GO:0006351|GO:0006355|GO:0006914|GO:0006954|GO:0008134|GO:0008283|GO:0009615|GO:0010506|GO:0016607|GO:0030097|GO:0030099|GO:0030224|GO:0032481|GO:0032731|GO:0042149|GO:0042771|GO:0043392|GO:0045071|GO:0045087|GO:0045824|GO:0045892|GO:0045944|GO:0051607|GO:0071479|GO:0072332|GO:0097202|GO:…	protein-coding	interferon, gamma-inducible protein 16	chr1	158969758	159024945
IFITM3	ENSG00000142089	10410	0	0	-3.22406	-1.68888	3.22406	down	1-8U|DSPA2b|IP15	GO:0005515|GO:0005765|GO:0005886|GO:0006955|GO:0009615|GO:0016021|GO:0019221|GO:0031902|GO:0032897|GO:0034341|GO:0035455|GO:0035456|GO:0045071|GO:0046597|GO:0051607|GO:0060337	protein-coding	interferon induced transmembrane protein 3	chr11	319673	320914
IFNAR2	ENSG00000159110	3455	0	0	-3.25898	-1.70442	3.25898	down	IFN-R|IFN-alpha-REC|IFNABR|IFNARB	GO:0004905|GO:0005515|GO:0005576|GO:0005615|GO:0005886|GO:0005887|GO:0006357|GO:0007166|GO:0007259|GO:0008283|GO:0009615|GO:0019221|GO:0019901|GO:0019962|GO:0035455|GO:0060337|GO:0060338	protein-coding	interferon (alpha, beta and omega) receptor 2	chr21	34602231	34636820
IFT43	ENSG00000119650	112752	0	0	-4.12395	-2.04403	4.12395	down	C14orf179|CED3	GO:0005737|GO:0005856|GO:0030991|GO:0035721|GO:0060271	protein-coding	intraflagellar transport 43 homolog (Chlamydomonas)	chr14	76452096	76550416
IGHV3OR16-11		28305	0	0	-5.43914	-2.44338	5.43914	down	IGHV3OR1611		pseudo	immunoglobulin heavy variable 3/OR16-11 (pseudogene)	chr16	33661269	33661819
IKZF5	ENSG00000095574	64376	0	0	-4.00606	-2.00218	4.00606	down	PEGASUS|ZNFN1A5	GO:0003677|GO:0005634|GO:0006351|GO:0006355|GO:0046872	protein-coding	IKAROS family zinc finger 5 (Pegasus)	chr10	124750322	124768366
IL12RB2	ENSG00000081985	3595	0	0	-2.92548	-1.54867	2.92548	down		GO:0004896|GO:0005887|GO:0007166|GO:0008284|GO:0009897|GO:0018108|GO:0019221|GO:0019901|GO:0032496|GO:0032609|GO:0032729	protein-coding	interleukin 12 receptor, beta 2	chr1	67773047	67862583
IL4R	ENSG00000077238	3566	0	0	-3.20057	-1.67833	3.20057	down	CD124|IL-4RA|IL4RA	GO:0002532|GO:0004913|GO:0005057|GO:0005515|GO:0005615|GO:0005887|GO:0006955|GO:0007165|GO:0030728|GO:0035771|GO:0042127|GO:0042832|GO:0043032|GO:0043560|GO:0043627|GO:0045626|GO:0045630|GO:0090197	protein-coding	interleukin 4 receptor	chr16	27325230	27376099
IL9RP1		100128449	2.13392e-07	7.24133e-07	-2.8608	-1.51642	2.8608	down			pseudo	interleukin 9 receptor pseudogene 1	chr9	141032081	141036062
ILF2	ENSG00000143621	3608	0	0	-6.55697	-2.71303	6.55697	down	NF45|PRO3063	GO:0003677|GO:0003725|GO:0005515|GO:0005524|GO:0005634|GO:0005730|GO:0005737|GO:0006351|GO:0006955|GO:0016740|GO:0030529|GO:0045893	protein-coding	interleukin enhancer binding factor 2	chr1	153634264	153643504
ILF3	ENSG00000129351	3609	0	0	-3.73395	-1.9007	3.73395	down	CBTF|DRBF|DRBP76|MMP4|MPHOSPH4|MPP4|NF-AT-90|NF110|NF110b|NF90|NF90a|NF90b|NFAR|NFAR-1|NFAR2|TCP110|TCP80	GO:0000279|GO:0003677|GO:0003723|GO:0003725|GO:0005515|GO:0005634|GO:0005730|GO:0005737|GO:0005739|GO:0006351|GO:0006468|GO:0017148|GO:0030529|GO:0045071|GO:0045892|GO:0045893|GO:0051607	protein-coding	interleukin enhancer binding factor 3, 90kDa	chr19	10764937	10803095
ILK	ENSG00000166333	3611	0	0	-5.00704	-2.32396	5.00704	down	ILK-1|ILK-2|P59|p59ILK	GO:0001658|GO:0001954|GO:0004674|GO:0004871|GO:0005178|GO:0005515|GO:0005524|GO:0005737|GO:0005829|GO:0005886|GO:0005911|GO:0005925|GO:0006468|GO:0006469|GO:0007050|GO:0007160|GO:0007229|GO:0007569|GO:0008283|GO:0008284|GO:0010667|GO:0014912|GO:0017124|GO:0018105|GO:0019901|GO:0021675|GO:0022011|GO:0030017|GO:0030027|GO:0030335|GO:0030513|GO:0032288|GO:0032956|GO:0034329|GO:0034446|GO:0042327|GO:…	protein-coding	integrin-linked kinase	chr11	6624964	6632099
ILKAP	ENSG00000132323	80895	0	0	-3.06874	-1.61764	3.06874	down	ILKAP2|ILKAP3|PP2C-DELTA	GO:0004722|GO:0005515|GO:0005737|GO:0006470|GO:0045786|GO:0046872	protein-coding	integrin-linked kinase-associated serine/threonine phosphatase	chr2	239079043	239112324
INTS10	ENSG00000104613	55174	4.5234e-11	1.95699e-10	-3.18725	-1.67231	3.18725	down	C8orf35|INT10	GO:0005515|GO:0005634|GO:0005730|GO:0005737|GO:0016180|GO:0032039	protein-coding	integrator complex subunit 10	chr8	19674918	19709586
IRAK1	ENSG00000184216	3654	0	0	-3.02002	-1.59456	3.02002	down	IRAK|pelle	GO:0000187|GO:0001959|GO:0002224|GO:0002755|GO:0002756|GO:0004672|GO:0004674|GO:0004704|GO:0004842|GO:0005149|GO:0005515|GO:0005524|GO:0005634|GO:0005811|GO:0005829|GO:0005886|GO:0006468|GO:0007165|GO:0007178|GO:0007250|GO:0007254|GO:0010008|GO:0016301|GO:0016567|GO:0031663|GO:0032088|GO:0032494|GO:0032496|GO:0034134|GO:0034138|GO:0034142|GO:0034146|GO:0034162|GO:0034166|GO:0035666|GO:0035872|GO:…	protein-coding	interleukin-1 receptor-associated kinase 1	chrX	153275957	153285342
ITCH	ENSG00000078747	83737	0	0	-2.94983	-1.56063	2.94983	down	AIF4|AIP4|NAPP1|dJ468O1.1	GO:0001558|GO:0002669|GO:0004842|GO:0005515|GO:0005634|GO:0005737|GO:0005829|GO:0005886|GO:0005938|GO:0006511|GO:0006915|GO:0006954|GO:0007219|GO:0016567|GO:0019048|GO:0031410|GO:0032088|GO:0032480|GO:0035519|GO:0035872|GO:0042787|GO:0043021|GO:0043066|GO:0045087|GO:0045236|GO:0045732|GO:0046329|GO:0046642|GO:0046718|GO:0050687|GO:0051607|GO:0070423|GO:0070534|GO:0070936|GO:0090085	protein-coding	itchy E3 ubiquitin protein ligase	chr20	32951041	33099198
KBTBD7		84078	0	0	-3.12065	-1.64185	3.12065	down		GO:0003674|GO:0005515|GO:0005575|GO:0008150	protein-coding	kelch repeat and BTB (POZ) domain containing 7	chr13	41765711	41768702
KDELR3	ENSG00000100196	11015	0	0	-3.58776	-1.84308	3.58776	down	ERD2L3	GO:0005789|GO:0006621|GO:0006987|GO:0015031|GO:0016021|GO:0016192|GO:0030968|GO:0044267|GO:0046923	protein-coding	KDEL (Lys-Asp-Glu-Leu) endoplasmic reticulum protein retention receptor 3	chr22	38864083	38879445
KDM1A	ENSG00000004487	23028	0	0	-3.0101	-1.58981	3.0101	down	AOF2|BHC110|KDM1|LSD1	GO:0000122|GO:0000790|GO:0001085|GO:0001701|GO:0002039|GO:0003682|GO:0003700|GO:0005515|GO:0005634|GO:0005654|GO:0005667|GO:0006351|GO:0006357|GO:0006482|GO:0007596|GO:0008134|GO:0008283|GO:0010725|GO:0016491|GO:0019899|GO:0021983|GO:0030374|GO:0030851|GO:0032091|GO:0032451|GO:0032452|GO:0032453|GO:0032454|GO:0033169|GO:0034648|GO:0034720|GO:0043392|GO:0043426|GO:0043433|GO:0043518|GO:0044212|GO:…	protein-coding	lysine (K)-specific demethylase 1A	chr1	23345941	23410184
KDM6A	ENSG00000147050	7403	0	0	-3.06642	-1.61656	3.06642	down	KABUK2|UTX|bA386N14.2	GO:0000978|GO:0001701|GO:0001843|GO:0003016|GO:0005634|GO:0007507|GO:0032525|GO:0035097|GO:0046872|GO:0048333|GO:0048570|GO:0051213|GO:0051568|GO:0060070|GO:0071558	protein-coding	lysine (K)-specific demethylase 6A	chrX	44732423	44971845
KIBA0319L	ENSG00000142687	79932	0	0	-3.46752	-1.79391	3.46752	down		GO:0005515|GO:0016021|GO:0031410	protein-coding	KIBA0319-like	chr1	35899091	36023551
KIBA1109	ENSG00000138688	84162	0	0	-3.72906	-1.89881	3.72906	down	FSA|Tweek	GO:0001558|GO:0005515|GO:0005634|GO:0016020|GO:0016021|GO:0030856	protein-coding	KIBA1109	chr4	123091758	123283914
KIBA1407	ENSG00000163617	57577	0	0	-3.57234	-1.83687	3.57234	down			protein-coding	KIBA1407	chr3	113682984	113775460
KIBA1522	ENSG00000162522	57648	0	0	-3.42879	-1.7777	3.42879	down			protein-coding	KIBA1522	chr1	33207512	33240571
KIBA1524	ENSG00000163507	57650	0	0	-3.20898	-1.68211	3.20898	down	CIP2A|p90	GO:0005515|GO:0005737|GO:0005886|GO:0016021	protein-coding	KIBA1524	chr3	108268718	108308491
KIF9	ENSG00000088727	64147	2.37366e-13	1.15584e-12	-3.90695	-1.96604	3.90695	down		GO:0003777|GO:0005515|GO:0005524|GO:0005737|GO:0005871|GO:0005874|GO:0007018|GO:0007596|GO:0008017	protein-coding	kinesin family member 9	chr3	47269516	47324337
KLF11	ENSG00000172059	8462	0	0	-3.04851	-1.6081	3.04851	down	FKLF|FKLF1|MODY7|TIEG2|Tieg3	GO:0000083|GO:0000122|GO:0000981|GO:0003700|GO:0005634|GO:0006366|GO:0006915|GO:0008285|GO:0043065|GO:0044212|GO:0046872	protein-coding	Kruppel-like factor 11	chr2	10183682	10194963
KLF6	ENSG00000067082	1316	0	0	-2.92274	-1.54732	2.92274	down	BCD1|CBA1|COPEB|CPBP|GBF|PAC1|ST12|ZF9	GO:0003677|GO:0005634|GO:0005737|GO:0006351|GO:0006355|GO:0019221|GO:0030183|GO:0045893|GO:0046872	protein-coding	Kruppel-like factor 6	chr10	3818188	3827473
KLHL9		55958	5.00044e-13	2.39296e-12	-2.85208	-1.51201	2.85208	down		GO:0000910|GO:0004842|GO:0007067|GO:0016567|GO:0030496|GO:0031463	protein-coding	kelch-like family member 9	chr9	21324051	21335429
KLK2	ENSG00000167751	3817	0	0	-6.57261	-2.71647	6.57261	down	KLK2A2|hGK-1|hK2	GO:0004252|GO:0005576|GO:0006508|GO:0022617|GO:0030198	protein-coding	kallikrein-related peptidase 2	chr19	51376689	51383823
KLK3	ENSG00000142515	354	0	0	-4.03704	-2.0133	4.03704	down	APS|KLK2A1|PSA|hK3	GO:0004252|GO:0005515|GO:0005576|GO:0006508|GO:0008236|GO:0016525|GO:0044267	protein-coding	kallikrein-related peptidase 3	chr19	51358171	51364020
KLK4	ENSG00000167749	9622	0	0	-7.52783	-2.91223	7.52783	down	AI2A1|ARM1|EMSP|EMSP1|KLK-L1|PRSS17|PSTS|kallikrein	GO:0004252|GO:0005576|GO:0006508|GO:0008236|GO:0046872|GO:0097186	protein-coding	kallikrein-related peptidase 4	chr19	51409608	51413994
KLRB1		3820	0	0	-3.33482	-1.73761	3.33482	down	CD161|CLEC5B|NKR|NKR-P1|NKR-P1A|NKRP1A|hNKR-P1A	GO:0004888|GO:0005886|GO:0007166|GO:0016021|GO:0030246	protein-coding	killer cell lectin-like receptor subfamily B, member 1	chr12	9747870	9760497
KMT2B	ENSG00000272333	9757	0	0	-2.84604	-1.50896	2.84604	down	HRX2|MLL1B|MLL2|MLL4|TRX2|WBP7	GO:0001541|GO:0003677|GO:0003700|GO:0005515|GO:0005634|GO:0006351|GO:0008270|GO:0009994|GO:0016458|GO:0030728|GO:0035097|GO:0042800|GO:0048096|GO:0051568|GO:0051569|GO:0080182	protein-coding	lysine (K)-specific methyltransferase 2B	chr19	36208921	36229779
KPNA2	ENSG00000182481	3838	0	0	-3.78178	-1.91906	3.78178	down	IPOA1|QIP2|RCH1|SRP1alpha	GO:0000018|GO:0000085|GO:0005515|GO:0005634|GO:0005654|GO:0005737|GO:0005829|GO:0006259|GO:0006607|GO:0008139|GO:0008565|GO:0019048|GO:0019221|GO:0042826	protein-coding	karyopherin alpha 2 (RAG cohort 1, importin alpha 1)	chr17	66031848	66042970
KRT18P13		392371	8.22009e-13	3.88557e-12	-4.49588	-2.1686	4.49588	down	KRT18L3		pseudo	keratin 18 pseudogene 13	chr9	100461154	100463083
KRT25	ENSG00000204897	147183	0	0	-2.96487	-1.56797	2.96487	down	KRT25A	GO:0005198|GO:0005737|GO:0005882|GO:0031069|GO:0045109	protein-coding	keratin 25	chr17	38904273	38911584
KRT7	ENSG00000135480	3855	0	0	-4.57908	-2.19506	4.57908	down	CK7|K2C7|K7|SCL	GO:0005198|GO:0005515|GO:0005634|GO:0005730|GO:0005737|GO:0005794|GO:0005882|GO:0007010|GO:0019048|GO:0045095	protein-coding	keratin 7	chr12	52626954	52642709
KRT86	ENSG00000170442	3892	0	0	-3.72483	-1.89717	3.72483	down	HB6|Hb1|KRTHB1|KRTHB6|MNX|hHb6	GO:0005198|GO:0005882|GO:0007010|GO:0045095	protein-coding	keratin 86	chr12	52643084	52702947
KRT8P24		729344	6.42746e-10	2.59028e-09	-3.79536	-1.92424	3.79536	down			pseudo	keratin 8 pseudogene 24	chr15	49263922	49265761
KRTAP12-3	ENSG00000205439	386683	0	0	-5.028	-2.32998	5.028	down	KRTAP12.3	GO:0045095	protein-coding	keratin associated protein 12-3	chr21	46077849	46078258
KRTAP1-3	ENSG00000221880	81850	0	0	-3.51329	-1.81282	3.51329	down	KAP1.2|KAP1.3|KAP1.6|KAP1.8A|KAP1.8B|KAP1.9|KRTAP1.3	GO:0005576|GO:0008150|GO:0030280|GO:0045095	protein-coding	keratin associated protein 1-3	chr17	39190137	39191107
KRTAP19-8	ENSG00000206102	728299	0	0	-9.03622	-3.17572	9.03622	down		GO:0005882	protein-coding	keratin associated protein 19-8	chr21	32410478	32410795
KRTAP5-13P		387275	0	0	-4.40417	-2.13887	4.40417	down	KRTAP5.P1|KRTAP5P1		pseudo	keratin associated protein 5-13, pseudogene	chr11	71279598	71280047
KRTAP5-3	ENSG00000196224	387266	0	0	-15.3233	-3.93766	15.3233	down	KRTAP5-9|KRTAP5.3	GO:0045095	protein-coding	keratin associated protein 5-3	chr11	1628795	1629693
KRTAP6-1		337966	0	0	-12.2582	-3.61568	12.2582	down	C21orf103|KAP6.1	GO:0005829|GO:0005882	protein-coding	keratin associated protein 6-1	chr21	31986005	31986223
KRTAP9-1	ENSG00000240542	728318	0.0116663	0.0262243	-4.22024	-2.07733	4.22024	down	KAP9.1|KRTAP9L3	GO:0045095	protein-coding	keratin associated protein 9-1	chr17	39346139	39346891
KRTAP9-2	ENSG00000239886	83899	0	0	-3.04884	-1.60826	3.04884	down	KAP9.2|KRTAP9.2	GO:0045095	protein-coding	keratin associated protein 9-2	chr17	39382900	39383904
KRTAP9-9	ENSG00000198083	81870	0	0	-3.48761	-1.80224	3.48761	down	KAP9.5|KAP9.9|KRTAP9-5|KRTAP9.9	GO:0045095	protein-coding	keratin associated protein 9-9	chr17	39411636	39412616
KRTCAP2	ENSG00000163463	200185	0	0	-3.21695	-1.68569	3.21695	down	KCP2	GO:0003674|GO:0005575|GO:0008150|GO:0008250|GO:0016021	protein-coding	keratinocyte associated protein 2	chr1	155141884	155145804
KXD1	ENSG00000105700	79036	0	0	-2.97696	-1.57384	2.97696	down	C19orf50|KXDL|MST096|MSTP096	GO:0005515|GO:0016192|GO:0031083	protein-coding	KxDL motif containing 1	chr19	18668572	18680197
LACE1	ENSG00000135537	246269	0	0	-3.13462	-1.64829	3.13462	down	AFG1	GO:0005524|GO:0005739	protein-coding	lactation elevated 1	chr6	108616098	108844251
LAD1	ENSG00000159166	3898	0	0	-3.95192	-1.98255	3.95192	down	LadA	GO:0005198|GO:0005604|GO:0015629	protein-coding	ladinin 1	chr1	201349966	201368669
LAPTM5	ENSG00000162511	7805	0	0	-3.48522	-1.80125	3.48522	down	CLAST6	GO:0005764|GO:0005765|GO:0005887|GO:0006810	protein-coding	lysosomal protein transmembrane 5	chr1	31205315	31230683
LCE1A	ENSG00000186844	353131	0.0003888	0.00101397	-3.19312	-1.67497	3.19312	down	LEP1	GO:0031424	protein-coding	late cornified envelope 1A	chr1	152799949	152800573
LCE1C	ENSG00000197084	353133	0	0	-5.24202	-2.39012	5.24202	down	LEP3	GO:0031424	protein-coding	late cornified envelope 1C	chr1	152777311	152779107
LCN10		414332	0	0	-3.32225	-1.73216	3.32225	down		GO:0005576|GO:0006810	protein-coding	lipocalin 10	chr9	139632619	139642980
LDHA	ENSG00000134333	3939	0	0	-7.40847	-2.88918	7.40847	down	GSD11|LDH1|LDHM	GO:0004459|GO:0005515|GO:0005739|GO:0005829|GO:0005929|GO:0006090|GO:0006096|GO:0031668|GO:0044237|GO:0044262|GO:0044281	protein-coding	lactate dehydrogenase A	chr11	18415936	18429765
LDLRAD3	ENSG00000179241	143458	0	0	-4.20513	-2.07215	4.20513	down	LRAD3	GO:0001540|GO:0005886|GO:0006898|GO:0016021|GO:0070613	protein-coding	low density lipoprotein receptor class A domain containing 3	chr11	35965612	36252841
LENG1		79165	2.49981e-10	1.0331e-09	-2.85218	-1.51207	2.85218	down		GO:0003674|GO:0005575|GO:0008150	protein-coding	leukocyte receptor cluster (LRC) member 1	chr19	54659379	54663446
LENG8	ENSG00000167615	114823	0	0	-2.99362	-1.58189	2.99362	down	pp13842	GO:0005515	protein-coding	leukocyte receptor cluster (LRC) member 8	chr19	54960065	54973196
LGALS7B	ENSG00000178934	653499	0	0	-4.25697	-2.08983	4.25697	down	GAL7|Gal-7|HKL-14|LGALS7|PI7	GO:0005615|GO:0005634|GO:0005737|GO:0006915|GO:0007157|GO:0030246	protein-coding	lectin, galactoside-binding, soluble, 7B	chr19	39279850	39282394
LGALS9B	ENSG00000170298	284194	0	0	-4.20122	-2.07081	4.20122	down		GO:0030246	protein-coding	lectin, galactoside-binding, soluble, 9B	chr17	20353176	20370848
LILRP1		79167	0	0	-7.86384	-2.97523	7.86384	down	CD85l|ILT9|LILRA6P		pseudo	leukocyte immunoglobulin-like receptor pseudogene 1	chr19	55208106	55210309
LMO7	ENSG00000136153	4008	0	0	-3.42895	-1.77777	3.42895	down	FBX20|FBXO20|LOMP	GO:0000151|GO:0004842|GO:0005634|GO:0005737|GO:0008270|GO:0016567	protein-coding	LIM domain 7	chr13	76194570	76434006
LMOD1	ENSG00000163431	25802	0	0	-4.49323	-2.16775	4.49323	down	1D|64kD|D1|SM-LMOD	GO:0003779|GO:0005523|GO:0005737|GO:0005829|GO:0005856|GO:0006936|GO:0016020	protein-coding	leiomodin 1 (smooth muscle)	chr1	201865584	201915716
LOC100127947		100127947	0	0	-3.36885	-1.75226	3.36885	down			unknown	uncharacterized LOC100127947	chr1	36789103	36794822
LOC100128108		100128108	0	0	-3.24105	-1.69646	3.24105	down			protein-coding	uncharacterized LOC100128108	chr15	102277297	102287544
LOC100128575		100128575	1.2057e-07	4.17038e-07	-2.90138	-1.53674	2.90138	down			pseudo	protein FAM182A-like	chr7	57688119	57701686
LOC100129375		100129375	4.4526e-05	0.00012648	-3.26793	-1.70838	3.26793	down			pseudo	ring finger protein 14 pseudogene	chr2	139169639	139170888
LOC100130100		100130100	0	0	-3.93394	-1.97598	3.93394	down			other	Ig kappa chain V-I region Walker-like	chr2	114163965	114164672
LOC100130683		100130683	1.47909e-06	4.72567e-06	-2.9269	-1.54937	2.9269	down			pseudo	chromatin assembly factor 1, subunit B (p60) pseudogene	chr6	106114098	106116270
LOC100130698	ENSG00000204038	100130698	0	0	-7.26953	-2.86186	7.26953	down			unknown	uncharacterized LOC100130698	chr10	82009472	82013871
LOC100131529		100131529	2.22256e-06	6.99248e-06	-2.84395	-1.5079	2.84395	down			pseudo	family with sequence similarity 60, member A pseudogene	chr12	98711519	98712127
LOC100132076		100132076	5.74207e-13	2.74043e-12	-3.2779	-1.71277	3.2779	down			pseudo	radixin pseudogene	chrX	27536001	27537882
LOC100132443		100132443	0	0	-5.41045	-2.43575	5.41045	down			pseudo	PRAME family member 17-like	chr1	13351452	13354407
LOC100132891	ENSG00000235531	100132891	0.000192737	0.000517085	-4.03626	-2.01302	4.03626	down			ncRNA	uncharacterized LOC100132891	chr8	72755358	72968547
LOC100194425		100194425	0.000474099	0.00122562	-3.32165	-1.7319	3.32165	down			pseudo	B-cell receptor-associated protein 31 pseudogene	chr16	33790429	33794018
LOC100288241		100288241	1.70522e-10	7.11395e-10	-3.34484	-1.74194	3.34484	down			pseudo	protein (peptidylprolyl cis/trans isomerase) NIMA-interacting, 4 (parvulin) pseudogene	chr15	82302556	82302978
LOC100288619		100288619	0	0	-3.8069	-1.92862	3.8069	down			unknown	uncharacterized LOC100288619	chr10	1017086	1034281
LOC100288814		100288814	0	0	-4.02306	-2.00829	4.02306	down			protein-coding	uncharacterized LOC100288814	chrX	9935398	9936042
LOC100289283	ENSG00000238045	100289283	0	0	-4.58254	-2.19615	4.58254	down			unknown	uncharacterized LOC100289283	chr16	29819966	29823306
LOC100418730		100418730	0	0	-2.95729	-1.56427	2.95729	down			pseudo	T-box 20 pseudogene	chr12	64078526	64118711
LOC100418910		100418910	0	0	-6.39449	-2.67683	6.39449	down			pseudo	actin, gamma 1 pseudogene	chr9	6834702	6835011
LOC100420175		100420175	0	0	-4.60418	-2.20295	4.60418	down			pseudo	fatty acyl CoA reductase 2 pseudogene	chr22	16402173	16419515
LOC100420788		100420788	0	0	-23.0673	-4.52778	23.0673	down			pseudo	chromosome 2 open reading frame 27A pseudogene	chr9	68315591	68316176
LOC100421071		100421071	0	0	-4.07348	-2.02626	4.07348	down			pseudo	zinc finger, CCHC domain containing 10 pseudogene	chr5	29848788	29849323
LOC100421765		100421765	0	0	-5.37648	-2.42666	5.37648	down			pseudo	NSA2 ribosome biogenesis homolog (S. cerevisiae) pseudogene	chr15	59693279	59694284
LOC100421784		100421784	0	0	-2.96689	-1.56895	2.96689	down			pseudo	serine/threonine kinase 24 (STE20 homolog, yeast) pseudogene	chrX	135377852	135379091
LOC100421788		100421788	0	0	-7.923	-2.98605	7.923	down			pseudo	SET domain containing (lysine methyltransferase) 8 pseudogene	chr2	91935969	91937012
LOC100422432		100422432	8.57606e-07	2.78906e-06	-3.40415	-1.76729	3.40415	down			pseudo	solute carrier family 6 (amino acid transporter), member 14 pseudogene	chrX	115803782	115812241
LOC100422463		100422463	2.00958e-05	5.86032e-05	-4.17503	-2.06179	4.17503	down			pseudo	calcium channel, voltage-dependent, L type, alpha 1C subunit pseudogene	chr12	2851224	2851972
LOC100506634		100506634	6.21146e-18	3.68884e-17	-2.86806	-1.52008	2.86806	down			unknown	hepatocellular carcinoma-associated antigen HCA25a	chr19	58915308	58919827
LOC100507346		100507346	0	0	-3.15217	-1.65634	3.15217	down			ncRNA	uncharacterized LOC100507346	chr9	98225891	98232301
LOC100653133		100653133	0.00103835	0.00260328	-3.69593	-1.88594	3.69593	down			protein-coding	golgin subfamily A member 6-like protein 1-like	chr15	32781204	32792538
LOC100996294		100996294	0	0	-5.23819	-2.38907	5.23819	down			ncRNA	uncharacterized LOC100996294	chr17	20435381	20436167
LOC100996338		100996338	8.86973e-08	3.09646e-07	-2.85967	-1.51585	2.85967	down			ncRNA	uncharacterized LOC100996338	chr16	54279460	54304787
LOC100996350		100996350	3.4865e-34	2.6647e-33	-7.24942	-2.85787	7.24942	down			protein-coding	double homeobox protein 4-like	chr3	75718010	75720761
LOC101060626		101060626	0	0	-3.24526	-1.69833	3.24526	down			protein-coding	F-box only protein 25-like	chr1	224116416	224223138
LOC101927158		101927158	0	0	-6.5277	-2.70657	6.5277	down			pseudo	40S ribosomal protein SA-like	chr3	196710978	196714444
LOC101927408		101927408	6.56872e-09	2.47728e-08	-3.8499	-1.94482	3.8499	down			protein-coding	uncharacterized LOC101927408	chr17	54569505	54588919
LOC101927572	ENSG00000267698	101927572	0	0	-11.6619	-3.54373	11.6619	down			ncRNA	uncharacterized LOC101927572	chr19	36505411	36536874
LOC101927998		101927998	0	0	-7.40093	-2.88771	7.40093	down			ncRNA	uncharacterized LOC101927998	chr16	73489940	73925581
LOC101928654		101928654	2.22045e-16	1.25435e-15	-5.23306	-2.38766	5.23306	down			ncRNA	uncharacterized LOC101928654	chr7	57703463	57704760
LOC101928675		101928675	0	0	-2.95908	-1.56515	2.95908	down			pseudo	putative uncharacterized protein FLJ44672-like	chr7	51453716	51455203
LOC101928906		101928906	9.99442e-05	0.000274904	-8.1121	-3.02008	8.1121	down			ncRNA	uncharacterized LOC101928906	chr9	46121173	46123989
LOC101928949		101928949	0	0	-4.11547	-2.04106	4.11547	down			ncRNA	uncharacterized LOC101928949	chr5	70015686	70291803
LOC101929108		101929108	0	0	-3.45714	-1.78958	3.45714	down			ncRNA	uncharacterized LOC101929108	chr5	1931293	1949374
LOC101929283		101929283	0	0	-5.37088	-2.42516	5.37088	down			ncRNA	uncharacterized LOC101929283	chr15	28948318	28950440
LOC101929599		101929599	1.55965e-06	4.97248e-06	-3.99079	-1.99667	3.99079	down			pseudo	putative POM121-like protein 1-like	chr5	70073247	70074026
LOC138234		138234	9.01588e-05	0.000249223	-5.16907	-2.36991	5.16907	down			pseudo	ATP synthase, H+ transporting, mitochondrial Fo complex, subunit d pseudogene	chr9	2900240	2900846
LOC154761	ENSG00000253882	154761	0	0	-3.55116	-1.82829	3.55116	down			pseudo	family with sequence similarity 115, member C pseudogene	chr7	143336432	143533810
LOC204800		204800	0	0	-3.16651	-1.66289	3.16651	down			pseudo	actin related protein 2/3 complex, subunit 1A, 41kDa pseudogene	chr19	53507196	53508599
LOC254099	ENSG00000223823	254099	4.48445e-06	1.37689e-05	-3.02034	-1.59471	3.02034	down			ncRNA	uncharacterized LOC254099	chr1	1072397	1079434
LOC283710		283710	0	0	-4.38575	-2.13282	4.38575	down			protein-coding	uncharacterized LOC283710	chr15	31514971	31523050
LOC285074	ENSG00000231259	285074	0.0150357	0.0334019	-4.63526	-2.21265	4.63526	down			pseudo	anaphase promoting complex subunit 1 pseudogene	chr2	87257798	87303536
LOC286297	ENSG00000182021	286297	0	0	-5.81773	-2.54046	5.81773	down			ncRNA	uncharacterized LOC286297	chr9	67017375	67032072
LOC391012		391012	4.08562e-14	2.06822e-13	-7.17581	-2.84314	7.17581	down			pseudo	dynein, light chain, LC8-type 1 pseudogene	chr1	18839519	18839889
LOC391405		391405	0	0	-5.96826	-2.57731	5.96826	down			other	immunoglobulin kappa light chain variable region	chr2	92222523	92260784
LOC392543		392543	1.81269e-06	5.744e-06	-4.58055	-2.19552	4.58055	down			pseudo	acylglycerol kinase pseudogene	chrX	131264117	131265380
LOC399783		399783	0.00649941	0.0150067	-2.94391	-1.55773	2.94391	down			pseudo	zinc finger protein 532 pseudogene	chr10	79490524	79494529
LOC440233		440233	0	0	-3.10804	-1.636	3.10804	down			pseudo	putative golgin subfamily A member 6-like protein 6-like	chr15	23407867	23413995
LOC440353		440353	0	0	-5.33739	-2.41614	5.33739	down			pseudo	nuclear pore complex interacting protein family, member A1 pseudogene	chr16	29497001	29516913
LOC440354	ENSG00000205534	440354	0	0	-4.30439	-2.10581	4.30439	down			pseudo	smg-1 homolog, phosphatidylinositol 3-kinase-related kinase (C. elegans) pseudogene	chr16	29454226	29625038
LOC440514		440514	0	0	-2.9228	-1.54735	2.9228	down			pseudo	citrate synthase, mitochondrial-like	chr19	18141321	18144246
LOC441783		441783	0	0	-3.67558	-1.87797	3.67558	down			pseudo	POTE ankyrin domain family, member I pseudogene	chr17	17145325	17146202
LOC441870		441870	0	0	-6.00272	-2.58562	6.00272	down			pseudo	PRAME family member 10-like	chr1	12898323	12901236
LOC442443		442443	6.49817e-07	2.13005e-06	-3.22633	-1.68989	3.22633	down			pseudo	chromodomain Y-like protein pseudogene	chrX	9370789	9384122
LOC494127		494127	1.89847e-07	6.46778e-07	-2.9008	-1.53645	2.9008	down			pseudo	NFYC pseudogene	chr9	89698801	89700140
LOC642262		642262	2.16467e-06	6.81563e-06	-4.28714	-2.10002	4.28714	down			pseudo	nuclear receptor coactivator 4 pseudogene	chr5	138873426	138877559
LOC643167		643167	2.3158e-06	7.27963e-06	-3.35501	-1.74632	3.35501	down			pseudo	RNA binding motif protein 39 pseudogene	chrX	43888579	43890164
LOC645752		645752	0	0	-2.88827	-1.53021	2.88827	down			pseudo	golgin A6 family, member A pseudogene	chr15	78206559	78219188
LOC646701		646701	0	0	-12.7452	-3.67188	12.7452	down			pseudo	developmental pluripotency associated 5 pseudogene	chr14	75758711	75759052
LOC647150		647150	0	0	-3.08758	-1.62648	3.08758	down			pseudo	ATP-binding cassette, sub-family E (OABP), member 1 pseudogene	chr1	192215839	192216625
LOC653303		653303	1.24345e-14	6.46243e-14	-4.80014	-2.26308	4.80014	down			pseudo	proprotein convertase subtilisin/kexin type 7 pseudogene	chr11	117007262	117008585
LOC653650		653650	3.10862e-15	1.66184e-14	-2.98545	-1.57795	2.98545	down			pseudo	3-phosphoinositide dependent protein kinase-1 pseudogene	chr16	2666122	2693297
LOC727884		727884	0	0	-4.77623	-2.25587	4.77623	down			pseudo	insulin-like growth factor 2 mRNA binding protein 2 pseudogene	chr12	42680713	42682359
LOC728519		728519	0	0	-4.68451	-2.2279	4.68451	down	BIRC|NAIP1B		pseudo	NLR family, apoptosis inhibitory protein pseudogene	chr5	69388865	69423523
LOC728920		728920	7.52643e-08	2.6407e-07	-4.61043	-2.2049	4.61043	down			pseudo	phosphodiesterase 4D interacting protein pseudogene	chr1	147552869	147566057
LOC729217		729217	4.49149e-05	0.000127558	-3.43191	-1.77901	3.43191	down			pseudo	emopamil binding protein-like pseudogene	chr16	64294230	64295145
LOC729356		729356	0	0	-4.29876	-2.10392	4.29876	down			pseudo	PRAME family member 2 pseudogene	chr1	12985990	12988207
LOC729630		729630	2.10942e-14	1.08202e-13	-3.61206	-1.85282	3.61206	down			pseudo	dynein, light chain, LC8-type 1 pseudogene	chr7	85010421	85010787
LOXL2	ENSG00000134013	4017	0	0	-4.6285	-2.21054	4.6285	down	LOR2|WS9-14	GO:0001666|GO:0001837|GO:0001935|GO:0002040|GO:0003682|GO:0003714|GO:0004720|GO:0005044|GO:0005507|GO:0005515|GO:0005604|GO:0005615|GO:0005634|GO:0005694|GO:0006351|GO:0006464|GO:0007155|GO:0007568|GO:0009055|GO:0016020|GO:0016570|GO:0018277|GO:0030199|GO:0032332|GO:0035064|GO:0043542|GO:0045892|GO:0046688|GO:0055114|GO:0070492	protein-coding	lysyl oxidase-like 2	chr8	23154410	23261722
LRBA	ENSG00000198589	987	0	0	-3.23861	-1.69538	3.23861	down	BGL|CDC4L|CVID8|LAB300|LBA	GO:0003674|GO:0005575|GO:0005764|GO:0005783|GO:0005794|GO:0005886|GO:0008150|GO:0016021|GO:0016023	protein-coding	LPS-responsive vesicle trafficking, beach and anchor containing	chr4	151185811	151936649
LRP1	ENSG00000123384	4035	0	0	-2.86465	-1.51836	2.86465	down	A2MR|APOER|APR|CD91|IGFBP3R|LRP|LRP1A|TGFBR5	GO:0001523|GO:0004872|GO:0005509|GO:0005515|GO:0005634|GO:0005765|GO:0005886|GO:0005887|GO:0005905|GO:0006898|GO:0007603|GO:0008203|GO:0010875|GO:0014912|GO:0030178|GO:0030666|GO:0032370|GO:0032374|GO:0032403|GO:0032429|GO:0032956|GO:0034185|GO:0035909|GO:0042953|GO:0042954|GO:0043277|GO:0070325|GO:0097242|GO:2000587	protein-coding	low density lipoprotein receptor-related protein 1	chr12	57522282	57607125
LRP6	ENSG00000070018	4040	0	0	-4.13676	-2.0485	4.13676	down	ADCAD2	GO:0001702|GO:0001843|GO:0001933|GO:0001947|GO:0002053|GO:0003344|GO:0005041|GO:0005102|GO:0005109|GO:0005515|GO:0005769|GO:0005783|GO:0005794|GO:0005886|GO:0005901|GO:0006469|GO:0007268|GO:0009880|GO:0009952|GO:0009986|GO:0014029|GO:0014033|GO:0016021|GO:0016055|GO:0017147|GO:0019210|GO:0019534|GO:0021587|GO:0021794|GO:0021795|GO:0021861|GO:0021874|GO:0021943|GO:0021987|GO:0030278|GO:0030326|GO:…	protein-coding	low density lipoprotein receptor-related protein 6	chr12	12268961	12419811
LRRC18	ENSG00000165383	474354	0	0	-5.05386	-2.33738	5.05386	down	UNQ933|UNQ9338|VKGE9338	GO:0005737	protein-coding	leucine rich repeat containing 18	chr10	50117529	50143242
LRRC37A10P		100533791	3.84578e-10	1.5711e-09	-3.71812	-1.89457	3.71812	down			pseudo	leucine rich repeat containing 37, member A10, pseudogene	chr17	42002520	42002547
LRRC3B	ENSG00000179796	116135	0.000111155	0.000304769	-4.27512	-2.09597	4.27512	down	LRP15	GO:0016021	protein-coding	leucine rich repeat containing 3B	chr3	26664300	26752265
LRRC59	ENSG00000108829	55379	0	0	-3.37715	-1.75581	3.37715	down	p34	GO:0005635|GO:0005783|GO:0005789|GO:0016021|GO:0042645	protein-coding	leucine rich repeat containing 59	chr17	48458594	48474914
LY6G5B		58496	2.84217e-14	1.44944e-13	-3.26587	-1.70747	3.26587	down	C6orf19|G5b	GO:0003674|GO:0005575|GO:0005576|GO:0008150	protein-coding	lymphocyte antigen 6 complex, locus G5B	chr6	31638728	31640227
MAGEB2	ENSG00000099399	4113	0	0	-4.79359	-2.26111	4.79359	down	CT3.2|DAM6|MAGE-XP-2		protein-coding	melanoma antigen family B, 2	chrX	30233675	30238206
MAGOH	ENSG00000162385	4116	0	0	-10.4227	-3.38166	10.4227	down	MAGOH1|MAGOHA	GO:0000184|GO:0000381|GO:0000398|GO:0003723|GO:0005515|GO:0005634|GO:0005654|GO:0005829|GO:0006366|GO:0006369|GO:0006406|GO:0006417|GO:0008380|GO:0010467|GO:0016070|GO:0016071|GO:0016607|GO:0031124|GO:0035145|GO:0071013	protein-coding	mago-nashi homolog, proliferation-associated (Drosophila)	chr1	53692564	53704282
MALAT1	ENSG00000251562	378938	0	0	-6.70924	-2.74615	6.70924	down	HCN|LINC00047|MALAT-1|NCRNA00047|NEAT2|PRO2853		ncRNA	metastasis associated lung adenocarcinoma transcript 1 (non-protein coding)	chr11	65265233	65273939
MAN1A2		10905	0	0	-5.15802	-2.36682	5.15802	down	MAN1B	GO:0000139|GO:0004571|GO:0005509|GO:0005730|GO:0005794|GO:0006491|GO:0007585|GO:0016020|GO:0016021|GO:0018279|GO:0043687|GO:0044267|GO:0048286	protein-coding	mannosidase, alpha, class 1A, member 2	chr1	117910085	118068320
MANBA	ENSG00000109323	4126	0	0	-5.68104	-2.50615	5.68104	down	MANB1	GO:0004567|GO:0005537|GO:0005764|GO:0006464|GO:0006516|GO:0046355	protein-coding	mannosidase, beta A, lysosomal	chr4	103552643	103682151
MAP2K1		5604	0	0	-4.47782	-2.1628	4.47782	down	CFC3|MAPKK1|MEK1|MKK1|PRKMK1	GO:0000165|GO:0000186|GO:0000187|GO:0002224|GO:0002755|GO:0002756|GO:0003056|GO:0004672|GO:0004674|GO:0004708|GO:0004712|GO:0004713|GO:0004728|GO:0005515|GO:0005524|GO:0005634|GO:0005737|GO:0005739|GO:0005769|GO:0005770|GO:0005794|GO:0005816|GO:0005829|GO:0005886|GO:0005925|GO:0005938|GO:0006928|GO:0006935|GO:0006979|GO:0007050|GO:0007067|GO:0007165|GO:0007173|GO:0007264|GO:0007265|GO:0007411|GO:…	protein-coding	mitogen-activated protein kinase kinase 1	chr15	66679211	66783882
MAP3K7CL	ENSG00000156265	56911	0	0	-2.89387	-1.533	2.89387	down	C21orf7|HC21ORF7|TAK1L|TAKL|TAKL-1|TAKL-2|TAKL-4	GO:0005515|GO:0005634|GO:0005829	protein-coding	MAP3K7 C-terminal like	chr21	30449812	30548202
MAP4K3	ENSG00000011566	8491	0	0	-3.07036	-1.61841	3.07036	down	GLK|MAPKKKK3|MEKKK 3|MEKKK3|RAB8IPL1	GO:0004672|GO:0004674|GO:0005083|GO:0005515|GO:0005524|GO:0006468|GO:0007243|GO:0007254|GO:0009411|GO:0034612	protein-coding	mitogen-activated protein kinase kinase kinase kinase 3	chr2	39476407	39664453
MAP4K4	ENSG00000071054	9448	0	0	-3.99797	-1.99927	3.99797	down	FLH21957|HGK|MEKKK4|NIK	GO:0004674|GO:0005083|GO:0005515|GO:0005524|GO:0005737|GO:0006468|GO:0006950|GO:0007243|GO:0046328	protein-coding	mitogen-activated protein kinase kinase kinase kinase 4	chr2	102314165	102511152
MAPKAPK3	ENSG00000114738	7867	0	0	-3.03225	-1.60039	3.03225	down	3PK|MAPKAP-K3|MAPKAP3|MAPKAPK-3|MK-3	GO:0000187|GO:0002224|GO:0002755|GO:0002756|GO:0004674|GO:0004708|GO:0005515|GO:0005524|GO:0005634|GO:0005654|GO:0005829|GO:0006950|GO:0007165|GO:0007265|GO:0018105|GO:0032496|GO:0034097|GO:0034134|GO:0034138|GO:0034142|GO:0034146|GO:0034162|GO:0034166|GO:0035666|GO:0038123|GO:0038124|GO:0044351|GO:0045087|GO:0048011|GO:0051403	protein-coding	mitogen-activated protein kinase-activated protein kinase 3	chr3	50649293	50686728
MARVELD1	ENSG00000155254	83742	4.44089e-16	2.47219e-15	-3.11649	-1.63992	3.11649	down	GB14|MARVD1|MRVLDC1|RP11-548K23.8|bA548K23.8	GO:0005634|GO:0005737|GO:0005856|GO:0005886|GO:0007049|GO:0016021	protein-coding	MARVEL domain containing 1	chr10	99473465	99477909
MBD4	ENSG00000129071	8930	5.61773e-14	2.8258e-13	-4.63237	-2.21175	4.63237	down	MED1	GO:0000785|GO:0003696|GO:0004520|GO:0005515|GO:0005634|GO:0005654|GO:0005730|GO:0005737|GO:0006281|GO:0006284|GO:0006285|GO:0008263|GO:0008630|GO:0009314|GO:0031572|GO:0045008	protein-coding	methyl-CpG binding domain protein 4	chr3	129149787	129159022
MC1R	ENSG00000258839	4157	0	0	-2.94147	-1.55654	2.94147	down	CMM5|MSH-R|SHEP2	GO:0004977|GO:0004980|GO:0005515|GO:0005737|GO:0005886|GO:0005887|GO:0007187|GO:0007243|GO:0007275|GO:0008528|GO:0009650|GO:0010739|GO:0015630|GO:0019233|GO:0030819|GO:0031625|GO:0032720|GO:0042438|GO:0043473|GO:0045944|GO:0051897|GO:0070914|GO:0090037	protein-coding	melanocortin 1 receptor (alpha melanocyte stimulating hormone receptor)	chr16	89984287	89987385
MDH2	ENSG00000146701	4191	0	0	-3.15727	-1.65868	3.15727	down	M-MDH|MDH|MGC:3559|MOR1	GO:0005634|GO:0005730|GO:0005739|GO:0005743|GO:0005759|GO:0005886|GO:0005975|GO:0006006|GO:0006094|GO:0006099|GO:0006107|GO:0006108|GO:0006475|GO:0006734|GO:0030060|GO:0043621|GO:0044237|GO:0044262|GO:0044281|GO:0046554	protein-coding	malate dehydrogenase 2, NAD (mitochondrial)	chr7	75677393	75695930
MED14	ENSG00000180182	9282	2.22045e-15	1.19713e-14	-3.51945	-1.81535	3.51945	down	CRSP150|CRSP2|CSRP|CXorf4|DRIP150|EXLM1|RGR1|TRAP170	GO:0001104|GO:0003712|GO:0003713|GO:0004872|GO:0005634|GO:0005654|GO:0006357|GO:0006367|GO:0010467|GO:0016592|GO:0019827|GO:0030374|GO:0030518|GO:0030521|GO:0042809|GO:0045893|GO:0045944|GO:0046966	protein-coding	mediator complex subunit 14	chrX	40508795	40595136
MEIS2	ENSG00000134138	4212	0	0	-3.40472	-1.76754	3.40472	down	HsT18361|MRG1	GO:0000122|GO:0001654|GO:0003700|GO:0003712|GO:0003714|GO:0005515|GO:0005634|GO:0006366|GO:0008134|GO:0043565|GO:0045638|GO:0045944	protein-coding	Meis homeobox 2	chr15	37183222	37393500
MEIS3P2		257468	6.14389e-10	2.47822e-09	-2.84656	-1.50922	2.84656	down			pseudo	Meis homeobox 3 pseudogene 2	chr17	20492338	20494128
MEPE	ENSG00000152595	56955	0	0	-3.70692	-1.89022	3.70692	down	OF45	GO:0001501|GO:0005201|GO:0005515|GO:0005578|GO:0030502|GO:0031214	protein-coding	matrix extracellular phosphoglycoprotein	chr4	88742563	88767968
METTL11B	ENSG00000203740	149281	0	0	-3.57741	-1.83892	3.57741	down	C1orf184|HOMT1B|NTM1B	GO:0008168	protein-coding	methyltransferase like 11B	chr1	170115188	170136923
METTL15P2		644915	1.80151e-09	7.05942e-09	-4.42414	-2.1454	4.42414	down			pseudo	methyltransferase like 15 pseudogene 2	chr12	59447102	59447965
MFAP2	ENSG00000117122	4237	3.92737e-05	0.000112016	-2.9072	-1.53963	2.9072	down	MAGP|MAGP-1|MAGP1	GO:0001527|GO:0001968|GO:0005576|GO:0030198|GO:0030220|GO:0070051	protein-coding	microfibrillar-associated protein 2	chr1	17300999	17308081
MFSD5	ENSG00000182544	84975	0	0	-2.84089	-1.50634	2.84089	down		GO:0006810|GO:0016021	protein-coding	major facilitator superfamily domain containing 5	chr12	53645370	53648190
MGAT4B	ENSG00000161013	11282	0	0	-3.12877	-1.6456	3.12877	down	GNT-IV|GNT-IVB	GO:0000139|GO:0006491|GO:0008454|GO:0016021|GO:0018279|GO:0043687|GO:0044267|GO:0046872	protein-coding	mannosyl (alpha-1,3-)-glycoprotein beta-1,4-N-acetylglucosaminyltransferase, isozyme B	chr5	179224598	179233952
MGEA5	ENSG00000198408	10724	0	0	-5.81614	-2.54006	5.81614	down	MEA5|NCOAT|OGA	GO:0004402|GO:0004415|GO:0005634|GO:0005737|GO:0006044|GO:0006516|GO:0006612|GO:0007568|GO:0010524|GO:0010616|GO:0031343|GO:0032024|GO:0043243|GO:0045862|GO:0046060|GO:0046326|GO:0048545|GO:0051054|GO:0051901|GO:0060051|GO:0060124|GO:0070265	protein-coding	meningioma expressed antigen 5 (hyaluronidase)	chr10	103544200	103578700
MGMT		4255	1.564e-09	6.1513e-09	-3.46382	-1.79236	3.46382	down		GO:0003677|GO:0003908|GO:0005509|GO:0005634|GO:0005654|GO:0006266|GO:0006281|GO:0006306|GO:0006307|GO:0008168|GO:0009008|GO:0009636|GO:0034599|GO:0042493|GO:0043281|GO:0045471|GO:0045739|GO:0051593|GO:0060548|GO:0060644|GO:0071407|GO:0071479	protein-coding	O-6-methylguanine-DNA methyltransferase	chr10	131265454	131565783
MGP	ENSG00000111341	4256	0	0	-9.80219	-3.2931	9.80219	down	MGLAP|NTI	GO:0001502|GO:0001503|GO:0005201|GO:0005509|GO:0005578|GO:0008147|GO:0030154|GO:0030500|GO:0031012	protein-coding	matrix Gla protein	chr12	15034115	15038853
MIA3	ENSG00000154305	375056	0	0	-3.22814	-1.6907	3.22814	down	ARNT|D320|TANGO|TANGO1|UNQ6077	GO:0002687|GO:0005515|GO:0005789|GO:0006887|GO:0007162|GO:0015031|GO:0016021|GO:0030336|GO:0042060	protein-coding	melanoma inhibitory activity family, member 3	chr1	222791444	222841351
MIR3184		100423003	1.56946e-05	4.61736e-05	-4.38811	-2.1336	4.38811	down			miscRNA	microRNA 3184	chr17	28444104	28444178
MIR423		494335	1.56946e-05	4.61736e-05	-3.98335	-1.99398	3.98335	down	MIRN423|hsa-mir-423		miscRNA	microRNA 423	chr17	28444097	28444190
MIR4673		100616242	0.000421284	0.00109524	-3.81078	-1.93009	3.81078	down			miscRNA	microRNA 4673	chr9	139414020	139414078
MIR4710	ENSG00000265291	100616300	6.66134e-16	3.67999e-15	-3.72421	-1.89694	3.72421	down			miscRNA	microRNA 4710	chr14	105144031	105144086
MIR490	ENSG00000207597	574443	2.40221e-06	7.54071e-06	-3.52294	-1.81678	3.52294	down	MIRN490|hsa-mir-490|miR-490		miscRNA	microRNA 490	chr7	136587914	136588041
MIR611		693196	0.0056024	0.0130269	-3.39092	-1.76168	3.39092	down	MIRN611|hsa-mir-611		miscRNA	microRNA 611	chr11	61559967	61560033
MIR650	ENSG00000207836	723778	0.000791811	0.00200477	-4.75149	-2.24838	4.75149	down	MIRN650|hsa-mir-650		miscRNA	microRNA 650	chr22	23165270	23165360
MLPH	ENSG00000115648	79083	0	0	-3.29624	-1.72082	3.29624	down	SLAC2-A	GO:0001725|GO:0003779|GO:0005815|GO:0006605|GO:0017137|GO:0030318|GO:0030864|GO:0031489|GO:0032400|GO:0035371|GO:0042470|GO:0046872|GO:0051010	protein-coding	melanophilin	chr2	238395053	238463961
MLXIP	ENSG00000175727	22877.chr12.2	0	0	-3.52113	-1.81604	3.52113	down	MIR|MONDOA|bHLHe36	GO:0003677|GO:0005634|GO:0005741|GO:0006351|GO:0006355|GO:0006913|GO:0046983	protein-coding	MLX interacting protein	chr12	122516652	122628967
MLYCD	ENSG00000103150	23417	1.06145e-05	3.16833e-05	-2.84239	-1.50711	2.84239	down	MCD	GO:0002931|GO:0005102|GO:0005737|GO:0005739|GO:0005759|GO:0005777|GO:0005782|GO:0005829|GO:0006085|GO:0006633|GO:0010906|GO:0019395|GO:0031998|GO:0044255|GO:0044281|GO:0046321|GO:0050080|GO:2001294	protein-coding	malonyl-CoA decarboxylase	chr16	83932730	83949787
MMEL1	ENSG00000142606	79258	1.12175e-07	3.8886e-07	-2.86733	-1.51971	2.86733	down	MMEL2|NEP2|NEPII|NL1|NL2|SEP	GO:0004222|GO:0005615|GO:0005783|GO:0005794|GO:0006508|GO:0008270|GO:0016021	protein-coding	membrane metallo-endopeptidase-like 1	chr1	2522081	2564481
MPHOSPH10	ENSG00000124383	10199	0	0	-5.51824	-2.46421	5.51824	down	CT90|MPP10|MPP10P	GO:0000375|GO:0005515|GO:0005694|GO:0005730|GO:0005732|GO:0006364|GO:0006396|GO:0008380|GO:0010923	protein-coding	M-phase phosphoprotein 10 (U3 small nucleolar ribonucleoprotein)	chr2	71357444	71377232
MROH2A	ENSG00000185038	339766	1.77627e-11	7.85153e-11	-2.9402	-1.55591	2.9402	down	HEATR7B1		protein-coding	maestro heat-like repeat family member 2A	chr2	234684370	234742064
MRPL2	ENSG00000112651	51069	0	0	-3.14448	-1.65282	3.14448	down	MRP-L14|RPML14	GO:0003735|GO:0005739|GO:0005840|GO:0006412	protein-coding	mitochondrial ribosomal protein L2	chr6	43021767	43027242
MRPL45	ENSG00000174100	84311	0	0	-3.88568	-1.95817	3.88568	down	L45mt|MRP-L45	GO:0003735|GO:0005739|GO:0005840|GO:0006412	protein-coding	mitochondrial ribosomal protein L45	chr17	36452989	36479101
MRPS17P9		359760	0	0	-3.68398	-1.88127	3.68398	down			pseudo	mitochondrial ribosomal protein S17 pseudogene 9	chrX	118513650	118514235
MRPS23		51649	1.02129e-09	4.07052e-09	-3.90499	-1.96532	3.90499	down	HSPC329|MRP-S23	GO:0003735|GO:0005739|GO:0005840|GO:0006412|GO:0031965|GO:0045111	protein-coding	mitochondrial ribosomal protein S23	chr17	55916287	55927433
MRPS24	ENSG00000062582	64951	1.26151e-10	5.31592e-10	-4.06145	-2.022	4.06145	down	MRP-S24|S24mt|bMRP-47|bMRP47	GO:0003674|GO:0003735|GO:0005762|GO:0005763|GO:0006412|GO:0008150	protein-coding	mitochondrial ribosomal protein S24	chr7	43906157	43909145
MRPS34	ENSG00000074071	65993	0	0	-4.64697	-2.21629	4.64697	down	MRP-S12|MRP-S34|MRPS12	GO:0005739|GO:0005840	protein-coding	mitochondrial ribosomal protein S34	chr16	1821896	1823140
MSLN	ENSG00000102854	10232	1.48188e-08	5.45716e-08	-3.29519	-1.72036	3.29519	down	MPF|SMRP	GO:0005515|GO:0005615|GO:0005794|GO:0005886|GO:0007155|GO:0009986|GO:0016020|GO:0031016|GO:0031225	protein-coding	mesothelin	chr16	810765	818865
MST1	ENSG00000173531	4485	0	0	-3.53653	-1.82233	3.53653	down	D3F15S2|DNF15S2|HGFL|MSP|NF15S2	GO:0003674|GO:0004252|GO:0005575|GO:0005576|GO:0006508|GO:0008150	protein-coding	macrophage stimulating 1 (hepatocyte growth factor-like)	chr3	49721380	49726196
MTAP	ENSG00000099810	4507	0.00151197	0.00373141	-3.71073	-1.8917	3.71073	down	BDMF|DMSFH|DMSMFH|LGMBF|MSAP|c86fus	GO:0000096|GO:0004645|GO:0005634|GO:0005829|GO:0006139|GO:0006166|GO:0006595|GO:0006738|GO:0017061|GO:0019509|GO:0034641|GO:0044281	protein-coding	methylthioadenosine phosphorylase	chr9	21802635	22029593
MTCH2	ENSG00000109919	23788	0	0	-3.02189	-1.59545	3.02189	down	MIMP|SLC25A50	GO:0005739|GO:0005743|GO:0006810|GO:0016021	protein-coding	mitochondrial carrier 2	chr11	47638858	47664206
MTND2P28		100652939	0	0	-4.40745	-2.13994	4.40745	down			pseudo	MT-ND2 pseudogene 28	chr1	565020	566066
MTRNR2L1	ENSG00000256618	100462977	0	0	-7.70769	-2.9463	7.70769	down	HN1	GO:0005576|GO:0005737	protein-coding	MT-RNR2-like 1	chr17	22022437	22023991
MTRNR2L12		100463498	0	0	-20.5149	-4.3586	20.5149	down	HN12		pseudo	MT-RNR2-like 12 (pseudogene)	chr3	96336030	96337067
MTRNR2L6	ENSG00000270672	100463482	0	0	-3.32229	-1.73218	3.32229	down	HN6	GO:0005576|GO:0005737	protein-coding	MT-RNR2-like 6	chr7	142374131	142375525
MTRNR2L8	ENSG00000255823	100463486	0	0	-4.74659	-2.24689	4.74659	down	HN8	GO:0005576|GO:0005737	protein-coding	MT-RNR2-like 8	chr11	10529434	10530723
MTRNR2L9	ENSG00000255633	100463487	0	0	-12.3243	-3.62343	12.3243	down	HN9	GO:0005576|GO:0005737	protein-coding	MT-RNR2-like 9 (pseudogene)	chr6	62284008	62284534
MUS81	ENSG00000172732	80198	5.62439e-13	2.68521e-12	-4.06889	-2.02463	4.06889	down	SLX3	GO:0003677|GO:0005515|GO:0005730|GO:0006281|GO:0006310|GO:0046872|GO:0048257	protein-coding	MUS81 structure-specific endonuclease subunit	chr11	65627872	65633914
MUT	ENSG00000146085	4594	0	0	-3.72286	-1.89641	3.72286	down	MCM	GO:0004494|GO:0005739|GO:0005759|GO:0006635|GO:0006766|GO:0006767|GO:0009235|GO:0009791|GO:0019626|GO:0031419|GO:0044255|GO:0044281|GO:0046872|GO:0050667|GO:0072341	protein-coding	methylmalonyl CoA mutase	chr6	49398073	49431041
MYF6	ENSG00000111046	4618	6.95e-14	3.47912e-13	-3.29125	-1.71864	3.29125	down	CNM3|MRF4|bHLHc4|myf-6	GO:0001756|GO:0003700|GO:0005634|GO:0005654|GO:0006357|GO:0007519|GO:0035914|GO:0042692|GO:0042693|GO:0043403|GO:0045892|GO:0045944|GO:0046982|GO:0051149|GO:0060415|GO:0070888	protein-coding	myogenic factor 6 (herculin)	chr12	81101408	81103256
MYH11	ENSG00000133392	4629	0	0	-6.12485	-2.61467	6.12485	down	BAT4|FBA4|SMHC|SMMHC	GO:0001725|GO:0003774|GO:0005515|GO:0005516|GO:0005524|GO:0005829|GO:0005859|GO:0006936|GO:0006939|GO:0007411|GO:0008307|GO:0030241|GO:0030485|GO:0032982|GO:0042470|GO:0048251|GO:0048739|GO:0051015	protein-coding	myosin, heavy chain 11, smooth muscle	chr16	15796992	15950887
MYH9	ENSG00000100345	4627	0	0	-4.83279	-2.27286	4.83279	down	BDPLT6|DFNA17|EPSTS|FTNS|MHA|NMHC-II-A|NMMHC-IIA|NMMHCA	GO:0000146|GO:0000212|GO:0000910|GO:0001525|GO:0001701|GO:0001725|GO:0001726|GO:0001768|GO:0001772|GO:0001931|GO:0003774|GO:0003779|GO:0005515|GO:0005516|GO:0005524|GO:0005634|GO:0005737|GO:0005819|GO:0005826|GO:0005829|GO:0005886|GO:0005913|GO:0006200|GO:0006509|GO:0007229|GO:0007411|GO:0007520|GO:0008180|GO:0008305|GO:0008360|GO:0015031|GO:0015629|GO:0016337|GO:0016460|GO:0016887|GO:0030048|GO:…	protein-coding	myosin, heavy chain 9, non-muscle	chr22	36677323	36784063
MYL9	ENSG00000101335	10398	0	0	-15.1104	-3.91747	15.1104	down	LC20|MLC-2C|MLC2|MRLC1|MYRL2	GO:0001725|GO:0005509|GO:0005829|GO:0005859|GO:0006936|GO:0006937|GO:0007411|GO:0008307|GO:0030018	protein-coding	myosin, light chain 9, regulatory	chr20	35169887	35178226
MYOF	ENSG00000138119	26509	0	0	-3.15818	-1.6591	3.15818	down	FER1L3	GO:0001778|GO:0005543|GO:0005635|GO:0005886|GO:0005901|GO:0006936|GO:0008015|GO:0016021|GO:0030659|GO:0030947|GO:0031410|GO:0031965|GO:0034605|GO:0043231|GO:0070062	protein-coding	myoferlin	chr10	95066186	95242074
NACAD	ENSG00000136274	23148	0	0	-4.1393	-2.04939	4.1393	down		GO:0005634|GO:0005737|GO:0015031	protein-coding	NAC alpha domain containing	chr7	45120036	45128493
NAGS	ENSG00000161653	162417	0	0	-3.24178	-1.69679	3.24178	down	AGAS|ARGA	GO:0000050|GO:0004042|GO:0005759|GO:0006526|GO:0006536|GO:0034641|GO:0044281	protein-coding	N-acetylglutamate synthase	chr17	42082032	42086436
NAP1L5	ENSG00000177432	266812	1.38312e-12	6.47595e-12	-5.05827	-2.33865	5.05827	down	DRLM	GO:0005634|GO:0006334	protein-coding	nucleosome assembly protein 1-like 5	chr4	89617066	89619023
NAT8B		51471	0	0	-3.32344	-1.73268	3.32344	down	CML2|Hcml2|NAT8BP	GO:0001702|GO:0008080|GO:0016021	protein-coding	N-acetyltransferase 8B (GCN5-related, putative, gene/pseudogene)	chr2	73927636	73928467
NBPF10	ENSG00000163386	100132406	0	0	-2.86748	-1.51978	2.86748	down	AB6|AG1|NBPF9	GO:0005737	protein-coding	neuroblastoma breakpoint family, member 10	chr1	145293233	145370304
NBPF14	ENSG00000122497	25832	0	0	-5.40157	-2.43338	5.40157	down	DJ328E19.C1.1|NBPF	GO:0005737	protein-coding	neuroblastoma breakpoint family, member 14	chr1	147930761	148269609
NBPF24		728912	1.7e-43	1.421e-42	-3.7347	-1.90099	3.7347	down		GO:0005737	protein-coding	neuroblastoma breakpoint family, member 24	chr1	147574323	147624601
NCF1	ENSG00000158517	653361	1.4512e-05	4.28126e-05	-2.86731	-1.5197	2.86731	down	NCF1A|NOXO2|SH3PXD1A|p47phox	GO:0001878|GO:0002474|GO:0002479|GO:0002679|GO:0003924|GO:0005515|GO:0005525|GO:0005829|GO:0006184|GO:0006612|GO:0006691|GO:0006801|GO:0006954|GO:0006968|GO:0007154|GO:0008283|GO:0009055|GO:0016175|GO:0017124|GO:0032010|GO:0035091|GO:0042554|GO:0042590|GO:0043020|GO:0045087|GO:0045730|GO:0045986|GO:0050665|GO:0051701|GO:0070946|GO:0070947|GO:0090382	protein-coding	neutrophil cytosolic factor 1	chr7	74188309	74203659
NCL		4691	0	0	-9.2982	-3.21695	9.2982	down	C23	GO:0000166|GO:0001525|GO:0003723|GO:0005515|GO:0005634|GO:0005654|GO:0005730|GO:0005938|GO:0008022|GO:0030529|GO:0042162|GO:0042802	protein-coding	nucleolin	chr2	232319459	232329205
NCOA4P1		326605	6.83879e-09	2.57554e-08	-3.34305	-1.74116	3.34305	down	NCOA4P		pseudo	nuclear receptor coactivator 4 pseudogene 1	chr14	66344751	66347785
NDFIP2	ENSG00000102471	54602	0	0	-3.40137	-1.76612	3.40137	down	N4WBP5A	GO:0000139|GO:0004871|GO:0005515|GO:0005737|GO:0005739|GO:0005783|GO:0005794|GO:0007165|GO:0010629|GO:0016021|GO:0031398|GO:0032410|GO:0032585|GO:0043123|GO:0048471|GO:0050699|GO:0051224	protein-coding	Nedd4 family interacting protein 2	chr13	80055259	80130212
NDRG1	ENSG00000104419	10397	0	0	-4.79081	-2.26027	4.79081	down	CAP43|CMT4D|DRG-1|DRG1|GC4|HMSNL|NDR1|NMSL|PROXY1|RIT42|RTP|TARG1|TDD5	GO:0005515|GO:0005634|GO:0005737|GO:0005813|GO:0005829|GO:0005874|GO:0005886|GO:0005913|GO:0008017|GO:0010038|GO:0015630|GO:0017137|GO:0030330|GO:0032287|GO:0043015|GO:0045296|GO:0045576|GO:0048471|GO:0055038|GO:0071456|GO:0090232	protein-coding	N-myc downstream regulated 1	chr8	134249414	134309547
NDRG4	ENSG00000103034	65009	0	0	-2.88203	-1.52709	2.88203	down	BDM1|SMAP-8|SMAP8	GO:0005737|GO:0005829|GO:0006950|GO:0016049|GO:0030154	protein-coding	NDRG family member 4	chr16	58497549	58547523
NDUFAF4	ENSG00000123545	29078	4.78713e-05	0.000135631	-2.99902	-1.58449	2.99902	down	C6orf66|HRPAP20|My013|bA22L21.1	GO:0005515|GO:0005516|GO:0005739|GO:0031966|GO:0032981	protein-coding	NADH dehydrogenase (ubiquinone) complex I, assembly factor 4	chr6	97337187	97345767
NDUFAF5	ENSG00000101247	79133	6.41273e-09	2.41958e-08	-3.01823	-1.5937	3.01823	down	C20orf7|bA526K24.2|dJ842G6.1	GO:0003674|GO:0008168|GO:0031314|GO:0032981	protein-coding	NADH dehydrogenase (ubiquinone) complex I, assembly factor 5	chr20	13765672	13799067
NDUFAF7	ENSG00000003509	55471	0	0	-3.6442	-1.8656	3.6442	down	C2orf56|MidA	GO:0005739|GO:0008168|GO:0019899|GO:0032259|GO:0032981	protein-coding	NADH dehydrogenase (ubiquinone) complex I, assembly factor 7	chr2	37458774	37476303
NDUFB1		4707	0	0	-5.61983	-2.49053	5.61983	down	CI-MNLL|CI-SGDH|MNLL	GO:0005743|GO:0005747|GO:0006120|GO:0008137|GO:0016021|GO:0022904|GO:0044237|GO:0044281	protein-coding	NADH dehydrogenase (ubiquinone) 1 beta subcomplex, 1, 7kDa	chr14	92582468	92588153
NDUFS2	ENSG00000158864	4720	0	0	-4.7389	-2.24455	4.7389	down	CI-49	GO:0003954|GO:0005515|GO:0005739|GO:0005743|GO:0005747|GO:0006120|GO:0006979|GO:0008137|GO:0009055|GO:0022904|GO:0044237|GO:0044281|GO:0046872|GO:0048038|GO:0051287|GO:0051539	protein-coding	NADH dehydrogenase (ubiquinone) Fe-S protein 2, 49kDa (NADH-coenzyme Q reductase)	chr1	161169105	161184184
NDUFS4	ENSG00000164258	4724	0	0	-3.05357	-1.61049	3.05357	down	AQDQ|CI-18	GO:0001932|GO:0005739|GO:0005743|GO:0005747|GO:0006120|GO:0007420|GO:0008137|GO:0019933|GO:0022904|GO:0032981|GO:0044237|GO:0044281|GO:0045333|GO:0048146|GO:0051591|GO:0072593	protein-coding	NADH dehydrogenase (ubiquinone) Fe-S protein 4, 18kDa (NADH-coenzyme Q reductase)	chr5	52856465	52979171
NEK2P1		326302	0	0	-9.04776	-3.17756	9.04776	down	NEK2P		pseudo	NEK2 pseudogene 1	chr14	20097140	20099257
NEK2P3		100158258	6.60064e-08	2.32716e-07	-4.01818	-2.00654	4.01818	down			pseudo	NEK2 pseudogene 3	chr14	19474481	19476597
NELFB	ENSG00000188986	25920	0	0	-4.64687	-2.21626	4.64687	down	COBRA1|NELF-B	GO:0005515|GO:0005634|GO:0005654|GO:0005730|GO:0005737|GO:0006366|GO:0006368|GO:0010467|GO:0016032|GO:0032021|GO:0045892|GO:0050434	protein-coding	negative elongation factor complex member B	chr9	140149759	140168000
NEO1	ENSG00000067141	4756	0	0	-3.63996	-1.86392	3.63996	down	IGDCC2|NGN	GO:0004872|GO:0005886|GO:0005887|GO:0006355|GO:0007155|GO:0007411|GO:0007520|GO:0042692|GO:0045296|GO:0051149|GO:0055072	protein-coding	neogenin 1	chr15	73344825	73597547
NEWGENE39		NEWGENE39	0	0	-4.88721	-2.28901	4.88721	down					chr8	36925038	36925378
NEWGENE51		NEWGENE51	0	0	-3.43783	-1.7815	3.43783	down					chr2	92005841	92006287
NEWGENE54		NEWGENE54	4.59217e-13	2.20148e-12	-4.69859	-2.23223	4.69859	down					chr2	207220465	207220843
NEWGENE7		NEWGENE7	3.74478e-17	2.18489e-16	-3.08245	-1.62408	3.08245	down					chr9	110539471	110540417
NEWGENE96		NEWGENE96	0.0103586	0.023412	-2.99427	-1.58221	2.99427	down					chr16	89118947	89119274
NFKBIA	ENSG00000100906	4792	0	0	-8.24151	-3.04291	8.24151	down	IKBA|MAD-3|NFKBI	GO:0000060|GO:0002224|GO:0002755|GO:0002756|GO:0005515|GO:0005634|GO:0005737|GO:0005829|GO:0005886|GO:0006915|GO:0007253|GO:0008134|GO:0008139|GO:0010745|GO:0010875|GO:0010888|GO:0019048|GO:0019899|GO:0031072|GO:0031625|GO:0031663|GO:0032088|GO:0032270|GO:0032403|GO:0032481|GO:0032495|GO:0033256|GO:0034134|GO:0034138|GO:0034142|GO:0034146|GO:0034162|GO:0034166|GO:0035666|GO:0038095|GO:0038123|GO:…	protein-coding	nuclear factor of kappa light polypeptide gene enhancer in B-cells inhibitor, alpha	chr14	35870716	35873960
NFKBIZ	ENSG00000144802	64332	0	0	-2.97497	-1.57287	2.97497	down	IKBZ|INAP|MAIL	GO:0005634|GO:0006351|GO:0006355|GO:0006954	protein-coding	nuclear factor of kappa light polypeptide gene enhancer in B-cells inhibitor, zeta	chr3	101546834	101579869
NGFR	ENSG00000064300	4804	3.14435e-11	1.37267e-10	-3.38532	-1.75929	3.38532	down	CD271|Gp80-LNGFR|TNFRSF16|p75(NTR)|p75NTR	GO:0004871|GO:0004872|GO:0004888|GO:0005035|GO:0005515|GO:0005576|GO:0005654|GO:0005768|GO:0005829|GO:0005886|GO:0005887|GO:0006886|GO:0007411|GO:0007417|GO:0009986|GO:0010468|GO:0016048|GO:0017137|GO:0021675|GO:0031069|GO:0031293|GO:0031625|GO:0040037|GO:0042488|GO:0042593|GO:0043065|GO:0043066|GO:0043281|GO:0045786|GO:0048011|GO:0048146|GO:0048406|GO:0050770|GO:0050771|GO:0050772|GO:0051799|GO:…	protein-coding	nerve growth factor receptor	chr17	47572655	47592382
NGFRAP1	ENSG00000166681	27018	0	0	-5.33701	-2.41603	5.33701	down	BEX3|Bex|DXS6984E|HGR74|NADE	GO:0005123|GO:0005515|GO:0005634|GO:0005737|GO:0005829|GO:0006919|GO:0007275|GO:0008625|GO:0008656|GO:0043281|GO:0046872|GO:0048011|GO:0097190	protein-coding	nerve growth factor receptor (TNFRSF16) associated protein 1	chrX	102631268	102633001
NHSL2	ENSG00000204131	340527	0	0	-3.52449	-1.81742	3.52449	down			protein-coding	NHS-like 2	chrX	71130938	71363424
NINL	ENSG00000101004	22981	0	0	-3.05096	-1.60926	3.05096	down	NLP|dJ691N24.1	GO:0000086|GO:0000278|GO:0005509|GO:0005815|GO:0005829|GO:0005874	protein-coding	ninein-like	chr20	25433338	25566153
NKIRAS1	ENSG00000197885	28512	0	0	-4.39655	-2.13637	4.39655	down	KBRAS1|kappaB-Ras1	GO:0003924|GO:0005525|GO:0005575|GO:0005737|GO:0007249|GO:0007264|GO:0016020	protein-coding	NFKB inhibitor interacting Ras-like 1	chr3	23933572	23988053
NLGN1	ENSG00000169760	22871	0	0	-3.5527	-1.82892	3.5527	down	NL1	GO:0002087|GO:0004872|GO:0005887|GO:0006605|GO:0007157|GO:0007158|GO:0007399|GO:0007416|GO:0009897|GO:0009986|GO:0010740|GO:0016080|GO:0016339|GO:0017146|GO:0023041|GO:0030054|GO:0030425|GO:0032230|GO:0032433|GO:0035418|GO:0042043|GO:0045184|GO:0045202|GO:0045211|GO:0045664|GO:0046983|GO:0048789|GO:0050839|GO:0051260|GO:0051290|GO:0051491|GO:0051965|GO:0051968|GO:0060999|GO:0072553|GO:0097091|GO:…	protein-coding	neuroligin 1	chr3	173116244	174001116
NLGN3	ENSG00000196338	54413	0	0	-3.19198	-1.67445	3.19198	down	HNL3	GO:0002087|GO:0004872|GO:0005515|GO:0005737|GO:0005887|GO:0006898|GO:0007158|GO:0007416|GO:0008542|GO:0009986|GO:0030054|GO:0030139|GO:0035176|GO:0042043|GO:0045202|GO:0048675|GO:0050804|GO:0050808|GO:0050839|GO:0051965|GO:0051968|GO:0060024|GO:0060076|GO:0060080|GO:0061001|GO:0097104|GO:0097105|GO:1900271|GO:2000310|GO:2000331|GO:2000463|GO:2000969	protein-coding	neuroligin 3	chrX	70364681	70391051
NLRC4	ENSG00000091106	58484	0	0	-4.51186	-2.17372	4.51186	down	CARD12|CLAN|CLAN1|CLANA|CLANB|CLANC|CLAND|CLR2.1|IPAF	GO:0000287|GO:0002218|GO:0005515|GO:0005524|GO:0005622|GO:0005829|GO:0006919|GO:0006954|GO:0016045|GO:0035872|GO:0042742|GO:0042802|GO:0042803|GO:0043065|GO:0045087|GO:0050702|GO:0051092|GO:0051260|GO:0070269|GO:0072557	protein-coding	NLR family, CARD domain containing 4	chr2	32449518	32490812
NLRP2	ENSG00000022556	55655	7.97067e-05	0.000221389	-3.93145	-1.97506	3.93145	down	CLR19.9|NALP2|NBS1|PAN1|PYPAF2	GO:0005515|GO:0005524|GO:0005737|GO:0032090|GO:0043280|GO:0050718	protein-coding	NLR family, pyrin domain containing 2	chr19	55476652	55512510
NLRP2P		286430	0	0	-3.54652	-1.8264	3.54652	down	NALP2P|NOD24		pseudo	NLR family, pyrin domain containing 2 pseudogene	chrX	57703251	57706713
NLRP9	ENSG00000185792	338321	0	0	-3.02002	-1.59456	3.02002	down	CLR19.1|NALP9|NOD6|PAN12	GO:0005524|GO:0005737	protein-coding	NLR family, pyrin domain containing 9	chr19	56219798	56249768
NMRK2	ENSG00000077009	27231	2.90808e-06	9.0676e-06	-3.32461	-1.73318	3.32461	down	ITGB1BP3|MIBP|NRK2	GO:0005515|GO:0005524|GO:0005622|GO:0009435|GO:0045662|GO:0046872|GO:0050262	protein-coding	nicotinamide riboside kinase 2	chr19	3933101	3942414
NOLC1	ENSG00000166197	9221	0	0	-3.02782	-1.59828	3.02782	down	NOPP130|NOPP140|NS5ATP13|P130	GO:0005515|GO:0005524|GO:0005525|GO:0005730|GO:0005737|GO:0006364|GO:0007049|GO:0007067	protein-coding	nucleolar and coiled-body phosphoprotein 1	chr10	103911933	103923627
NOMO2	ENSG00000185164	283820	0	0	-3.2233	-1.68854	3.2233	down	Nomo|PM5	GO:0005515|GO:0005789|GO:0016021|GO:0030246	protein-coding	NODAL modulator 2	chr16	18511182	18573434
NOMO3	ENSG00000103226	408050	2.25862e-06	7.10317e-06	-2.98039	-1.5755	2.98039	down	Nomo	GO:0016021|GO:0030246	protein-coding	NODAL modulator 3	chr16	16326389	16388668
NONO	ENSG00000147140	4841	0	0	-3.67364	-1.87721	3.67364	down	NMT55|NRB54|P54|P54NRB	GO:0000166|GO:0003677|GO:0003723|GO:0005515|GO:0005634|GO:0005730|GO:0006281|GO:0006310|GO:0006351|GO:0006355|GO:0006397|GO:0008380|GO:0016363|GO:0016607|GO:0042382|GO:0042802	protein-coding	non-POU domain containing, octamer-binding	chrX	70503042	70521018
NPBWR2		2832	6.73616e-07	2.20538e-06	-2.88897	-1.53055	2.88897	down	GPR8	GO:0004985|GO:0005515|GO:0005886|GO:0007186|GO:0008188|GO:0016021|GO:0038003	protein-coding	neuropeptides B/W receptor 2	chr20	62737183	62738184
NPIPA5	ENSG00000183793	100288332	0	0	-2.9415	-1.55655	2.9415	down			protein-coding	nuclear pore complex interacting protein family, member A5	chr16	15457481	15472151
NPIPA8		101059953	0	0	-12.0085	-3.58598	12.0085	down	LCR16a9		protein-coding	nuclear pore complex interacting protein family, member A8	chr16	18411798	18418013
NPIPB3		23117	0	0	-3.60882	-1.85153	3.60882	down	KIBA0220L|NPIPB5|NPIPL3	GO:0003674|GO:0005575|GO:0008150|GO:0016021	protein-coding	nuclear pore complex interacting protein family, member B3	chr16	21413455	21471256
NPRL2	ENSG00000114388	10641	0	0	-6.48397	-2.69688	6.48397	down	NPR2|NPR2L|TUSC4	GO:0004672|GO:0005096|GO:0005515|GO:0005737|GO:0006468|GO:0033673	protein-coding	nitrogen permease regulator-like 2 (S. cerevisiae)	chr3	50384919	50388486
NPTN	ENSG00000156642	27020	0	0	-8.5066	-3.08858	8.5066	down	GP55|GP65|SDFR1|SDR1|np55|np65	GO:0001934|GO:0005105|GO:0007156|GO:0007204|GO:0010976|GO:0016021|GO:0042734|GO:0045743|GO:0048170|GO:0050839|GO:0060291	protein-coding	neuroplastin	chr15	73852344	73925753
NPY	ENSG00000122585	4852	0	0	-4.12276	-2.04361	4.12276	down	PYY4	GO:0001664|GO:0004930|GO:0005102|GO:0005184|GO:0005246|GO:0005576|GO:0005615|GO:0005623|GO:0006816|GO:0006928|GO:0007187|GO:0007218|GO:0007268|GO:0007586|GO:0007610|GO:0007631|GO:0008015|GO:0008217|GO:0008283|GO:0008343|GO:0021954|GO:0021987|GO:0031175|GO:0032100	protein-coding	neuropeptide Y	chr7	24323807	24331484
NR2E1	ENSG00000112333	7101	1.25655e-12	5.89561e-12	-2.94668	-1.55909	2.94668	down	TLL|TLX|XTLL	GO:0001077|GO:0001078|GO:0001662|GO:0002118|GO:0003707|GO:0005654|GO:0006367|GO:0007399|GO:0007601|GO:0008270|GO:0008347|GO:0010467|GO:0021542|GO:0021764|GO:0021772|GO:0021819|GO:0021872|GO:0021895|GO:0021960|GO:0030198|GO:0035019|GO:0035176|GO:0042826|GO:0043066|GO:0043565|GO:0045165|GO:0045665|GO:0045766|GO:0045787|GO:0048712|GO:0048814|GO:0060041|GO:0060164|GO:0060291|GO:0090049|GO:2000178|GO:…	protein-coding	nuclear receptor subfamily 2, group E, member 1	chr6	108487215	108510013
NT5C3AP1		90859	5.98905e-10	2.41769e-09	-3.47064	-1.7952	3.47064	down	NT5C3P1|UMPH1P		pseudo	5'-nucleotidase, cytosolic IIIA pseudogene 1	chr4	118495644	118497341
NT5E	ENSG00000135318	4907	0	0	-5.45177	-2.44673	5.45177	down	CALJA|CD73|E5NT|NT|NT5|NTE|eN|eNT	GO:0000166|GO:0005737|GO:0005886|GO:0006144|GO:0006195|GO:0006196|GO:0006206|GO:0006259|GO:0008253|GO:0016020|GO:0031225|GO:0044281|GO:0046086|GO:0046135|GO:0046872|GO:0050728|GO:0055086|GO:0070062	protein-coding	5'-nucleotidase, ecto (CD73)	chr6	86159302	86205509
NTAN1	ENSG00000157045	123803	4.4837e-08	1.59846e-07	-3.00063	-1.58526	3.00063	down	PNBA|PNAD	GO:0005634|GO:0005737|GO:0007613|GO:0008344|GO:0008418	protein-coding	N-terminal asparagine amidase	chr16	15131710	15149936
NUCKS1	ENSG00000069275	64710	0	0	-3.34663	-1.74271	3.34663	down	NUCKS	GO:0005634|GO:0005737	protein-coding	nuclear casein kinase and cyclin-dependent kinase substrate 1	chr1	205681947	205719372
NUMBL		9253	0	0	-3.23067	-1.69183	3.23067	down	CAG3A|CTG3a|NBL|NUMB-R|NUMBLIKE|NUMBR|TNRC23	GO:0005515|GO:0005737|GO:0007399|GO:0007409|GO:0019221|GO:0019538|GO:0021670|GO:0021849|GO:0034332|GO:0050769|GO:0050775	protein-coding	numb homolog (Drosophila)-like	chr19	41171812	41196556
NUP214	ENSG00000126883	8021	0	0	-5.53094	-2.46752	5.53094	down	CAIN|CAN|D9S46E|N214|p250	GO:0000278|GO:0005215|GO:0005487|GO:0005515|GO:0005643|GO:0005654|GO:0005829|GO:0005975|GO:0006406|GO:0006606|GO:0006611|GO:0007077|GO:0008645|GO:0010467|GO:0010827|GO:0015758|GO:0016032|GO:0016070|GO:0016071|GO:0019221|GO:0044281|GO:0051726|GO:0055085	protein-coding	nucleoporin 214kDa	chr9	134000981	134109091
NUP98	ENSG00000110713	4928	0	0	-3.52536	-1.81777	3.52536	down	ADIR2|NUP196|NUP96	GO:0000059|GO:0000278|GO:0000776|GO:0005215|GO:0005515|GO:0005635|GO:0005643|GO:0005654|GO:0005829|GO:0005975|GO:0006260|GO:0006913|GO:0006999|GO:0007077|GO:0008645|GO:0010827|GO:0015758|GO:0016032|GO:0017056|GO:0019048|GO:0019221|GO:0031080|GO:0031965|GO:0034399|GO:0042277|GO:0042405|GO:0044281|GO:0044615|GO:0051028|GO:0051292|GO:0055085	protein-coding	nucleoporin 98kDa	chr11	3696240	3819022
NXF1	ENSG00000162231	10482	0	0	-3.53696	-1.82251	3.53696	down	MEX67|TAP	GO:0000166|GO:0003729|GO:0005487|GO:0005515|GO:0005643|GO:0005654|GO:0005829|GO:0006406|GO:0010467|GO:0016607|GO:0016973|GO:0019048|GO:0042405	protein-coding	nuclear RNA export factor 1	chr11	62559598	62572964
NXT1	ENSG00000132661	29107	2.66343e-12	1.22875e-11	-2.91285	-1.54243	2.91285	down	MTR2|P15	GO:0005515|GO:0005643|GO:0005737|GO:0006405|GO:0006611|GO:0008536	protein-coding	NTF2-like export factor 1	chr20	23331373	23335408
OAS1	ENSG00000089127	4938	0	0	-5.8646	-2.55203	5.8646	down	IFI-4|OIAS|OIASI	GO:0001730|GO:0003725|GO:0005515|GO:0005524|GO:0005576|GO:0005634|GO:0005737|GO:0005739|GO:0005783|GO:0005829|GO:0006164|GO:0008270|GO:0009615|GO:0019221|GO:0035457|GO:0045071|GO:0046872|GO:0051259|GO:0051607|GO:0060333|GO:0060337|GO:0060700	protein-coding	2'-5'-oligoadenylate synthetase 1, 40/46kDa	chr12	113344739	113369990
OAZ1	ENSG00000104904	4946	0	0	-4.18959	-2.06681	4.18959	down	AZI|OAZ	GO:0005829|GO:0006521|GO:0006596|GO:0008073|GO:0034641|GO:0044281	protein-coding	ornithine decarboxylase antizyme 1	chr19	2269520	2273487
OCSTAMP	ENSG00000149635	128506	0	0	-3.19049	-1.67378	3.19049	down	C20orf123|OC-STAMP|dJ257E24.3	GO:0016021|GO:0045672|GO:0071356|GO:0071391|GO:0072674|GO:0090290	protein-coding	osteoclast stimulatory transmembrane protein	chr20	45169670	45179213
OGT	ENSG00000147162	8473	0	0	-3.1915	-1.67423	3.1915	down	HRNT1|O-GLCNAC	GO:0000123|GO:0005515|GO:0005547|GO:0005634|GO:0005730|GO:0005739|GO:0005813|GO:0005829|GO:0005886|GO:0006110|GO:0006493|GO:0006915|GO:0007165|GO:0007584|GO:0008047|GO:0008375|GO:0016262|GO:0030854|GO:0032868|GO:0035020|GO:0043085|GO:0043981|GO:0043982|GO:0043984|GO:0043995|GO:0043996|GO:0045862|GO:0045944|GO:0046626|GO:0046972|GO:0048015|GO:0051571|GO:0070688|GO:0071300|GO:0080182	protein-coding	O-linked N-acetylglucosamine (GlcNAc) transferase	chrX	70752912	70795747
OLFML2B	ENSG00000162745	25903	0	0	-3.29432	-1.71998	3.29432	down	RP11-227F8.1	GO:0005576|GO:0030198|GO:0031012|GO:0050840	protein-coding	olfactomedin-like 2B	chr1	161952982	161993644
OMP	ENSG00000254550	4975	0	0	-4.55244	-2.18664	4.55244	down		GO:0004871|GO:0005634|GO:0005829|GO:0007165|GO:0007268|GO:0007608|GO:0022008|GO:0030424|GO:0043025	protein-coding	olfactory marker protein	chr11	76813886	76814377
OPN3	ENSG00000054277	23596	3.34088e-12	1.53656e-11	-3.38983	-1.76121	3.38983	down	ECPN	GO:0004930|GO:0005887|GO:0007186|GO:0007602|GO:0008020|GO:0009583|GO:0009584|GO:0009881|GO:0016021|GO:0018298|GO:0042752	protein-coding	opsin 3	chr1	241756452	241803701
OR10A2	ENSG00000170790	341276	1.33227e-15	7.25712e-15	-3.12998	-1.64615	3.12998	down	OR10A2P|OR11-82|OR11-86|OST363	GO:0004930|GO:0004984|GO:0005886|GO:0016021	protein-coding	olfactory receptor, family 10, subfamily A, member 2	chr11	6890986	6891897
OR10AB1P		390091	0	0	-3.51416	-1.81318	3.51416	down			pseudo	olfactory receptor, family 10, subfamily AB, member 1 pseudogene	chr11	7749948	7750885
OR10P1	ENSG00000175398	121130	0	0	-2.97073	-1.57082	2.97073	down	OR10P1P|OR10P2P|OR10P3P|OR12-7|OST701	GO:0004930|GO:0004984|GO:0005886|GO:0016021	protein-coding	olfactory receptor, family 10, subfamily P, member 1	chr12	56030676	56031617
OR10Q2P		81345	6.75701e-09	2.54616e-08	-3.48618	-1.80165	3.48618	down			pseudo	olfactory receptor, family 10, subfamily Q, member 2 pseudogene	chr11	58059301	58060243
OR13C4	ENSG00000148136	138804	0	0	-2.86701	-1.51955	2.86701	down	HSHTPCRX17|HTPCRX17|OR2K1|OR37F|OR9-7	GO:0004930|GO:0004984|GO:0005886|GO:0016021	protein-coding	olfactory receptor, family 13, subfamily C, member 4	chr9	107288534	107289490
OR1L6	ENSG00000171459	392390	0	0	-5.19034	-2.37583	5.19034	down	HG16|OR1L7|OR9-30	GO:0004930|GO:0004984|GO:0005886|GO:0016021	protein-coding	olfactory receptor, family 1, subfamily L, member 6	chr9	125512127	125513062
OR1L8	ENSG00000171496	138881	0	0	-5.87046	-2.55347	5.87046	down	OR9-24	GO:0004930|GO:0004984|GO:0005886|GO:0016021	protein-coding	olfactory receptor, family 1, subfamily L, member 8	chr9	125329827	125330756
OR1S2	ENSG00000197887	219958	0	0	-7.80684	-2.96474	7.80684	down	OR11-231	GO:0004930|GO:0004984|GO:0005886|GO:0016021	protein-coding	olfactory receptor, family 1, subfamily S, member 2	chr11	57970676	57971653
OR2B11	ENSG00000177535	127623	0	0	-5.04331	-2.33437	5.04331	down		GO:0004930|GO:0004984|GO:0005886|GO:0016021	protein-coding	olfactory receptor, family 2, subfamily B, member 11	chr1	247614331	247615284
OR2D2	ENSG00000166368	120776	0	0	-3.02041	-1.59474	3.02041	down	OR11-610|OR2D1|hg27	GO:0004930|GO:0004984|GO:0005886|GO:0007608|GO:0016021|GO:0050911	protein-coding	olfactory receptor, family 2, subfamily D, member 2	chr11	6912805	6913731
OR2T34	ENSG00000183310	127068	0	0	-3.53111	-1.82012	3.53111	down		GO:0004930|GO:0004984|GO:0005886|GO:0016021	protein-coding	olfactory receptor, family 2, subfamily T, member 34	chr1	248737102	248738058
OR2W1	ENSG00000204704	26692	0	0	-3.44538	-1.78466	3.44538	down	hs6M1-15	GO:0004930|GO:0004984|GO:0005886|GO:0016021	protein-coding	olfactory receptor, family 2, subfamily W, member 1	chr6	29011990	29012952
OR2Y1	ENSG00000174339	134083	0	0	-9.98298	-3.31947	9.98298	down	OR5-2	GO:0004930|GO:0004984|GO:0005886|GO:0016021	protein-coding	olfactory receptor, family 2, subfamily Y, member 1	chr5	180166123	180167058
OR4A5	ENSG00000221840	81318	5.24038e-10	2.12328e-09	-2.98724	-1.57881	2.98724	down	OR11-111	GO:0004930|GO:0004984|GO:0005886|GO:0016021	protein-coding	olfactory receptor, family 4, subfamily A, member 5	chr11	51411378	51412448
OR4F4	ENSG00000177693	26682	0	0	-2.8815	-1.52682	2.8815	down	OLA-7501|OR4F18	GO:0004930|GO:0004984|GO:0005886|GO:0016021	protein-coding	olfactory receptor, family 4, subfamily F, member 4	chr15	102462345	102463262
OR52H1	ENSG00000181616	390067	4.9627e-13	2.37574e-12	-3.43955	-1.78222	3.43955	down	OR11-41|OR11-45	GO:0004930|GO:0004984|GO:0005886|GO:0016021	protein-coding	olfactory receptor, family 52, subfamily H, member 1	chr11	5565791	5566753
OR52L1	ENSG00000183313	338751	0.000312299	0.000821383	-4.08775	-2.03131	4.08775	down	OR11-50	GO:0004930|GO:0004984|GO:0005886|GO:0016021	protein-coding	olfactory receptor, family 52, subfamily L, member 1	chr11	6007122	6008215
OR52M1	ENSG00000197790	119772	1.49436e-13	7.34907e-13	-5.6304	-2.49324	5.6304	down	OR11-11|OR52M1P|OR52M3P	GO:0004930|GO:0004984|GO:0005886|GO:0016021	protein-coding	olfactory receptor, family 52, subfamily M, member 1	chr11	4566421	4567374
OR52N2	ENSG00000180988	390077	0	0	-3.36795	-1.75187	3.36795	down	OR11-57	GO:0004930|GO:0004984|GO:0005886|GO:0016021	protein-coding	olfactory receptor, family 52, subfamily N, member 2	chr11	5841566	5842531
OR52N4	ENSG00000181074	390072	6.66134e-16	3.67999e-15	-3.22091	-1.68747	3.22091	down	OR11-64	GO:0004930|GO:0004984|GO:0005886|GO:0016021	protein-coding	olfactory receptor, family 52, subfamily N, member 4	chr11	5775923	5776959
OR52Z1		283110	0	0	-4.55338	-2.18694	4.55338	down	OR52Z1P	GO:0004930|GO:0004984|GO:0005886|GO:0016021	pseudo	olfactory receptor, family 52, subfamily Z, member 1 (gene/pseudogene)	chr11	5199341	5199783
OR56A4	ENSG00000183389	120793	0	0	-3.88662	-1.95852	3.88662	down	OR11-49	GO:0004935|GO:0004984|GO:0005886|GO:0016021	protein-coding	olfactory receptor, family 56, subfamily A, member 4	chr11	6023281	6024378
OR5AR1	ENSG00000172459	219493	0	0	-3.63503	-1.86197	3.63503	down	OR11-209	GO:0004930|GO:0004984|GO:0005886|GO:0016021	protein-coding	olfactory receptor, family 5, subfamily AR, member 1	chr11	56431162	56432094
OR5D16	ENSG00000205029	390144	0	0	-3.63535	-1.86209	3.63535	down	OR11-154	GO:0004930|GO:0004984|GO:0005886|GO:0016021	protein-coding	olfactory receptor, family 5, subfamily D, member 16	chr11	55606228	55607214
OR5I1	ENSG00000167825	10798	2.53131e-14	1.29351e-13	-4.3327	-2.11527	4.3327	down	HSOlf1|OLF1	GO:0004930|GO:0004984|GO:0005886|GO:0007165|GO:0016021	protein-coding	olfactory receptor, family 5, subfamily I, member 1	chr11	55702932	55703876
OR5M8	ENSG00000181371	219484	6.21725e-15	3.27658e-14	-4.66352	-2.22142	4.66352	down	OR11-194	GO:0004930|GO:0004984|GO:0005886|GO:0016021	protein-coding	olfactory receptor, family 5, subfamily M, member 8	chr11	56257911	56258846
OR7D1P	ENSG00000188314	26656	2.21823e-13	1.08184e-12	-3.4309	-1.77859	3.4309	down	OR19-131|OR19-A|OR7D3|OR7D3P		pseudo	olfactory receptor, family 7, subfamily D, member 1 pseudogene	chr19	9346020	9346668
OR7D4	ENSG00000174667	125958	1.26565e-14	6.57362e-14	-3.21396	-1.68435	3.21396	down	OR19-7|OR19-B|OR19B|OR7D4P|hg105	GO:0004930|GO:0004984|GO:0005886|GO:0016021	protein-coding	olfactory receptor, family 7, subfamily D, member 4	chr19	9324526	9325547
OR7E23P		391279	0	0	-4.95473	-2.30881	4.95473	down	OR21-1|OR21-3|OR7E92P		pseudo	olfactory receptor, family 7, subfamily E, member 23 pseudogene	chr21	33993372	33994354
OR7E31P		375601	2.22045e-16	1.25435e-15	-3.7412	-1.9035	3.7412	down	OR7E114P|OR7E32P|OR7E45P|OR9-4|OST016|OST049|OST205		pseudo	olfactory receptor, family 7, subfamily E, member 31 pseudogene	chr9	92978508	92979164
OR7E36P		26637	0	0	-4.27359	-2.09545	4.27359	down	OR7E119P|OST024		pseudo	olfactory receptor, family 7, subfamily E, member 36 pseudogene	chr13	42005400	42006394
OR7E97P		79492	9.63283e-11	4.08596e-10	-3.00837	-1.58898	3.00837	down			pseudo	olfactory receptor, family 7, subfamily E, member 97 pseudogene	chr3	125465972	125466942
OR8S1	ENSG00000197376	341568	1.83224e-06	5.80322e-06	-4.01048	-2.00378	4.01048	down		GO:0004930|GO:0004984|GO:0005886|GO:0016021	protein-coding	olfactory receptor, family 8, subfamily S, member 1	chr12	48919415	48921886
OR9Q1	ENSG00000186509	219956	0	0	-3.92334	-1.97208	3.92334	down		GO:0004930|GO:0004984|GO:0005886|GO:0016021	protein-coding	olfactory receptor, family 9, subfamily Q, member 1	chr11	57791353	57949038
OSBP	ENSG00000110048	5007	0	0	-4.09391	-2.03348	4.09391	down	OSBP1	GO:0000139|GO:0005543|GO:0006869|GO:0008142	protein-coding	oxysterol binding protein	chr11	59341871	59383617
OSM	ENSG00000099985	5008	0	0	-3.48928	-1.80293	3.48928	down		GO:0002675|GO:0005125|GO:0005147|GO:0005615|GO:0005900|GO:0006915|GO:0006955|GO:0007275|GO:0007422|GO:0008083|GO:0008283|GO:0008284|GO:0008285|GO:0009408|GO:0033138|GO:0040008|GO:0042503|GO:0042506|GO:0042508|GO:0043410|GO:0045835|GO:0045944|GO:0046888|GO:0048266|GO:0050731|GO:0051781	protein-coding	oncostatin M	chr22	30658819	30662829
OST4	ENSG00000228474	100128731	0	0	-4.16383	-2.05791	4.16383	down		GO:0005789|GO:0016021	protein-coding	oligosaccharyltransferase 4 homolog (S. cerevisiae)	chr2	27293342	27294567
OTC	ENSG00000036473	5009	0	0	-3.24366	-1.69762	3.24366	down	OCTD	GO:0000050|GO:0001889|GO:0004585|GO:0005543|GO:0005739|GO:0005743|GO:0005759|GO:0006526|GO:0007494|GO:0009348|GO:0010043|GO:0016597|GO:0019240|GO:0032868|GO:0034641|GO:0042301|GO:0042493|GO:0044281|GO:0055081|GO:0070207|GO:0070781	protein-coding	ornithine carbamoyltransferase	chrX	38211736	38280703
OVOL3		728361	7.65977e-05	0.000213059	-3.35323	-1.74555	3.35323	down	HOVO3	GO:0003676|GO:0003700|GO:0005634|GO:0006351|GO:0046872	protein-coding	ovo-like zinc finger 3	chr19	36602105	36604613
P2RY12		64805	0	0	-2.8864	-1.52927	2.8864	down	ADPG-R|BDPLT8|HORK3|P2T(AC)|P2Y(12)R|P2Y(AC)|P2Y(ADP)|P2Y(cyc)|P2Y12|SP1999	GO:0001609|GO:0001621|GO:0005085|GO:0005886|GO:0005901|GO:0007188|GO:0007596|GO:0007599|GO:0009897|GO:0009925|GO:0010700|GO:0016020|GO:0016021|GO:0030030|GO:0030168|GO:0043270|GO:0043491|GO:0045596|GO:0051924|GO:0070527|GO:0070588|GO:0071805	protein-coding	purinergic receptor P2Y, G-protein coupled, 12	chr3	151055236	151102544
P4HB	ENSG00000185624	5034	0	0	-5.78117	-2.53136	5.78117	down	DSI|ERBA2L|GIT|P4Hbeta|PDI|PDIA1|PHDB|PO4DB|PO4HB|PROHB	GO:0003756|GO:0004656|GO:0005515|GO:0005576|GO:0005783|GO:0005788|GO:0005793|GO:0005886|GO:0006457|GO:0006662|GO:0009986|GO:0015035|GO:0018401|GO:0030198|GO:0042157|GO:0042470|GO:0044281|GO:0045454|GO:0046982	protein-coding	prolyl 4-hydroxylase, beta polypeptide	chr17	79801034	79818544
PA2G4	ENSG00000170515	5036	0	0	-3.59032	-1.84411	3.59032	down	EBP1|HG4-1|p38-2G4	GO:0003677|GO:0003700|GO:0003723|GO:0005515|GO:0005634|GO:0005730|GO:0005737|GO:0006351|GO:0006364|GO:0006417|GO:0007050|GO:0008283|GO:0030529|GO:0031625|GO:0045892	protein-coding	proliferation-associated 2G4, 38kDa	chr12	56498103	56507694
PABPC1	ENSG00000070756	26986	0	0	-8.0374	-3.00673	8.0374	down	PAB1|PABP|PABP1|PABPC2|PABPL1	GO:0000166|GO:0000184|GO:0000288|GO:0000289|GO:0000398|GO:0005515|GO:0005634|GO:0005737|GO:0005829|GO:0006378|GO:0006412|GO:0006413|GO:0008022|GO:0008143|GO:0008494|GO:0010467|GO:0010494|GO:0016070|GO:0016071|GO:0030529|GO:0031047|GO:0044267|GO:0045727|GO:0048255|GO:0060213|GO:0071013|GO:1900153|GO:2000623	protein-coding	poly(A) binding protein, cytoplasmic 1	chr8	101715144	101734315
PAF1	ENSG00000006712	54623	0	0	-3.35133	-1.74473	3.35133	down	F23149_1|PD2	GO:0000122|GO:0000993|GO:0001711|GO:0003682|GO:0005515|GO:0005634|GO:0005730|GO:0005739|GO:0006351|GO:0006378|GO:0010390|GO:0016055|GO:0016593|GO:0019827|GO:0031442|GO:0032968|GO:0033523|GO:0045638|GO:0045944|GO:0071222	protein-coding	Paf1, RNA polymerase II associated factor, homolog (S. cerevisiae)	chr19	39876270	39881835
PAFAH1B3	ENSG00000079462	5050	0	0	-3.4287	-1.77766	3.4287	down	PAFAHG	GO:0003847|GO:0005515|GO:0005829|GO:0006629|GO:0007283|GO:0007399|GO:0007420|GO:0016042|GO:0046982	protein-coding	platelet-activating factor acetylhydrolase 1b, catalytic subunit 3 (29kDa)	chr19	42801185	42806952
PAK1IP1	ENSG00000111845	55003	0	0	-3.92198	-1.97158	3.92198	down	MAK11|PIP1|RP11-421M1.5|WDR84|bA421M1.5|hPIP1	GO:0005634|GO:0005730|GO:0005886|GO:0009968	protein-coding	PAK1 interacting protein 1	chr6	10695188	10709970
PAN2	ENSG00000135473	9924	0	0	-3.75008	-1.90692	3.75008	down	USP52	GO:0000175|GO:0000184|GO:0000288|GO:0000289|GO:0000932|GO:0003676|GO:0004221|GO:0004535|GO:0005515|GO:0005634|GO:0005829|GO:0006511|GO:0010467|GO:0016070|GO:0016071|GO:0031251	protein-coding	PAN2 poly(A) specific ribonuclease subunit homolog (S. cerevisiae)	chr12	56710007	56727837
PAQR3	ENSG00000163291	152559	0	0	-2.84697	-1.50943	2.84697	down	RKTG	GO:0000139|GO:0016021	protein-coding	progestin and adipoQ receptor family member III	chr4	79808284	79860582
PBDC1	ENSG00000102390	51260	0	0	-5.88015	-2.55585	5.88015	down	CXorf26	GO:0003674|GO:0005575|GO:0008150	protein-coding	polysaccharide biosynthesis domain containing 1	chrX	75392771	75398033
PCBD2		84105	0.000449472	0.00116583	-3.89946	-1.96328	3.89946	down	DCOH2|DCOHM|PHS2	GO:0004505|GO:0005515|GO:0005575|GO:0005634|GO:0005739|GO:0006729|GO:0008124|GO:0045893|GO:0051289|GO:0051291	protein-coding	pterin-4 alpha-carbinolamine dehydratase/dimerization cofactor of hepatocyte nuclear factor 1 alpha (TCF1) 2	chr5	134240810	134298336
PCDHA13	ENSG00000239389	56136	0	0	-3.15916	-1.65954	3.15916	down	CNR5|CNRN5|CNRS5|CRNR5|PCDH-ALPHA13	GO:0005509|GO:0005886|GO:0007156|GO:0016021	protein-coding	protocadherin alpha 13	chr5	140261854	140391929
PCDHA4	ENSG00000204967	56144	0	0	-4.66299	-2.22126	4.66299	down	CNR1|CNRN1|CRNR1|PCDH-ALPHA4	GO:0005509|GO:0005887|GO:0007155|GO:0007156|GO:0007399	protein-coding	protocadherin alpha 4	chr5	140186672	140391929
PCED1A	ENSG00000132635	64773	0	0	-4.29534	-2.10277	4.29534	down	C20orf81|FAM113A|bA12M19.1		protein-coding	PC-esterase domain containing 1A	chr20	2815961	2821889
PCGF2	ENSG00000056661	7703	0	0	-3.27299	-1.71061	3.27299	down	MEL-18|RNF110|ZNF144	GO:0000122|GO:0000790|GO:0001701|GO:0001739|GO:0003677|GO:0003682|GO:0003700|GO:0004842|GO:0005515|GO:0005634|GO:0006351|GO:0008270|GO:0009952|GO:0016573|GO:0016604|GO:0031519|GO:0035102|GO:0043066|GO:0048704	protein-coding	polycomb group ring finger 2	chr17	36890150	36904561
PCP2	ENSG00000174788	126006	7.47402e-13	3.54323e-12	-3.1846	-1.67111	3.1846	down	GPSM4	GO:0005085|GO:0016056|GO:0043025	protein-coding	Purkinje cell protein 2	chr19	7696501	7698634
PCP4	ENSG00000183036	5121	1.52756e-10	6.39184e-10	-4.37806	-2.13029	4.37806	down	PEP-19	GO:0005516|GO:0005634|GO:0005829|GO:0007417	protein-coding	Purkinje cell protein 4	chr21	41239347	41301322
PCSK4	ENSG00000115257	54760	0	0	-4.29837	-2.10379	4.29837	down	PC4|SPC5	GO:0002080|GO:0004252|GO:0006508|GO:0007339|GO:0007340|GO:0016021|GO:0048240	protein-coding	proprotein convertase subtilisin/kexin type 4	chr19	1481427	1490410
PDCD2L	ENSG00000126249	84306	0	0	-6.27786	-2.65027	6.27786	down		GO:0005737|GO:0007049	protein-coding	programmed cell death 2-like	chr19	34895303	34917072
PDE6G	ENSG00000185527	5148	6.05445e-08	2.14055e-07	-4.85638	-2.27988	4.85638	down	PDEG|RP57	GO:0000187|GO:0004857|GO:0005515|GO:0007596|GO:0007601|GO:0007603|GO:0016056|GO:0022400|GO:0030553|GO:0043086|GO:0045742|GO:0045745|GO:0047555|GO:0097381	protein-coding	phosphodiesterase 6G, cGMP-specific, rod, gamma	chr17	79617489	79623607
PDGFD	ENSG00000170962	80310	0	0	-3.65556	-1.87009	3.65556	down	IEGF|SCDGF-B|SCDGFB	GO:0000139|GO:0005161|GO:0005576|GO:0005788|GO:0007275|GO:0008083|GO:0048008|GO:0050730|GO:0051781|GO:0071230	protein-coding	platelet derived growth factor D	chr11	103777914	104035027
PDGFRB	ENSG00000113721	5159	0	0	-5.24353	-2.39054	5.24353	down	CD140B|IBGC4|IMF1|JTK12|PDGFR|PDGFR-1|PDGFR1	GO:0001701|GO:0001894|GO:0004713|GO:0004992|GO:0005017|GO:0005019|GO:0005102|GO:0005161|GO:0005515|GO:0005524|GO:0005634|GO:0005737|GO:0005886|GO:0006024|GO:0007165|GO:0007173|GO:0007179|GO:0007243|GO:0008284|GO:0008543|GO:0009636|GO:0010863|GO:0014068|GO:0014911|GO:0016020|GO:0016021|GO:0016023|GO:0016324|GO:0016477|GO:0018108|GO:0030325|GO:0030335|GO:0031226|GO:0032355|GO:0032516|GO:0032526|GO:…	protein-coding	platelet-derived growth factor receptor, beta polypeptide	chr5	149492804	149535422
PEX5	ENSG00000139197	5830	0	0	-4.59557	-2.20024	4.59557	down	PBD2A|PBD2B|PTS1-BP|PTS1R|PXR1	GO:0000038|GO:0000268|GO:0001764|GO:0005052|GO:0005515|GO:0005737|GO:0005777|GO:0005778|GO:0005782|GO:0005794|GO:0005829|GO:0006625|GO:0006635|GO:0007006|GO:0007029|GO:0008022|GO:0016020|GO:0016558|GO:0016560|GO:0016561|GO:0019899|GO:0021795|GO:0021895|GO:0031267|GO:0040018|GO:0043234|GO:0045046|GO:0047485|GO:0048468|GO:0050905|GO:0051262|GO:1901094	protein-coding	peroxisomal biogenesis factor 5	chr12	7341759	7371169
PFDN5	ENSG00000123349	5204	0	0	-3.05427	-1.61083	3.05427	down	MM-1|MM1|PFD5	GO:0003714|GO:0005515|GO:0005634|GO:0005737|GO:0006355|GO:0006457|GO:0016272|GO:0044267|GO:0045892|GO:0051082|GO:0051084|GO:0060041|GO:0090090	protein-coding	prefoldin subunit 5	chr12	53689235	53693234
PFN1	ENSG00000108518	5216	0	0	-9.5453	-3.25479	9.5453	down	ALS18	GO:0001843|GO:0002576|GO:0003779|GO:0005515|GO:0005634|GO:0005737|GO:0005856|GO:0006357|GO:0007596|GO:0008219|GO:0017048|GO:0030036|GO:0030168|GO:0070064	protein-coding	profilin 1	chr17	4848945	4852381
PGAM1	ENSG00000171314	5223	0	0	-3.61872	-1.85548	3.61872	down	PGAM-B|PGAMA	GO:0004082|GO:0004083|GO:0004619|GO:0005515|GO:0005829|GO:0005975|GO:0006006|GO:0006094|GO:0006096|GO:0006110|GO:0019901|GO:0043456|GO:0044281|GO:0045730	protein-coding	phosphoglycerate mutase 1 (brain)	chr10	99186027	99193198
PHACTR2	ENSG00000112419	9749	1.45364e-06	4.6473e-06	-2.92469	-1.54828	2.92469	down	C6orf56	GO:0003779|GO:0004864|GO:0005515	protein-coding	phosphatase and actin regulator 2	chr6	143929317	144152322
PHB2	ENSG00000215021	11331	0	0	-3.12054	-1.6418	3.12054	down	BAP|BCAP37|Bap37|PNAS-141|REA|p22	GO:0005515|GO:0005634|GO:0005739|GO:0005743|GO:0006351|GO:0030331|GO:0033147|GO:0033600|GO:0045892|GO:0060744|GO:0060749|GO:0060762	protein-coding	prohibitin 2	chr12	7074515	7079916
PHF2	ENSG00000197724	5253	0	0	-4.21687	-2.07617	4.21687	down	CENP-35|GRC5|JHDM1E	GO:0001889|GO:0003713|GO:0005506|GO:0005515|GO:0005634|GO:0005730|GO:0006351|GO:0006482|GO:0008270|GO:0032452|GO:0032454|GO:0035064|GO:0051213|GO:0061188	protein-coding	PHD finger protein 2	chr9	96338909	96441869
PHF3	ENSG00000118482	23469	0	0	-3.25692	-1.70351	3.25692	down		GO:0003674|GO:0005575|GO:0005634|GO:0006351|GO:0007275|GO:0008270	protein-coding	PHD finger protein 3	chr6	64345725	64424405
PIGQ	ENSG00000007541	9091	0	0	-4.75925	-2.25073	4.75925	down	GPI1|c407A10.1	GO:0000506|GO:0005789|GO:0005975|GO:0006501|GO:0016021|GO:0016254|GO:0017176|GO:0043687|GO:0044267	protein-coding	phosphatidylinositol glycan anchor biosynthesis, class Q	chr16	617032	634136
PIGT	ENSG00000124155	51604	0	0	-3.89175	-1.96042	3.89175	down	MCAHS3|NDAP|PNH2	GO:0003923|GO:0005515|GO:0005789|GO:0006501|GO:0016023|GO:0016255|GO:0030176|GO:0030182|GO:0042765|GO:0043687|GO:0044267|GO:0051402	protein-coding	phosphatidylinositol glycan anchor biosynthesis, class T	chr20	44044707	44054885
PITRM1	ENSG00000107959	10531	0	0	-3.12988	-1.64611	3.12988	down	MP1|PreP	GO:0004222|GO:0005634|GO:0005737|GO:0005739|GO:0005759|GO:0006508|GO:0008047|GO:0043085|GO:0046872	protein-coding	pitrilysin metallopeptidase 1	chr10	3179116	3215033
PLA2G15	ENSG00000103066	23659	0	0	-3.1557	-1.65796	3.1557	down	ACS|GXVPLA2|LLPL|LPLA2|LYPLA3	GO:0004622|GO:0005543|GO:0005576|GO:0005739|GO:0005764|GO:0006672|GO:0008374|GO:0009062|GO:0046470|GO:0047499	protein-coding	phospholipase A2, group XV	chr16	68279247	68294961
PLA2G1B	ENSG00000170890	5319	1.80522e-12	8.39992e-12	-3.22792	-1.6906	3.22792	down	PLA2|PLA2A|PPLA2	GO:0000187|GO:0002446|GO:0004623|GO:0005102|GO:0005509|GO:0005576|GO:0005615|GO:0006633|GO:0006644|GO:0006654|GO:0007015|GO:0007165|GO:0007243|GO:0009986|GO:0010524|GO:0015758|GO:0019370|GO:0030141|GO:0030593|GO:0032052|GO:0032431|GO:0032637|GO:0032869|GO:0036148|GO:0036149|GO:0036150|GO:0036151|GO:0036152|GO:0044240|GO:0044281|GO:0045740|GO:0045944|GO:0046470|GO:0046474|GO:0047498|GO:0048146|GO:…	protein-coding	phospholipase A2, group IB (pancreas)	chr12	120759914	120765592
PLA2G2A	ENSG00000188257	5320	0	0	-12.1134	-3.59853	12.1134	down	MOM1|PLA2|PLA2B|PLA2L|PLA2S|PLAS1|sPLA2	GO:0004623|GO:0005509|GO:0005543|GO:0005576|GO:0005615|GO:0005783|GO:0005789|GO:0006644|GO:0006654|GO:0010744|GO:0016042|GO:0030141|GO:0034374|GO:0036148|GO:0036149|GO:0036150|GO:0036151|GO:0036152|GO:0044281|GO:0046473|GO:0046474|GO:0047498|GO:0050729|GO:0050830	protein-coding	phospholipase A2, group IIA (platelets, synovial fluid)	chr1	20301924	20306932
PLAGL1	ENSG00000118495	5325	0	0	-3.74406	-1.90461	3.74406	down	LOT1|ZAC|ZAC1	GO:0000981|GO:0003677|GO:0005634|GO:0006366|GO:0006915|GO:0007050|GO:0030154|GO:0035914|GO:0045944|GO:0046872	protein-coding	pleiomorphic adenoma gene-like 1	chr6	144261437	144385735
PLGLA	ENSG00000240935	285189	0	0	-5.35818	-2.42174	5.35818	down	PLGLA1|PLGP2|PRGA	GO:0005576	pseudo	plasminogen-like A (pseudogene)	chr2	106998570	107007851
PLOD1	ENSG00000083444	5351	0	0	-2.99385	-1.582	2.99385	down	EDS6|LH|LH1|LLH|PLOD	GO:0001666|GO:0005506|GO:0005789|GO:0006464|GO:0008475|GO:0008544|GO:0030198|GO:0030867|GO:0031418|GO:0042803|GO:0046947|GO:0055114	protein-coding	procollagen-lysine, 2-oxoglutarate 5-dioxygenase 1	chr1	11994724	12035599
PLP2	ENSG00000102007	5355	0	0	-3.76468	-1.91253	3.76468	down	A4|A4LSB	GO:0005515|GO:0005783|GO:0005789|GO:0005886|GO:0006811|GO:0006935|GO:0015075|GO:0016020|GO:0016021|GO:0019221|GO:0019956|GO:0034220	protein-coding	proteolipid protein 2 (colonic epithelium-enriched)	chrX	49028184	49031468
PLXNB2	ENSG00000196576	23654	0	0	-6.32206	-2.66039	6.32206	down	MM1|Nbla00445|PLEXB2|dJ402G11.3	GO:0001843|GO:0001932|GO:0005096|GO:0005515|GO:0005622|GO:0005887|GO:0007405|GO:0007420|GO:0008360|GO:0017154|GO:0032319|GO:0050772|GO:0071526|GO:2001222	protein-coding	plexin B2	chr22	50713408	50746001
PMCH	ENSG00000183395	5367	2.66454e-15	1.43047e-14	-3.20616	-1.68085	3.20616	down	MCH	GO:0005576|GO:0005634|GO:0007165|GO:0007218|GO:0007268|GO:0007275|GO:0007283|GO:0007610|GO:0007631|GO:0030154|GO:0030354	protein-coding	pro-melanin-concentrating hormone	chr12	102590237	102591614
PMP22	ENSG00000109099	5376	0	0	-3.00583	-1.58776	3.00583	down	CMT1A|CMT1E|DSS|GAS-3|HMSNIA|HNPP|Sp110	GO:0005515|GO:0005886|GO:0005923|GO:0007268|GO:0007422|GO:0008285|GO:0010977|GO:0016021|GO:0032288|GO:0043218	protein-coding	peripheral myelin protein 22	chr17	15133096	15168644
PNMA3	ENSG00000183837	29944	0	0	-2.9096	-1.54082	2.9096	down	MA3|MA5	GO:0003676|GO:0005730|GO:0006915|GO:0008270	protein-coding	paraneoplastic Ma antigen 3	chrX	152224766	152228827
PNO1	ENSG00000115946	56902	0.00015083	0.000408631	-3.80655	-1.92848	3.80655	down	KHRBP1|RRP20	GO:0003723|GO:0005730	protein-coding	partner of NOB1 homolog (S. cerevisiae)	chr2	68385005	68403094
PNRC1	ENSG00000146278	10957	0	0	-3.59066	-1.84425	3.59066	down	B4-2|PNAS-145|PROL2|PRR2	GO:0005515|GO:0005634|GO:0006351|GO:0006355	protein-coding	proline-rich nuclear receptor coactivator 1	chr6	89790429	89794879
PODNL1	ENSG00000132000	79883	9.00305e-08	3.14219e-07	-2.87982	-1.52598	2.87982	down	SLRR5B	GO:0005578	protein-coding	podocan-like 1	chr19	14042000	14064204
POGZ	ENSG00000143442	23126	0	0	-4.81812	-2.26847	4.81812	down	ZNF280E|ZNF635|ZNF635m	GO:0000790|GO:0003677|GO:0005515|GO:0005634|GO:0005730|GO:0005737|GO:0007064|GO:0046872|GO:0051301|GO:0051382	protein-coding	pogo transposable element with ZNF domain	chr1	151375200	151431941
POLR2A	ENSG00000181222	5430	0	0	-5.77227	-2.52914	5.77227	down	POLR2|POLRA|RPB1|RPBh1|RPO2|RPOL2|RpIILS|hRPB220|hsRPB1	GO:0000398|GO:0001055|GO:0003677|GO:0003899|GO:0003968|GO:0005515|GO:0005634|GO:0005654|GO:0005665|GO:0005730|GO:0006281|GO:0006283|GO:0006289|GO:0006355|GO:0006366|GO:0006367|GO:0006368|GO:0006370|GO:0008380|GO:0010467|GO:0016032|GO:0031625|GO:0046872|GO:0050434	protein-coding	polymerase (RNA) II (DNA directed) polypeptide A, 220kDa	chr17	7387698	7417935
POLR2J3	ENSG00000168255	548644	0	0	-2.88118	-1.52666	2.88118	down	POLR2J2|RPB11b1|RPB11b2	GO:0003677|GO:0003899|GO:0005634|GO:0006351|GO:0046983	protein-coding	polymerase (RNA) II (DNA directed) polypeptide J3	chr7	102178366	102213068
POLR3GL	ENSG00000121851	84265	0	0	-5.29728	-2.40525	5.29728	down	RPC32HOM|flj32422	GO:0005654|GO:0005829|GO:0006383|GO:0006385|GO:0006386|GO:0010467|GO:0032481|GO:0045087	protein-coding	polymerase (RNA) III (DNA directed) polypeptide G (32kD)-like	chr1	145456236	145470387
POM121C	ENSG00000135213	100101267	0	0	-2.85274	-1.51235	2.85274	down	POM121-2	GO:0005515|GO:0005643|GO:0005789|GO:0015031|GO:0031965|GO:0051028	protein-coding	POM121 transmembrane nucleoporin C	chr7	75046065	75115568
POMC	ENSG00000115138	5443	0	0	-3.45923	-1.79045	3.45923	down	ACTH|CLIP|LPH|MSH|NPP|POC	GO:0001664|GO:0005102|GO:0005179|GO:0005576|GO:0005615|GO:0005737|GO:0005777|GO:0005782|GO:0006091|GO:0007165|GO:0007218|GO:0007267|GO:0008217|GO:0016486|GO:0030141|GO:0031781|GO:0031782|GO:0032098|GO:0032720|GO:0033059|GO:0034774|GO:0044267|GO:0045944|GO:0070996	protein-coding	proopiomelanocortin	chr2	25383722	25391559
POTEM	ENSG00000187537	641455	0	0	-3.77849	-1.91781	3.77849	down	ACT|P704P|POTE14beta		protein-coding	POTE ankyrin domain family, member M	chr14	19983954	20020272
POU4F3	ENSG00000091010	5459	0	0	-10.1894	-3.34899	10.1894	down	BRN3C|DFNA15	GO:0003700|GO:0005634|GO:0005730|GO:0006357|GO:0007601|GO:0007605|GO:0021562|GO:0031290|GO:0042472|GO:0042491|GO:0043565|GO:0048675|GO:0050885|GO:0051402	protein-coding	POU class 4 homeobox 3	chr5	145718587	145720083
PPDPF	ENSG00000125534	79144	0	0	-8.03701	-3.00666	8.03701	down	C20orf149|dJ697K14.9|exdpf	GO:0007275|GO:0030154	protein-coding	pancreatic progenitor cell differentiation and proliferation factor	chr20	62152133	62153524
PPIAP22		653214	0	0	-2.89557	-1.53385	2.89557	down	PPIA3L|PPIAL3		pseudo	peptidylprolyl isomerase A (cyclophilin A) pseudogene 22	chr21	20230097	20230594
PPIAP3		170539	0	0	-5.01164	-2.32528	5.01164	down	bA425M5.2		pseudo	peptidylprolyl isomerase A (cyclophilin A) pseudogene 3	chr20	36158442	36158946
PPIL2	ENSG00000100023	23759	0	0	-3.18786	-1.67259	3.18786	down	CYC4|CYP60|Cyp-60|UBOX7|hCyP-60	GO:0000151|GO:0000209|GO:0003755|GO:0004842|GO:0005515|GO:0005634|GO:0005730|GO:0005796|GO:0006457|GO:0007596|GO:0034450|GO:0050900	protein-coding	peptidylprolyl isomerase (cyclophilin)-like 2	chr22	22020273	22052202
PPP1CA	ENSG00000172531	5499	0	0	-5.04854	-2.33586	5.04854	down	PP-1A|PP1A|PP1alpha|PPP1A	GO:0000164|GO:0004722|GO:0005515|GO:0005634|GO:0005730|GO:0005737|GO:0005829|GO:0005977|GO:0005979|GO:0005981|GO:0006470|GO:0007049|GO:0007179|GO:0019433|GO:0030324|GO:0030512|GO:0042587|GO:0043021|GO:0043197|GO:0043204|GO:0044281|GO:0046872|GO:0048754|GO:0051301|GO:0070688|GO:0072357	protein-coding	protein phosphatase 1, catalytic subunit, alpha isozyme	chr11	67165652	67188654
PPP1R12A	ENSG00000058272	4659	0	0	-4.36877	-2.12723	4.36877	down	M130|MBS|MYPT1	GO:0000086|GO:0000278|GO:0000776|GO:0004857|GO:0004871|GO:0005515|GO:0005654|GO:0005813|GO:0006470|GO:0007067|GO:0007165|GO:0019208|GO:0019901|GO:0030155|GO:0035507|GO:0043086|GO:0043292|GO:0045944|GO:0046822|GO:0051297|GO:0071889|GO:0072357	protein-coding	protein phosphatase 1, regulatory subunit 12A	chr12	80167343	80329235
PPP1R2P9		80316	0.000197454	0.000529425	-3.32066	-1.73147	3.32066	down	I-4	GO:0004864|GO:0005575|GO:0006470|GO:0009966|GO:0043666	pseudo	protein phosphatase 1, regulatory (inhibitor) subunit 2 pseudogene 9	chrX	42636617	42637486
PPP1R9B	ENSG00000108819	84687	0	0	-5.05367	-2.33733	5.05367	down	PPP1R6|PPP1R9|SPINO|Spn	GO:0000164|GO:0001560|GO:0001932|GO:0003779|GO:0004864|GO:0005515|GO:0005654|GO:0005737|GO:0005886|GO:0005912|GO:0007015|GO:0007050|GO:0007096|GO:0008157|GO:0008380|GO:0016358|GO:0016477|GO:0019722|GO:0030027|GO:0030175|GO:0030308|GO:0030864|GO:0032587|GO:0042127|GO:0043197|GO:0045202|GO:0046847|GO:0071315|GO:2000474	protein-coding	protein phosphatase 1, regulatory subunit 9B	chr17	48211101	48227877
PPP3CA	ENSG00000138814	5530	0	0	-6.46984	-2.69373	6.46984	down	CALN|CALNA|CALNA1|CCN1|CNA1|PPP2B	GO:0000082|GO:0001975|GO:0004722|GO:0005509|GO:0005515|GO:0005516|GO:0005634|GO:0005654|GO:0005730|GO:0005737|GO:0005739|GO:0005829|GO:0005955|GO:0006470|GO:0006606|GO:0006816|GO:0008144|GO:0014883|GO:0016020|GO:0016311|GO:0019899|GO:0030018|GO:0033173|GO:0033192|GO:0035690|GO:0038095|GO:0042110|GO:0045087|GO:0045944|GO:0046676|GO:0046982|GO:0046983|GO:0048741|GO:0050804|GO:0051592|GO:0060079|GO:…	protein-coding	protein phosphatase 3, catalytic subunit, alpha isozyme	chr4	101944587	102268628
PPP6R1	ENSG00000105063	22870	0	0	-4.00564	-2.00203	4.00564	down	KIBA1115|PP6R1|SAP190|SAPS1	GO:0005515|GO:0005634|GO:0005730|GO:0005737|GO:0019903|GO:0043666	protein-coding	protein phosphatase 6, regulatory subunit 1	chr19	55741147	55770038
PPP6R3	ENSG00000110075	55291	0	0	-3.1661	-1.66271	3.1661	down	C11orf23|PP6R3|SAP190|SAPL|SAPLa|SAPS3	GO:0005515|GO:0005634|GO:0005737|GO:0019903|GO:0043666	protein-coding	protein phosphatase 6, regulatory subunit 3	chr11	68228186	68382801
PPRC1	ENSG00000148840	23082	0	0	-3.87361	-1.95368	3.87361	down	PRC|RP11-302K17.6	GO:0000166|GO:0003723|GO:0005634|GO:0005730|GO:0006351|GO:0006355	protein-coding	peroxisome proliferator-activated receptor gamma, coactivator-related 1	chr10	103892787	103910090
PPT2-EGFL8	ENSG00000258388	100532746	0	0	-2.97997	-1.5753	2.97997	down			ncRNA	PPT2-EGFL8 readthrough (NMD candidate)	chr6	32121776	32139755
PPY	ENSG00000108849	5539	0	0	-4.4531	-2.15481	4.4531	down	PNP	GO:0001664|GO:0005102|GO:0005179|GO:0005576|GO:0007586|GO:0009306	protein-coding	pancreatic polypeptide	chr17	42018172	42019833
PRAC1	ENSG00000159182	84366	0	0	-4.43873	-2.15015	4.43873	down	C17orf92|PRAC	GO:0005634	protein-coding	prostate cancer susceptibility candidate 1	chr17	46799082	46799882
PRADC1P1		645571	0	0	-3.39465	-1.76326	3.39465	down			pseudo	protease-associated domain containing 1 pseudogene 1	chr3	37017787	37018331
PRAMEF26		645359	0	0	-3.35933	-1.74817	3.35933	down			protein-coding	PRAME family member 26	chr1	13216688	13219898
PRDX4	ENSG00000123131	10549	0	0	-3.32903	-1.7351	3.32903	down	AOE37-2|PRX-4	GO:0005515|GO:0005615|GO:0005739|GO:0007252|GO:0008379|GO:0072593	protein-coding	peroxiredoxin 4	chrX	23685645	23704514
PRDX5	ENSG00000126432	25824	2.4063e-06	7.55297e-06	-2.89925	-1.53568	2.89925	down	ACR1|AOEB166|B166|PLP|PMP20|PRDX6|PRXV|prx-V	GO:0001016|GO:0004601|GO:0005102|GO:0005634|GO:0005737|GO:0005739|GO:0005777|GO:0005782|GO:0005829|GO:0006954|GO:0006979|GO:0016209|GO:0016480|GO:0031410|GO:0032967|GO:0034614|GO:0042744|GO:0043027|GO:0043066|GO:0043154|GO:0043231|GO:0046983|GO:0048471|GO:0051354|GO:0051920|GO:0060785|GO:0070995|GO:0072541|GO:2001057|GO:2001141	protein-coding	peroxiredoxin 5	chr11	64085560	64089295
PRG3	ENSG00000156575	10394	0	0	-4.73282	-2.2427	4.73282	down	MBP2|MBPH	GO:0001694|GO:0006955|GO:0017148|GO:0019370|GO:0030246|GO:0042119|GO:0042554|GO:0045416|GO:0045575	protein-coding	proteoglycan 3	chr11	57144242	57148623
PRKAG3	ENSG00000115592	53632	0	0	-8.35788	-3.06314	8.35788	down	AMPKG3	GO:0004679|GO:0005524|GO:0005829|GO:0005978|GO:0006633|GO:0007050|GO:0007243|GO:0008286|GO:0015758|GO:0019901|GO:0031588	protein-coding	protein kinase, AMP-activated, gamma 3 non-catalytic subunit	chr2	219687106	219696512
PRMT5	ENSG00000100462	10419	1.09468e-13	5.4223e-13	-3.49428	-1.805	3.49428	down	HRMT1L5|IBP72|JBP1|SKB1|SKB1Hs	GO:0000122|GO:0000387|GO:0003682|GO:0005515|GO:0005634|GO:0005737|GO:0005829|GO:0006351|GO:0007088|GO:0008168|GO:0008283|GO:0008469|GO:0010467|GO:0016070|GO:0018216|GO:0019918|GO:0034660|GO:0035243|GO:0035246|GO:0042118|GO:0043021|GO:0043234|GO:0043985	protein-coding	protein arginine methyltransferase 5	chr14	23389733	23398661
PRNP	ENSG00000171867	5621	0	0	-3.45484	-1.78862	3.45484	down	ASCR|AltPrP|CD230|CJD|GSS|KURU|PRIP|PrP|PrP27-30|PrP33-35C|PrPc|p27-30	GO:0001933|GO:0005507|GO:0005515|GO:0005634|GO:0005730|GO:0005737|GO:0005783|GO:0005794|GO:0005886|GO:0006878|GO:0006979|GO:0007050|GO:0007411|GO:0007611|GO:0008017|GO:0008152|GO:0015631|GO:0019898|GO:0031225|GO:0032689|GO:0032700|GO:0032703|GO:0042802|GO:0043008|GO:0043066|GO:0043231|GO:0043433|GO:0045121|GO:0046007|GO:0046686|GO:0046688|GO:0050860|GO:0051087|GO:0051260|GO:0070885	protein-coding	prion protein	chr20	4666797	4682234
PROSP		5628	5.37551e-09	2.04134e-08	-4.0623	-2.0223	4.0623	down	PROS2		pseudo	protein S pseudogene (beta)	chr3	90250256	90291214
PRR26	ENSG00000180525	414235	7.77156e-15	4.0756e-14	-2.91506	-1.54352	2.91506	down	C10orf108		ncRNA	proline rich 26	chr10	695888	711109
PRSS38	ENSG00000185888	339501	6.9651e-07	2.27776e-06	-3.74693	-1.90571	3.74693	down	MPN2	GO:0004252|GO:0005576|GO:0006508	protein-coding	protease, serine, 38	chr1	228003418	228034171
PRSS53	ENSG00000151006	339105	1.55431e-15	8.43716e-15	-3.54292	-1.82494	3.54292	down	POL3S|UNQ308	GO:0004252|GO:0005576|GO:0006508	protein-coding	protease, serine, 53	chr16	31094745	31106276
PRSS58	ENSG00000258223	136541	0	0	-3.57215	-1.83679	3.57215	down	PRSS1|TRY1|TRYX3|UNQ2540	GO:0004252|GO:0005576|GO:0006508	protein-coding	protease, serine, 58	chr7	141951958	141957878
PSAP	ENSG00000197746	5660	0	0	-3.34201	-1.74072	3.34201	down	GLBA|SAP1	GO:0002576|GO:0005576|GO:0005615|GO:0005739|GO:0005765|GO:0005794|GO:0006665|GO:0006687|GO:0006869|GO:0007596|GO:0008047|GO:0008289|GO:0016021|GO:0019216|GO:0030168|GO:0043085|GO:0043202|GO:0043231|GO:0043408|GO:0044281|GO:0060736|GO:0060742|GO:0071310	protein-coding	prosaposin	chr10	73576055	73611082
PSMC3	ENSG00000165916	5702	2.1091e-08	7.69217e-08	-6.20433	-2.63328	6.20433	down	TBP1	GO:0000082|GO:0000209|GO:0000278|GO:0000502|GO:0000932|GO:0001824|GO:0002474|GO:0002479|GO:0003713|GO:0003714|GO:0005515|GO:0005524|GO:0005634|GO:0005654|GO:0005737|GO:0005829|GO:0006200|GO:0006521|GO:0006915|GO:0006977|GO:0010467|GO:0016032|GO:0016070|GO:0016071|GO:0016887|GO:0019048|GO:0022624|GO:0031145|GO:0034641|GO:0042590|GO:0042981|GO:0043066|GO:0044281|GO:0048471|GO:0051436|GO:0051437|GO:…	protein-coding	proteasome (prosome, macropain) 26S subunit, ATPase, 3	chr11	47440320	47448024
PSME1	ENSG00000092010	5720	0	0	-6.46522	-2.6927	6.46522	down	IFI5111|PA28A|PA28alpha|REGalpha	GO:0000082|GO:0000209|GO:0000278|GO:0000502|GO:0002474|GO:0002479|GO:0005654|GO:0005737|GO:0005829|GO:0006521|GO:0006915|GO:0006977|GO:0008537|GO:0010467|GO:0016032|GO:0016070|GO:0016071|GO:0031145|GO:0034641|GO:0042590|GO:0042981|GO:0043066|GO:0044281|GO:0051436|GO:0051437|GO:0051439|GO:0061133	protein-coding	proteasome (prosome, macropain) activator subunit 1 (PA28 alpha)	chr14	24605378	24608176
PSME2	ENSG00000100911	5721	2.49933e-12	1.15462e-11	-4.2285	-2.08015	4.2285	down	PA28B|PA28beta|REGbeta	GO:0000082|GO:0000209|GO:0000278|GO:0000502|GO:0002474|GO:0002479|GO:0005654|GO:0005829|GO:0006521|GO:0006915|GO:0006977|GO:0008537|GO:0010467|GO:0016032|GO:0016070|GO:0016071|GO:0031145|GO:0034641|GO:0042590|GO:0042981|GO:0043066|GO:0044281|GO:0051436|GO:0051437|GO:0051439	protein-coding	proteasome (prosome, macropain) activator subunit 2 (PA28 beta)	chr14	24612574	24615855
PSMF1	ENSG00000125818	9491	0	0	-3.31666	-1.72973	3.31666	down	PI31	GO:0000082|GO:0000209|GO:0000278|GO:0002474|GO:0002479|GO:0004866|GO:0005515|GO:0005654|GO:0005737|GO:0005829|GO:0005839|GO:0006511|GO:0006521|GO:0006915|GO:0006977|GO:0010467|GO:0010951|GO:0016032|GO:0016070|GO:0016071|GO:0031145|GO:0034641|GO:0042590|GO:0042981|GO:0043066|GO:0044281|GO:0051436|GO:0051437|GO:0051439	protein-coding	proteasome (prosome, macropain) inhibitor subunit 1 (PI31)	chr20	1093906	1148426
PTBP1	ENSG00000011304	5725	0	0	-3.57033	-1.83606	3.57033	down	HNRNP-I|HNRNPI|HNRPI|PTB|PTB-1|PTB-T|PTB2|PTB3|PTB4|pPTB	GO:0000166|GO:0000380|GO:0000381|GO:0000398|GO:0003723|GO:0005515|GO:0005654|GO:0005730|GO:0006397|GO:0008187|GO:0008380|GO:0010467|GO:0033119|GO:0036002|GO:0048025|GO:0051148	protein-coding	polypyrimidine tract binding protein 1	chr19	797392	812327
PTMAP8		728873	1.37294e-06	4.3997e-06	-5.07491	-2.34338	5.07491	down			pseudo	prothymosin, alpha pseudogene 8	chr3	116745545	116745886
PTP4A3		11156	0	0	-4.7552	-2.24951	4.7552	down	PRL-3|PRL-R|PRL3	GO:0004727|GO:0005769|GO:0005886	protein-coding	protein tyrosine phosphatase type IVA, member 3	chr8	142402121	142441620
PTPN12	ENSG00000127947	5782	0	0	-5.9306	-2.56818	5.9306	down	PTP-PEST|PTPG1	GO:0002102|GO:0004726|GO:0005515|GO:0005737|GO:0005829|GO:0005886|GO:0006470|GO:0017124|GO:0030054|GO:0042995	protein-coding	protein tyrosine phosphatase, non-receptor type 12	chr7	77166773	77269388
PTPN13	ENSG00000163629	5783	3.73461e-11	1.62318e-10	-3.54329	-1.82509	3.54329	down	FAP-1|PNP1|PTP-BAS|PTP-BL|PTP1E|PTPL1|PTPLE|hPTP1E	GO:0004725|GO:0005515|GO:0005634|GO:0005737|GO:0005856|GO:0005886|GO:0006470|GO:0030027|GO:0035335	protein-coding	protein tyrosine phosphatase, non-receptor type 13 (APO-1/CD95 (Fas)-associated phosphatase)	chr4	87515468	87736328
PTPN22	ENSG00000134242	26191	9.22442e-10	3.68668e-09	-3.07345	-1.61986	3.07345	down	LYP|LYP1|LYP2|PEP|PTPN8	GO:0004725|GO:0005515|GO:0005634|GO:0005737|GO:0006470|GO:0009898|GO:0017124|GO:0019900|GO:0030217|GO:0032817|GO:0035335|GO:0035644|GO:0045088|GO:0048471|GO:0050852|GO:0050855|GO:0050860|GO:0050868	protein-coding	protein tyrosine phosphatase, non-receptor type 22 (lymphoid)	chr1	114356433	114414375
PTS	ENSG00000150787	5805	5.26779e-12	2.39993e-11	-3.59051	-1.84419	3.59051	down	PTPS	GO:0003874|GO:0005737|GO:0005739|GO:0005829|GO:0006520|GO:0006729|GO:0007417|GO:0042802|GO:0042803|GO:0044281|GO:0046209|GO:0046872|GO:0050999	protein-coding	6-pyruvoyltetrahydropterin synthase	chr11	112097088	112140678
PTTG3P	ENSG00000213005	26255	0	0	-3.38392	-1.7587	3.38392	down	PTTG3|rcPTTG1	GO:0005634|GO:0005737|GO:0006259|GO:0017124|GO:0051276	pseudo	pituitary tumor-transforming 3, pseudogene	chr8	67679632	67680240
PUS3	ENSG00000110060	83480	0	0	-3.19412	-1.67542	3.19412	down	2610020J05Rik	GO:0003723|GO:0005634|GO:0009982|GO:0031119	protein-coding	pseudouridylate synthase 3	chr11	125763380	125773116
PVR	ENSG00000073008	5817	0	0	-3.00045	-1.58518	3.00045	down	CD155|HVED|NECL5|Necl-5|PVS|TAGE4	GO:0002860|GO:0004872|GO:0005515|GO:0005615|GO:0005634|GO:0005730|GO:0005737|GO:0005886|GO:0007155|GO:0009986|GO:0016021|GO:0019048|GO:0030054|GO:0034329|GO:0034332|GO:0042271|GO:0043231|GO:0045216|GO:0045954|GO:0050776|GO:0050839|GO:0060370	protein-coding	poliovirus receptor	chr19	45147098	45169428
PYY3		644059	2.81997e-14	1.43866e-13	-4.09414	-2.03356	4.09414	down			pseudo	peptide YY, 3 (pseudogene)	chrX	49920714	49921244
QRICH1	ENSG00000198218	54870	0	0	-4.4638	-2.15827	4.4638	down		GO:0003674|GO:0005575|GO:0008150	protein-coding	glutamine-rich 1	chr3	49067142	49131504
RAB37	ENSG00000172794	326624	0	0	-2.9747	-1.57275	2.9747	down		GO:0005525|GO:0005793|GO:0007264|GO:0015031|GO:0030141	protein-coding	RAB37, member RAS oncogene family	chr17	72667256	72743474
RAB7A	ENSG00000075785	7879	0	0	-3.80785	-1.92898	3.80785	down	PRO2706|RAB7	GO:0003924|GO:0005515|GO:0005525|GO:0005764|GO:0005765|GO:0005770|GO:0005794|GO:0006184|GO:0006622|GO:0006897|GO:0007174|GO:0007264|GO:0008333|GO:0015031|GO:0019003|GO:0019886|GO:0030670|GO:0042470|GO:0043231|GO:0045022|GO:0045335|GO:0045453|GO:0048365|GO:0090382|GO:0090383|GO:0090385|GO:0097208	protein-coding	RAB7A, member RAS oncogene family	chr3	128444979	128533641
RAC1P2		442775	0	0	-37.4167	-5.22561	37.4167	down	Psi2Rac1		pseudo	ras-related C3 botulinum toxin substrate 1 pseudogene 2	chr4	46725687	46726624
RANBP1	ENSG00000099901	5902	0	0	-6.38002	-2.67356	6.38002	down	HTF9A	GO:0005092|GO:0005096|GO:0005634|GO:0005635|GO:0005737|GO:0005813|GO:0007051|GO:0007165|GO:0008536|GO:0016032|GO:0046604|GO:0046907	protein-coding	RAN binding protein 1	chr22	20105024	20114706
RANBP20P		326627	0.000105547	0.000289881	-2.9719	-1.57139	2.9719	down			pseudo	RAN binding protein 20 pseudogene	chr14	21188964	21191300
RBM25	ENSG00000119707	58517	0	0	-4.8244	-2.27035	4.8244	down	NET52|RED120|RNPC7|S164|Snu71|fSAP94	GO:0000166|GO:0000381|GO:0003729|GO:0005515|GO:0005634|GO:0005730|GO:0005737|GO:0006397|GO:0008380|GO:0016607|GO:0097194	protein-coding	RNA binding motif protein 25	chr14	73525221	73588076
RBMXP3		143543	0	0	-3.65794	-1.87103	3.65794	down			pseudo	RNA binding motif protein, X-linked pseudogene 3	chr11	82516229	82518253
RBX1		9978	0	0	-3.23194	-1.6924	3.23194	down	BA554C12.1|RNF75|ROC1	GO:0004842|GO:0005515|GO:0005654|GO:0005829|GO:0006281|GO:0006513|GO:0007219|GO:0008270|GO:0016032|GO:0016567|GO:0019005|GO:0019048|GO:0019788|GO:0030891|GO:0031146|GO:0031461|GO:0031462|GO:0031463|GO:0031464|GO:0031465|GO:0031466|GO:0031625|GO:0032403|GO:0043161|GO:0045116|GO:0061418|GO:0071456	protein-coding	ring-box 1, E3 ubiquitin protein ligase	chr22	41347351	41369019
RCOR3	ENSG00000117625	55758	0	0	-3.1716	-1.66521	3.1716	down	RP11-318L16.1	GO:0003677|GO:0003682|GO:0005515|GO:0005634|GO:0006351|GO:0006355	protein-coding	REST corepressor 3	chr1	211432708	211489725
REEP6	ENSG00000115255	92840	0	0	-6.35382	-2.66762	6.35382	down	C19orf32|DP1L1|TB2L1	GO:0016021	protein-coding	receptor accessory protein 6	chr19	1491165	1497924
REXO1L8P		392242	0	0	-8.90133	-3.15402	8.90133	down	REXO1L8		pseudo	REX1, RNA exonuclease 1 homolog (S. cerevisiae)-like 8, pseudogene	chr8	86554954	86556751
RFTN1	ENSG00000131378	23180	0	0	-5.37764	-2.42697	5.37764	down	PIB10|PIG9|RAFTLIN	GO:0005886|GO:0045121	protein-coding	raftlin, lipid raft linker 1	chr3	16357352	16555222
RGAG4	ENSG00000242732	340526	0	0	-3.95945	-1.9853	3.95945	down	6430402L03Rik|MAR5|MART5		protein-coding	retrotransposon gag domain containing 4	chrX	71346961	71351751
RHBDF1P1		131973	0	0	-4.81739	-2.26825	4.81739	down			pseudo	rhomboid 5 homolog 1 (Drosophila) pseudogene 1	chr3	14614359	14616299
RHOA	ENSG00000067560	387	0	0	-5.10159	-2.35095	5.10159	down	ARH12|ARHA|RHO12|RHOH12	GO:0001666|GO:0003924|GO:0005515|GO:0005525|GO:0005634|GO:0005739|GO:0005829|GO:0005856|GO:0005886|GO:0005938|GO:0006357|GO:0007160|GO:0007179|GO:0007264|GO:0007266|GO:0007411|GO:0007519|GO:0007596|GO:0009612|GO:0009749|GO:0017022|GO:0019048|GO:0019904|GO:0030027|GO:0030036|GO:0030054|GO:0030168|GO:0030307|GO:0030334|GO:0030335|GO:0030424|GO:0030496|GO:0030521|GO:0030838|GO:0031098|GO:0032154|GO:…	protein-coding	ras homolog family member A	chr3	49396579	49449526
RHOU	ENSG00000116574	58480	0	0	-2.8421	-1.50696	2.8421	down	ARHU|CDC42L1|DJ646B12.2|WRCH1|fJ646B12.2|hG28K	GO:0000082|GO:0000139|GO:0002102|GO:0003924|GO:0005515|GO:0005525|GO:0005829|GO:0005886|GO:0005925|GO:0007010|GO:0007264|GO:0008360|GO:0016601|GO:0030036|GO:0042995|GO:0046872|GO:0051056	protein-coding	ras homolog family member U	chr1	228780394	228882416
RILPL1	ENSG00000188026	353116	0	0	-3.76455	-1.91248	3.76455	down	GOSPEL|RLP1	GO:0003382|GO:0005634|GO:0005730|GO:0005737|GO:0005813|GO:0005829|GO:0005886|GO:0006886|GO:0072372|GO:1901214	protein-coding	Rab interacting lysosomal protein-like 1	chr12	123955909	124018265
RMRP	ENSG00000269900	6023	0	0	-46.1815	-5.52924	46.1815	down	CHH|NME1|RMRPR|RRP2		miscRNA	RNA component of mitochondrial RNA processing endoribonuclease	chr9	35657748	35658015
RN7SL1	ENSG00000258486	6029	0	0	-3.31846	-1.73052	3.31846	down	7L1a|7SL|RN7SL|RNSRP1		snRNA	RNA, 7SL, cytoplasmic 1	chr14	50053298	50053598
RN7SL2	ENSG00000265150	378706	0	0	-3.5592	-1.83155	3.5592	down	7L1C|7L30.1|7SL1c|RNSRP2		snRNA	RNA, 7SL, cytoplasmic 2	chr14	50329267	50329567
RNASE11	ENSG00000173464	122651	0	0	-3.25812	-1.70404	3.25812	down	C14orf6	GO:0003676|GO:0005576|GO:0016892	protein-coding	ribonuclease, RNase A family, 11 (non-active)	chr14	21051052	21058417
RNASEH2C	ENSG00000172922	84153	0	0	-3.36015	-1.74852	3.36015	down	AGS3|AYP1	GO:0005634|GO:0006401|GO:0032299	protein-coding	ribonuclease H2, subunit C	chr11	65485144	65488409
RNF11P1		100131695	9.00391e-13	4.24814e-12	-5.43157	-2.44137	5.43157	down			pseudo	ring finger protein 11 pseudogene 1	chr2	190793087	190795768
RNF130	ENSG00000113269	55819	0	0	-7.75127	-2.95443	7.75127	down	G1RZFP|GOLIATH|GP	GO:0004842|GO:0005634|GO:0005737|GO:0006915|GO:0008270|GO:0012501|GO:0016021	protein-coding	ring finger protein 130	chr5	179382474	179499109
RNF133	ENSG00000188050	168433	0	0	-4.08559	-2.03054	4.08559	down		GO:0005789|GO:0008270|GO:0016021|GO:0016874|GO:0051865	protein-coding	ring finger protein 133	chr7	122337766	122339208
RNF167	ENSG00000108523	26001	0	0	-3.60831	-1.85132	3.60831	down	5730408C10Rik|RING105	GO:0000209|GO:0004842|GO:0005515|GO:0005737|GO:0008270|GO:0012505|GO:0016021|GO:0045786	protein-coding	ring finger protein 167	chr17	4843630	4848517
RNF19A	ENSG00000034677	25897	0	0	-3.69172	-1.88429	3.69172	down	RNF19	GO:0000226|GO:0005737|GO:0005813|GO:0006464|GO:0008134|GO:0008270|GO:0016021|GO:0016567|GO:0016874	protein-coding	ring finger protein 19A, RBR E3 ubiquitin protein ligase	chr8	101269288	101322379
RNF214	ENSG00000167257	257160	0	0	-5.02174	-2.32819	5.02174	down		GO:0008270	protein-coding	ring finger protein 214	chr11	117103341	117156404
RNF25	ENSG00000163481	64320	0	0	-3.48864	-1.80266	3.48864	down	AO7	GO:0004842|GO:0005634|GO:0005829|GO:0008270|GO:0016567|GO:0051059|GO:0051092	protein-coding	ring finger protein 25	chr2	219528587	219536781
RPA2	ENSG00000117748	6118	0	0	-5.23592	-2.38844	5.23592	down	REPA2|RPA32	GO:0000082|GO:0000278|GO:0000718|GO:0000722|GO:0000723|GO:0000724|GO:0000730|GO:0003697|GO:0005515|GO:0005634|GO:0005654|GO:0005662|GO:0005730|GO:0006260|GO:0006261|GO:0006271|GO:0006281|GO:0006283|GO:0006289|GO:0006297|GO:0006302|GO:0010569|GO:0016605|GO:0019903|GO:0032201|GO:0047485	protein-coding	replication protein A2, 32kDa	chr1	28218049	28241236
RPL10P16		284393	4.06645e-07	1.35208e-06	-3.20793	-1.68164	3.20793	down	RPL10_6_1628		pseudo	ribosomal protein L10 pseudogene 16	chr19	12754034	12754771
RPL13AP5	ENSG00000236552	728658	0	0	-8.44505	-3.07811	8.44505	down	RPL13A_8_1086|bA196N24.2		pseudo	ribosomal protein L13a pseudogene 5	chr10	98510023	98510680
RPL18	ENSG00000063177	6141	0	0	-4.1426	-2.05054	4.1426	down	L18	GO:0000184|GO:0003723|GO:0003735|GO:0005829|GO:0006412|GO:0006413|GO:0006414|GO:0006415|GO:0006614|GO:0010467|GO:0016032|GO:0016070|GO:0016071|GO:0019058|GO:0019083|GO:0022625|GO:0044267	protein-coding	ribosomal protein L18	chr19	49118584	49122675
RPL18AP5		729955	0	0	-2.90443	-1.53826	2.90443	down	RPL18A_1_27		pseudo	ribosomal protein L18a pseudogene 5	chr1	27503204	27503821
RPL21P16		729402	0	0	-12.603	-3.6557	12.603	down	RPL21_38_1104		pseudo	ribosomal protein L21 pseudogene 16	chr10	122114157	122114738
RPL21P2		140715	0	0	-4.58526	-2.197	4.58526	down	RPL21_65_1679|bA352D3.1		pseudo	ribosomal protein L21 pseudogene 2	chr20	4040248	4040799
RPL21P82		650059	1.44307e-12	6.74574e-12	-4.11391	-2.04051	4.11391	down	RPL21_34_997		pseudo	ribosomal protein L21 pseudogene 82	chr9	94768306	94768859
RPL23		9349	0	0	-4.76138	-2.25138	4.76138	down	L23|rpL17	GO:0000184|GO:0003735|GO:0005515|GO:0005730|GO:0005737|GO:0005829|GO:0005840|GO:0006412|GO:0006413|GO:0006414|GO:0006415|GO:0006610|GO:0006614|GO:0010467|GO:0016032|GO:0016070|GO:0016071|GO:0019058|GO:0019083|GO:0022625|GO:0044267	protein-coding	ribosomal protein L23	chr17	37006321	37010053
RPL23AP38		391504	0	0	-2.99815	-1.58407	2.99815	down	RPL23A_11_340		pseudo	ribosomal protein L23a pseudogene 38	chr3	1637421	1637929
RPL23AP43		389101	2.10197e-05	6.1192e-05	-3.01235	-1.59089	3.01235	down	RPL23A_16_360		pseudo	ribosomal protein L23a pseudogene 43	chr3	32823051	32827672
RPL24	ENSG00000114391	6152	0	0	-3.21645	-1.68547	3.21645	down	L24	GO:0000184|GO:0003723|GO:0003735|GO:0005829|GO:0006412|GO:0006413|GO:0006414|GO:0006415|GO:0006614|GO:0010467|GO:0016032|GO:0016070|GO:0016071|GO:0019058|GO:0019083|GO:0022625|GO:0044267	protein-coding	ribosomal protein L24	chr3	101399934	101405563
RPL32P36		392447	8.4992e-12	3.82483e-11	-3.47356	-1.79642	3.47356	down	RPL32_24_1772		pseudo	ribosomal protein L32 pseudogene 36	chrX	40756469	40767643
RPL34P6	ENSG00000231333	100270998	7.04985e-06	2.13306e-05	-4.35551	-2.12284	4.35551	down	RPL34_4_146		pseudo	ribosomal protein L34 pseudogene 6	chr1	200832936	200833271
RPL35P1		440737	0	0	-3.02597	-1.5974	3.02597	down	RPL35_1_181		pseudo	ribosomal protein L35 pseudogene 1	chr1	237144609	237145043
RPL37		6167	0	0	-3.18811	-1.6727	3.18811	down	L37	GO:0000184|GO:0003723|GO:0003735|GO:0005829|GO:0006412|GO:0006413|GO:0006414|GO:0006415|GO:0006614|GO:0010467|GO:0016032|GO:0016070|GO:0016071|GO:0019058|GO:0019083|GO:0019843|GO:0022625|GO:0044267|GO:0046872	protein-coding	ribosomal protein L37	chr5	40831430	40835387
RPL37P6		346950	0	0	-4.44431	-2.15196	4.44431	down	RPL37_5_905		pseudo	ribosomal protein L37 pseudogene 6	chr8	57500951	57501340
RPL4	ENSG00000174444	6124	0	0	-8.17809	-3.03176	8.17809	down	L4	GO:0000184|GO:0003723|GO:0003735|GO:0005515|GO:0005634|GO:0005730|GO:0005737|GO:0005829|GO:0006412|GO:0006413|GO:0006414|GO:0006415|GO:0006614|GO:0010467|GO:0016032|GO:0016070|GO:0016071|GO:0019058|GO:0019083|GO:0022625|GO:0030529|GO:0044267	protein-coding	ribosomal protein L4	chr15	66791653	66816870
RPL4P3		391135	4.1922e-32	3.13145e-31	-2.92225	-1.54708	2.92225	down	RPL4_1_122		pseudo	ribosomal protein L4 pseudogene 3	chr1	171652206	171653632
RPL5	ENSG00000122406	6125	0	0	-2.97603	-1.57339	2.97603	down	DBA6|L5	GO:0000184|GO:0003723|GO:0003735|GO:0005515|GO:0005634|GO:0005730|GO:0005829|GO:0006364|GO:0006412|GO:0006413|GO:0006414|GO:0006415|GO:0006614|GO:0008097|GO:0010467|GO:0016032|GO:0016070|GO:0016071|GO:0019058|GO:0019083|GO:0022625|GO:0030529|GO:0042273|GO:0044267	protein-coding	ribosomal protein L5	chr1	93297594	93307481
RPL7A	ENSG00000148303	6130	0	0	-3.53593	-1.82209	3.53593	down	L7A|SURF3|TRUP	GO:0000184|GO:0003723|GO:0003735|GO:0005515|GO:0005829|GO:0006412|GO:0006413|GO:0006414|GO:0006415|GO:0006614|GO:0010467|GO:0016020|GO:0016032|GO:0016070|GO:0016071|GO:0019058|GO:0019083|GO:0022625|GO:0042254|GO:0042788|GO:0044267	protein-coding	ribosomal protein L7a	chr9	136215069	136218280
RPL7AP30		441034	1.82579e-06	5.78369e-06	-6.37858	-2.67324	6.37858	down	RPL7A_9_511		pseudo	ribosomal protein L7a pseudogene 30	chr4	113709180	113710056
RPL7AP33		391850	2.45658e-09	9.53733e-09	-3.54433	-1.82551	3.54433	down	RPL7A_12_639		pseudo	ribosomal protein L7a pseudogene 33	chr5	172652839	172653427
RPL7P22		728620	3.7598e-08	1.34809e-07	-3.22212	-1.68801	3.22212	down	RPL7_6_574		pseudo	ribosomal protein L7 pseudogene 22	chr5	72021244	72021981
RPL7P61		101929589	0.0147115	0.0327102	-3.74534	-1.9051	3.74534	down			pseudo	ribosomal protein L7 pseudogene 61	chr2	164008761	164009817
RPLP0	ENSG00000089157	6175	0	0	-3.11567	-1.63954	3.11567	down	L10E|LP0|P0|PRLP0|RPP0	GO:0000184|GO:0003723|GO:0003735|GO:0005515|GO:0005634|GO:0005737|GO:0005829|GO:0006412|GO:0006413|GO:0006414|GO:0006415|GO:0006614|GO:0010467|GO:0016032|GO:0016070|GO:0016071|GO:0019048|GO:0019058|GO:0019083|GO:0022625|GO:0030529|GO:0042254|GO:0044267	protein-coding	ribosomal protein, large, P0	chr12	120634503	120639014
RPLP1	ENSG00000137818	6176	0	0	-3.77944	-1.91817	3.77944	down	LP1|P1|RPP1	GO:0000184|GO:0003723|GO:0003735|GO:0005515|GO:0005737|GO:0005829|GO:0006412|GO:0006413|GO:0006414|GO:0006415|GO:0006614|GO:0010467|GO:0016032|GO:0016070|GO:0016071|GO:0019058|GO:0019083|GO:0022625|GO:0044267	protein-coding	ribosomal protein, large, P1	chr15	69745159	69747884
RPLP2		6181	0	0	-4.8413	-2.27539	4.8413	down	D11S2243E|LP2|P2|RPP2	GO:0000184|GO:0003723|GO:0003735|GO:0005829|GO:0006412|GO:0006413|GO:0006414|GO:0006415|GO:0006614|GO:0010467|GO:0016032|GO:0016070|GO:0016071|GO:0019058|GO:0019083|GO:0022625|GO:0044267	protein-coding	ribosomal protein, large, P2	chr11	809936	812876
RPS10P30		343851	0.000241667	0.000642869	-3.9361	-1.97677	3.9361	down	RPS10_14_1741		pseudo	ribosomal protein S10 pseudogene 30	chr22	23664657	23665114
RPS11	ENSG00000142534	6205	0	0	-4.06611	-2.02365	4.06611	down	S11	GO:0000184|GO:0003735|GO:0005829|GO:0005840|GO:0006412|GO:0006413|GO:0006414|GO:0006415|GO:0006614|GO:0010467|GO:0016032|GO:0016070|GO:0016071|GO:0019058|GO:0019083|GO:0019843|GO:0022627|GO:0044267	protein-coding	ribosomal protein S11	chr19	49999622	50002969
RPS14	ENSG00000164587	6208	0	0	-4.78829	-2.25951	4.78829	down	EMTB|S14	GO:0000028|GO:0000122|GO:0000184|GO:0003723|GO:0003735|GO:0005730|GO:0005739|GO:0005829|GO:0006412|GO:0006413|GO:0006414|GO:0006415|GO:0006417|GO:0006614|GO:0010467|GO:0016032|GO:0016070|GO:0016071|GO:0019058|GO:0019083|GO:0022627|GO:0030218|GO:0030490|GO:0044267|GO:0045182|GO:0048027	protein-coding	ribosomal protein S14	chr5	149823792	149829319
RPS14P3		644068	0	0	-5.39776	-2.43236	5.39776	down	RPS14_1_16		pseudo	ribosomal protein S14 pseudogene 3	chr1	19934301	19935138
RPS15P4		401019	0	0	-6.47962	-2.69591	6.47962	down	RPS15_2_291		pseudo	ribosomal protein S15 pseudogene 4	chr2	172373749	172374247
RPS18	ENSG00000231500	6222	0	0	-5.661	-2.50106	5.661	down	D6S218E|HKE3|KE-3|KE3|S18	GO:0000184|GO:0003674|GO:0003735|GO:0005829|GO:0005840|GO:0006412|GO:0006413|GO:0006414|GO:0006415|GO:0006614|GO:0010467|GO:0015935|GO:0016032|GO:0016070|GO:0016071|GO:0019058|GO:0019083|GO:0019843|GO:0022627|GO:0042254|GO:0044267	protein-coding	ribosomal protein S18	chr6	33239852	33244281
RPS18P9		645958	0	0	-3.41871	-1.77345	3.41871	down	RPS18_6_767		pseudo	ribosomal protein S18 pseudogene 9	chr6	149914752	149915720
RPS20P14		440992	1.58165e-07	5.42078e-07	-6.56127	-2.71397	6.56127	down	RPS20_6_446		pseudo	ribosomal protein S20 pseudogene 14	chr3	186617862	186618386
RPS23	ENSG00000186468	6228	0	0	-5.02575	-2.32934	5.02575	down	S23	GO:0000184|GO:0003674|GO:0003735|GO:0005515|GO:0005829|GO:0005840|GO:0006412|GO:0006413|GO:0006414|GO:0006415|GO:0006614|GO:0010467|GO:0016032|GO:0016070|GO:0016071|GO:0019058|GO:0019083|GO:0022627|GO:0044267	protein-coding	ribosomal protein S23	chr5	81569139	81574235
RPS26P32		389472	7.68395e-05	0.000213702	-3.0153	-1.5923	3.0153	down	RPS26|RPS26_13_792		pseudo	ribosomal protein S26 pseudogene 32	chr7	22813189	22813638
RPS27	ENSG00000177954	6232	0	0	-6.34981	-2.66671	6.34981	down	MPS-1|MPS1|S27	GO:0000184|GO:0000278|GO:0003677|GO:0003735|GO:0005515|GO:0005634|GO:0005829|GO:0005840|GO:0006412|GO:0006413|GO:0006414|GO:0006415|GO:0006614|GO:0008270|GO:0008283|GO:0010467|GO:0016032|GO:0016070|GO:0016071|GO:0019058|GO:0019083|GO:0022627|GO:0044267	protein-coding	ribosomal protein S27	chr1	153963239	153964631
RPS4X		6191	0	0	-3.00187	-1.58586	3.00187	down	CCG2|DXS306|RPS4|S4|SCAR|SCR10	GO:0000184|GO:0003735|GO:0005829|GO:0005840|GO:0005844|GO:0006412|GO:0006413|GO:0006414|GO:0006415|GO:0006614|GO:0007275|GO:0008284|GO:0010467|GO:0015935|GO:0016032|GO:0016070|GO:0016071|GO:0019058|GO:0019083|GO:0019843|GO:0022627|GO:0030529|GO:0044267|GO:0045727	protein-coding	ribosomal protein S4, X-linked	chrX	71492453	71497141
RPS4Y1	ENSG00000129824	6192	0	0	-3.14201	-1.65169	3.14201	down	RPS4Y|S4	GO:0000184|GO:0003723|GO:0003735|GO:0005829|GO:0005844|GO:0006412|GO:0006413|GO:0006414|GO:0006415|GO:0006614|GO:0007275|GO:0010467|GO:0016032|GO:0016070|GO:0016071|GO:0019058|GO:0019083|GO:0019843|GO:0022627|GO:0044267	protein-coding	ribosomal protein S4, Y-linked 1	chrY	2709527	2734997
RPS6	ENSG00000137154	6194	0	0	-2.93284	-1.5523	2.93284	down	S6	GO:0000028|GO:0000184|GO:0003735|GO:0005515|GO:0005634|GO:0005730|GO:0005737|GO:0005829|GO:0006364|GO:0006412|GO:0006413|GO:0006414|GO:0006415|GO:0006614|GO:0008286|GO:0010467|GO:0015935|GO:0016032|GO:0016070|GO:0016071|GO:0019058|GO:0019083|GO:0019901|GO:0022627|GO:0030529|GO:0031929|GO:0042274|GO:0042593|GO:0043065|GO:0044267	protein-coding	ribosomal protein S6	chr9	19376254	19380235
RPS8	ENSG00000142937	6202	0	0	-3.1138	-1.63868	3.1138	down	S8	GO:0000184|GO:0000462|GO:0003735|GO:0005737|GO:0005829|GO:0006412|GO:0006413|GO:0006414|GO:0006415|GO:0006614|GO:0010467|GO:0016032|GO:0016070|GO:0016071|GO:0019058|GO:0019083|GO:0022627|GO:0030529|GO:0044267	protein-coding	ribosomal protein S8	chr1	45241246	45244412
RPS9	ENSG00000170889	6203	0	0	-6.65107	-2.73359	6.65107	down	S9	GO:0000184|GO:0003735|GO:0005515|GO:0005730|GO:0005737|GO:0005829|GO:0005840|GO:0006412|GO:0006413|GO:0006414|GO:0006415|GO:0006417|GO:0006614|GO:0008284|GO:0010467|GO:0016032|GO:0016070|GO:0016071|GO:0019058|GO:0019083|GO:0019843|GO:0022627|GO:0030529|GO:0044267|GO:0045182	protein-coding	ribosomal protein S9	chr19	54704726	54711515
RPS9P2		267009	0	0	-4.84921	-2.27775	4.84921	down	RPS9_3_1753|bA12M9.1		pseudo	ribosomal protein S9 pseudogene 2	chr22	41460000	41460709
RPSAP17		100270873	0	0	-3.09204	-1.62856	3.09204	down	RPSA_3_103		pseudo	ribosomal protein SA pseudogene 17	chr1	154350602	154351645
RPSAP19		730029	0	0	-14.2952	-3.83746	14.2952	down	RPSA_2_81		pseudo	ribosomal protein SA pseudogene 19	chr1	102251822	102252854
RPUSD2	ENSG00000166133	27079	0	0	-3.25336	-1.70193	3.25336	down	C15orf19|C18B11	GO:0001522|GO:0003674|GO:0003723|GO:0005575|GO:0008150|GO:0009982	protein-coding	RNA pseudouridylate synthase domain containing 2	chr15	40861531	40866661
RRAGA	ENSG00000155876	10670	5.44566e-09	2.06739e-08	-4.49803	-2.16929	4.49803	down	FIP-1|FIP1|RAGA	GO:0005515|GO:0005525|GO:0005634|GO:0005737|GO:0005764|GO:0005765|GO:0005794|GO:0006915|GO:0008219|GO:0019048|GO:0032008|GO:0034613|GO:0042803|GO:0043231|GO:0045919|GO:0046982|GO:0051219|GO:0071230	protein-coding	Ras-related GTP binding A	chr9	19049372	19051021
RRAS2	ENSG00000133818	22800	0	0	-5.61944	-2.49043	5.61944	down	TC21	GO:0003924|GO:0005515|GO:0005525|GO:0005783|GO:0005886|GO:0007265|GO:0030335	protein-coding	related RAS viral (r-ras) oncogene homolog 2	chr11	14299466	14386052
RSRC2	ENSG00000111011	65117	0	0	-6.07418	-2.60269	6.07418	down			protein-coding	arginine/serine-rich coiled-coil 2	chr12	122989190	123011560
RTN4R	ENSG00000040608	65078	0	0	-3.07437	-1.62029	3.07437	down	NGR|NOGOR	GO:0004872|GO:0005515|GO:0005783|GO:0005886|GO:0007409|GO:0009986|GO:0016020|GO:0031225|GO:0048011|GO:0050770|GO:0050771	protein-coding	reticulon 4 receptor	chr22	20228938	20255816
RYK	ENSG00000163785	6259	0	0	-3.05511	-1.61123	3.05511	down	D3S3195|JTK5|JTK5A|RYK1	GO:0004713|GO:0004714|GO:0004888|GO:0005109|GO:0005515|GO:0005524|GO:0005634|GO:0005737|GO:0005887|GO:0006468|GO:0007165|GO:0007411|GO:0016020|GO:0016021|GO:0016055|GO:0017147|GO:0022038|GO:0030182|GO:0031175|GO:0042813|GO:0043410|GO:0048705|GO:0048843|GO:0050919|GO:0071679	protein-coding	receptor-like tyrosine kinase	chr3	133875978	133969586
S100A11	ENSG00000163191	6282	0	0	-4.41906	-2.14374	4.41906	down	MLN70|S100C	GO:0001726|GO:0005509|GO:0005515|GO:0005634|GO:0005730|GO:0005737|GO:0007165|GO:0008156|GO:0008285|GO:0042803|GO:0044548|GO:0048306	protein-coding	S100 calcium binding protein A11	chr1	152004982	152009511
S100A12	ENSG00000163221	6283	0	0	-4.55438	-2.18726	4.55438	down	CBAF1|CAGC|CGRP|ENRAGE|MRP-6|MRP6|p6	GO:0002548|GO:0005507|GO:0005509|GO:0005515|GO:0005576|GO:0005634|GO:0005737|GO:0005829|GO:0005856|GO:0005886|GO:0006805|GO:0006954|GO:0008270|GO:0030593|GO:0031640|GO:0042742|GO:0043123|GO:0043406|GO:0045087|GO:0045576|GO:0050663|GO:0050729|GO:0050786|GO:0050832|GO:0051092	protein-coding	S100 calcium binding protein A12	chr1	153346184	153348075
SAFB	ENSG00000160633	6294	0	0	-2.85144	-1.51169	2.85144	down	HAP|HET|SAF-B1|SAFB1	GO:0000166|GO:0001047|GO:0003682|GO:0003690|GO:0003723|GO:0005515|GO:0005634|GO:0005730|GO:0006325|GO:0006351|GO:0030520|GO:0040007|GO:0042445|GO:0045944	protein-coding	scaffold attachment factor B	chr19	5623046	5668489
SAMD9	ENSG00000205413	54809	0	0	-4.09417	-2.03357	4.09417	down	C7orf5|DRIF1|NFTC|OEF1|OEF2	GO:0005737|GO:0043231	protein-coding	sterile alpha motif domain containing 9	chr7	92728826	92747336
SAT2	ENSG00000141504	112483	0.000636078	0.00162445	-3.0989	-1.63176	3.0989	down	SSAT2	GO:0004145|GO:0005737|GO:0009447	protein-coding	spermidine/spermine N1-acetyltransferase family member 2	chr17	7529556	7531194
SATB2	ENSG00000119042	23314	1.32518e-29	9.57409e-29	-2.84827	-1.51009	2.84827	down		GO:0000118|GO:0000122|GO:0001764|GO:0002076|GO:0003682|GO:0003700|GO:0005515|GO:0005634|GO:0005667|GO:0005730|GO:0005737|GO:0006338|GO:0006351|GO:0009880|GO:0016363|GO:0043565|GO:0045944|GO:0048704|GO:0051216|GO:0060021|GO:0071310	protein-coding	SATB homeobox 2	chr2	200134223	200335989
SBSN	ENSG00000189001	374897	0	0	-3.01996	-1.59453	3.01996	down	UNQ698	GO:0005576|GO:0005737	protein-coding	suprabasin	chr19	36014269	36019253
SCAF1	ENSG00000126461	58506	0	0	-2.8472	-1.50954	2.8472	down	SRA1	GO:0003723|GO:0005634|GO:0006366|GO:0006397|GO:0008380|GO:0019904	protein-coding	SR-related CTD-associated factor 1	chr19	50145382	50161906
SCAF4	ENSG00000156304	57466	0	0	-5.26582	-2.39666	5.26582	down	SFRS15|SRA4	GO:0000166|GO:0003723|GO:0005634|GO:0005730	protein-coding	SR-related CTD-associated factor 4	chr21	33043313	33104431
SCARNA2	ENSG00000270066	677766	0	0	-4.7152	-2.23732	4.7152	down	HBII-382|mgU2-25/61		miscRNA	small Cajal body-specific RNA 2	chr1	109642815	109643234
SCARNA6		677772	0	0	-3.05915	-1.61313	3.05915	down	U88		miscRNA	small Cajal body-specific RNA 6	chr2	234197322	234197587
SCARNA7		677767	0	0	-11.2784	-3.49549	11.2784	down	U90		miscRNA	small Cajal body-specific RNA 7	chr3	160232695	160233024
SCARNA9		619383	0	0	-6.26571	-2.64748	6.26571	down	Z32|mgU2-19/30		miscRNA	small Cajal body-specific RNA 9	chr11	93454680	93455032
SCGB2A1	ENSG00000124939	4246	1.82343e-08	6.67494e-08	-3.22933	-1.69124	3.22933	down	LPHC|LPNC|MGB2|UGB3	GO:0005497|GO:0005575|GO:0008150	protein-coding	secretoglobin, family 2A, member 1	chr11	61976140	61981411
SCML2	ENSG00000102098	10389	0	0	-3.39587	-1.76378	3.39587	down		GO:0003677|GO:0003700|GO:0005634|GO:0006351|GO:0009653|GO:0031519	protein-coding	sex comb on midleg-like 2 (Drosophila)	chrX	18257433	18372844
SCNN1A	ENSG00000111319	6337	0	0	-3.02047	-1.59477	3.02047	down	BESC2|ENaCa|ENaCalpha|SCNEA|SCNN1	GO:0003779|GO:0005515|GO:0005886|GO:0006814|GO:0007588|GO:0009897|GO:0015280|GO:0016324|GO:0030864|GO:0034220|GO:0034706|GO:0050699|GO:0050896|GO:0050909|GO:0055085	protein-coding	sodium channel, non-voltage-gated 1 alpha subunit	chr12	6456009	6486523
SCNN1G	ENSG00000166828	6340	1.81977e-07	6.20541e-07	-3.56976	-1.83583	3.56976	down	BESC3|ENaCg|ENaCgamma|PHA1|SCNEG	GO:0005272|GO:0005515|GO:0005886|GO:0005887|GO:0006814|GO:0007588|GO:0009897|GO:0015280|GO:0016324|GO:0034220|GO:0034706|GO:0050699|GO:0050896|GO:0050909|GO:0055085	protein-coding	sodium channel, non-voltage-gated 1, gamma subunit	chr16	23194040	23228200
SEC14L2	ENSG00000100003	23541	0	0	-3.48079	-1.79942	3.48079	down	C22orf6|SPF|TAP|TAP1	GO:0005215|GO:0005543|GO:0005634|GO:0005737|GO:0006351|GO:0008431|GO:0016021|GO:0045540|GO:0045893	protein-coding	SEC14-like 2 (S. cerevisiae)	chr22	30792930	30825041
SEC63	ENSG00000025796	11231	0	0	-2.90716	-1.53961	2.90716	down	DNAJC23|ERdj2|PRO2507|SEC63L	GO:0001889|GO:0004872|GO:0005515|GO:0005783|GO:0005789|GO:0006612|GO:0006614|GO:0006620|GO:0006807|GO:0008565|GO:0010259|GO:0016020|GO:0016021|GO:0031204|GO:0072001	protein-coding	SEC63 homolog (S. cerevisiae)	chr6	108188960	108279482
SEL1L3	ENSG00000091490	23231	0	0	-3.114	-1.63877	3.114	down	Sel-1L3	GO:0016021	protein-coding	sel-1 suppressor of lin-12-like 3 (C. elegans)	chr4	25749049	25864610
SEMG1	ENSG00000124233	6406	0	0	-3.28156	-1.71438	3.28156	down	CT103|SEMG|SGI|dJ172H20.2	GO:0005198|GO:0005515|GO:0005576|GO:0005615|GO:0007320|GO:0019953|GO:0030141	protein-coding	semenogelin I	chr20	43835638	43838414
SEPT7		989	0	0	-4.00625	-2.00225	4.00625	down	CDC10|CDC3|NBLA02942|SEPT7A	GO:0000777|GO:0000910|GO:0001725|GO:0005198|GO:0005515|GO:0005525|GO:0005634|GO:0005730|GO:0005737|GO:0005819|GO:0005886|GO:0007067|GO:0015629|GO:0015630|GO:0016324|GO:0016476|GO:0030496|GO:0031105|GO:0032154|GO:0035085|GO:0042802|GO:0043679|GO:0045202|GO:0051291|GO:0060271	protein-coding	septin 7	chr7	35840596	35946715
SEPT9	ENSG00000184640	10801	0	0	-13.5607	-3.76136	13.5607	down	AF17q25|MSF|MSF1|NAPB|PNUTL4|SINT1|SeptD1	GO:0001725|GO:0003924|GO:0005515|GO:0005525|GO:0005737|GO:0005874|GO:0006184|GO:0007049|GO:0015629|GO:0048471|GO:0051291|GO:0051301	protein-coding	septin 9	chr17	75277492	75496678
SERPINA5	ENSG00000188488	5104	0.000383018	0.000999601	-2.92383	-1.54786	2.92383	down	PAI-3|PAI3|PCI|PCI-B|PLANH3|PROCI	GO:0001972|GO:0002020|GO:0002080|GO:0004867|GO:0005539|GO:0005576|GO:0005615|GO:0006869|GO:0007283|GO:0007342|GO:0008201|GO:0009897|GO:0010951|GO:0016020|GO:0030162|GO:0031091|GO:0031094|GO:0031210|GO:0032190|GO:0036024|GO:0036025|GO:0036026|GO:0036027|GO:0036028|GO:0036029|GO:0036030|GO:0043234|GO:0045861|GO:0070062|GO:0097181|GO:0097182|GO:0097183	protein-coding	serpin peptidase inhibitor, clade A (alpha-1 antiproteinase, antitrypsin), member 5	chr14	95047706	95059457
SETD2	ENSG00000181555	29072	0	0	-3.8133	-1.93104	3.8133	down	HBP231|HIF-1|HIP-1|HYPB|KMT3A|SET2|p231HBP	GO:0001525|GO:0001763|GO:0001843|GO:0005515|GO:0005634|GO:0005694|GO:0006298|GO:0006355|GO:0006368|GO:0010793|GO:0018024|GO:0030900|GO:0034728|GO:0035441|GO:0048332|GO:0048701|GO:0048864|GO:0060039|GO:0060669|GO:0060977|GO:0097198	protein-coding	SET domain containing 2	chr3	47057898	47205467
SETP18		646817	7.96283e-08	2.78899e-07	-2.85777	-1.51489	2.85777	down			pseudo	SET pseudogene 18	chr1	92540093	92540968
SETX	ENSG00000107290	23064	0	0	-4.14671	-2.05197	4.14671	down	ALS4|AOA2|SCAR1|bA479K20.2	GO:0003677|GO:0003678|GO:0005524|GO:0005634|GO:0005654|GO:0005730|GO:0005737|GO:0006302|GO:0006369|GO:0006396|GO:0007623|GO:0008219|GO:0032508	protein-coding	senataxin	chr9	135136827	135230372
SFPQ	ENSG00000116560	6421	0	0	-6.07455	-2.60278	6.07455	down	POMP100|PSF	GO:0000122|GO:0000166|GO:0000380|GO:0003677|GO:0003723|GO:0005515|GO:0005654|GO:0005737|GO:0006281|GO:0006310|GO:0006351|GO:0006397|GO:0008380|GO:0016363|GO:0042382	protein-coding	splicing factor proline/glutamine-rich	chr1	35641981	35658743
SGMS2	ENSG00000164023	166929	0	0	-4.88518	-2.28841	4.88518	down	SMS2	GO:0005794|GO:0005886|GO:0005887|GO:0006665|GO:0006686|GO:0016301|GO:0030148|GO:0030173|GO:0033188|GO:0044281|GO:0045203|GO:0047493	protein-coding	sphingomyelin synthase 2	chr4	108745721	108836204
SGPP1	ENSG00000126821	81537	0	0	-3.00017	-1.58504	3.00017	down	SPPase1	GO:0005789|GO:0006665|GO:0006668|GO:0006670|GO:0006915|GO:0016021|GO:0030148|GO:0042392|GO:0044281	protein-coding	sphingosine-1-phosphate phosphatase 1	chr14	64150935	64194756
SGPP2		130367	0	0	-6.9806	-2.80335	6.9806	down	SPP2	GO:0005783|GO:0005789|GO:0006665|GO:0006670|GO:0016021|GO:0030148|GO:0042392|GO:0044281	protein-coding	sphingosine-1-phosphate phosphatase 2	chr2	223289322	223423617
SH2D5	ENSG00000189410	400745	0	0	-2.85434	-1.51316	2.85434	down			protein-coding	SH2 domain containing 5	chr1	21046225	21059330
SH3BP4	ENSG00000130147	23677	0	0	-4.02889	-2.01038	4.02889	down	BOG25|TTP	GO:0005092|GO:0005515|GO:0005634|GO:0005737|GO:0005905|GO:0006897|GO:0008285|GO:0010508|GO:0017016|GO:0030136|GO:0030308|GO:0032007|GO:0034260|GO:0042802|GO:0043090|GO:0050790|GO:0061462|GO:0071230	protein-coding	SH3-domain binding protein 4	chr2	235860628	235964358
SHBG	ENSG00000129214	6462	1.61763e-10	6.76035e-10	-5.04267	-2.33419	5.04267	down	ABP|SBP|TEBG	GO:0005497|GO:0005576|GO:0007285|GO:0009914|GO:0042803	protein-coding	sex hormone-binding globulin	chr17	7517382	7536700
SIPA1L3	ENSG00000105738	23094	0	0	-2.88686	-1.5295	2.88686	down	SPAL3	GO:0005096|GO:0051056	protein-coding	signal-induced proliferation-associated 1 like 3	chr19	38397868	38699008
SIRPB2	ENSG00000196209	284759	0	0	-5.64702	-2.49749	5.64702	down	PTPN1L|PTPNS1L3|dJ776F14.2	GO:0016021	protein-coding	signal-regulatory protein beta 2	chr20	1455236	1472233
SKP1P1		6922	0	0	-3.2711	-1.70977	3.2711	down	EMC19|OCP2|TCEB1L|TCEB1P|TCEB1P1		pseudo	S-phase kinase-associated protein 1 pseudogene 1	chr7	65887829	65888973
SLA2	ENSG00000101082	84174	0	0	-6.46522	-2.6927	6.46522	down	C20orf156|MARS|SLAP-2|SLAP2	GO:0000122|GO:0005070|GO:0005515|GO:0005737|GO:0005770|GO:0005886|GO:0010008|GO:0016023|GO:0019724|GO:0030522|GO:0042110|GO:0047485|GO:0050776|GO:0050849|GO:0050851|GO:0050869	protein-coding	Src-like-adaptor 2	chr20	35240924	35274619
SLC10A3	ENSG00000126903	8273	0	0	-2.98988	-1.58009	2.98988	down	DXS253E|P3	GO:0006814|GO:0008508|GO:0016021|GO:0032526	protein-coding	solute carrier family 10, member 3	chrX	153715650	153719002
SLC22A2	ENSG00000112499	6582	5.73608e-12	2.60741e-11	-3.06033	-1.61369	3.06033	down	2020-10-02	GO:0005496|GO:0005886|GO:0005887|GO:0006855|GO:0007268|GO:0007269|GO:0007589|GO:0008513|GO:0015101|GO:0015220|GO:0015651|GO:0015695|GO:0016020|GO:0016323|GO:0042136|GO:0044281|GO:0051608|GO:0055085	protein-coding	solute carrier family 22 (organic cation transporter), member 2	chr6	160637794	160679963
SLC22A7	ENSG00000137204	10864	0	0	-2.97255	-1.5717	2.97255	down	NLT|OAT2	GO:0005886|GO:0005887|GO:0015347|GO:0015711|GO:0016020|GO:0016323|GO:0035634|GO:0055085	protein-coding	solute carrier family 22 (organic anion transporter), member 7	chr6	43265998	43273276
SLC25A39	ENSG00000013306	51629	0	0	-3.36799	-1.75189	3.36799	down	CGI69	GO:0005743|GO:0006783|GO:0006810|GO:0016021	protein-coding	solute carrier family 25, member 39	chr17	42396993	42402217
SLC25A5P2		344371	0.000690094	0.00175546	-4.19784	-2.06965	4.19784	down			pseudo	solute carrier family 25 (mitochondrial carrier; adenine nucleotide translocator), member 5 pseudogene 2	chr2	34064589	34065809
SLC26A10	ENSG00000135502	65012	0	0	-4.88452	-2.28822	4.88452	down		GO:0008272|GO:0015116|GO:0015297|GO:0016021	protein-coding	solute carrier family 26, member 10	chr12	58013693	58019934
SLC2A7	ENSG00000197241	155184	0	0	-3.76668	-1.91329	3.76668	down	GLUT7	GO:0005886|GO:0008643|GO:0016021|GO:0022891|GO:0055085	protein-coding	solute carrier family 2 (facilitated glucose transporter), member 7	chr1	9063359	9086404
SLC35C2	ENSG00000080189	51006	0	0	-3.0532	-1.61032	3.0532	down	BA394O2.1|C20orf5|CGI-15|OVCOV1	GO:0005793|GO:0005801|GO:0006810|GO:0010629|GO:0016021|GO:0036066|GO:0045747	protein-coding	solute carrier family 35 (GDP-fucose transporter), member C2	chr20	44978177	44993064
SLC38A3		10991	0	0	-4.27211	-2.09495	4.27211	down	G17|NAT1|SN1	GO:0005290|GO:0005886|GO:0005887|GO:0006811|GO:0006814|GO:0006865|GO:0006867|GO:0006868|GO:0015180|GO:0015182|GO:0015186|GO:0015293|GO:0015297|GO:0015808|GO:0015817|GO:0055085	protein-coding	solute carrier family 38, member 3	chr3	50242692	50258406
SLC41A1	ENSG00000133065	254428	0	0	-4.94713	-2.30659	4.94713	down	MgtE	GO:0005886|GO:0008324|GO:0016021|GO:0055085	protein-coding	solute carrier family 41 (magnesium transporter), member 1	chr1	205758221	205782161
SLC46A1	ENSG00000076351	113235	0	0	-2.87433	-1.52323	2.87433	down	G21|HCP1|PCFT	GO:0005542|GO:0005737|GO:0005886|GO:0006766|GO:0006767|GO:0006879|GO:0008517|GO:0015232|GO:0015884|GO:0016021|GO:0016324|GO:0044281|GO:0046655|GO:0055085	protein-coding	solute carrier family 46 (folate transporter), member 1	chr17	26721661	26733230
SLC4A11	ENSG00000088836	83959	0	0	-3.44361	-1.78392	3.44361	down	BTR1|CDPD1|CHED2|NABC1|dJ794I6.2	GO:0005272|GO:0005452|GO:0006814|GO:0015106|GO:0015252|GO:0015293|GO:0015701|GO:0015992|GO:0016021|GO:0016323|GO:0030003|GO:0035445|GO:0035725|GO:0042044|GO:0046713|GO:0046715|GO:0046983	protein-coding	solute carrier family 4, sodium borate transporter, member 11	chr20	3208063	3219887
SLC52A1	ENSG00000132517	55065	0	0	-4.00262	-2.00095	4.00262	down	GPCR42|GPR172B|PAR2|RBFVD|RFT1|RFVT1|hRFT1	GO:0001618|GO:0005887|GO:0032217|GO:0032218	protein-coding	solute carrier family 52 (riboflavin transporter), member 1	chr17	4935897	4955304
SLC7A10	ENSG00000130876	56301	0	0	-5.84182	-2.54642	5.84182	down	HASC-1|asc-1	GO:0005886|GO:0005887|GO:0006811|GO:0006865|GO:0007596|GO:0015175|GO:0015194|GO:0015804|GO:0015825|GO:0016020|GO:0042941|GO:0042942|GO:0050900|GO:0055085	protein-coding	solute carrier family 7 (neutral amino acid transporter light chain, asc system), member 10	chr19	33699570	33716756
SLC8A1	ENSG00000183023	6546	0	0	-2.93334	-1.55254	2.93334	down	NCX1	GO:0001666|GO:0001892|GO:0002026|GO:0002027|GO:0002028|GO:0003007|GO:0005432|GO:0005516|GO:0005739|GO:0005874|GO:0005886|GO:0005887|GO:0006811|GO:0006936|GO:0007584|GO:0007596|GO:0008092|GO:0009749|GO:0009791|GO:0010763|GO:0010881|GO:0014704|GO:0014829|GO:0016323|GO:0021537|GO:0030018|GO:0030315|GO:0030506|GO:0033198|GO:0034614|GO:0035050|GO:0042383|GO:0042493|GO:0042542|GO:0043197|GO:0044325|GO:…	protein-coding	solute carrier family 8 (sodium/calcium exchanger), member 1	chr2	40339286	40739575
SLCO2A1	ENSG00000174640	6578	0	0	-2.9891	-1.57971	2.9891	down	MATR1|OATP2A1|PGT|PHOAR2|SLC21A2	GO:0005319|GO:0005886|GO:0005887|GO:0006869|GO:0015132|GO:0016020|GO:0043252|GO:0055085	protein-coding	solute carrier organic anion transporter family, member 2A1	chr3	133651540	133748920
SLCO5A1	ENSG00000137571	81796	0	0	-3.59349	-1.84539	3.59349	down	OATP-J|OATP-RP4|OATP5A1|OATPRP4|SLC21A15	GO:0005215|GO:0005886|GO:0016021	protein-coding	solute carrier organic anion transporter family, member 5A1	chr8	70584568	70747299
SMARCA4	ENSG00000127616	6597	0	0	-3.6134	-1.85336	3.6134	down	BAF190|BAF190A|BRG1|MRD16|RTPS2|SNF2|SNF2L4|SNF2LB|SWI2|hSNF2b	GO:0000122|GO:0000790|GO:0000792|GO:0000902|GO:0000977|GO:0001105|GO:0001570|GO:0001832|GO:0001835|GO:0001889|GO:0002039|GO:0003407|GO:0003682|GO:0003713|GO:0003714|GO:0004386|GO:0005515|GO:0005524|GO:0005634|GO:0005719|GO:0005726|GO:0006337|GO:0006338|GO:0006346|GO:0006357|GO:0007070|GO:0007403|GO:0008094|GO:0010424|GO:0016514|GO:0019827|GO:0030198|GO:0030216|GO:0030308|GO:0030900|GO:0030902|GO:…	protein-coding	SWI/SNF related, matrix associated, actin dependent regulator of chromatin, subfamily a, member 4	chr19	11071598	11172958
SMARCC1	ENSG00000173473	6599	0	0	-3.32728	-1.73435	3.32728	down	BAF155|CRACC1|Rsc8|SRG3|SWI3	GO:0001741|GO:0003677|GO:0003682|GO:0003713|GO:0005515|GO:0005634|GO:0005730|GO:0006337|GO:0006338|GO:0006351|GO:0006357|GO:0007399|GO:0008286|GO:0009887|GO:0016514|GO:0045893|GO:0045944|GO:0047485|GO:0071564|GO:0071565|GO:0071778	protein-coding	SWI/SNF related, matrix associated, actin dependent regulator of chromatin, subfamily c, member 1	chr3	47627378	47823596
SMG7	ENSG00000116698	9887	0	0	-3.45425	-1.78837	3.45425	down	C1orf16|EST1C|SGA56M	GO:0000184|GO:0005515|GO:0005634|GO:0005737|GO:0005829|GO:0006406|GO:0010467|GO:0016070|GO:0016071|GO:0035303|GO:0045111|GO:0051721	protein-coding	SMG7 nonsense mediated mRNA decay factor	chr1	183441506	183523328
SMN2	ENSG00000205571	6607	0	0	-4.74756	-2.24719	4.74756	down	BCD541|C-BCD541|GEMIN1|SMNC|TDRD16B	GO:0000245|GO:0000387|GO:0003723|GO:0005515|GO:0005654|GO:0005681|GO:0005737|GO:0005829|GO:0007399|GO:0008219|GO:0010467|GO:0016070|GO:0034660|GO:0042802|GO:0097504	protein-coding	survival of motor neuron 2, centromeric	chr5	69140557	69416666
SMOC2	ENSG00000112562	64094	0	0	-3.66087	-1.87219	3.66087	down	DTDP1|MST117|MSTP117|MSTP140|SMAP2|bA270C4A.1|bA37D8.1|dJ421D16.1	GO:0005509|GO:0005604|GO:0005614|GO:0007165|GO:0008201|GO:0010811|GO:0030198	protein-coding	SPARC related modular calcium binding 2	chr6	168841831	169068674
SMTNL1	ENSG00000214872	219537	0	0	-3.38388	-1.75868	3.38388	down	CHASM	GO:0005516|GO:0005634|GO:0005737|GO:0031430|GO:0031674|GO:0043292|GO:0045907|GO:0045908	protein-coding	smoothelin-like 1	chr11	57310114	57317747
SNORA10		574042	5.37708e-05	0.000151667	-2.9424	-1.55699	2.9424	down	ACA10		snoRNA	small nucleolar RNA, H/ACA box 10	chr16	2012335	2012467
SNORA14B		677802	9.01588e-05	0.000249223	-3.16153	-1.66062	3.16153	down	ACA14b		snoRNA	small nucleolar RNA, H/ACA box 14B	chr1	235291118	235291252
SNORA71B	ENSG00000235408	26776	0	0	-3.07831	-1.62214	3.07831	down	RNU71B|U71b		snoRNA	small nucleolar RNA, H/ACA box 71B	chr20	37053843	37053978
SNORA72		26775	4.80466e-05	0.00013609	-3.07095	-1.61869	3.07095	down	RNU72|U72		snoRNA	small nucleolar RNA, H/ACA box 72	chr8	99054314	99054445
SNORD15A		6079	4.44089e-16	2.47219e-15	-6.86189	-2.77861	6.86189	down	RNU15A|SNORNA|U15A		snoRNA	small nucleolar RNA, C/D box 15A	chr11	75111435	75111582
SNORD17		692086	0	0	-3.74213	-1.90386	3.74213	down	HBI-43		snoRNA	small nucleolar RNA, C/D box 17	chr20	17943353	17943589
SNORD3B-1	ENSG00000265185	26851	0	0	-9.26377	-3.2116	9.26377	down	RNU3A1|U3a|U3b1|U3b2		snoRNA	small nucleolar RNA, C/D box 3B-1	chr17	18965225	18965441
SNORD3B-2	ENSG00000262074	780852	0	0	-9.28199	-3.21443	9.28199	down	U3-2B|U3b2		snoRNA	small nucleolar RNA, C/D box 3B-2	chr17	18967233	18967449
SNORD4B		26772	1.89115e-11	8.35025e-11	-5.96738	-2.5771	5.96738	down	RNU101B|Z17B		snoRNA	small nucleolar RNA, C/D box 4B	chr17	27050699	27050772
SNRNP70	ENSG00000104852	6625	0	0	-5.47306	-2.45235	5.47306	down	RNPU1Z|RPU1|SNRP70|Snp1|U1-70K|U170K|U1AP|U1RNP	GO:0000166|GO:0000398|GO:0003723|GO:0005515|GO:0005634|GO:0005654|GO:0005681|GO:0006397|GO:0008380|GO:0010467|GO:0016607|GO:0043484	protein-coding	small nuclear ribonucleoprotein 70kDa (U1)	chr19	49588465	49611870
SNTB2	ENSG00000168807	6645	0	0	-3.02523	-1.59705	3.02523	down	D16S2531E|EST25263|SNT2B2|SNT3|SNTL	GO:0003779|GO:0005515|GO:0005516|GO:0005543|GO:0005737|GO:0005874|GO:0016010|GO:0016020|GO:0030054|GO:0030658|GO:0043234|GO:0045202	protein-coding	syntrophin, beta 2 (dystrophin-associated protein A1, 59kDa, basic component 2)	chr16	69221050	69342955
SNTN		132203	0	0	-2.84844	-1.51017	2.84844	down	S100A1L|S100AL|sentan	GO:0005509|GO:0005929	protein-coding	sentan, cilia apical structure protein	chr3	63638344	63650891
SON	ENSG00000159140	6651	0	0	-3.47454	-1.79682	3.47454	down	BASS1|C21orf50|DBP-5|NREBP|SON3	GO:0000226|GO:0000910|GO:0003676|GO:0003677|GO:0003723|GO:0005515|GO:0005634|GO:0005730|GO:0006397|GO:0008380|GO:0016607|GO:0043066|GO:0043484|GO:0050733|GO:0051726	protein-coding	SON DNA binding protein	chr21	34915350	34949812
SORD		6652	0	0	-3.65622	-1.87035	3.65622	down	SORD1	GO:0003939|GO:0005615|GO:0006006|GO:0006062|GO:0008270|GO:0016020|GO:0030246|GO:0030317|GO:0031514|GO:0031966|GO:0046370|GO:0051160|GO:0051164|GO:0051287	protein-coding	sorbitol dehydrogenase	chr15	45315302	45367287
SOS1	ENSG00000115904	6654	0	0	-3.28435	-1.71561	3.28435	down	GF1|GGF1|GINGF|HGF|NS4	GO:0003677|GO:0005088|GO:0005089|GO:0005100|GO:0005515|GO:0005543|GO:0005829|GO:0005886|GO:0007165|GO:0007173|GO:0007264|GO:0007265|GO:0007411|GO:0007596|GO:0008286|GO:0008543|GO:0030168|GO:0032321|GO:0038095|GO:0043065|GO:0045087|GO:0046982|GO:0048011|GO:0050900|GO:0051056|GO:0097190	protein-coding	son of sevenless homolog 1 (Drosophila)	chr2	39208690	39351486
SPACA5	ENSG00000171489	389852	0	0	-3.02431	-1.59661	3.02431	down	LYC5|LYZL5|PNPK6288|SLLP-X|SLLP2|UNQ6288		protein-coding	sperm acrosome associated 5	chrX	47863734	47869128
SPARC	ENSG00000113140	6678	0	0	-4.93215	-2.30222	4.93215	down	ON	GO:0001503|GO:0002576|GO:0005509|GO:0005515|GO:0005518|GO:0005576|GO:0005578|GO:0005604|GO:0005615|GO:0005634|GO:0007165|GO:0007507|GO:0007596|GO:0009629|GO:0010288|GO:0030168|GO:0030198|GO:0030324|GO:0031093|GO:0032496|GO:0033591|GO:0034097|GO:0042127|GO:0043434|GO:0045471|GO:0046686|GO:0048839|GO:0050840|GO:0051384|GO:0051591|GO:0051592|GO:0060348|GO:0071363|GO:0071682	protein-coding	secreted protein, acidic, cysteine-rich (osteonectin)	chr5	151040657	151066615
SPATA1		100505741	0	0	-3.56026	-1.83198	3.56026	down	SP-2|SPAP1		protein-coding	spermatogenesis associated 1	chr1	84972013	85018767
SPATA17		128153	0	0	-2.93231	-1.55204	2.93231	down	IQCH|MSRG-11|MSRG11|RP11-144C20.1	GO:0005516|GO:0005737	protein-coding	spermatogenesis associated 17	chr1	217804695	218040484
SPATA18	ENSG00000163071	132671	0	0	-3.5144	-1.81328	3.5144	down	Mieap|SPETEX1	GO:0005515|GO:0005737|GO:0005741|GO:0006974|GO:0035694|GO:0035695|GO:0043231	protein-coding	spermatogenesis associated 18	chr4	52917593	52963458
SPATA31A6	ENSG00000185775	389730	0	0	-3.82374	-1.93498	3.82374	down	FAM75A6	GO:0007283|GO:0016021|GO:0030154	protein-coding	SPATA31 subfamily A, member 6	chr9	43624502	43630730
SPATA7	ENSG00000042317	55812	0	0	-6.19202	-2.63041	6.19202	down	HSD-3.1|HSD3|LCA3	GO:0007601|GO:0050896	protein-coding	spermatogenesis associated 7	chr14	88851742	88904804
SPDYE1	ENSG00000136206	285955	0	0	-3.59647	-1.84658	3.59647	down	Ringo1|SPDYE|WBSCR19		protein-coding	speedy/RINGO cell cycle regulator family member E1	chr7	44040489	44049723
SPDYE5		442590	0	0	-3.30206	-1.72336	3.30206	down			protein-coding	speedy/RINGO cell cycle regulator family member E5	chr7	74765876	75133628
SPECC1L	ENSG00000100014	23384	0	0	-3.09868	-1.63166	3.09868	down	CYTSA|OBLFC1	GO:0005737|GO:0005815|GO:0005819|GO:0005921|GO:0007026|GO:0007049|GO:0016477|GO:0030036|GO:0030835|GO:0031941|GO:0051301	protein-coding	sperm antigen with calponin homology and coiled-coil domains 1-like	chr22	24666790	24813708
SPEN	ENSG00000065526	23013	0	0	-2.89148	-1.53181	2.89148	down	HIBA0929|MINT|RBM15C|SHARP	GO:0000122|GO:0000166|GO:0001085|GO:0001191|GO:0003697|GO:0003700|GO:0003714|GO:0003723|GO:0005515|GO:0005634|GO:0005730|GO:0007219|GO:0017053|GO:0019048|GO:0045892|GO:0045893|GO:0050769	protein-coding	spen family transcriptional repressor	chr1	16174359	16266950
SPINT4		391253	0	0	-4.24045	-2.08422	4.24045	down	C20orf137|SPINT3|dJ601O1.1	GO:0004867|GO:0005576	protein-coding	serine peptidase inhibitor, Kunitz type 4	chr20	44350988	44354335
SPRR3	ENSG00000163209	6707	0	0	-3.46196	-1.79159	3.46196	down		GO:0005198|GO:0005515|GO:0005737|GO:0008544|GO:0018149|GO:0030216|GO:0031424|GO:0042060	protein-coding	small proline-rich protein 3	chr1	152974223	152976332
SPRY2	ENSG00000136158	10253	3.61216e-06	1.1171e-05	-3.10287	-1.6336	3.10287	down	hSPRY2	GO:0005515|GO:0005829|GO:0005874|GO:0005886|GO:0007173|GO:0007605|GO:0008285|GO:0008543|GO:0010628|GO:0010801|GO:0019901|GO:0030291|GO:0032587|GO:0033138|GO:0034261|GO:0040037|GO:0042059|GO:0042472|GO:0043066|GO:0043407|GO:0043539|GO:0045165|GO:0046580|GO:0048754|GO:0051387|GO:0051897|GO:0060425|GO:0060437|GO:0070373|GO:0070374|GO:0071902	protein-coding	sprouty homolog 2 (Drosophila)	chr13	80910112	80915086
SPTBN1	ENSG00000115306	6711	0	0	-4.35121	-2.12142	4.35121	down	ELF|SPTB2|betaSpII	GO:0000281|GO:0003779|GO:0005200|GO:0005515|GO:0005516|GO:0005543|GO:0005730|GO:0005737|GO:0005829|GO:0007009|GO:0007182|GO:0007184|GO:0007411|GO:0008091|GO:0014731|GO:0030506|GO:0030673|GO:0031430|GO:0032437|GO:0043001|GO:0051693|GO:0071709|GO:0072661	protein-coding	spectrin, beta, non-erythrocytic 1	chr2	54683454	54898583
SREK1	ENSG00000153914	140890	0	0	-7.73237	-2.95091	7.73237	down	SFRS12|SRrp508|SRrp86	GO:0000166|GO:0003676|GO:0005634|GO:0005681|GO:0005730|GO:0005739|GO:0006397|GO:0008380|GO:0043231	protein-coding	splicing regulatory glutamine/lysine-rich protein 1	chr5	65440046	65479444
SRGAP2B		647135	0	0	-6.09697	-2.60809	6.09697	down	SRGAP2L|SRGAP2P2		protein-coding	SLIT-ROBO Rho GTPase activating protein 2B	chr1	143915748	144094477
SRGAP2C		653464.chr1.2	0	0	-3.41397	-1.77145	3.41397	down	SRGAP2P1	GO:0021816|GO:0042803|GO:0046982|GO:0051490|GO:0061000|GO:2001224	protein-coding	SLIT-ROBO Rho GTPase activating protein 2C	chr1	121107152	121129827
SRI	ENSG00000075142	6717	0	0	-5.1115	-2.35375	5.1115	down	CP-22|CP22|SCN|V19	GO:0001508|GO:0002020|GO:0005102|GO:0005246|GO:0005509|GO:0005515|GO:0005737|GO:0005789|GO:0005829|GO:0006810|GO:0006816|GO:0006880|GO:0006942|GO:0007165|GO:0007507|GO:0007517|GO:0008016|GO:0010459|GO:0010649|GO:0010880|GO:0016020|GO:0016529|GO:0030018|GO:0030315|GO:0033017|GO:0035774|GO:0042584|GO:0042994|GO:0044325|GO:0046982|GO:0051281|GO:0051924|GO:0060315|GO:0070491|GO:0086004|GO:1901077|GO:…	protein-coding	sorcin	chr7	87834432	87856308
SRRM1	ENSG00000133226	10250	0	0	-5.48015	-2.45421	5.48015	down	160-KD|POP101|SRM160	GO:0000375|GO:0000398|GO:0003677|GO:0003723|GO:0005634|GO:0005654|GO:0005829|GO:0006366|GO:0006369|GO:0006406|GO:0008380|GO:0010467|GO:0016363|GO:0016607|GO:0031124|GO:0071013	protein-coding	serine/arginine repetitive matrix 1	chr1	24969594	24999772
SRRM2	ENSG00000167978	23524	0	0	-7.55666	-2.91775	7.55666	down	300-KD|CWF21|Cwc21|SRL300|SRm300	GO:0000398|GO:0003723|GO:0005634|GO:0005730|GO:0015030|GO:0016607|GO:0047485|GO:0070742|GO:0071013	protein-coding	serine/arginine repetitive matrix 2	chr16	2802330	2821413
SSC5D	ENSG00000179954	284297	0	0	-4.91319	-2.29666	4.91319	down		GO:0005044|GO:0005576|GO:0005737|GO:0007275|GO:0016020|GO:0045087|GO:2000482	protein-coding	scavenger receptor cysteine rich domain containing (5 domains)	chr19	55999870	56030466
SSH3	ENSG00000172830	54961	0	0	-3.68252	-1.88069	3.68252	down	SSH3L	GO:0003677|GO:0003779|GO:0004725|GO:0005634|GO:0005737|GO:0005856|GO:0006470|GO:0008064|GO:0008138|GO:0010591|GO:0050770	protein-coding	slingshot protein phosphatase 3	chr11	67070919	67080078
SSX6	ENSG00000171483	280657	3.21188e-23	2.11644e-22	-4.39199	-2.13488	4.39199	down	SSXP2|dJ54B20.1|psiSSX2	GO:0003676|GO:0005634|GO:0006351|GO:0006355	pseudo	synovial sarcoma, X breakpoint 6 (pseudogene)	chrX	47967367	47980068
ST6GAL1	ENSG00000073849	6480	0	0	-3.3366	-1.73838	3.3366	down	SIAT1|ST6GalI|ST6N	GO:0000139|GO:0003835|GO:0005576|GO:0006464|GO:0006959|GO:0008373|GO:0016266|GO:0018279|GO:0030173|GO:0032580|GO:0043687|GO:0044267|GO:0097503	protein-coding	ST6 beta-galactosamide alpha-2,6-sialyltranferase 1	chr3	186648315	186796341
STARD10	ENSG00000214530	10809	0	0	-3.30153	-1.72313	3.30153	down	NY-CO-28|PCTP2|SDCCAG28	GO:0005515|GO:0005737|GO:0006869|GO:0008289|GO:0016020|GO:0042995	protein-coding	StAR-related lipid transfer (START) domain containing 10	chr11	72465774	72504750
STXBP2	ENSG00000076944	6813	0	0	-3.34017	-1.73992	3.34017	down	FHL5|Hunc18b|MUNC18-2|UNC18-2|UNC18B|pp10122	GO:0001909|GO:0005515|GO:0005829|GO:0005886|GO:0006904|GO:0015031|GO:0016324|GO:0017075|GO:0030348|GO:0031201|GO:0042581|GO:0042582|GO:0043304|GO:0043312|GO:0044194|GO:0070062|GO:0070820	protein-coding	syntaxin binding protein 2	chr19	7701987	7712760
STXBP5L	ENSG00000145087	9515	4.63119e-07	1.53457e-06	-2.98541	-1.57793	2.98541	down	LLGL4	GO:0005737|GO:0005886|GO:0006887|GO:0015031|GO:0016021|GO:0017157|GO:0019905|GO:0042593|GO:0046676	protein-coding	syntaxin binding protein 5-like	chr3	120627050	121143608
SULF1	ENSG00000137573	23213	2.32037e-05	6.7289e-05	-3.37365	-1.75431	3.37365	down	HSULF-1|SULF-1	GO:0001822|GO:0001937|GO:0002063|GO:0003094|GO:0004065|GO:0005509|GO:0005615|GO:0005783|GO:0005794|GO:0005795|GO:0005886|GO:0006915|GO:0008449|GO:0009986|GO:0010575|GO:0014846|GO:0016525|GO:0030177|GO:0030201|GO:0030336|GO:0030513|GO:0032836|GO:0035860|GO:0040036|GO:0040037|GO:0045121|GO:0048010|GO:0048706|GO:0051216|GO:0060348|GO:0060384|GO:0060686	protein-coding	sulfatase 1	chr8	70378859	70573147
SUMF2	ENSG00000129103	25870	0	0	-3.76145	-1.91129	3.76145	down	pFGE	GO:0005788|GO:0043687|GO:0044267|GO:0046872	protein-coding	sulfatase modifying factor 2	chr7	56131917	56148365
SUMO2P6		100127922	3.53935e-09	1.36037e-08	-2.855	-1.51349	2.855	down			pseudo	SUMO2 pseudogene 6	chr5	173988778	173989065
SUMO2P7		100131823	0	0	-9.12758	-3.19023	9.12758	down			pseudo	SUMO2 pseudogene 7	chr17	48313206	48313490
SURF2	ENSG00000148291	6835	0	0	-4.64668	-2.2162	4.64668	down	SURF-2	GO:0003674|GO:0005575|GO:0008150	protein-coding	surfeit 2	chr9	136223421	136228040
SYCP3	ENSG00000139351	50511	0	0	-7.50459	-2.90777	7.50459	down	COR1|SCP3|SPGF4	GO:0003677|GO:0005634|GO:0005694|GO:0007141|GO:0035093|GO:0051301	protein-coding	synaptonemal complex protein 3	chr12	102122426	102133250
SYS1-DBNDD2	ENSG00000254806	767557	6.88338e-15	3.61824e-14	-2.86705	-1.51957	2.86705	down	C20orf169-DBNDD2		ncRNA	SYS1-DBNDD2 readthrough (NMD candidate)	chr20	43991809	44039250
SYVN1	ENSG00000162298	84447	0	0	-4.18537	-2.06536	4.18537	down	DER3|HRD1	GO:0001701|GO:0005515|GO:0005634|GO:0005730|GO:0005783|GO:0005789|GO:0006987|GO:0008270|GO:0016021|GO:0016567|GO:0016881|GO:0018279|GO:0030433|GO:0030968|GO:0043066|GO:0044267	protein-coding	synovial apoptosis inhibitor 1, synoviolin	chr11	64894751	64902003
TAB2	ENSG00000055208	23118	0	0	-3.01429	-1.59182	3.01429	down	CHTD2|MAP3K7IP2	GO:0000187|GO:0002224|GO:0002755|GO:0002756|GO:0005515|GO:0005829|GO:0005886|GO:0007249|GO:0007254|GO:0007507|GO:0008270|GO:0010008|GO:0034134|GO:0034138|GO:0034142|GO:0034146|GO:0034162|GO:0034166|GO:0035666|GO:0035872|GO:0038095|GO:0038123|GO:0038124|GO:0043123|GO:0045087|GO:0045860|GO:0050852|GO:0051092|GO:0051403|GO:0070423|GO:0070530	protein-coding	TGF-beta activated kinase 1/MAP3K7 binding protein 2	chr6	149539759	149732747
TAF15	ENSG00000172660	8148	0	0	-7.54497	-2.91552	7.54497	down	Npl3|RBP56|TAF2N|TAFII68	GO:0000166|GO:0003677|GO:0003723|GO:0005515|GO:0005634|GO:0005730|GO:0005737|GO:0008270|GO:0045893	protein-coding	TAF15 RNA polymerase II, TATA box binding protein (TBP)-associated factor, 68kDa	chr17	34136459	34174246
TAPBPL	ENSG00000139192	55080	0	0	-4.54418	-2.18402	4.54418	down	TAPBP-R|TAPBPR	GO:0005789|GO:0005886|GO:0016021	protein-coding	TAP binding protein-like	chr12	6561177	6575601
TARDBPP2		440142	8.21903e-08	2.87599e-07	-3.7864	-1.92083	3.7864	down			pseudo	TAR DNA binding protein pseudogene 2	chr13	60843438	60850271
TAS1R2	ENSG00000179002	80834	0	0	-8.16466	-3.02939	8.16466	down	GPR71|T1R2|TR2	GO:0001582|GO:0005886|GO:0007186|GO:0008527|GO:0016021|GO:0033041|GO:0046982|GO:0050916	protein-coding	taste receptor, type 1, member 2	chr1	19166093	19186155
TAS2R14		50840	5.13807e-05	0.000145249	-3.07204	-1.6192	3.07204	down	T2R14|TRB1	GO:0001580|GO:0005886|GO:0007186|GO:0008527|GO:0016021|GO:0033038	protein-coding	taste receptor, type 2, member 14	chr12	11090853	11091806
TAS2R31	ENSG00000256436	259290	8.79922e-08	3.07264e-07	-3.22063	-1.68734	3.22063	down	T2R31|T2R44|T2R53|TAS2R44	GO:0004930|GO:0005886|GO:0016021|GO:0050909	protein-coding	taste receptor, type 2, member 31	chr12	11182986	11184006
TASP1	ENSG00000089123	55617	0	0	-2.96057	-1.56587	2.96057	down	C20orf13|dJ585I14.2	GO:0004298|GO:0006508|GO:0045893	protein-coding	taspase, threonine aspartase, 1	chr20	13246709	13619583
TBC1D25	ENSG00000068354	4943	0	0	-3.55011	-1.82786	3.55011	down	MG81|OATL1	GO:0005097|GO:0005515|GO:0005776|GO:0006914|GO:0031410|GO:0032851|GO:1901096	protein-coding	TBC1 domain family, member 25	chrX	48398075	48420997
TCEAL4	ENSG00000133142	79921	0	0	-28.758	-4.84589	28.758	down	NPD017	GO:0005634|GO:0006351|GO:0006355	protein-coding	transcription elongation factor A (SII)-like 4	chrX	102840419	102842655
TCEAL5	ENSG00000204065	340543	0	0	-3.77034	-1.91469	3.77034	down		GO:0005515|GO:0005634|GO:0006351|GO:0006355	protein-coding	transcription elongation factor A (SII)-like 5	chrX	102528618	102531797
TCERG1	ENSG00000113649	10915	3.46284e-09	1.33185e-08	-3.09695	-1.63085	3.09695	down	CA150|TAF2S|Urn1	GO:0000122|GO:0001103|GO:0001106|GO:0003713|GO:0005515|GO:0005634|GO:0006366|GO:0070064	protein-coding	transcription elongation regulator 1	chr5	145826873	145891069
TCF7L1	ENSG00000152284	83439	0	0	-3.47847	-1.79845	3.47847	down	TCF-3|TCF3	GO:0003677|GO:0003682|GO:0003700|GO:0005634|GO:0005667|GO:0006325|GO:0006351|GO:0006355|GO:0006357|GO:0007420|GO:0008013|GO:0008595|GO:0030111|GO:0035019|GO:0043565|GO:0043588|GO:0044212|GO:0045892|GO:0046022|GO:0048319|GO:0048699|GO:0060070|GO:2000036	protein-coding	transcription factor 7-like 1 (T-cell specific, HMG-box)	chr2	85360583	85537511
TDRD9	ENSG00000156414	122402	0	0	-3.78259	-1.91937	3.78259	down	C14orf75|HIG-1|NET54	GO:0003676|GO:0005524|GO:0005634|GO:0007140|GO:0007275|GO:0007283|GO:0008026|GO:0009566|GO:0030154|GO:0031047|GO:0034587|GO:0043046|GO:0071547	protein-coding	tudor domain containing 9	chr14	104394817	104519004
TENM1	ENSG00000009694	10178	0	0	-2.85451	-1.51324	2.85451	down	ODZ1|ODZ3|TEN-M1|TNM|TNM1	GO:0005576|GO:0005634|GO:0005737|GO:0005783|GO:0005794|GO:0005856|GO:0005886|GO:0005887|GO:0006351|GO:0006359|GO:0006950|GO:0006955|GO:0007218|GO:0007399|GO:0008201|GO:0008285|GO:0016363|GO:0016607|GO:0030838|GO:0033138|GO:0042803|GO:0043406|GO:0046982|GO:0048471|GO:0051491|GO:0090316	protein-coding	teneurin transmembrane protein 1	chrX	123509756	124097666
TEX13A	ENSG00000133149	56157	4.80727e-13	2.30215e-12	-3.02158	-1.5953	3.02158	down		GO:0008270	protein-coding	testis expressed 13A	chrX	104463611	104465358
TEX26	ENSG00000175664	122046	0	0	-4.65528	-2.21887	4.65528	down	C13orf26		protein-coding	testis expressed 26	chr13	31506834	31549153
TGIF1	ENSG00000177426	7050	0	0	-7.0032	-2.80801	7.0032	down	HPE4|TGIF	GO:0000122|GO:0001843|GO:0003682|GO:0003700|GO:0003714|GO:0005515|GO:0005654|GO:0006351|GO:0006367|GO:0007179|GO:0007275|GO:0007368|GO:0008285|GO:0009953|GO:0010467|GO:0010470|GO:0038092|GO:0042493|GO:0043565|GO:0045666|GO:0048146|GO:0048387|GO:0060041|GO:0070410	protein-coding	TGFB-induced factor homeobox 1	chr18	3412072	3458406
TGIF2LX	ENSG00000153779	90316	2.0409e-05	5.94646e-05	-3.95188	-1.98254	3.95188	down	TGIFLX	GO:0003700|GO:0005634|GO:0006351|GO:0043565	protein-coding	TGFB-induced factor homeobox 2-like, X-linked	chrX	89176940	89177882
TGM4	ENSG00000163810	7047	0	0	-3.02315	-1.59605	3.02315	down	TGP|hTGP	GO:0003810|GO:0018149|GO:0018184|GO:0046872	protein-coding	transglutaminase 4	chr3	44916098	44956088
THAP11	ENSG00000168286	57215	0	0	-3.55136	-1.82837	3.55136	down	CTG-B43a|CTG-B45d|RONIN	GO:0003677|GO:0005515|GO:0005634|GO:0005730|GO:0005737|GO:0005825|GO:0006351|GO:0006355|GO:0008270	protein-coding	THAP domain containing 11	chr16	67876213	67878098
THOC2	ENSG00000125676	57187	0	0	-3.0825	-1.6241	3.0825	down	CXorf3|THO2|dJ506G2.1|hTREX120	GO:0000346|GO:0000347|GO:0000445|GO:0003723|GO:0005515|GO:0006397|GO:0006406|GO:0008380|GO:0046784	protein-coding	THO complex 2	chrX	122734412	122866904
THUMPD1	ENSG00000066654	55623	0	0	-6.03941	-2.59441	6.03941	down		GO:0003723	protein-coding	THUMP domain containing 1	chr16	20744986	20753199
TIFAB		497189	0	0	-3.9573	-1.98452	3.9573	down			protein-coding	TRAF-interacting protein with forkhead-associated domain, family member B	chr5	134784558	134788089
TIMP3	ENSG00000100234	7078	0	0	-3.38055	-1.75726	3.38055	down	HSMRK222|K222|K222TA2|SFD	GO:0005515|GO:0005604|GO:0007601|GO:0008191|GO:0031012|GO:0046872|GO:0051045|GO:0071310	protein-coding	TIMP metallopeptidase inhibitor 3	chr22	33196802	33259028
TINF2	ENSG00000092330	26277	0	0	-7.46463	-2.90007	7.46463	down	DKCA3|TIN2	GO:0000723|GO:0000781|GO:0000783|GO:0003677|GO:0005515|GO:0005654|GO:0010370|GO:0010833|GO:0010836|GO:0016363|GO:0032202|GO:0032206|GO:0032211|GO:0034502|GO:0042162|GO:0050680|GO:0070198	protein-coding	TERF1 (TRF1)-interacting nuclear factor 2	chr14	24708851	24711880
TLE3	ENSG00000140332	7090	0	0	-4.06337	-2.02268	4.06337	down	ESG|ESG3|GRG3|HsT18976	GO:0005515|GO:0005634|GO:0005654|GO:0006351|GO:0006355|GO:0007165|GO:0007219|GO:0009887|GO:0016055	protein-coding	transducin-like enhancer of split 3 (E(sp1) homolog, Drosophila)	chr15	70340543	70390256
TM4SF5	ENSG00000142484	9032	0	0	-3.3442	-1.74166	3.3442	down		GO:0005887	protein-coding	transmembrane 4 L six family member 5	chr17	4675187	4686506
TMA16P1		100101405	0.000532618	0.00136931	-2.96679	-1.5689	2.96679	down			pseudo	translation machinery associated 16 homolog pseudogene 1	chr11	58562676	58564428
TMEM14E	ENSG00000221962	645843	0	0	-3.33547	-1.73789	3.33547	down		GO:0016021	protein-coding	transmembrane protein 14E	chr3	152057487	152058779
TMEM169	ENSG00000163449	92691	3.77476e-15	2.00789e-14	-3.27205	-1.7102	3.27205	down		GO:0016021	protein-coding	transmembrane protein 169	chr2	216946589	216967506
TMEM183A	ENSG00000163444	92703	0	0	-4.2809	-2.09792	4.2809	down	C1orf37	GO:0016021	protein-coding	transmembrane protein 183A	chr1	202976534	202993197
TMEM183B		653659	0	0	-3.86549	-1.95065	3.86549	down	C1orf37-DUP	GO:0016021	protein-coding	transmembrane protein 183B	chr3	149699448	149701153
TMEM200A	ENSG00000164484	114801	9.12603e-14	4.53705e-13	-3.22117	-1.68758	3.22117	down	KIBA1913|TTMA|TTMC	GO:0016021	protein-coding	transmembrane protein 200A	chr6	130687426	130764210
TMEM202		338949	0	0	-3.97238	-1.99	3.97238	down		GO:0016021	protein-coding	transmembrane protein 202	chr15	72690668	72700708
TMEM54	ENSG00000121900	113452	7.17926e-07	2.3459e-06	-3.93493	-1.97634	3.93493	down	BCLP|CAC-1|CAC1	GO:0003674|GO:0005575|GO:0008150|GO:0016021	protein-coding	transmembrane protein 54	chr1	33360196	33366953
TMSB10	ENSG00000034510	9168	0	0	-7.65904	-2.93716	7.65904	down	MIG12|TB10	GO:0003779|GO:0005737|GO:0005856|GO:0030036|GO:0042989	protein-coding	thymosin beta 10	chr2	85132763	85133799
TMSB4X	ENSG00000205542	7114	0	0	-12.4898	-3.64268	12.4898	down	FX|PTMB4|TB4X|TMSB4	GO:0002576|GO:0003779|GO:0005515|GO:0005576|GO:0005856|GO:0007596|GO:0030036|GO:0030168|GO:0031093|GO:0042989	protein-coding	thymosin beta 4, X-linked	chrX	12993226	12995346
TMTC2	ENSG00000179104	160335	0	0	-4.99316	-2.31995	4.99316	down	IBDBP1	GO:0005783|GO:0016021	protein-coding	transmembrane and tetratricopeptide repeat containing 2	chr12	83080934	83528067
TNFRSF18	ENSG00000186891	8784	0	0	-3.4163	-1.77244	3.4163	down	AITR|CD357|GITR|GITR-D	GO:0005031|GO:0005576|GO:0005887|GO:0006915|GO:0007165|GO:0009897|GO:0033209|GO:0043066	protein-coding	tumor necrosis factor receptor superfamily, member 18	chr1	1138888	1142089
TNNC1	ENSG00000114854	7134	0	0	-7.54491	-2.9155	7.54491	down	CMD1Z|CMH13|TN-C|TNC|TNNC	GO:0005509|GO:0005515|GO:0005829|GO:0005861|GO:0006937|GO:0030049|GO:0031013|GO:0031014|GO:0032972|GO:0042803|GO:0043462|GO:0048306|GO:0051015|GO:0055010|GO:0060048	protein-coding	troponin C type 1 (slow)	chr3	52485107	52488057
TNNI3	ENSG00000129991	7137	0.00252843	0.00609524	-3.48427	-1.80086	3.48427	down	CMD1FF|CMD2A|CMH7|RCM1|TNNC1|cTnI	GO:0001570|GO:0001980|GO:0003779|GO:0005515|GO:0005829|GO:0005861|GO:0006874|GO:0006940|GO:0007507|GO:0019855|GO:0019901|GO:0019904|GO:0030017|GO:0030049|GO:0030172|GO:0031014|GO:0032780|GO:0046872|GO:0048306|GO:0055010|GO:0060047|GO:0060048	protein-coding	troponin I type 3 (cardiac)	chr19	55663136	55669100
TNNT3	ENSG00000130595	7140	0	0	-3.36161	-1.74915	3.36161	down	TNTF	GO:0003009|GO:0003779|GO:0005523|GO:0005829|GO:0005861|GO:0006942|GO:0030049|GO:0030172|GO:0030899|GO:0031013|GO:0043462|GO:0048306	protein-coding	troponin T type 3 (skeletal, fast)	chr11	1940799	1959936
TNP2	ENSG00000178279	7142	0.00150605	0.0037177	-9.05362	-3.17849	9.05362	down	TP2	GO:0000786|GO:0003677|GO:0005634|GO:0007275|GO:0007283|GO:0007339|GO:0007340|GO:0007341|GO:0030154|GO:0030317|GO:0046872	protein-coding	transition protein 2 (during histone to protamine replacement)	chr16	11361714	11363160
TNPO1P2		252968	0	0	-3.82976	-1.93725	3.82976	down			pseudo	transportin 1 pseudogene 2	chr17	18363646	18366646
TNS1	ENSG00000079308	7145	0	0	-3.39489	-1.76336	3.39489	down	MST091|MST122|MST127|MSTP122|MSTP127|MXRA6|TNS	GO:0003779|GO:0005515|GO:0005737|GO:0005856|GO:0005925|GO:0007044|GO:0009986|GO:0010761	protein-coding	tensin 1	chr2	218664512	218867718
TOB1	ENSG00000141232	10140	0	0	-6.56775	-2.7154	6.56775	down	APRO6|PIG49|TOB|TROB|TROB1	GO:0003714|GO:0005070|GO:0005515|GO:0005737|GO:0007184|GO:0008285|GO:0017148|GO:0030514|GO:0030971|GO:0045668|GO:0046332|GO:0060212	protein-coding	transducer of ERBB2, 1	chr17	48939587	48945339
TOB2	ENSG00000183864	10766	0	0	-4.17731	-2.06257	4.17731	down	TOB4|TOBL|TROB2	GO:0005515|GO:0005634|GO:0005737|GO:0007292|GO:0008285|GO:0010468|GO:0042809|GO:0045671|GO:0045778	protein-coding	transducer of ERBB2, 2	chr22	41829492	41843027
TOX4P1		285412	0	0	-3.18023	-1.66913	3.18023	down			pseudo	TOX high mobility group box family member 4 pseudogene 1	chr4	113377080	113378942
TPM2	ENSG00000198467	7169	0	0	-6.70494	-2.74523	6.70494	down	AMCD1|DA1|DA2B|NEM4|TMSB	GO:0003779|GO:0005829|GO:0005862|GO:0006936|GO:0008307|GO:0030049|GO:0043462	protein-coding	tropomyosin 2 (beta)	chr9	35681990	35690053
TPM4	ENSG00000167460	7171	0	0	-4.41184	-2.14138	4.41184	down		GO:0001725|GO:0002102|GO:0003779|GO:0005509|GO:0005829|GO:0005856|GO:0005862|GO:0006928|GO:0006936|GO:0008307|GO:0030049|GO:0030863|GO:0031941	protein-coding	tropomyosin 4	chr19	16178317	16213813
TPSAB1	ENSG00000172236	7177	0	0	-3.16424	-1.66186	3.16424	down	TPS1|TPS2|TPSB1	GO:0004252|GO:0005515|GO:0005576|GO:0005615|GO:0006508|GO:0006952|GO:0008236|GO:0022617|GO:0030198|GO:0031012	protein-coding	tryptase alpha/beta 1	chr16	1290678	1292555
TPSB2	ENSG00000197253	64499	8.70415e-14	4.33422e-13	-3.72858	-1.89863	3.72858	down	TPS2|tryptaseB|tryptaseC	GO:0004252|GO:0005576|GO:0006508|GO:0008236	protein-coding	tryptase beta 2 (gene/pseudogene)	chr16	1277272	1280185
TRAPPC1	ENSG00000170043	58485	0	0	-8.32785	-3.05794	8.32785	down	BET5|MUM2	GO:0005783|GO:0005794|GO:0005801|GO:0006888|GO:0030008	protein-coding	trafficking protein particle complex 1	chr17	7833663	7835317
TRAV38-1		28644	1.3558e-12	6.35394e-12	-4.55171	-2.18641	4.55171	down	TCRAV14S2|TCRAV38S1|TRAV381		other	T cell receptor alpha variable 38-1	chr14	22740276	22740445
TRBV10-1		28585	0	0	-3.17354	-1.66609	3.17354	down	TCRBV10S1|TCRBV12S2|TCRBV12S2A1T|TRBV101		other	T cell receptor beta variable 10-1(gene/pseudogene)	chr7	142231576	142232120
TRBV20OR9-2		6962	0	0	-3.03024	-1.59943	3.03024	down	TCRBV20S2|TCRBV2O|TCRBV2S2O		pseudo	T cell receptor beta variable 20/OR9-2 (non-functional)	chr9	33617843	33618506
TREM2	ENSG00000095970	54209	0	0	-3.59075	-1.84429	3.59075	down	TREM-2|Trem2a|Trem2b|Trem2c	GO:0001530|GO:0004872|GO:0005576|GO:0005886|GO:0006959|GO:0007411|GO:0016021|GO:0045087	protein-coding	triggering receptor expressed on myeloid cells 2	chr6	41126244	41130924
TRIM15	ENSG00000204610	89870	2.22045e-16	1.25435e-15	-3.44219	-1.78333	3.44219	down	RNF93|ZNF178|ZNFB7	GO:0005622|GO:0007500|GO:0008270	protein-coding	tripartite motif containing 15	chr6	30130983	30140473
TRIM24	ENSG00000122779	8805	0	0	-3.56862	-1.83537	3.56862	down	PTC6|RNF82|TF1A|TIF1|TIF1A|TIF1ALPHA|hTIF1	GO:0002039|GO:0003682|GO:0003713|GO:0004672|GO:0004842|GO:0005102|GO:0005515|GO:0005634|GO:0005719|GO:0005726|GO:0005829|GO:0006366|GO:0008270|GO:0008285|GO:0016567|GO:0016922|GO:0030163|GO:0031647|GO:0034056|GO:0035064|GO:0042981|GO:0043565|GO:0045892|GO:0045893|GO:0046777|GO:0055074|GO:0070562|GO:0070577|GO:0071391	protein-coding	tripartite motif containing 24	chr7	138145079	138270332
TRIM51DP		100419945	1.18577e-05	3.52153e-05	-3.49045	-1.80341	3.49045	down			pseudo	tripartite motif-containing 51D, pseudogene	chr11	49897685	49898190
TRIM51FP		283257	4.31732e-11	1.87003e-10	-3.84179	-1.94178	3.84179	down	RNF18B|TRIM49B	GO:0005622|GO:0008270	pseudo	tripartite motif-containing 51F, pseudogene	chr11	49854518	49860882
TRIM75		391714	0	0	-3.34151	-1.7405	3.34151	down		GO:0005622|GO:0008270	pseudo	tripartite motif containing 75	chr4	165980120	165981714
TRIP12	ENSG00000153827	9320	1.39064e-10	5.84063e-10	-3.95505	-1.98369	3.95505	down	TRIP-12|ULF	GO:0004842|GO:0005515|GO:0005634|GO:0005654|GO:0005737|GO:0006281|GO:0006974|GO:0009790|GO:0016567|GO:0042787|GO:0046966|GO:1901315|GO:2000780	protein-coding	thyroid hormone receptor interactor 12	chr2	230631930	230786655
TRMT1	ENSG00000104907	55621	0	0	-3.40409	-1.76727	3.40409	down	TRM1	GO:0000049|GO:0004809|GO:0046872	protein-coding	tRNA methyltransferase 1 homolog (S. cerevisiae)	chr19	13215714	13227563
TRMT112P6		391358	2.4444e-11	1.073e-10	-3.00785	-1.58873	3.00785	down			pseudo	tRNA methyltransferase 11-2 homolog (S. cerevisiae) pseudogene 6	chr2	26250902	26251493
TRMT12	ENSG00000183665	55039	0	0	-3.269	-1.70885	3.269	down	TRM12|TYW2	GO:0008033|GO:0008168	protein-coding	tRNA methyltransferase 12 homolog (S. cerevisiae)	chr8	125463048	125465266
TRPC1	ENSG00000144935	7220	0	0	-3.1047	-1.63446	3.1047	down	HTRP-1|TRP1	GO:0005261|GO:0005262|GO:0005515|GO:0005886|GO:0005887|GO:0006816|GO:0007411|GO:0015279|GO:0016323|GO:0030017|GO:0043034|GO:0043234|GO:0044325|GO:0045121|GO:0046541|GO:0051281|GO:0051480|GO:0051592|GO:0070679	protein-coding	transient receptor potential cation channel, subfamily C, member 1	chr3	142443266	142526729
TRPV2	ENSG00000187688	51393	1.50914e-10	6.31869e-10	-4.17454	-2.06162	4.17454	down	VRL|VRL-1|VRL1	GO:0005216|GO:0005261|GO:0005262|GO:0005886|GO:0005887|GO:0006810|GO:0007600|GO:0009266|GO:0009408|GO:0009986|GO:0012505|GO:0015075|GO:0032584|GO:0042470|GO:0044295|GO:0044297|GO:0045773|GO:0090280	protein-coding	transient receptor potential cation channel, subfamily V, member 2	chr17	16318856	16340317
TSC22D1		8848	0	0	-2.98956	-1.57993	2.98956	down	Ptg-2|TGFB1I4|TSC22	GO:0003700|GO:0005515|GO:0005634|GO:0005737|GO:0006366|GO:0008284|GO:0043065|GO:0043066	protein-coding	TSC22 domain family, member 1	chr13	45006279	45150701
TSPY14P		378013	1.5099e-14	7.80521e-14	-3.37601	-1.75532	3.37601	down	TSPYP4		pseudo	testis specific protein, Y-linked 14, pseudogene	chrY	23630015	23632825
TSPY9P		728132	0	0	-9.08341	-3.18323	9.08341	down	TSPY9		pseudo	testis specific protein, Y-linked 9, pseudogene	chrY	9324876	9327689
TSR1	ENSG00000167721	55720	0	0	-3.46197	-1.79159	3.46197	down		GO:0005730|GO:0042255	protein-coding	TSR1, 20S rRNA accumulation, homolog (S. cerevisiae)	chr17	2225982	2240678
TSSC4	ENSG00000184281	10078	0	0	-2.89168	-1.53191	2.89168	down			protein-coding	tumor suppressing subtransferable candidate 4	chr11	2421718	2425106
TUBA8	ENSG00000183785	51807	7.22267e-12	3.26268e-11	-3.68831	-1.88296	3.68831	down	TUBAL2	GO:0003924|GO:0005200|GO:0005525|GO:0005737|GO:0005874|GO:0007017|GO:0051258	protein-coding	tubulin, alpha 8	chr22	18593453	18614498
TUBB	ENSG00000196230	203068	0	0	-3.46527	-1.79297	3.46527	down	M40|OK/SW-cl.56|TUBB1|TUBB5	GO:0000086|GO:0000278|GO:0003924|GO:0005198|GO:0005200|GO:0005525|GO:0005641|GO:0005737|GO:0005829|GO:0005856|GO:0005874|GO:0005886|GO:0006928|GO:0007017|GO:0009987|GO:0015630|GO:0030705|GO:0032403|GO:0042267|GO:0042288|GO:0044297|GO:0051225|GO:0051258|GO:0051301|GO:0070062	protein-coding	tubulin, beta class I	chr6	30688157	30693195
TUBB8		347688	7.00339e-09	2.63581e-08	-3.09167	-1.62839	3.09167	down	bA631M21.2	GO:0003924|GO:0005200|GO:0005525|GO:0005737|GO:0005874|GO:0005886|GO:0007017|GO:0015630|GO:0051258	protein-coding	tubulin, beta 8 class VIII	chr10	92828	95178
TUBB8P10		391171	1.51073e-07	5.18647e-07	-3.00751	-1.58857	3.00751	down			pseudo	tubulin, beta 8 class VIII pseudogene 10	chr1	227680552	227682527
UBA1	ENSG00000130985	7317	0	0	-3.05362	-1.61052	3.05362	down	A1S9|A1S9T|A1ST|AMCX1|GXP1|POC20|SMAX2|UBA1A|UBE1|UBE1X	GO:0005515|GO:0005524|GO:0008219|GO:0008641|GO:0016567|GO:0016874	protein-coding	ubiquitin-like modifier activating enzyme 1	chrX	47050199	47074527
UBQLNL	ENSG00000175518	143630	0	0	-3.04613	-1.60698	3.04613	down			protein-coding	ubiquilin-like	chr11	5535623	5537956
UBTD2	ENSG00000168246	92181	2.22045e-16	1.25435e-15	-3.11679	-1.64006	3.11679	down	DCUBP	GO:0005634|GO:0005730|GO:0005737	protein-coding	ubiquitin domain containing 2	chr5	171636650	171710795
UBTFL1		642623	0	0	-3.68918	-1.8833	3.68918	down	C11orf27|HMGPI	GO:0003677|GO:0005634|GO:0005737|GO:0007275	protein-coding	upstream binding transcription factor, RNA polymerase I-like 1	chr11	89819118	89820299
UCP2		7351	0	0	-5.79436	-2.53465	5.79436	down	BMIQ4|SLC25A8|UCPH	GO:0000303|GO:0001666|GO:0005743|GO:0006810|GO:0006839|GO:0009749|GO:0015992|GO:0016021|GO:0022904|GO:0032869|GO:0044237|GO:0044281|GO:0070542	protein-coding	uncoupling protein 2 (mitochondrial, proton carrier)	chr11	73685716	73693889
UGT2B25P		54571	0	0	-3.49877	-1.80685	3.49877	down			pseudo	UDP glucuronosyltransferase 2 family, polypeptide B25 pseudogene	chr4	70255201	70267912
ULK4P1	ENSG00000261279	89838	1.8053e-08	6.61183e-08	-5.8907	-2.55844	5.8907	down	D-X|FAM7A1		pseudo	ULK4 pseudogene 1	chr15	32691167	32727434
UNC5B	ENSG00000107731	219699	1.22581e-05	3.63431e-05	-2.95241	-1.56189	2.95241	down	UNC5H2|p53RDL1	GO:0005515|GO:0006915|GO:0007165|GO:0007411|GO:0016021|GO:0033564|GO:0042981|GO:0043065|GO:2001240	protein-coding	unc-5 homolog B (C. elegans)	chr10	72972292	73062635
UNG	ENSG00000076248	7374	0	0	-4.22449	-2.07878	4.22449	down	DGU|HIGM4|HIGM5|UDG|UNG1|UNG15|UNG2	GO:0004844|GO:0005634|GO:0005739|GO:0006281|GO:0006284|GO:0016446|GO:0016447|GO:0019048	protein-coding	uracil-DNA glycosylase	chr12	109535399	109548798
UQCRC1	ENSG00000010256	7384	0	0	-4.82206	-2.26965	4.82206	down	D3S3191|QCR1|UQCR1	GO:0005739|GO:0005743|GO:0005746|GO:0005750|GO:0006119|GO:0006122|GO:0008121|GO:0009060|GO:0014823|GO:0022904|GO:0032403|GO:0043279|GO:0044237|GO:0044281|GO:0046872|GO:0055114	protein-coding	ubiquinol-cytochrome c reductase core protein I	chr3	48636432	48647098
USP17L14P		100287270	0	0	-5.23729	-2.38882	5.23729	down			pseudo	ubiquitin specific peptidase 17-like family member 14, pseudogene	chr4	9231367	9232959
USP17L2	ENSG00000223443	377630	0	0	-3.37254	-1.75383	3.37254	down	DUB-3|DUB3|USP17	GO:0000075|GO:0004221|GO:0004843|GO:0005515|GO:0005634|GO:0005789|GO:0006511|GO:0006915|GO:0007093|GO:0010955|GO:0016579|GO:0030334|GO:0031064|GO:0032321|GO:0034261|GO:0042127|GO:0042981|GO:0050691|GO:0070536|GO:0071108|GO:0071586|GO:0090315|GO:1900027|GO:1900245|GO:1900246	protein-coding	ubiquitin specific peptidase 17-like family member 2	chr8	11994677	11996269
USP21	ENSG00000143258	27005	4.49254e-11	1.94426e-10	-4.66558	-2.22206	4.66558	down	USP16|USP23	GO:0003713|GO:0004221|GO:0004843|GO:0005575|GO:0005634|GO:0005737|GO:0006351|GO:0006464|GO:0006511|GO:0008234|GO:0016578|GO:0019784|GO:0045893|GO:0046872	protein-coding	ubiquitin specific peptidase 21	chr1	161129254	161135516
VAMP2	ENSG00000220205	6844	0	0	-4.21389	-2.07515	4.21389	down	SYB2|VAMP-2	GO:0005515|GO:0005516|GO:0005543|GO:0005802|GO:0005886|GO:0005887|GO:0006112|GO:0006461|GO:0006892|GO:0007268|GO:0007269|GO:0008022|GO:0009749|GO:0014047|GO:0016020|GO:0016079|GO:0017022|GO:0017075|GO:0017156|GO:0017157|GO:0030054|GO:0030136|GO:0030666|GO:0030667|GO:0030672|GO:0031201|GO:0032403|GO:0032869|GO:0042589|GO:0043001|GO:0043005|GO:0044267|GO:0044281|GO:0048471|GO:0050796|GO:0060203|GO:…	protein-coding	vesicle-associated membrane protein 2 (synaptobrevin 2)	chr17	8062465	8066293
VANGL2	ENSG00000162738	57216	1.86173e-15	1.00762e-14	-2.99106	-1.58066	2.99106	down	LPP1|LTAP|STB1|STBM|STBM1	GO:0001736|GO:0001843|GO:0001942|GO:0001947|GO:0003149|GO:0003150|GO:0003402|GO:0005911|GO:0007266|GO:0009952|GO:0016021|GO:0016323|GO:0016324|GO:0016328|GO:0022007|GO:0032835|GO:0032956|GO:0035019|GO:0035058|GO:0035787|GO:0036342|GO:0042060|GO:0043507|GO:0045176|GO:0045197|GO:0048103|GO:0048105|GO:0048546|GO:0060028|GO:0060122|GO:0060187|GO:0060488|GO:0060489|GO:0060490|GO:0060993|GO:0090103|GO:…	protein-coding	VANGL planar cell polarity protein 2	chr1	160370231	160398468
VASH2	ENSG00000143494	79805	0	0	-3.55686	-1.8306	3.55686	down	RP11-275G3.1	GO:0001938|GO:0005737|GO:0045766	protein-coding	vasohibin 2	chr1	213123887	213164927
VCL	ENSG00000035403	7414	0	0	-5.12974	-2.35889	5.12974	down	CMD1W|CMH15|MV|MVCL	GO:0002009|GO:0002162|GO:0002576|GO:0003779|GO:0005198|GO:0005515|GO:0005576|GO:0005829|GO:0005856|GO:0005911|GO:0005912|GO:0005913|GO:0005916|GO:0005925|GO:0006928|GO:0006936|GO:0007155|GO:0007160|GO:0007596|GO:0008013|GO:0015629|GO:0017048|GO:0030018|GO:0030032|GO:0030055|GO:0030168|GO:0030336|GO:0034333|GO:0034394|GO:0042383|GO:0043034|GO:0043234|GO:0043297|GO:0045294|GO:0045296|GO:0090136	protein-coding	vinculin	chr10	75754951	75879914
VEGFC	ENSG00000150630	7424	1.52208e-09	5.99457e-09	-3.35679	-1.74708	3.35679	down	Flt4-L|VRP	GO:0001525|GO:0002052|GO:0002576|GO:0005515|GO:0005576|GO:0005615|GO:0006929|GO:0007165|GO:0007596|GO:0008083|GO:0008284|GO:0009887|GO:0016020|GO:0016331|GO:0030168|GO:0030947|GO:0031093|GO:0031954|GO:0042056|GO:0042493|GO:0043185|GO:0043536|GO:0045776|GO:0048010|GO:0050679|GO:0050714|GO:0050918|GO:0050930|GO:0051781|GO:0060754|GO:1901492	protein-coding	vascular endothelial growth factor C	chr4	177604691	177713895
VEZF1		7716	0	0	-2.88448	-1.52831	2.88448	down	DB1|ZNF161	GO:0001525|GO:0001885|GO:0003677|GO:0005634|GO:0005730|GO:0006357|GO:0006366|GO:0006968|GO:0046872	protein-coding	vascular endothelial zinc finger 1	chr17	56048910	56065615
VPS36	ENSG00000136100	51028	0	0	-3.14948	-1.65511	3.14948	down	C13orf9|EAP45	GO:0005634|GO:0005764|GO:0005768|GO:0005770|GO:0005829|GO:0006351|GO:0006355|GO:0015031|GO:0016020|GO:0016197|GO:0032266|GO:0043130	protein-coding	vacuolar protein sorting 36 homolog (S. cerevisiae)	chr13	52986737	53024763
VPS51	ENSG00000149823	738	0	0	-4.94697	-2.30654	4.94697	down	ANG2|ANG3|C11orf2|C11orf3|FFR	GO:0000938|GO:0003674|GO:0005515|GO:0005794|GO:0006869|GO:0006914|GO:0015031|GO:0016021|GO:0042147	protein-coding	vacuolar protein sorting 51 homolog (S. cerevisiae)	chr11	64863587	64879332
VPS52	ENSG00000223501	6293	0	0	-3.97297	-1.99022	3.97297	down	ARE1|RP5-1033B10|SAC2|SACM2L|dJ1033B10.5	GO:0005515|GO:0005794|GO:0010008|GO:0010668|GO:0015031|GO:0048611	protein-coding	vacuolar protein sorting 52 homolog (S. cerevisiae)	chr6	33218049	33239739
VPS9D1-AS1	ENSG00000261373	100128881	0	0	-10.442	-3.38432	10.442	down			ncRNA	VPS9D1 antisense RNA 1	chr16	89778264	89784573
VSTM2A		222008	0	0	-3.81352	-1.93112	3.81352	down	VSTM2	GO:0005576	protein-coding	V-set and transmembrane domain containing 2A	chr7	54610019	54636948
VTN		7448	0	0	-3.20704	-1.68124	3.20704	down	V75|VN|VNT	GO:0005044|GO:0005178|GO:0005515|GO:0005576|GO:0005578|GO:0005615|GO:0006955|GO:0007155|GO:0007160|GO:0008201|GO:0010811|GO:0010951|GO:0014911|GO:0030195|GO:0030198|GO:0030247|GO:0030449|GO:0030949|GO:0031012|GO:0032092|GO:0033627|GO:0045087|GO:0048260|GO:0050731|GO:0050840|GO:0061302|GO:0071062|GO:0090303	protein-coding	vitronectin	chr17	26694299	26697373
WASH4P		374677	0	0	-3.36392	-1.75014	3.36392	down	CXYorf1P|FAM39CP		pseudo	WAS protein family homolog 4 pseudogene	chr16	66541	69448
WASH6P		653440.chrX	0	0	-5.32213	-2.412	5.32213	down	CXYorf1|FAM39A|WASH	GO:0003674|GO:0003779|GO:0005769|GO:0008150|GO:0016197|GO:0031901|GO:0034314|GO:0042147|GO:0043014|GO:0043231|GO:0055037|GO:0055038|GO:0071203	pseudo	WAS protein family homolog 6 pseudogene	chrX	155249967	155255330
WBSCR27	ENSG00000165171	155368	0	0	-6.19189	-2.63038	6.19189	down			protein-coding	Williams Beuren syndrome chromosome region 27	chr7	73248921	73256855
WDFY1	ENSG00000085449	57590	5.47396e-10	2.21571e-09	-2.9692	-1.57007	2.9692	down	FENS-1|WDF1|ZFYVE17	GO:0005545|GO:0005634|GO:0005769|GO:0005829|GO:0008150|GO:0008270	protein-coding	WD repeat and FYVE domain containing 1	chr2	224740065	224810052
WDR1	ENSG00000071127	9948	0	0	-4.03898	-2.01399	4.03898	down	AIP1|NORI-1	GO:0002102|GO:0002576|GO:0003779|GO:0005576|GO:0005829|GO:0007596|GO:0007605|GO:0030054|GO:0030168|GO:0042995	protein-coding	WD repeat domain 1	chr4	10075963	10118573
WDR16	ENSG00000166596	146845	0	0	-3.05212	-1.60981	3.05212	down	WDRPUH	GO:0005515|GO:0005737|GO:0043231	protein-coding	WD repeat domain 16	chr17	9479944	9546776
WFDC2	ENSG00000101443	10406	0	0	-5.69784	-2.51042	5.69784	down	EDDM4|HE4|WAP5|dJ461P17.6	GO:0004866|GO:0004867|GO:0004869|GO:0005615|GO:0006508|GO:0007283|GO:0010951|GO:0019828	protein-coding	WAP four-disulfide core domain 2	chr20	44098394	44110172
WISP3	ENSG00000112761	8838	0	0	-3.81624	-1.93215	3.81624	down	CCN6|LIBC|PPAC|PPD	GO:0001558|GO:0005520|GO:0005615|GO:0007165|GO:0007267|GO:0008083	protein-coding	WNT1 inducible signaling pathway protein 3	chr6	112375278	112390887
WSB2	ENSG00000176871	55884	0	0	-3.73716	-1.90194	3.73716	down	SBA2	GO:0016567|GO:0035556	protein-coding	WD repeat and SOCS box containing 2	chr12	118470492	118498951
XRCC3	ENSG00000126215	7517	0	0	-8.77873	-3.13401	8.77873	down	CMM6	GO:0003677|GO:0005515|GO:0005524|GO:0005634|GO:0005737|GO:0005739|GO:0006281|GO:0006310|GO:0006974|GO:0008094|GO:0010033|GO:0048471	protein-coding	X-ray repair complementing defective repair in Chinese hamster cells 3	chr14	104163954	104181823
XYLB	ENSG00000093217	9942	6.63057e-09	2.49991e-08	-2.84304	-1.50744	2.84304	down		GO:0004856|GO:0005524|GO:0005975|GO:0005997|GO:0005998|GO:0006091|GO:0042732	protein-coding	xylulokinase homolog (H. influenzae)	chr3	38388251	38456467
YBX1P10		158373	0	0	-5.97056	-2.57787	5.97056	down	BA327L3.4		pseudo	Y box binding protein 1 pseudogene 10	chr9	35970941	35972454
YWHAE	ENSG00000108953	7531	0	0	-4.92001	-2.29866	4.92001	down	14-3-3E|KCIP-1|MDCR|MDS	GO:0000086|GO:0000278|GO:0001764|GO:0003064|GO:0005515|GO:0005739|GO:0005829|GO:0005871|GO:0006605|GO:0006915|GO:0015459|GO:0019048|GO:0019899|GO:0019904|GO:0021766|GO:0021987|GO:0030659|GO:0032403|GO:0035329|GO:0035556|GO:0042470|GO:0042826|GO:0043281|GO:0044325|GO:0046982|GO:0048011|GO:0050815|GO:0051219|GO:0060306|GO:0070062|GO:0086013|GO:0086091|GO:0097190|GO:0097193|GO:1900740|GO:1901016|GO:…	protein-coding	tyrosine 3-monooxygenase/tryptophan 5-monooxygenase activation protein, epsilon polypeptide	chr17	1247834	1303556
ZBTB16	ENSG00000109906	7704	0	0	-2.86696	-1.51952	2.86696	down	PLZF|ZNF145	GO:0001823|GO:0003677|GO:0005515|GO:0005634|GO:0006351|GO:0006915|GO:0007417|GO:0008285|GO:0009880|GO:0009952|GO:0016567|GO:0016604|GO:0016605|GO:0016607|GO:0017053|GO:0030097|GO:0030099|GO:0032332|GO:0035116|GO:0035136|GO:0042802|GO:0042803|GO:0043065|GO:0045600|GO:0045638|GO:0045778|GO:0045892|GO:0045893|GO:0046872|GO:0048133|GO:0051216|GO:0061036	protein-coding	zinc finger and BTB domain containing 16	chr11	113930431	114121397
ZC3H11A	ENSG00000058673	9877	0	0	-4.22385	-2.07856	4.22385	down	ZC3HDC11A	GO:0005515|GO:0046872	protein-coding	zinc finger CCCH-type containing 11A	chr1	203764751	203823256
ZC3H11B		643136	0	0	-6.54055	-2.70941	6.54055	down	ZC3HDC11B		pseudo	zinc finger CCCH-type containing 11B pseudogene	chr1	219781269	219786487
ZDHHC9	ENSG00000188706	51114	0	0	-2.86783	-1.51996	2.86783	down	CGI89|CXorf11|DHHC9|MMSA1|MRXSZ|ZDHHC10|ZNF379|ZNF380	GO:0000139|GO:0005737|GO:0005789|GO:0005794|GO:0008270|GO:0016021|GO:0019706	protein-coding	zinc finger, DHHC-type containing 9	chrX	128937264	128978124
ZEB1	ENSG00000148516	6935	0	0	-4.4702	-2.16034	4.4702	down	AREB6|BZP|DELTAEF1|FECD6|NIL2A|PPCD3|TCF8|ZFHEP|ZFHX1A	GO:0000122|GO:0003682|GO:0003690|GO:0003700|GO:0003713|GO:0003714|GO:0005515|GO:0005634|GO:0005667|GO:0005730|GO:0005737|GO:0006351|GO:0006357|GO:0006955|GO:0007389|GO:0008134|GO:0008270|GO:0008283|GO:0008285|GO:0010464|GO:0014823|GO:0017015|GO:0030857|GO:0030900|GO:0031667|GO:0033081|GO:0043565|GO:0045666|GO:0045892|GO:0045944|GO:0048596|GO:0048704|GO:0048752|GO:0051150|GO:0051216|GO:0070888|GO:…	protein-coding	zinc finger E-box binding homeobox 1	chr10	31607424	31818742
ZFAND2B	ENSG00000158552	130617	4.52949e-12	2.06985e-11	-3.91505	-1.96903	3.91505	down	AIRAPL	GO:0005515|GO:0005783|GO:0008270	protein-coding	zinc finger, AN1-type domain 2B	chr2	220071506	220074373
ZFAND4	ENSG00000172671	93550	0	0	-4.36891	-2.12727	4.36891	down	ANUBL1	GO:0008270	protein-coding	zinc finger, AN1-type domain 4	chr10	46111039	46168251
ZFPL1	ENSG00000162300	7542	0	0	-6.10335	-2.6096	6.10335	down	D11S750|MCG4	GO:0003677|GO:0005634|GO:0005794|GO:0006355|GO:0008270|GO:0016021|GO:0016192	protein-coding	zinc finger protein-like 1	chr11	64851694	64855874
ZKSCAN8	ENSG00000198315	7745	0	0	-2.9706	-1.57075	2.9706	down	LD5-1|ZNF192|ZSCAN40	GO:0003677|GO:0003700|GO:0005634|GO:0005730|GO:0005737|GO:0006351|GO:0046872	protein-coding	zinc finger with KRAB and SCAN domains 8	chr6	28109688	28127250
ZMIZ1	ENSG00000108175	57178	0	0	-3.73342	-1.9005	3.73342	down	MIZ|RAI17|TRAFIP10|ZIMP10|hZIMP10	GO:0001570|GO:0001701|GO:0003007|GO:0005737|GO:0006351|GO:0007296|GO:0007569|GO:0008270|GO:0016607|GO:0045944|GO:0048146|GO:0048589|GO:0048844	protein-coding	zinc finger, MIZ-type containing 1	chr10	80828792	81076285
ZNF101P2		730190	0	0	-3.16105	-1.6604	3.16105	down			pseudo	zinc finger protein 101 pseudogene 2	chr1	192962553	192963915
ZNF143	ENSG00000166478	7702	0	0	-4.13593	-2.04821	4.13593	down	SBF|STAF|pHZ-1	GO:0003677|GO:0005515|GO:0005654|GO:0006357|GO:0006359|GO:0006366|GO:0006383|GO:0010467|GO:0046872	protein-coding	zinc finger protein 143	chr11	9482512	9550071
ZNF229	ENSG00000167383	7772	0	0	-2.84762	-1.50976	2.84762	down		GO:0003677|GO:0005634|GO:0006351|GO:0006355|GO:0046872	protein-coding	zinc finger protein 229	chr19	44930426	44952766
ZNF284		342909	0	0	-5.02676	-2.32963	5.02676	down	ZNF284L	GO:0003677|GO:0005634|GO:0006351|GO:0006355|GO:0046872	protein-coding	zinc finger protein 284	chr19	44576297	44591623
ZNF30	ENSG00000168661	90075	0	0	-2.94375	-1.55766	2.94375	down	KOX28	GO:0003677|GO:0005634|GO:0006351|GO:0006355|GO:0046872	protein-coding	zinc finger protein 30	chr19	35417807	35436076
ZNF354A	ENSG00000169131	6940	0	0	-3.16622	-1.66276	3.16622	down	EZNF|HKL1|KID-1|KID1|TCF17	GO:0003677|GO:0005634|GO:0006351|GO:0006357|GO:0007605|GO:0046872	protein-coding	zinc finger protein 354A	chr5	178138522	178157703
ZNF358	ENSG00000198816	140467	0	0	-4.29279	-2.10192	4.29279	down	ZFEND	GO:0003677|GO:0005634|GO:0006351|GO:0006355|GO:0019827|GO:0021915|GO:0035115|GO:0046872	protein-coding	zinc finger protein 358	chr19	7581004	7585911
ZNF362	ENSG00000160094	149076	0	0	-5.47511	-2.45289	5.47511	down	RN|lin-29	GO:0003677|GO:0005634|GO:0006351|GO:0006355|GO:0046872	protein-coding	zinc finger protein 362	chr1	33722174	33766320
ZNF417		147687	0	0	-3.46413	-1.79249	3.46413	down		GO:0003677|GO:0005634|GO:0006351|GO:0006355|GO:0046872	protein-coding	zinc finger protein 417	chr19	58417142	58427978
ZNF443	ENSG00000180855	10224	0	0	-4.00139	-2.0005	4.00139	down	ZK1	GO:0003677|GO:0005634|GO:0006351|GO:0006355|GO:0006915|GO:0006950|GO:0046872	protein-coding	zinc finger protein 443	chr19	12540520	12551926
ZNF444	ENSG00000167685	55311	0	0	-3.37387	-1.75441	3.37387	down	EZF-2|EZF2|ZSCAN17	GO:0000981|GO:0003677|GO:0005634|GO:0006357|GO:0006366|GO:0046872	protein-coding	zinc finger protein 444	chr19	56652535	56672262
ZNF564	ENSG00000249709	163050	0	0	-3.14046	-1.65098	3.14046	down		GO:0003677|GO:0005634|GO:0006351|GO:0006355|GO:0046872	protein-coding	zinc finger protein 564	chr19	12571998	12662356
ZNF570	ENSG00000171827	148268	0	0	-2.99183	-1.58103	2.99183	down		GO:0003677|GO:0005634|GO:0006351|GO:0006355|GO:0046872	protein-coding	zinc finger protein 570	chr19	37958674	37976242
ZNF579	ENSG00000218891	163033	0	0	-2.88455	-1.52835	2.88455	down		GO:0003677|GO:0005634|GO:0006351|GO:0006355|GO:0046872	protein-coding	zinc finger protein 579	chr19	56088891	56092211
ZNF583	ENSG00000198440	147949	0	0	-5.58844	-2.48245	5.58844	down		GO:0003677|GO:0005634|GO:0006351|GO:0006355|GO:0046872	protein-coding	zinc finger protein 583	chr19	56915383	56936400
ZNF585A	ENSG00000196967	199704	0	0	-3.01455	-1.59194	3.01455	down		GO:0003676|GO:0005634|GO:0006351|GO:0006355|GO:0046872	protein-coding	zinc finger protein 585A	chr19	37641001	37663615
ZNF683	ENSG00000176083	257101	9.19265e-14	4.56961e-13	-3.21012	-1.68263	3.21012	down		GO:0001779|GO:0003677|GO:0005634|GO:0006351|GO:0006355|GO:0046872	protein-coding	zinc finger protein 683	chr1	26688125	26699266
ZNF705A	ENSG00000196946	440077	0	0	-2.95191	-1.56165	2.95191	down		GO:0003677|GO:0005634|GO:0006351|GO:0006355|GO:0046872	protein-coding	zinc finger protein 705A	chr12	8325150	8332642
ZNF763	ENSG00000197054	284390	0	0	-3.43534	-1.78045	3.43534	down	ZNF|ZNF440L	GO:0003677|GO:0005634|GO:0006351|GO:0006355|GO:0046872	protein-coding	zinc finger protein 763	chr19	12075869	12091198
ZNF782	ENSG00000196597	158431	0	0	-3.25963	-1.70471	3.25963	down		GO:0003677|GO:0005634|GO:0006351|GO:0006355|GO:0046872	protein-coding	zinc finger protein 782	chr9	99579273	99637856
ZNF789	ENSG00000198556	285989	0	0	-2.84015	-1.50597	2.84015	down		GO:0003677|GO:0005634|GO:0006351|GO:0006355|GO:0046872	protein-coding	zinc finger protein 789	chr7	99070515	99085217
ZNF837	ENSG00000152475	116412	4.92084e-06	1.50688e-05	-3.03222	-1.60038	3.03222	down		GO:0003677|GO:0005634|GO:0006351|GO:0006355|GO:0046872	protein-coding	zinc finger protein 837	chr19	58878990	58892389
ZNRD1	ENSG00000066379	30834	2.97284e-08	1.07361e-07	-4.03611	-2.01297	4.03611	down	HTEX-6|Rpa12|TEX6|ZR14|hZR14|tctex-6	GO:0003676|GO:0003899|GO:0005730|GO:0006139|GO:0006351|GO:0008270	protein-coding	zinc ribbon domain containing 1	chr6	30029036	30032686
ZSCAN5A	ENSG00000131848	79149	0	0	-3.08833	-1.62683	3.08833	down	ZNF495|ZSCAN5	GO:0000981|GO:0003677|GO:0005634|GO:0006357|GO:0006366|GO:0046872	protein-coding	zinc finger and SCAN domain containing 5A	chr19	56732679	56879752
			Top differentially transcribed genes upregulated in 7 BA compared to 7 WA
Gene Symbol	Ensembl ID	Gene ID	p-value	Corrected p-value	FC ([TAS-BA] vs [TAS-WA])	Log FC ([TAS-BA] vs [TAS-WA])	FC (abs) ([TAS-BA] vs [TAS-WA])	Regulation ([TAS-BA] vs [TAS-WA])	Aliases	GO Accession	Gene Type	Description	Chromosome	Start	End
BADAC	ENSG00000114771	13	2.50603e-18	1.50302e-17	2.87063	1.52137	2.87063	up	CES5A1|DAC	GO:0003824|GO:0004806|GO:0005789|GO:0010898|GO:0016021|GO:0016298|GO:0017171|GO:0019213	protein-coding	arylacetamide deacetylase	chr3	151531861	151546276
ABCA10	ENSG00000154263	10349	0	0	3.16141	1.66057	3.16141	up	EST698739	GO:0005524|GO:0006810|GO:0016021|GO:0016887	protein-coding	ATP-binding cassette, sub-family A (ABC1), member 10	chr17	67144148	67240956
ABCB11	ENSG00000073734	8647	0	0	3.29181	1.71888	3.29181	up	ABC16|BRIC2|BSEP|PFIC-2|PFIC2|PGY4|SPGP	GO:0000139|GO:0005215|GO:0005524|GO:0005886|GO:0005887|GO:0006699|GO:0006810|GO:0008206|GO:0008554|GO:0015126|GO:0015432|GO:0015721|GO:0015722|GO:0016020|GO:0016021|GO:0016324|GO:0042626|GO:0044281|GO:0046581|GO:0055085	protein-coding	ATP-binding cassette, sub-family B (MDR/TAP), member 11	chr2	169779449	169887833
ABCB7	ENSG00000131269	22	0	0	3.67236	1.87671	3.67236	up	ABC7|ASAT|Atm1p|EST140535	GO:0005524|GO:0005737|GO:0005739|GO:0005743|GO:0006810|GO:0006879|GO:0015232|GO:0015886|GO:0016021|GO:0042626|GO:0044281|GO:0055085	protein-coding	ATP-binding cassette, sub-family B (MDR/TAP), member 7	chrX	74273007	74376175
ABCC11	ENSG00000121270	85320	0	0	3.59746	1.84698	3.59746	up	EWWD|MRP8|WW	GO:0005524|GO:0005886|GO:0016021|GO:0042626|GO:0055085	protein-coding	ATP-binding cassette, sub-family C (CFTR/MRP), member 11	chr16	48200822	48281479
ABCG5	ENSG00000138075	64240	0	0	3.27687	1.71232	3.27687	up	STSL	GO:0005515|GO:0005524|GO:0005886|GO:0006200|GO:0007584|GO:0007588|GO:0010212|GO:0010949|GO:0015918|GO:0016021|GO:0016324|GO:0016887|GO:0017127|GO:0030299|GO:0033344|GO:0042493|GO:0042632|GO:0044281|GO:0045796|GO:0046982|GO:0055085	protein-coding	ATP-binding cassette, sub-family G (WHITE), member 5	chr2	44039611	44066004
ABHD17A	ENSG00000129968	81926	1.05806e-23	7.02334e-23	3.26502	1.70709	3.26502	up	C19orf27|FAM108A1	GO:0005515|GO:0005576|GO:0016787	protein-coding	abhydrolase domain containing 17A	chr19	1876975	1885518
ABHD3	ENSG00000158201	171586	5.2313e-30	3.80183e-29	3.0063	1.58799	3.0063	up	LABH3	GO:0003674|GO:0005575|GO:0008150|GO:0016021	protein-coding	abhydrolase domain containing 3	chr18	19230858	19284766
ACAN	ENSG00000157766	176	0	0	5.28006	2.40055	5.28006	up	AGC1|AGCAN|CSPG1|CSPGCP|MSK16|SEDK	GO:0001501|GO:0005201|GO:0005515|GO:0005540|GO:0005576|GO:0005578|GO:0005796|GO:0005975|GO:0006508|GO:0007155|GO:0018146|GO:0030198|GO:0030203|GO:0030246|GO:0031012|GO:0042339|GO:0042340|GO:0043202|GO:0044281|GO:0046872	protein-coding	aggrecan	chr15	89346674	89418585
ACOX3	ENSG00000087008	8310	0	0	2.9079	1.53998	2.9079	up		GO:0003995|GO:0005102|GO:0005739|GO:0005777|GO:0005782|GO:0016402|GO:0033540|GO:0044255|GO:0044281|GO:0050660	protein-coding	acyl-CoA oxidase 3, pristanoyl	chr4	8368009	8442452
ACSF3	ENSG00000176715	197322	0	0	3.15702	1.65856	3.15702	up		GO:0005524|GO:0005739|GO:0006631|GO:0006633|GO:0016878|GO:0090409|GO:0090410	protein-coding	acyl-CoA synthetase family member 3	chr16	89160217	89222171
ACTBP13		389120	2.82772e-34	2.16406e-33	2.83853	1.50515	2.83853	up			pseudo	actin, beta pseudogene 13	chr3	49910778	49914739
ACTR6	ENSG00000075089	64431	2.04423e-38	1.6316e-37	4.94326	2.30546	4.94326	up	ARP6|HSPC281|MSTP136|hARP6|hARPX	GO:0005515|GO:0005737|GO:0005856	protein-coding	ARP6 actin-related protein 6 homolog (yeast)	chr12	100593865	100635629
ADAM2	ENSG00000104755	2515	1.59244e-24	1.07216e-23	3.64656	1.86654	3.64656	up	CRYN1|CRYN2|CT15|FTNB|PH-30b|PH30|PH30-beta	GO:0004222|GO:0005178|GO:0005886|GO:0005887|GO:0006508|GO:0007155|GO:0007338|GO:0007339|GO:0007342|GO:0008237|GO:0008270|GO:0008542|GO:0009986|GO:0030534|GO:0032504	protein-coding	ADAM metallopeptidase domain 2	chr8	39601255	39695808
ADAM21P1	ENSG00000235812	145241	0.000240934	0.000640961	2.85694	1.51447	2.85694	up	ADAM21P		pseudo	ADAM metallopeptidase domain 21 pseudogene 1	chr14	70712470	70714518
ADIG	ENSG00000182035	149685	6.08605e-38	4.83568e-37	3.46295	1.792	3.46295	up	SMAF1	GO:0005634|GO:0005737|GO:0007283|GO:0016021|GO:0045600|GO:0050872|GO:0050873	protein-coding	adipogenin	chr20	37209838	37217104
ADNP2	ENSG00000101544	22850	0	0	5.3274	2.41343	5.3274	up	ZNF508	GO:0003674|GO:0003700|GO:0005515|GO:0005575|GO:0005634|GO:0006351|GO:0030182|GO:0030307|GO:0034599|GO:0043565|GO:0046872|GO:0060548|GO:0071300	protein-coding	ADNP homeobox 2	chr18	77866915	77898228
ADRM1	ENSG00000130706	11047	0	0	3.11241	1.63803	3.11241	up	ARM-1|ARM1|GP110	GO:0000502|GO:0002020|GO:0005515|GO:0005634|GO:0005730|GO:0005737|GO:0005886|GO:0005887|GO:0006368|GO:0010950|GO:0016020|GO:0043248|GO:0061133|GO:0070628	protein-coding	adhesion regulating molecule 1	chr20	60878027	60883918
AGA	ENSG00000038002	175	0	0	3.20745	1.68142	3.20745	up	AGU|ASRG|GA	GO:0003948|GO:0005764|GO:0005783|GO:0006508|GO:0006517|GO:0008233|GO:0043621|GO:0051604	protein-coding	aspartylglucosaminidase	chr4	178351929	178363657
AGAP6	ENSG00000204149	414189	0	0	3.0417	1.60488	3.0417	up	AGAP-6|CTGLF3|bA324H6.1	GO:0005543|GO:0008060|GO:0008270|GO:0032312	protein-coding	ArfGAP with GTPase domain, ankyrin repeat and PH domain 6	chr10	51748078	51770259
AGAP7	ENSG00000204169	653268	0	0	14.2167	3.82952	14.2167	up	AGAP-7|CTGLF4|bA109G10.1	GO:0005543|GO:0008060|GO:0008270|GO:0032312	protein-coding	ArfGAP with GTPase domain, ankyrin repeat and PH domain 7	chr10	51464151	51486327
AGR3	ENSG00000173467	155465	2.29797e-31	1.69898e-30	3.0628	1.61485	3.0628	up	AG3|BCMP11|HAG3|PDIA18|hAG-3	GO:0002162|GO:0005515|GO:0005576	protein-coding	anterior gradient 3	chr7	16899030	16921613
AGT	ENSG00000135744	183	1.66466e-29	1.20096e-28	3.37629	1.75544	3.37629	up	ANHU|SERPINA8	GO:0001543|GO:0001558|GO:0001568|GO:0001658|GO:0001819|GO:0001822|GO:0001974|GO:0001998|GO:0001999|GO:0002003|GO:0002016|GO:0002018|GO:0002019|GO:0002034|GO:0003051|GO:0003331|GO:0004867|GO:0005179|GO:0005515|GO:0005576|GO:0005615|GO:0006883|GO:0007160|GO:0007186|GO:0007199|GO:0007200|GO:0007202|GO:0007250|GO:0007263|GO:0007267|GO:0007568|GO:0007588|GO:0008065|GO:0008083|GO:0008285|GO:0009409|GO:…	protein-coding	angiotensinogen (serpin peptidase inhibitor, clade A, member 8)	chr1	230838272	230850336
AHDC1	ENSG00000126705	27245	1.04257e-15	5.71594e-15	2.92221	1.54706	2.92221	up	CL23945|DJ159A19.3|RP1-159A19.1	GO:0003677	protein-coding	AT hook, DNA binding motif, containing 1	chr1	27860756	27930361
AHSP	ENSG00000169877	51327	1.34273e-23	8.90129e-23	3.71686	1.89408	3.71686	up	EDRF|ERAF	GO:0005833|GO:0006457|GO:0020027|GO:0030097|GO:0030492|GO:0050821|GO:0051082	protein-coding	alpha hemoglobin stabilizing protein	chr16	31539203	31540124
AJUBA	ENSG00000129474	84962	1.40902e-30	1.0314e-29	3.2291	1.69113	3.2291	up	JUB	GO:0000122|GO:0000932|GO:0001666|GO:0003682|GO:0003714|GO:0005515|GO:0005634|GO:0005667|GO:0005815|GO:0005829|GO:0005886|GO:0005911|GO:0005925|GO:0006351|GO:0007049|GO:0008270|GO:0016339|GO:0030027|GO:0030032|GO:0030334|GO:0031328|GO:0031334|GO:0033673|GO:0034613|GO:0035195|GO:0035313|GO:0035331|GO:0043087|GO:0043123|GO:0043406|GO:0045294|GO:0046474|GO:0048041|GO:0051015|GO:1900037|GO:2000637	protein-coding	ajuba LIM protein	chr14	23440410	23451848
AK4P6		649288	8.50801e-15	4.45489e-14	4.29844	2.10381	4.29844	up			pseudo	adenylate kinase 4 pseudogene 6	chr4	151948242	151948769
AKR7A2P1		246182	0	0	5.08717	2.34686	5.08717	up	AFARP1		pseudo	aldo-keto reductase family 7, member A2 pseudogene 1	chr1	113465972	113467295
ALDH9A1	ENSG00000143149	223	3.32718e-14	1.69125e-13	3.42242	1.77502	3.42242	up	ALDH4|ALDH7|ALDH9|E3|TMABADH	GO:0004028|GO:0004029|GO:0005737|GO:0005739|GO:0005829|GO:0005886|GO:0006081|GO:0019145|GO:0033737|GO:0034641|GO:0042136|GO:0042445|GO:0044281|GO:0045329|GO:0047105|GO:0055114	protein-coding	aldehyde dehydrogenase 9 family, member A1	chr1	165631449	165667900
ALOX12	ENSG00000108839	239	2.8e-45	2.4e-44	3.34805	1.74332	3.34805	up	12-LOX|12S-LOX|LOG12	GO:0004052|GO:0005506|GO:0005515|GO:0005737|GO:0005829|GO:0006928|GO:0007568|GO:0008284|GO:0010595|GO:0010628|GO:0010656|GO:0016020|GO:0016165|GO:0016702|GO:0019369|GO:0019372|GO:0019395|GO:0030307|GO:0030335|GO:0042383|GO:0042554|GO:0043065|GO:0043066|GO:0043280|GO:0043651|GO:0044281|GO:0045603|GO:0045766|GO:0045785|GO:0045909|GO:0047977|GO:0048661|GO:0051120|GO:0051121|GO:0051122|GO:0051901|GO:…	protein-coding	arachidonate 12-lipoxygenase	chr17	6899384	6914055
AMIGO1	ENSG00000181754	57463	1.40583e-22	9.18447e-22	3.55096	1.82821	3.55096	up	AMIGO|AMIGO-1	GO:0005886|GO:0007156|GO:0007157|GO:0007409|GO:0007413|GO:0016021|GO:0030424|GO:0042552|GO:0050772	protein-coding	adhesion molecule with Ig-like domain 1	chr1	110049446	110052336
ANKRD20A12P		100874392	0	0	4.08298	2.02962	4.08298	up			pseudo	ankyrin repeat domain 20 family, member A12, pseudogene	chr1	142697421	142713605
ANKRD49	ENSG00000168876	54851	0	0	4.50823	2.17256	4.50823	up	FGIF|GBIF	GO:0005634|GO:0045893	protein-coding	ankyrin repeat domain 49	chr11	94227153	94232744
AOC2	ENSG00000131480	314	5.44896e-16	3.02341e-15	4.12768	2.04533	4.12768	up	DAO2|RAO	GO:0005507|GO:0005737|GO:0005886|GO:0006584|GO:0007601|GO:0008131|GO:0009055|GO:0009308|GO:0048038|GO:0052593|GO:0052594|GO:0052595|GO:0052596	protein-coding	amine oxidase, copper containing 2 (retina-specific)	chr17	40996609	41002724
APEX2		27301	5.17072e-09	1.96522e-08	3.41183	1.77055	3.41183	up	APE2|APEXL2|XTH2	GO:0003677|GO:0003906|GO:0004519|GO:0004527|GO:0005634|GO:0005743|GO:0006281|GO:0006310|GO:0007049|GO:0008270	protein-coding	APEX nuclease (apurinic/apyrimidinic endonuclease) 2	chrX	55026756	55034306
APOBEC3D	ENSG00000243811	140564	1.51448e-15	8.23418e-15	2.97021	1.57056	2.97021	up	A3D|APOBEC3DE|APOBEC3E|ARP6	GO:0000932|GO:0005737|GO:0008270|GO:0010529|GO:0016814|GO:0045087|GO:0045869|GO:0051607|GO:0070383	protein-coding	apolipoprotein B mRNA editing enzyme, catalytic polypeptide-like 3D	chr22	39417118	39429256
AQP1	ENSG00000240583	358	2.9e-44	2.48e-43	3.90661	1.96592	3.90661	up	AQP-CHIP|CHIP28|CO	GO:0003097|GO:0005223|GO:0005267|GO:0005372|GO:0005515|GO:0005634|GO:0005737|GO:0005886|GO:0005887|GO:0005903|GO:0006182|GO:0006813|GO:0006833|GO:0006884|GO:0009925|GO:0015079|GO:0015168|GO:0015250|GO:0015670|GO:0015696|GO:0015701|GO:0015793|GO:0016323|GO:0016324|GO:0019725|GO:0020003|GO:0020005|GO:0021670|GO:0022857|GO:0030157|GO:0030184|GO:0030185|GO:0030950|GO:0031526|GO:0031965|GO:0033326|GO:…	protein-coding	aquaporin 1	chr7	30951415	30965131
AQP9	ENSG00000103569	366	0	0	3.25964	1.70471	3.25964	up	AQP-9|HsT17287|SSC1	GO:0005275|GO:0005345|GO:0005350|GO:0005372|GO:0005886|GO:0005887|GO:0006810|GO:0006833|GO:0006863|GO:0006955|GO:0006970|GO:0007588|GO:0008152|GO:0010033|GO:0015166|GO:0015250|GO:0015254|GO:0015288|GO:0015722|GO:0015791|GO:0015793|GO:0015837|GO:0015855|GO:0016021|GO:0016323|GO:0030104|GO:0043231|GO:0046689|GO:0046942|GO:0046943|GO:0055085|GO:0071320|GO:0072531	protein-coding	aquaporin 9	chr15	58430395	58478110
ARHGAP42P2		100130693	2.69258e-14	1.37505e-13	3.45166	1.78729	3.45166	up			pseudo	Rho GTPase activating protein 42 pseudogene 2	chr2	130763773	130766771
ARHGEF18	ENSG00000104880	23370	0	0	3.10957	1.63671	3.10957	up	P114-RhoGEF	GO:0005085|GO:0005089|GO:0005543|GO:0005737|GO:0005829|GO:0005886|GO:0007179|GO:0007264|GO:0008360|GO:0030036|GO:0030054|GO:0035023|GO:0043065|GO:0045177|GO:0048011|GO:0051056|GO:0097190	protein-coding	Rho/Rac guanine nucleotide exchange factor (GEF) 18	chr19	7447720	7537371
ARHGEF26-AS1	ENSG00000243069	100507524	2.39493e-24	1.60738e-23	2.96741	1.5692	2.96741	up			ncRNA	ARHGEF26 antisense RNA 1	chr3	153742190	153838999
ARID3B	ENSG00000179361	10620	2.52789e-20	1.58361e-19	3.37276	1.75393	3.37276	up	BDP|DRIL2	GO:0003677|GO:0005634|GO:0006351|GO:0006355|GO:0008150	protein-coding	AT rich interactive domain 3B (BRIGHT-like)	chr15	74833548	74890472
ARL4A	ENSG00000122644	10124	2.8e-45	2.4e-44	3.70441	1.88924	3.70441	up	ARL4	GO:0005515|GO:0005525|GO:0005634|GO:0005730|GO:0005737|GO:0005886|GO:0007264|GO:0050873	protein-coding	ADP-ribosylation factor-like 4A	chr7	12726452	12730558
ARMS2	ENSG00000254636	387715	1.572e-42	1.3053e-41	3.86458	1.95031	3.86458	up	ARMD8	GO:0001895|GO:0001917|GO:0005739	protein-coding	age-related maculopathy susceptibility 2	chr10	124214179	124216868
ARPP21	ENSG00000172995	10777	2.1e-43	1.76e-42	3.01941	1.59427	3.01941	up	ARPP-21|R3HDM3|RCS|TARPP	GO:0003674|GO:0003676|GO:0005516|GO:0005575|GO:0005737|GO:0008150|GO:0034605	protein-coding	cAMP-regulated phosphoprotein, 21kDa	chr3	35680666	35835988
ARSB	ENSG00000113273	411	6.08898e-22	3.94621e-21	3.04168	1.60487	3.04168	up	ASB|G4S|MPS6	GO:0003943|GO:0004065|GO:0005739|GO:0005764|GO:0005788|GO:0005791|GO:0005794|GO:0005975|GO:0006665|GO:0006687|GO:0006914|GO:0007040|GO:0007041|GO:0007417|GO:0007584|GO:0009268|GO:0030203|GO:0030204|GO:0030207|GO:0043202|GO:0043627|GO:0043687|GO:0044267|GO:0044281|GO:0046872|GO:0051597	protein-coding	arylsulfatase B	chr5	78073037	78282357
ARSG		22901	4.12316e-33	3.11199e-32	3.11991	1.6415	3.11991	up		GO:0004065|GO:0005615|GO:0005764|GO:0005783|GO:0005788|GO:0006665|GO:0006687|GO:0006790|GO:0043687|GO:0044267|GO:0044281|GO:0046872	protein-coding	arylsulfatase G	chr17	66255323	66417000
ASCL3	ENSG00000176009	56676	9.782e-15	5.10614e-14	3.73408	1.90075	3.73408	up	HASH3|SGN1|bHLHa42	GO:0003677|GO:0005634|GO:0005667|GO:0005730|GO:0006351|GO:0006357|GO:0043231|GO:0046983	protein-coding	achaete-scute family bHLH transcription factor 3	chr11	8959119	8964580
ASNSD1	ENSG00000138381	54529	4.59057e-29	3.29134e-28	6.23759	2.64099	6.23759	up	NBLA00058|NS3TP1	GO:0003674|GO:0004066|GO:0005575|GO:0006529|GO:0006541|GO:0008150	protein-coding	asparagine synthetase domain containing 1	chr2	190526125	190535557
ASS1P4		449	4.73166e-11	2.04469e-10	3.03917	1.60368	3.03917	up	ASSP4		pseudo	argininosuccinate synthetase 1 pseudogene 4	chrX	3285086	3286650
ATCAY	ENSG00000167654	85300	0	0	5.50425	2.46055	5.50425	up	BNIP-H|CLAC	GO:0005515|GO:0005737|GO:0005739|GO:0006810|GO:0019894|GO:0030054|GO:0030424|GO:0030425|GO:0031175|GO:0031966|GO:0032880|GO:0043005|GO:0045202|GO:0048311|GO:2000212	protein-coding	ataxia, cerebellar, Cayman type	chr19	3880618	3928080
ATG2B	ENSG00000066739	55102	0	0	3.41222	1.77071	3.41222	up	C14orf103	GO:0005811|GO:0006914|GO:0034045	protein-coding	autophagy related 2B	chr14	96747595	96829678
ATG9B	ENSG00000181652	285973	0	0	4.91716	2.29782	4.91716	up	APG9L2|NOS3AS|SONE	GO:0000045|GO:0000421|GO:0016021|GO:0031410	protein-coding	autophagy related 9B	chr7	150709297	150721586
ATP10A		57194	0	0	4.39669	2.13642	4.39669	up	ATP10C|ATPVA|ATPVC	GO:0000287|GO:0004012|GO:0005515|GO:0005524|GO:0005783|GO:0005789|GO:0005886|GO:0008360|GO:0016021|GO:0019829|GO:0034220|GO:0045332|GO:0055085	protein-coding	ATPase, class V, type 10A	chr15	25923860	26110317
ATP1B3P1		484	0	0	7.06479	2.82065	7.06479	up			pseudo	ATPase, Na+/K+ transporting, beta 3 pseudogene	chr2	60961525	60963062
ATP2B2	ENSG00000157087	491	0.00654847	0.0151157	3.16489	1.66215	3.16489	up	PMCA2|PMCA2a|PMCA2i	GO:0005388|GO:0005509|GO:0005515|GO:0005516|GO:0005524|GO:0005737|GO:0005783|GO:0005886|GO:0005929|GO:0006810|GO:0006816|GO:0006996|GO:0007595|GO:0007596|GO:0007605|GO:0007626|GO:0008022|GO:0008361|GO:0016021|GO:0016324|GO:0021702|GO:0021707|GO:0030165|GO:0030182|GO:0030899|GO:0034220|GO:0040011|GO:0042428|GO:0043025|GO:0045299|GO:0046068|GO:0046872|GO:0048167|GO:0050808|GO:0050885|GO:0050910|GO:…	protein-coding	ATPase, Ca++ transporting, plasma membrane 2	chr3	10365707	10749716
ATP4B	ENSG00000186009	496	1.87252e-32	1.40441e-31	4.50673	2.17208	4.50673	up	ATP6B	GO:0005886|GO:0005890|GO:0006814|GO:0007155|GO:0008900|GO:0010243|GO:0032496|GO:0034220|GO:0055085	protein-coding	ATPase, H+/K+ exchanging, beta polypeptide	chr13	114303122	114312513
ATP5EP2	ENSG00000180389	432369	2.64914e-40	2.15126e-39	8.55306	3.09644	8.55306	up		GO:0000275|GO:0015986|GO:0046933|GO:0046961	pseudo	ATP synthase, H+ transporting, mitochondrial F1 complex, epsilon subunit pseudogene 2	chr13	28519343	28519710
ATP5F1P3		644333	5.2165e-08	1.85221e-07	3.22312	1.68846	3.22312	up			pseudo	ATP synthase, H+ transporting, mitochondrial Fo complex, subunit B1 pseudogene 3	chr7	152446057	152446820
AZI2	ENSG00000163512	64343	0	0	3.42414	1.77574	3.42414	up	AZ2|NAP1|TILP	GO:0005737|GO:0005739|GO:0005886|GO:0007249	protein-coding	5-azacytidine induced 2	chr3	28363844	28390618
B3GALT4	ENSG00000235863	8705	5.49232e-10	2.22261e-09	3.22841	1.69082	3.22841	up	BETA3GALT4|GALT2|GALT4	GO:0000139|GO:0006486|GO:0008499|GO:0016021|GO:0047915	protein-coding	UDP-Gal:betaGlcNAc beta 1,3-galactosyltransferase, polypeptide 4	chr6	33244917	33246602
B4GALNT3	ENSG00000139044	283358	0	0	2.97621	1.57347	2.97621	up		GO:0008376|GO:0016021|GO:0032580|GO:0033842	protein-coding	beta-1,4-N-acetyl-galactosaminyl transferase 3	chr12	569543	671058
B4GALT6	ENSG00000118276	9331	0	0	3.29661	1.72098	3.29661	up	B4Gal-T6|beta4Gal-T6	GO:0000139|GO:0005975|GO:0008378|GO:0008489|GO:0016021|GO:0018146|GO:0018279|GO:0030203|GO:0032580|GO:0042339|GO:0043687|GO:0044267|GO:0044281|GO:0046872	protein-coding	UDP-Gal:betaGlcNAc beta 1,4- galactosyltransferase, polypeptide 6	chr18	29202209	29264686
BAK1	ENSG00000030110	578	1.42249e-14	7.36652e-14	2.92425	1.54807	2.92425	up	BAK|BAK-LIKE|BCL2L7|CDN1	GO:0001782|GO:0001783|GO:0001836|GO:0001974|GO:0002262|GO:0002352|GO:0005515|GO:0005739|GO:0005741|GO:0005783|GO:0005829|GO:0006915|GO:0007420|GO:0007568|GO:0008053|GO:0008283|GO:0008285|GO:0008635|GO:0009620|GO:0010046|GO:0010225|GO:0010248|GO:0010332|GO:0010524|GO:0010629|GO:0014070|GO:0031018|GO:0031072|GO:0031100|GO:0031307|GO:0032471|GO:0033137|GO:0034644|GO:0035108|GO:0042493|GO:0042542|GO:…	protein-coding	BCL2-antagonist/killer 1	chr6	33540323	33548070
BATF3	ENSG00000123685	55509	0	0	4.77071	2.2542	4.77071	up	JDP1|JUNDM1|SNFT	GO:0003700|GO:0003714|GO:0005634|GO:0006366|GO:0009615|GO:0043011|GO:0043565|GO:0097028	protein-coding	basic leucine zipper transcription factor, ATF-like 3	chr1	212859759	212873327
BBS9	ENSG00000122507	27241	0	0	5.10208	2.35109	5.10208	up	B1|C18|D1|PTHB1	GO:0003674|GO:0005515|GO:0005634|GO:0005730|GO:0005737|GO:0005815|GO:0005886|GO:0007601|GO:0015031|GO:0030030|GO:0034464|GO:0045444|GO:0050896|GO:0060170	protein-coding	Bardet-Biedl syndrome 9	chr7	33169152	33645680
BCAR1	ENSG00000050820	9564	1.21791e-18	7.36122e-18	3.3251	1.7334	3.3251	up	CAS|CAS1|CASS1|CRKAS|P130Cas	GO:0001558|GO:0001726|GO:0004871|GO:0005515|GO:0005737|GO:0005829|GO:0005886|GO:0005925|GO:0007015|GO:0007155|GO:0007173|GO:0007186|GO:0007229|GO:0007596|GO:0008283|GO:0008286|GO:0010595|GO:0016477|GO:0017124|GO:0019901|GO:0030027|GO:0030168|GO:0030335|GO:0035729|GO:0042981|GO:0048008|GO:0048010|GO:0048011|GO:0048012|GO:0050851|GO:0050852|GO:0050853|GO:0051301|GO:0060326	protein-coding	breast cancer anti-estrogen resistance 1	chr16	75262928	75301951
BCL2L15		440603	0	0	3.92265	1.97183	3.92265	up	Bfk|C1orf178	GO:0005634|GO:0005829|GO:0006915	protein-coding	BCL2-like 15	chr1	114419436	114430169
BCL7A		605	0	0	2.94617	1.55884	2.94617	up	BCL7	GO:0003674|GO:0005575|GO:0045892	protein-coding	B-cell CLL/lymphoma 7A	chr12	122459861	122499950
BCO2	ENSG00000197580	83875	2.9e-44	2.48e-43	3.82352	1.9349	3.82352	up	B-DIOX-II|BCDO2	GO:0005622|GO:0005739|GO:0016116|GO:0016119|GO:0016121|GO:0016702|GO:0042573|GO:0042574|GO:0046872|GO:0051881|GO:0055114|GO:2000377	protein-coding	beta-carotene oxygenase 2	chr11	112046208	112095422
BDNF	ENSG00000176697	627	3.4e-44	2.83e-43	2.96458	1.56783	2.96458	up	ANON2|BULN2	GO:0001657|GO:0001662|GO:0001666|GO:0002544|GO:0005169|GO:0005576|GO:0005737|GO:0006120|GO:0007399|GO:0007406|GO:0007411|GO:0007412|GO:0007611|GO:0007631|GO:0008021|GO:0008038|GO:0008083|GO:0009725|GO:0014047|GO:0014076|GO:0016358|GO:0019222|GO:0021675|GO:0033189|GO:0042490|GO:0043524|GO:0045666|GO:0045843|GO:0046668|GO:0048170|GO:0048172|GO:0048471|GO:0048839|GO:0051965|GO:0055093|GO:0060079|GO:…	protein-coding	brain-derived neurotrophic factor	chr11	27676442	27743605
BFSP2	ENSG00000170819	8419	1.55581e-07	5.33581e-07	4.04618	2.01656	4.04618	up	CP47|CP49|CTRCT12|LIFL-L|PHAKOSIN	GO:0005200|GO:0005212|GO:0005737|GO:0005882|GO:0005886|GO:0007601|GO:0045104|GO:0048469|GO:0050896|GO:0070307	protein-coding	beaded filament structural protein 2, phakinin	chr3	133118790	133194056
BICC1	ENSG00000122870	80114	0	0	2.88762	1.52988	2.88762	up	BICC|CYSRD	GO:0003723|GO:0005737|GO:0007275|GO:0090090	protein-coding	bicaudal C homolog 1 (Drosophila)	chr10	60272904	60588845
BIVM	ENSG00000134897	54841	5.78192e-35	4.45858e-34	3.43882	1.78191	3.43882	up		GO:0005634|GO:0005737	protein-coding	basic, immunoglobulin-like variable motif containing	chr13	103451399	103493888
BLM	ENSG00000197299	641	2.62204e-28	1.86118e-27	5.07787	2.34422	5.07787	up	BS|RECQ2|RECQL2|RECQL3	GO:0000079|GO:0000085|GO:0000228|GO:0000405|GO:0000723|GO:0000724|GO:0000729|GO:0000733|GO:0000781|GO:0000800|GO:0001673|GO:0002039|GO:0003697|GO:0004003|GO:0004386|GO:0005515|GO:0005524|GO:0005634|GO:0005657|GO:0005730|GO:0005737|GO:0006200|GO:0006281|GO:0006310|GO:0006974|GO:0008026|GO:0009378|GO:0010165|GO:0016363|GO:0016605|GO:0016887|GO:0031297|GO:0031572|GO:0036310|GO:0043140|GO:0045120|GO:…	protein-coding	Bloom syndrome, RecQ helicase-like	chr15	91260579	91358686
BLZF1	ENSG00000117475	8548	0	0	3.9606	1.98572	3.9606	up	GOLGIN-45|JEM-1|JEM-1s|JEM1	GO:0000139|GO:0000278|GO:0001558|GO:0003677|GO:0003700|GO:0005634|GO:0005730|GO:0005737|GO:0005796|GO:0006357|GO:0007030|GO:0008283|GO:0019899|GO:0031625|GO:0043001	protein-coding	basic leucine zipper nuclear factor 1	chr1	169337194	169365780
BMP15	ENSG00000130385	9210	2.54073e-34	1.94516e-33	12.0488	3.59082	12.0488	up	GDF9B|ODG2|POF4	GO:0001541|GO:0005125|GO:0005615|GO:0007292|GO:0008083|GO:0060016	protein-coding	bone morphogenetic protein 15	chrX	50653735	50659641
BMP3	ENSG00000152785	651	4.11451e-19	2.51499e-18	3.08652	1.62598	3.08652	up	BMP-3A	GO:0001501|GO:0001503|GO:0005102|GO:0005125|GO:0005615|GO:0007267|GO:0008083|GO:0030154|GO:0040007|GO:0045944|GO:0051216|GO:0070700	protein-coding	bone morphogenetic protein 3	chr4	81952119	81978685
BMPR1A	ENSG00000107779	657	0	0	3.72461	1.89709	3.72461	up	10q23del|ACVRLK3|ALK3|CD292|SKR5	GO:0000981|GO:0001701|GO:0001707|GO:0001756|GO:0001880|GO:0002053|GO:0003272|GO:0004674|GO:0004675|GO:0005024|GO:0005515|GO:0005524|GO:0005886|GO:0005901|GO:0006468|GO:0006955|GO:0007179|GO:0007398|GO:0009950|GO:0010862|GO:0014032|GO:0016021|GO:0019827|GO:0021983|GO:0021998|GO:0030324|GO:0030425|GO:0030501|GO:0030509|GO:0035137|GO:0042475|GO:0042733|GO:0042803|GO:0043025|GO:0045669|GO:0045893|GO:…	protein-coding	bone morphogenetic protein receptor, type IA	chr10	88516396	88684945
BMS1P10		728611	0	0	3.73642	1.90166	3.73642	up			pseudo	BMS1 pseudogene 10	chr9	67327775	67334984
BRD7	ENSG00000166164	29117	0	0	2.84533	1.5086	2.84533	up	BP75|CELTIX1|NAG4	GO:0002039|GO:0003713|GO:0003714|GO:0005515|GO:0005634|GO:0005737|GO:0006351|GO:0006357|GO:0007049|GO:0008134|GO:0008285|GO:0016055|GO:0035066|GO:0042393|GO:0044212|GO:0045892|GO:0045893|GO:0070577|GO:2000134	protein-coding	bromodomain containing 7	chr16	50352929	50402845
BTBD19	ENSG00000222009	149478	0	0	3.6249	1.85794	3.6249	up			protein-coding	BTB (POZ) domain containing 19	chr1	45274154	45279801
BTN2A2	ENSG00000124508	10385	0	0	3.01838	1.59378	3.01838	up	BT2.2|BTF2	GO:0016021|GO:0031324|GO:0046007|GO:0050710	protein-coding	butyrophilin, subfamily 2, member A2	chr6	26383324	26395100
BTN2A3P	ENSG00000124549	54718	0	0	7.17543	2.84307	7.17543	up	BTN2A3	GO:0016021	pseudo	butyrophilin, subfamily 2, member A3, pseudogene	chr6	26422317	26431928
BTRC	ENSG00000166167	8945	2.24e-44	1.89e-43	2.86445	1.51826	2.86445	up	BETA-TRCP|FBW1A|FBXW1|FBXW1A|FWD1|bTrCP|bTrCP1|betaTrCP	GO:0000209|GO:0000278|GO:0004842|GO:0005515|GO:0005634|GO:0005829|GO:0006470|GO:0006511|GO:0007165|GO:0008013|GO:0016032|GO:0016055|GO:0016567|GO:0019005|GO:0019048|GO:0031145|GO:0031648|GO:0033598|GO:0042753|GO:0043122|GO:0043433|GO:0045309|GO:0045862|GO:0045879|GO:0045892|GO:0045893|GO:0046983|GO:0051437|GO:0051439|GO:0051726|GO:0060444|GO:0061136|GO:0071407	protein-coding	beta-transducin repeat containing E3 ubiquitin protein ligase	chr10	103113790	103317078
C10orf107	ENSG00000183346	219621	3.61746e-33	2.73132e-32	3.51503	1.81354	3.51503	up	bA63A2.1		protein-coding	chromosome 10 open reading frame 107	chr10	63422719	63526091
C10orf112		340895	0	0	3.94405	1.97968	3.94405	up	DIET1|bA265G8.2	GO:0016021	protein-coding	chromosome 10 open reading frame 112	chr10	19778023	20023405
C10orf113	ENSG00000204683	387638	4.17313e-07	1.38653e-06	2.99111	1.58068	2.99111	up	bA165O3.1		protein-coding	chromosome 10 open reading frame 113	chr10	21414692	21435488
C10orf129	ENSG00000173124	142827	0	0	4.01038	2.00374	4.01038	up	ACSM6|bA310E22.3	GO:0005524|GO:0005525|GO:0005739|GO:0006631|GO:0046872|GO:0047760	protein-coding	chromosome 10 open reading frame 129	chr10	96953957	96988686
C11orf45	ENSG00000174370	219833	0	0	3.49501	1.8053	3.49501	up		GO:0005576	protein-coding	chromosome 11 open reading frame 45	chr11	128769460	128776126
C11orf68	ENSG00000175573	83638	0.000479964	0.00124015	2.97149	1.57119	2.97149	up	BLES03|P5326		protein-coding	chromosome 11 open reading frame 68	chr11	65684283	65686531
C16orf91	ENSG00000174109	283951	1.93176e-25	1.31635e-24	5.28048	2.40067	5.28048	up	CCSMST1|gs103	GO:0016021	protein-coding	chromosome 16 open reading frame 91	chr16	1469745	1479345
C17orf47	ENSG00000181013	284083	2.84772e-13	1.3812e-12	3.93334	1.97575	3.93334	up			protein-coding	chromosome 17 open reading frame 47	chr17	56618948	56621733
C17orf89	ENSG00000224877	284184	2.24208e-05	6.51398e-05	3.24225	1.69699	3.24225	up		GO:0005739	protein-coding	chromosome 17 open reading frame 89	chr17	79213105	79215098
C19orf66	ENSG00000130813	55337	2.4283e-41	1.99067e-40	3.34263	1.74099	3.34263	up			protein-coding	chromosome 19 open reading frame 66	chr19	10196806	10203928
C1orf229	ENSG00000221953	388759	1.05574e-19	6.531e-19	4.04258	2.01528	4.04258	up			protein-coding	chromosome 1 open reading frame 229	chr1	247273462	247275719
C1orf56	ENSG00000143443	54964	1.83193e-15	9.91689e-15	3.48228	1.80003	3.48228	up	MENT|RP11-316M1.9	GO:0005576	protein-coding	chromosome 1 open reading frame 56	chr1	151020187	151023871
C1QTNF2	ENSG00000145861	114898	0	0	4.00517	2.00186	4.00517	up	CTRP2|zacrp2	GO:0000187|GO:0005102|GO:0005581|GO:0005615|GO:0042802|GO:0045725|GO:0046321|GO:0046326|GO:0051260|GO:0070208	protein-coding	C1q and tumor necrosis factor related protein 2	chr5	159774775	159797648
C20orf24	ENSG00000101084	55969	0	0	2.84363	1.50773	2.84363	up	RIP5	GO:0003674|GO:0005575|GO:0008150	protein-coding	chromosome 20 open reading frame 24	chr20	35234137	35240960
C21orf58	ENSG00000160298	54058	4.90088e-14	2.47504e-13	3.22402	1.68886	3.22402	up			protein-coding	chromosome 21 open reading frame 58	chr21	47720344	47744424
C2orf57	ENSG00000177673	165100	0	0	4.79688	2.2621	4.79688	up			protein-coding	chromosome 2 open reading frame 57	chr2	232457575	232458994
C2orf83	ENSG00000042304	56918	0	0	2.93578	1.55374	2.93578	up		GO:0006810|GO:0016020	protein-coding	chromosome 2 open reading frame 83	chr2	228474806	228498036
C3orf38	ENSG00000179021	285237	0	0	2.93945	1.55555	2.93945	up		GO:0006915	protein-coding	chromosome 3 open reading frame 38	chr3	88198893	88207115
C3P1	ENSG00000167798	388503	1.791e-42	1.4852e-41	3.2151	1.68486	3.2151	up	CPLP	GO:0004866|GO:0005615	pseudo	complement component 3 precursor pseudogene	chr19	10152032	10184813
C5orf38	ENSG00000186493	153571	6.77991e-12	3.06711e-11	3.85692	1.94745	3.85692	up	CEI|IRX2NB	GO:0005576	protein-coding	chromosome 5 open reading frame 38	chr5	2752262	2755511
C7orf31	ENSG00000153790	136895	1.44675e-26	1.00254e-25	3.69589	1.88592	3.69589	up			protein-coding	chromosome 7 open reading frame 31	chr7	25174316	25219817
C7orf62	ENSG00000164645	219557	0	0	4.47874	2.16309	4.47874	up			protein-coding	chromosome 7 open reading frame 62	chr7	88423420	88425031
C7orf72		100130988	6.5438e-41	5.34176e-40	5.00802	2.32424	5.00802	up		GO:0003674|GO:0005575|GO:0008150	protein-coding	chromosome 7 open reading frame 72	chr7	50135682	50198852
C8orf46	ENSG00000169085	254778	1.78223e-20	1.12048e-19	3.24012	1.69605	3.24012	up			protein-coding	chromosome 8 open reading frame 46	chr8	67405491	67430759
C8orf47	ENSG00000177459	203111	1.03583e-29	7.49696e-29	2.98709	1.57874	2.98709	up			protein-coding	chromosome 8 open reading frame 47	chr8	99076750	99105838
C9orf117	ENSG00000160401	286207	1.12214e-07	3.88963e-07	3.75045	1.90706	3.75045	up			protein-coding	chromosome 9 open reading frame 117	chr9	130469271	130476303
C9orf131	ENSG00000174038	138724	3.30987e-09	1.27483e-08	4.99654	2.32093	4.99654	up			protein-coding	chromosome 9 open reading frame 131	chr9	35041102	35045988
C9orf169	ENSG00000197191	375791	1.18504e-09	4.69959e-09	3.31818	1.73039	3.31818	up			protein-coding	chromosome 9 open reading frame 169	chr9	140119644	140120763
CACNB2	ENSG00000165995	783	0	0	3.59904	1.84761	3.59904	up	CACNLB2|CAVB2|MYSB	GO:0005245|GO:0005262|GO:0005515|GO:0005887|GO:0005891|GO:0006810|GO:0006816|GO:0007268|GO:0007411|GO:0007528|GO:0007601|GO:0008331|GO:0042383|GO:0051928|GO:0070509	protein-coding	calcium channel, voltage-dependent, beta 2 subunit	chr10	18429606	18830688
CACNG4	ENSG00000075461	27092	2.91518e-26	2.00979e-25	2.86608	1.51908	2.86608	up		GO:0005245|GO:0005886|GO:0005887|GO:0005891|GO:0006810|GO:0007268|GO:0030666|GO:0032281|GO:0051899|GO:2000311	protein-coding	calcium channel, voltage-dependent, gamma subunit 4	chr17	64960980	65029518
CAGE1	ENSG00000164304	285782	1.4128e-30	1.03398e-29	4.97641	2.31511	4.97641	up	CT3|CT95|CTAG3|bA69L16.7		protein-coding	cancer antigen 1	chr6	7326887	7389942
CALML5	ENSG00000178372	51806	5.63679e-08	1.99742e-07	3.32386	1.73286	3.32386	up	CLSP	GO:0005509|GO:0007165|GO:0008544	protein-coding	calmodulin-like 5	chr10	5540658	5541533
CARD17	ENSG00000255221	440068	2.09656e-15	1.132e-14	3.33011	1.73557	3.33011	up	INCA	GO:0004869|GO:0005737|GO:0042981	protein-coding	caspase recruitment domain family, member 17	chr11	104963196	104972158
CASP6	ENSG00000138794	839	2.73106e-16	1.53895e-15	3.65483	1.8698	3.65483	up	MCH2	GO:0004197|GO:0005515|GO:0005634|GO:0005654|GO:0005730|GO:0005737|GO:0005829|GO:0006508|GO:0006915|GO:0006921|GO:0008234|GO:0042802	protein-coding	caspase 6, apoptosis-related cysteine peptidase	chr4	110609785	110624629
CBFA2T2	ENSG00000078699	9139	1.45718e-37	1.15464e-36	2.84649	1.50918	2.84649	up	EHT|MTGR1|ZMYND3|p85	GO:0003700|GO:0003714|GO:0005515|GO:0005634|GO:0010976|GO:0010977|GO:0030855|GO:0045892|GO:0045944|GO:0046872	protein-coding	core-binding factor, runt domain, alpha subunit 2; translocated to, 2	chr20	32077928	32237837
CBX3P1		159770	2.26e-43	1.888e-42	4.56742	2.19138	4.56742	up			pseudo	chromobox homolog 3 pseudogene 1	chr11	27827864	27830105
CC2D1A	ENSG00000132024	54862	0	0	3.84539	1.94313	3.84539	up	FREUD-1|Freud-1/Aki1|MRT3	GO:0000978|GO:0001078|GO:0004871|GO:0005634|GO:0005737|GO:0005815|GO:0007165|GO:0043123	protein-coding	coiled-coil and C2 domain containing 1A	chr19	14016956	14041693
CCDC125	ENSG00000183323	202243	0	0	3.38028	1.75714	3.38028	up	KENAE	GO:0005737|GO:0045111	protein-coding	coiled-coil domain containing 125	chr5	68576519	68628620
CCDC153	ENSG00000248712	283152	9.30413e-31	6.82539e-30	4.35938	2.12412	4.35938	up			protein-coding	coiled-coil domain containing 153	chr11	119060963	119066710
CCDC168		643677	0	0	3.00737	1.5885	3.00737	up	C13orf40		protein-coding	coiled-coil domain containing 168	chr13	103381717	103411422
CCDC169-SOHLH2	ENSG00000120669|ENSG00000250709	100526761	1.25885e-26	8.73821e-26	3.16652	1.6629	3.16652	up	C13orf38-SOHLH2		protein-coding	CCDC169-SOHLH2 readthrough	chr13	36742345	36871992
CCDC36	ENSG00000173421	339834	2.528e-42	2.0944e-41	3.0018	1.58583	3.0018	up	CT74		protein-coding	coiled-coil domain containing 36	chr3	49235861	49295537
CCDC42	ENSG00000161973	146849	1.19391e-16	6.88685e-16	4.16721	2.05908	4.16721	up	CCDC42A		protein-coding	coiled-coil domain containing 42	chr17	8633246	8648154
CCDC60	ENSG00000183273	160777	1.96738e-21	1.26093e-20	3.0157	1.59249	3.0157	up			protein-coding	coiled-coil domain containing 60	chr12	119772517	119978852
CCDC62	ENSG00000130783	84660	3.46924e-18	2.07397e-17	3.56664	1.83457	3.56664	up	CT109|ERAP75|TSP-NY	GO:0005634|GO:0005730|GO:0005737|GO:0005886	protein-coding	coiled-coil domain containing 62	chr12	123259056	123311927
CCL28		56477	5.61337e-09	2.12887e-08	3.02155	1.59529	3.02155	up	CCK1|MEC|SCYA28	GO:0005576|GO:0005615|GO:0006935|GO:0006955|GO:0007204|GO:0008009	protein-coding	chemokine (C-C motif) ligand 28	chr5	43376748	43412488
CCL5	ENSG00000161570	6352	0	0	5.20201	2.37907	5.20201	up	D17S136E|RANTES|SCYA5|SIS-delta|SISd|TCP228|eoCP	GO:0000165|GO:0002407|GO:0002548|GO:0002676|GO:0004435|GO:0004672|GO:0005515|GO:0005576|GO:0005615|GO:0005737|GO:0006468|GO:0006816|GO:0006874|GO:0006887|GO:0006935|GO:0006954|GO:0007159|GO:0007267|GO:0008009|GO:0009615|GO:0009636|GO:0010535|GO:0010759|GO:0010820|GO:0014068|GO:0014911|GO:0016004|GO:0030298|GO:0030335|GO:0031328|GO:0031584|GO:0031663|GO:0031726|GO:0031729|GO:0031730|GO:0033634|GO:…	protein-coding	chemokine (C-C motif) ligand 5	chr17	34198496	34207377
CCNA1	ENSG00000133101	8900	0	0	4.35681	2.12327	4.35681	up		GO:0000079|GO:0000082|GO:0000083|GO:0000086|GO:0000278|GO:0005515|GO:0005654|GO:0005829|GO:0007067|GO:0007141|GO:0007283|GO:0015630|GO:0019901|GO:0051301	protein-coding	cyclin A1	chr13	37005657	37017019
CCNDBP1		23582	0	0	3.8402	1.94118	3.8402	up	DIP1|GCIP|HHM	GO:0005515|GO:0005634|GO:0005737|GO:0007049|GO:0051726	protein-coding	cyclin D-type binding-protein 1	chr15	43477466	43489375
CCR6	ENSG00000112486	1235	7.07984e-34	5.39478e-33	3.12821	1.64534	3.12821	up	BN-1|C-C CKR-6|CC-CKR-6|CCR-6|CD196|CKR-L3|CKRL3|CMKBR6|DCR2|DRY6|GPR29|GPRCY4|STRL22	GO:0002407|GO:0004872|GO:0004950|GO:0005886|GO:0005887|GO:0006928|GO:0006935|GO:0006955|GO:0006959|GO:0006968|GO:0007165|GO:0007204|GO:0016493|GO:0045087|GO:0070098	protein-coding	chemokine (C-C motif) receptor 6	chr6	167525295	167552629
CD19	ENSG00000177455	930	2.1817e-07	7.39788e-07	3.11292	1.63827	3.11292	up	B4|CVID3	GO:0005057|GO:0005886|GO:0005887|GO:0006968|GO:0007166|GO:0007173|GO:0008543|GO:0009897|GO:0038095|GO:0045087|GO:0048011|GO:0048015|GO:0050776|GO:0050853	protein-coding	CD19 molecule	chr16	28943260	28950668
CD2	ENSG00000116824	914	0	0	4.47705	2.16255	4.47705	up	LFA-2|SRBC|T11	GO:0001766|GO:0004872|GO:0005515|GO:0005576|GO:0005886|GO:0005887|GO:0006915|GO:0007166|GO:0007596|GO:0009897|GO:0009898|GO:0016337|GO:0030101|GO:0030887|GO:0042110|GO:0042803|GO:0045580|GO:0046658|GO:0050900	protein-coding	CD2 molecule	chr1	117297086	117311851
CD226	ENSG00000150637	10666	1.76192e-26	1.21906e-25	3.03863	1.60342	3.03863	up	DNAM-1|DNAM1|PTA1|TLiSA1	GO:0001816|GO:0002860|GO:0002891|GO:0005178|GO:0005515|GO:0005886|GO:0005887|GO:0007155|GO:0007165|GO:0008037|GO:0009986|GO:0019901|GO:0033005|GO:0045121|GO:0045954|GO:0050776|GO:0050839|GO:0060369	protein-coding	CD226 molecule	chr18	67530193	67624232
CD2BP2	ENSG00000169217	10421	0	0	5.14373	2.36281	5.14373	up	FWP010|LIN1|PPP1R59|Snu40|U5-52K	GO:0000244|GO:0000398|GO:0005515|GO:0005634|GO:0005654|GO:0005682|GO:0005737|GO:0008380|GO:0010467|GO:0010923|GO:0016607|GO:0043021|GO:0046540	protein-coding	CD2 (cytoplasmic tail) binding protein 2	chr16	30362087	30366682
CD3EAP	ENSG00000117877	10849	1.16843e-18	7.07164e-18	2.96312	1.56712	2.96312	up	ASE-1|ASE1|CAST|PAF49	GO:0000120|GO:0003899|GO:0005634|GO:0005694|GO:0005730|GO:0005736|GO:0005737|GO:0005739|GO:0007169|GO:0009303	protein-coding	CD3e molecule, epsilon associated protein	chr19	45909467	45914024
CD53	ENSG00000143119	963	1.12912e-38	9.03343e-38	3.07901	1.62247	3.07901	up	MOX44|TSPAN25	GO:0001772|GO:0005515|GO:0005886|GO:0005911|GO:0007165|GO:0009986|GO:0016021|GO:1901741	protein-coding	CD53 molecule	chr1	111413821	111442558
CD80	ENSG00000121594	941	1.66219e-40	1.35197e-39	3.21345	1.68412	3.21345	up	B7|B7-1|B7.1|BB1|CD28LG|CD28LG1|LAB7	GO:0005515|GO:0005886|GO:0007173|GO:0007267|GO:0008543|GO:0009897|GO:0009967|GO:0015026|GO:0016021|GO:0019048|GO:0031295|GO:0035556|GO:0038095|GO:0042110|GO:0045086|GO:0045087|GO:0045425|GO:0045627|GO:0045893|GO:0046641|GO:0048011|GO:0048015|GO:0050731	protein-coding	CD80 molecule	chr3	119243140	119278481
CD8B	ENSG00000172116	926	3.88e-43	3.241e-42	3.09603	1.63042	3.09603	up	CD8B1|LEU2|LY3|LYT3|P37	GO:0005515|GO:0005576|GO:0005886|GO:0005887|GO:0006955|GO:0007169|GO:0009897|GO:0015026|GO:0016032|GO:0031901|GO:0042101|GO:0042110|GO:0042288|GO:0050690|GO:0050776	protein-coding	CD8b molecule	chr2	87042460	87089047
CDA	ENSG00000158825	978	1.3068e-31	9.68994e-31	3.08832	1.62682	3.08832	up	CDD	GO:0001882|GO:0004126|GO:0005576|GO:0005829|GO:0006206|GO:0007166|GO:0008270|GO:0008655|GO:0009972|GO:0019858|GO:0030308|GO:0042803|GO:0043097|GO:0044281|GO:0045980|GO:0051289|GO:0055086	protein-coding	cytidine deaminase	chr1	20915444	20945400
CDC20	ENSG00000117399	991	0	0	6.74053	2.75286	6.74053	up	CDC20A|bA276H19.3|p55CDC	GO:0000278|GO:0000922|GO:0005515|GO:0005654|GO:0005680|GO:0005813|GO:0005819|GO:0005829|GO:0007049|GO:0007067|GO:0007094|GO:0008022|GO:0008284|GO:0016567|GO:0019899|GO:0031145|GO:0031915|GO:0040020|GO:0048471|GO:0050773|GO:0051301|GO:0051436|GO:0051437|GO:0051439|GO:0051488|GO:0090129	protein-coding	cell division cycle 20	chr1	43824626	43828873
CDCA2	ENSG00000184661	157313	3.30105e-13	1.59611e-12	3.37135	1.75332	3.37135	up	Repo-Man	GO:0005634|GO:0005730|GO:0005737|GO:0007067|GO:0051301	protein-coding	cell division cycle associated 2	chr8	25316513	25365425
CDK10	ENSG00000185324	8558	1.11699e-27	7.87628e-27	3.39394	1.76296	3.39394	up	PISSLRE	GO:0004693|GO:0005515|GO:0005524|GO:0007089|GO:0008285	protein-coding	cyclin-dependent kinase 10	chr16	89753076	89762772
CDK5R1	ENSG00000176749	8851	1.98622e-17	1.1659e-16	2.95619	1.56374	2.95619	up	CDK5P35|CDK5R|NCK5A|p23|p25|p35|p35nck5a	GO:0000079|GO:0001764|GO:0004672|GO:0004693|GO:0005509|GO:0005515|GO:0005634|GO:0005737|GO:0005829|GO:0005886|GO:0007158|GO:0007213|GO:0007411|GO:0007413|GO:0007420|GO:0008283|GO:0009790|GO:0014069|GO:0016020|GO:0016301|GO:0016533|GO:0016534|GO:0018105|GO:0018107|GO:0019901|GO:0021549|GO:0021722|GO:0021766|GO:0021819|GO:0030182|GO:0030424|GO:0030425|GO:0030426|GO:0030517|GO:0031175|GO:0031594|GO:…	protein-coding	cyclin-dependent kinase 5, regulatory subunit 1 (p35)	chr17	30814105	30818271
CDK5RAP2	ENSG00000136861	55755	0	0	4.07223	2.02582	4.07223	up	C48|Cep215|MCPH3	GO:0000086|GO:0000132|GO:0000226|GO:0000242|GO:0000278|GO:0000922|GO:0001578|GO:0005515|GO:0005516|GO:0005737|GO:0005794|GO:0005813|GO:0005829|GO:0005856|GO:0005874|GO:0007059|GO:0007420|GO:0008017|GO:0015631|GO:0019901|GO:0022008|GO:0030054|GO:0044212|GO:0045664|GO:0045665|GO:0045893|GO:0046600|GO:0048471|GO:0051297|GO:0090231	protein-coding	CDK5 regulatory subunit associated protein 2	chr9	123151147	123342448
CDKL5	ENSG00000008086	6792	0	0	3.75828	1.91007	3.75828	up	EIEE2|ISSX|STK9	GO:0001764|GO:0004672|GO:0004674|GO:0004693|GO:0005524|GO:0005634|GO:0005730|GO:0005737|GO:0006468|GO:0016301|GO:0032587|GO:0032839|GO:0032855|GO:0044294|GO:0045773|GO:0046777|GO:0048365|GO:0050773|GO:0050775	protein-coding	cyclin-dependent kinase-like 5	chrX	18443725	18671749
CDRT1	ENSG00000181464|ENSG00000241322	374286.chr17.1	3.02471e-21	1.92974e-20	2.8563	1.51415	2.8563	up	C170RF1|C17ORF1|C17ORF1A|FBXW10B|FBXW10P1|HREP|SM25H2	GO:0003674|GO:0005575|GO:0008150	protein-coding	CMT1A duplicated region transcript 1	chr17	15468796	15469663
CDY1	ENSG00000172288	9085	1.44662e-22	9.4494e-22	3.12716	1.64485	3.12716	up	CDY|CDY1A		protein-coding	chromodomain protein, Y-linked, 1	chrY	27768264	27771048
CEACAM1	ENSG00000079385	634	0	0	5.6713	2.50368	5.6713	up	BGP|BGP1|BGPI	GO:0001525|GO:0003674|GO:0005515|GO:0005576|GO:0005886|GO:0005887|GO:0007156|GO:0007229|GO:0016020|GO:0016021|GO:0016477	protein-coding	carcinoembryonic antigen-related cell adhesion molecule 1 (biliary glycoprotein)	chr19	43011458	43032661
CEL	ENSG00000170835	1056	0	0	2.96458	1.56783	2.96458	up	BAL|BSDL|BSSL|CELL|CEase|FAP|FAPP|LIPA|MODY8	GO:0003824|GO:0004771|GO:0004806|GO:0005515|GO:0005576|GO:0005615|GO:0005737|GO:0005829|GO:0006629|GO:0006641|GO:0006707|GO:0008201|GO:0009062|GO:0016787|GO:0018350|GO:0030157|GO:0030299|GO:0044241|GO:0044258|GO:0044281|GO:0046514|GO:0047372	protein-coding	carboxyl ester lipase	chr9	135937365	135947250
CENPJ	ENSG00000151849	55835	2.15053e-18	1.29172e-17	3.60937	1.85175	3.60937	up	BM032|CENP-J|CPAP|LAP|LIP1|MCPH6|SASS4|SCKL4|Sas-4	GO:0000086|GO:0000278|GO:0005515|GO:0005813|GO:0005814|GO:0005829|GO:0005874|GO:0007020|GO:0007099|GO:0008275|GO:0015631|GO:0019901|GO:0019904|GO:0046599|GO:0046785|GO:0051301	protein-coding	centromere protein J	chr13	25456412	25497027
CEP19	ENSG00000174007	84984	6.75033e-26	4.62863e-25	4.21279	2.07478	4.21279	up	C3orf34	GO:0000922|GO:0005814	protein-coding	centrosomal protein 19kDa	chr3	196433148	196439123
CES1P1	ENSG00000228695	51716	0	0	6.02834	2.59176	6.02834	up	CES1A2|CES1A3|CES4|CESR|PCE-3		pseudo	carboxylesterase 1 pseudogene 1	chr16	55794511	55808826
CFP	ENSG00000126759	5199	0	0	4.95582	2.30912	4.95582	up	BFD|PFC|PFD|PROPERDIN	GO:0005576|GO:0005615|GO:0006955|GO:0006956|GO:0006957|GO:0030449|GO:0031012|GO:0042742|GO:0045087	protein-coding	complement factor properdin	chrX	47483612	47489704
CHMP4A	ENSG00000254505	29082	7.38341e-24	4.91476e-23	3.68289	1.88084	3.68289	up	C14orf123|CHMP4|CHMP4B|HSPC134|SHAX2|SNF7|SNF7-1|VPS32-1|VPS32A	GO:0005829|GO:0008289|GO:0015031|GO:0016032|GO:0016197|GO:0030496|GO:0030659|GO:0031902	protein-coding	charged multivesicular body protein 4A	chr14	24678787	24685276
CHRM1	ENSG00000168539	1128	1.64125e-28	1.16868e-27	3.33103	1.73597	3.33103	up	HM1|M1|M1R	GO:0004435|GO:0005886|GO:0005887|GO:0006464|GO:0007165|GO:0007186|GO:0007205|GO:0007207|GO:0007213|GO:0007274|GO:0007399|GO:0008144|GO:0008283|GO:0008284|GO:0014069|GO:0016020|GO:0016907|GO:0030054|GO:0030425|GO:0032279|GO:0040012|GO:0043270|GO:0043679|GO:0045211|GO:0046541|GO:0050890	protein-coding	cholinergic receptor, muscarinic 1	chr11	62676151	62689012
CHRM4	ENSG00000180720	1132	6.74379e-11	2.88741e-10	2.9261	1.54898	2.9261	up	HM4|M4R	GO:0005886|GO:0005887|GO:0007165|GO:0007166|GO:0007197|GO:0007213|GO:0008283|GO:0016907|GO:0030054|GO:0040012|GO:0045211	protein-coding	cholinergic receptor, muscarinic 4	chr11	46406640	46408107
CHRNE	ENSG00000108556	1145	0	0	3.47706	1.79787	3.47706	up	ACHRE|CMS1D|CMS1E|CMS2A|FCCMS|SCCMS	GO:0004889|GO:0005886|GO:0005887|GO:0005892|GO:0006810|GO:0006812|GO:0006936|GO:0007165|GO:0007268|GO:0007271|GO:0008324|GO:0015464|GO:0030054|GO:0042391|GO:0045211	protein-coding	cholinergic receptor, nicotinic, epsilon (muscle)	chr17	4801064	4806369
CIB2	ENSG00000136425	10518	5.27e-43	4.392e-42	4.71213	2.23638	4.71213	up	DFNB48|KIP2|USH1J	GO:0001917|GO:0005509|GO:0005515|GO:0045494|GO:0055074	protein-coding	calcium and integrin binding family member 2	chr15	78396948	78423877
CICP18		646070	2.25811e-10	9.35602e-10	3.67782	1.87885	3.67782	up			pseudo	capicua transcriptional repressor pseudogene 18	chr6	142272	144067
CIDEA		1149	5.156e-20	3.20869e-19	3.49268	1.80434	3.49268	up	CIDE-A	GO:0001659|GO:0005634|GO:0005737|GO:0005739|GO:0005740|GO:0005811|GO:0006309|GO:0006351|GO:0006355|GO:0006629|GO:0008219|GO:0010890|GO:0019915|GO:0030512|GO:0032720|GO:0035634|GO:0042803|GO:0043066|GO:0050710|GO:0050995|GO:1900118	protein-coding	cell death-inducing DFFA-like effector a	chr18	12254318	12277594
CLCA1	ENSG00000016490	1179	0	0	6.75497	2.75595	6.75497	up	CACC|CACC1|CLCRG1|CaCC-1|GOB5|hCLCA1|hCaCC-1	GO:0005254|GO:0005615|GO:0005887|GO:0006810|GO:0006816|GO:0006821|GO:0030141	protein-coding	chloride channel accessory 1	chr1	86934395	86965974
CLCN1	ENSG00000188037	1180	0	0	3.16615	1.66273	3.16615	up	CLC1	GO:0005247|GO:0005254|GO:0005886|GO:0005887|GO:0006810|GO:0006936|GO:0019227|GO:0030554|GO:0034220|GO:0034707|GO:0042383|GO:0055085	protein-coding	chloride channel, voltage-sensitive 1	chr7	143013219	143049097
CLDN10	ENSG00000134873	9071	0	0	3.04263	1.60532	3.04263	up	CPETRL3|OSP-L	GO:0005198|GO:0005886|GO:0005923|GO:0007155|GO:0016021|GO:0016338|GO:0042802	protein-coding	claudin 10	chr13	96085853	96232010
CLMP	ENSG00000166250	79827	1.64425e-29	1.18645e-28	3.71955	1.89513	3.71955	up	ACAM|ASAM|CSBM|CSBS	GO:0005881|GO:0005886|GO:0005923|GO:0016021|GO:0048565	protein-coding	CXADR-like membrane protein	chr11	122943033	123066007
CLPSL1	ENSG00000204140	340204	1.54003e-10	6.44337e-10	4.79789	2.2624	4.79789	up	C6orf127|ESP32|dJ510O8.6	GO:0005576|GO:0007586|GO:0008047|GO:0016042	protein-coding	colipase-like 1	chr6	35748831	35755841
CLRN1	ENSG00000163646	7401	0	0	9.36847	3.22781	9.36847	up	RP61|USH3|USH3A	GO:0005886|GO:0005902|GO:0007015|GO:0007601|GO:0007605|GO:0010592|GO:0016021|GO:0030027|GO:0045494|GO:0048870|GO:0050896|GO:0050953|GO:0050957	protein-coding	clarin 1	chr3	150643950	150690786
CNKSR1	ENSG00000142675	10256	0.0113767	0.025606	6.15842	2.62256	6.15842	up	CNK|CNK1|KSR	GO:0005543|GO:0005886|GO:0005911|GO:0005938|GO:0007169|GO:0007265|GO:0007266|GO:0030674	protein-coding	connector enhancer of kinase suppressor of Ras 1	chr1	26503981	26516375
CNN2P4		647507	2.59872e-24	1.74358e-23	4.95848	2.3099	4.95848	up			pseudo	calponin 2 pseudogene 4	chr9	43997830	43998730
CNNM2	ENSG00000148842	54805	0	0	3.08962	1.62743	3.08962	up	ACDP2	GO:0010960|GO:0015693|GO:0016021|GO:0016323|GO:0030554	protein-coding	cyclin M2	chr10	104678075	104838344
CNNM4	ENSG00000158158	26504	3.42525e-40	2.77984e-39	3.02918	1.59893	3.02918	up	ACDP4	GO:0005886|GO:0006811|GO:0007601|GO:0016021|GO:0030554|GO:0031214|GO:0050896	protein-coding	cyclin M4	chr2	97426639	97477628
CNPY4	ENSG00000166997	245812	0	0	2.88547	1.5288	2.88547	up	PRAT4B	GO:0005102|GO:0005576	protein-coding	canopy FGF signaling regulator 4	chr7	99717265	99723128
COIL	ENSG00000121058	8161	0	0	14.424	3.8504	14.424	up	CLN80|p80-coilin	GO:0001674|GO:0005515|GO:0005634|GO:0005654|GO:0005730|GO:0008022|GO:0015030|GO:0015036|GO:0042802	protein-coding	coilin	chr17	55015561	55038411
COL5A3	ENSG00000080573	50509	5.11602e-18	3.04453e-17	2.86484	1.51846	2.86484	up		GO:0005201|GO:0005518|GO:0005576|GO:0005588|GO:0005788|GO:0007160|GO:0007411|GO:0008201|GO:0022617|GO:0030198|GO:0030199|GO:0030574|GO:0043394|GO:0043588	protein-coding	collagen, type V, alpha 3	chr19	10070237	10121147
COLQ	ENSG00000206561	8292	2.8e-45	2.4e-44	3.24725	1.69922	3.24725	up	EAD	GO:0001507|GO:0005515|GO:0005581|GO:0005605|GO:0005615|GO:0008105|GO:0030054|GO:0045202	protein-coding	collagen-like tail subunit (single strand of homotrimer) of asymmetric acetylcholinesterase	chr3	15491640	15563258
COMMD1		150684	1.57768e-26	1.0927e-25	6.3481	2.66632	6.3481	up	C2orf5|MURR1	GO:0005507|GO:0005515|GO:0005634|GO:0005730|GO:0005737|GO:0030054|GO:0031398|GO:0031462|GO:0032088|GO:0032434|GO:0042802|GO:0042803|GO:0055070	protein-coding	copper metabolism (Murr1) domain containing 1	chr2	62132803	62363205
COPS7A	ENSG00000111652	50813	1.2744e-13	6.29405e-13	3.92971	1.97442	3.92971	up	CSN7A	GO:0005634|GO:0005730|GO:0005737|GO:0008180|GO:0010388	protein-coding	COP9 signalosome subunit 7A	chr12	6833150	6841041
COPS7B	ENSG00000144524	64708	0	0	4.06985	2.02498	4.06985	up	CSN7B|SGN7b	GO:0005737|GO:0008180|GO:0010388	protein-coding	COP9 signalosome subunit 7B	chr2	232646445	232673434
COX6B2	ENSG00000160471	125965	2.09394e-16	1.19808e-15	3.19393	1.67533	3.19393	up	COXVIB2|CT59	GO:0004129|GO:0005758|GO:0030061	protein-coding	cytochrome c oxidase subunit VIb polypeptide 2 (testis)	chr19	55861070	55866463
COX7C		1350	2.47172e-08	8.9663e-08	3.00131	1.58559	3.00131	up		GO:0004129|GO:0005743|GO:0006091|GO:0016021|GO:0022904|GO:0044237|GO:0044281	protein-coding	cytochrome c oxidase subunit VIIc	chr5	85913784	85916583
COX8C	ENSG00000187581	341947	8.66108e-08	3.02623e-07	2.97298	1.57191	2.97298	up	COX8-3	GO:0004129|GO:0005739|GO:0005743|GO:0016021	protein-coding	cytochrome c oxidase subunit VIIIC	chr14	93813537	93814700
CPA2	ENSG00000158516	1358	1.37358e-30	1.00564e-29	3.54509	1.82582	3.54509	up		GO:0004180|GO:0004181|GO:0005576|GO:0006508|GO:0007039|GO:0008270	protein-coding	carboxypeptidase A2 (pancreatic)	chr7	129906703	129929637
CPN1	ENSG00000120054	1369	5.29481e-36	4.12295e-35	2.87977	1.52595	2.87977	up	CPN|SCPN	GO:0004181|GO:0005615|GO:0006508|GO:0008270|GO:0051384	protein-coding	carboxypeptidase N, polypeptide 1	chr10	101802065	101841642
CPS1	ENSG00000021826	1373	0	0	6.22598	2.6383	6.22598	up	CPSASE1|PHN	GO:0000050|GO:0004087|GO:0004175|GO:0005509|GO:0005515|GO:0005524|GO:0005543|GO:0005730|GO:0005743|GO:0005759|GO:0005980|GO:0006543|GO:0007494|GO:0009636|GO:0010043|GO:0014075|GO:0016595|GO:0019240|GO:0019433|GO:0032094|GO:0032403|GO:0032496|GO:0034641|GO:0042493|GO:0042594|GO:0042645|GO:0043200|GO:0043234|GO:0044281|GO:0044344|GO:0045909|GO:0046209|GO:0050667|GO:0055081|GO:0060416|GO:0070365|GO:…	protein-coding	carbamoyl-phosphate synthase 1, mitochondrial	chr2	211342406	211543831
CPT2	ENSG00000157184	1376	2.8e-45	2.4e-44	3.9574	1.98455	3.9574	up	CPT1|CPTASE|IIAE4	GO:0004095|GO:0005634|GO:0005730|GO:0005739|GO:0005743|GO:0006635|GO:0006853|GO:0044255|GO:0044281	protein-coding	carnitine palmitoyltransferase 2	chr1	53662101	53679869
CRIPAK	ENSG00000179979	285464	0	0	6.46354	2.69232	6.46354	up		GO:0005515|GO:0005634|GO:0005737|GO:0005783|GO:0005886|GO:0006469|GO:0033147|GO:0043627|GO:0051493	protein-coding	cysteine-rich PAK1 inhibitor	chr4	1385340	1389782
CRYBA1	ENSG00000108255	1411	7.56872e-33	5.69981e-32	4.53569	2.18132	4.53569	up	CRYB1|CTRCT10	GO:0002088|GO:0003674|GO:0005212|GO:0005515|GO:0005634|GO:0005737|GO:0007601|GO:0042803	protein-coding	crystallin, beta A1	chr17	27573875	27581502
CRYBG3		131544	0	0	2.85204	1.51199	2.85204	up	DKFZp667G2110		protein-coding	beta-gamma crystallin domain containing 3	chr3	97540884	97663830
CSAG1	ENSG00000198930	158511	2.61795e-16	1.47644e-15	4.58298	2.19629	4.58298	up	CSAGE|CT24.1		protein-coding	chondrosarcoma associated gene 1	chrX	151903228	151909518
CSAG2		728461	1.56889e-33	1.19078e-32	3.32622	1.73388	3.32622	up	CSAG3B|CT24.2|TRAG-3|TRAG3	GO:0042493	protein-coding	CSAG family, member 2	chrX	151922445	151928738
CSAG3		389903	0	0	3.13756	1.64964	3.13756	up	CSAG3A|CT24.2		protein-coding	CSAG family, member 3	chrX	151876743	151883038
CSE1L	ENSG00000124207	1434	0	0	3.28383	1.71538	3.28383	up	CAS|CSE1|XPO2	GO:0005515|GO:0005634|GO:0005737|GO:0006915|GO:0008262|GO:0008283|GO:0008536	protein-coding	CSE1 chromosome segregation 1-like (yeast)	chr20	47662783	47713497
CSN1S1	ENSG00000126545	1446	0	0	3.62931	1.8597	3.62931	up	CASA|CSN1	GO:0005215|GO:0005576	protein-coding	casein alpha s1	chr4	70796799	70812288
CSRP3	ENSG00000129170	8048	9.46691e-28	6.67773e-27	3.34977	1.74406	3.34977	up	CLP|CMD1M|CMH12|CRP3|LMO4|MLP	GO:0002026|GO:0003300|GO:0005515|GO:0005634|GO:0005856|GO:0006874|GO:0007519|GO:0008270|GO:0008307|GO:0030018|GO:0031433|GO:0033365|GO:0035995|GO:0042805|GO:0048738|GO:0055003|GO:0060048	protein-coding	cysteine and glycine-rich protein 3 (cardiac LIM protein)	chr11	19203577	19232118
CT45A1	ENSG00000232478	541466	3.13264e-10	1.28716e-09	3.06323	1.61505	3.06323	up	CT45|CT45-1|CT45.1		protein-coding	cancer/testis antigen family 45, member A1	chrX	134847185	134856988
CT47B1	ENSG00000236446	643311	0	0	8.31716	3.05609	8.31716	up	CT47.13|CT47A13		protein-coding	cancer/testis antigen family 47, member B1	chrX	120006452	120009779
CTAGE10P	ENSG00000181358	220429	0	0	5.50804	2.46154	5.50804	up			pseudo	CTAGE family, member 10, pseudogene	chr13	50464545	50467516
CTAGE15	ENSG00000271079	441294	6.21646e-17	3.60777e-16	3.44828	1.78588	3.44828	up	CTAGE15P|cTAGE-15	GO:0016021	protein-coding	CTAGE family, member 15	chr7	143268894	143271480
CTHRC1	ENSG00000164932	115908	2.7e-43	2.26e-42	5.00732	2.32404	5.00732	up		GO:0005109|GO:0005581|GO:0005615|GO:0005737|GO:0016477|GO:0017147|GO:0032092|GO:0033690|GO:0043932|GO:0045669|GO:0060071|GO:0060122|GO:0090090|GO:0090103|GO:0090177	protein-coding	collagen triple helix repeat containing 1	chr8	104383743	104395232
CTSE	ENSG00000196188	1510	2.29619e-23	1.51675e-22	4.07292	2.02606	4.07292	up	CATE	GO:0004190|GO:0005768|GO:0006508|GO:0007586|GO:0016540|GO:0019886|GO:0042803	protein-coding	cathepsin E	chr1	206317459	206332104
CTTNBP2	ENSG00000077063	83992	1.04764e-09	4.17347e-09	3.7407	1.90331	3.7407	up	C7orf8|CORTBP2|Orf4	GO:0005938|GO:0007420|GO:0008021|GO:0017124|GO:0043197	protein-coding	cortactin binding protein 2	chr7	117350706	117513561
CWC25		54883	3.30288e-26	2.27475e-25	4.72703	2.24093	4.72703	up	CCDC49		protein-coding	CWC25 spliceosome-associated protein homolog (S. cerevisiae)	chr17	36956687	36981608
CXXC5	ENSG00000171604	51523	0	0	7.64651	2.9348	7.64651	up	CF5|RINF|WID	GO:0003677|GO:0004871|GO:0005634|GO:0005737|GO:0007165|GO:0008270|GO:0043123	protein-coding	CXXC finger protein 5	chr5	139028301	139062680
CYB5D2	ENSG00000167740	124936	0	0	3.27892	1.71322	3.27892	up		GO:0005576|GO:0007399|GO:0020037	protein-coding	cytochrome b5 domain containing 2	chr17	4046462	4060995
CYCSP28		360179	0	0	2.91415	1.54307	2.91415	up	HCP28		pseudo	cytochrome c, somatic pseudogene 28	chr11	82997171	83134559
CYP11B1	ENSG00000160882	1584	0	0	4.20378	2.07169	4.20378	up	CPN1|CYP11B|FHI|P450C11	GO:0004507|GO:0005506|GO:0005739|GO:0005743|GO:0006700|GO:0006704|GO:0006705|GO:0006805|GO:0006955|GO:0008202|GO:0008217|GO:0016125|GO:0020037|GO:0032342|GO:0032870|GO:0034651|GO:0035865|GO:0042593|GO:0044281	protein-coding	cytochrome P450, family 11, subfamily B, polypeptide 1	chr8	143953773	143961236
CYP26A1	ENSG00000095596	1592	0	0	3.49801	1.80654	3.49801	up	CP26|CYP26|P450RAI|P450RAI1	GO:0001972|GO:0005506|GO:0005789|GO:0006766|GO:0006805|GO:0007417|GO:0008152|GO:0008401|GO:0009952|GO:0014032|GO:0019825|GO:0020037|GO:0034653|GO:0044281|GO:0048384|GO:0048387|GO:0071300	protein-coding	cytochrome P450, family 26, subfamily A, polypeptide 1	chr10	94833232	94837641
CYP2A7P1		1550	0	0	2.93208	1.55192	2.93208	up	CYP2A18PC|CYP2A18PN|CYP2A7P2|CYP2A7PT		pseudo	cytochrome P450, family 2, subfamily A, polypeptide 7 pseudogene 1	chr19	41530169	41534168
CYP2C18	ENSG00000108242	1562	1.10354e-36	8.66293e-36	2.9523	1.56184	2.9523	up	CPCI|CYP2C|CYP2C17|P450-6B/29C|P450IIC17	GO:0004497|GO:0005506|GO:0005789|GO:0006805|GO:0019825|GO:0020037|GO:0044281|GO:0070330	protein-coding	cytochrome P450, family 2, subfamily C, polypeptide 18	chr10	96443251	96541754
CYP2C19		1557	0	0	3.83607	1.93963	3.83607	up	CPCJ|CYP2C|P450C2C|P450IIC19	GO:0004497|GO:0005506|GO:0005789|GO:0006805|GO:0008202|GO:0008395|GO:0016098|GO:0016491|GO:0017144|GO:0018675|GO:0018676|GO:0019369|GO:0019373|GO:0019825|GO:0019899|GO:0020037|GO:0042738|GO:0043231|GO:0044281|GO:0046483|GO:0052741|GO:0055114|GO:0097267	protein-coding	cytochrome P450, family 2, subfamily C, polypeptide 19	chr10	96447882	96612671
CYP2T2P		171523	1.5e-44	1.3e-43	2.867	1.51954	2.867	up			pseudo	cytochrome P450, family 2, subfamily T, polypeptide 2, pseudogene	chr19	41314349	41316674
CYTIP	ENSG00000115165	9595	0	0	4.00589	2.00212	4.00589	up	B3-1|CASP|CYBR|CYTHIP|HE|PSCDBP	GO:0005515|GO:0005737|GO:0005769|GO:0005938|GO:0030155	protein-coding	cytohesin 1 interacting protein	chr2	158271131	158345473
DAO	ENSG00000110887	1610	5.14141e-18	3.05919e-17	3.28365	1.7153	3.28365	up	DBAO|DAMOX|OXDA	GO:0003884|GO:0005102|GO:0005515|GO:0005741|GO:0005777|GO:0005778|GO:0005782|GO:0005829|GO:0006551|GO:0006562|GO:0034641|GO:0036088|GO:0042416|GO:0044281|GO:0046487|GO:0046983|GO:0048037|GO:0055130|GO:0070178|GO:0071949	protein-coding	D-amino-acid oxidase	chr12	109252708	109294710
DAP3P2		359774	7.74764e-40	6.26019e-39	4.60392	2.20286	4.60392	up	MRPS29P2		pseudo	death associated protein 3 pseudogene 2	chr2	172347927	172348441
DARS2	ENSG00000117593	55157	0	0	3.35242	1.7452	3.35242	up	ASPRS|LBSL|MT-ASPRS|RP3-383J4.2	GO:0000049|GO:0004815|GO:0005515|GO:0005524|GO:0005634|GO:0005739|GO:0005759|GO:0006418|GO:0010467|GO:0042803|GO:0043039|GO:0050560|GO:0070145	protein-coding	aspartyl-tRNA synthetase 2, mitochondrial	chr1	173793797	173827682
DCDC2C		728597	9.14516e-23	5.98622e-22	4.11009	2.03917	4.11009	up		GO:0035556	protein-coding	doublecortin domain containing 2C	chr2	3751188	3895001
DCHS2	ENSG00000197410	54798	0	0	3.04474	1.60632	3.04474	up	CDH27|CDHJ|CDHR7|PCDH23|PCDHJ	GO:0005509|GO:0005886|GO:0007156|GO:0016021	protein-coding	dachsous cadherin-related 2	chr4	155155527	155412930
DCTN3	ENSG00000137100	11258	3.01367e-10	1.23966e-09	3.1294	1.64589	3.1294	up	DCTN-22|DCTN22	GO:0000086|GO:0000278|GO:0000777|GO:0000910|GO:0005198|GO:0005515|GO:0005813|GO:0005819|GO:0005829|GO:0005869|GO:0007017|GO:0007067|GO:0019886|GO:0030496|GO:0032154|GO:0048471	protein-coding	dynactin 3 (p22)	chr9	34613548	34620496
DDX11	ENSG00000013573	1663	0	0	3.7361	1.90153	3.7361	up	CHL1|CHLR1|KRG2|WABS	GO:0000070|GO:0000084|GO:0000086|GO:0000790|GO:0000922|GO:0003677|GO:0003678|GO:0003723|GO:0004003|GO:0004386|GO:0005515|GO:0005524|GO:0005634|GO:0005654|GO:0005730|GO:0006987|GO:0007062|GO:0008094|GO:0008284|GO:0019048|GO:0030496|GO:0030968|GO:0032508|GO:0044267|GO:0046872|GO:0051539	protein-coding	DEAD/H (Asp-Glu-Ala-Asp/His) box helicase 11	chr12	31226779	31257725
DDX11L1		100287102	4.31264e-26	2.96415e-25	5.64814	2.49777	5.64814	up			pseudo	DEAD/H (Asp-Glu-Ala-Asp/His) box helicase 11 like 1	chr1	11874	14409
DDX11L8		100302090	5.86453e-34	4.47209e-33	3.79887	1.92557	3.79887	up			pseudo	DEAD/H (Asp-Glu-Ala-Asp/His) box polypeptide 11 like 8	chr12	91353	93018
DEFB104B	ENSG00000177023	503618	2.7099e-16	1.52735e-15	3.91077	1.96745	3.91077	up	BD-4|DEFB-4|hBD-4	GO:0005576|GO:0042742	protein-coding	defensin, beta 104B	chr8	7327830	7332604
DEFB108B	ENSG00000184276	245911	1.99977e-25	1.36178e-24	4.38617	2.13296	4.38617	up		GO:0005576|GO:0042742	protein-coding	defensin, beta 108B	chr11	71544246	71548608
DEFB124	ENSG00000180383	245937	4.3e-44	3.66e-43	4.83569	2.27372	4.83569	up	DEFB-24	GO:0005576|GO:0042742	protein-coding	defensin, beta 124	chr20	30053309	30060816
DEFB4B	ENSG00000177257	100289462	9.69334e-14	4.81378e-13	5.87184	2.55381	5.87184	up	DEFB4P		protein-coding	defensin, beta 4B	chr8	7272385	7274354
DENND2C		163259	0	0	3.24539	1.69839	3.24539	up	dJ1156J9.1	GO:0017112	protein-coding	DENN/MADD domain containing 2C	chr1	115064017	115213044
DHRS13	ENSG00000167536	147015	4.14033e-39	3.32621e-38	5.20199	2.37906	5.20199	up	SDR7C5	GO:0005576|GO:0016491	protein-coding	dehydrogenase/reductase (SDR family) member 13	chr17	27224799	27230089
DHRS7B	ENSG00000109016	25979	0	0	3.51353	1.81292	3.51353	up	SDR32C1	GO:0003674|GO:0005575|GO:0005778|GO:0008150|GO:0016021|GO:0016491	protein-coding	dehydrogenase/reductase (SDR family) member 7B	chr17	21030241	21095285
DIAPH3	ENSG00000139734	81624	0	0	3.71632	1.89387	3.71632	up	AN|AUNA1|DIA2|DRF3|NSDAN|diap3|mDia2	GO:0003779|GO:0005829|GO:0017048|GO:0030036	protein-coding	diaphanous-related formin 3	chr13	60239721	60738119
DIRAS3	ENSG00000162595	9077	3.1e-44	2.6e-43	4.34645	2.11984	4.34645	up	ARHI|NOEY2	GO:0000079|GO:0003924|GO:0005515|GO:0005525|GO:0005886|GO:0006349|GO:0007264	protein-coding	DIRAS family, GTP-binding RAS-like 3	chr1	68511645	68516481
DKK1	ENSG00000107984	22943	3.2778e-29	2.35553e-28	3.73705	1.9019	3.73705	up	DKK-1|SK	GO:0000122|GO:0000904|GO:0001706|GO:0001707|GO:0001942|GO:0002090|GO:0004871|GO:0005515|GO:0005615|GO:0005886|GO:0008083|GO:0030326|GO:0030514|GO:0030900|GO:0031333|GO:0032526|GO:0033137|GO:0042662|GO:0042663|GO:0048019|GO:0048642|GO:0050750|GO:0060325|GO:0060394|GO:0090082|GO:0090090|GO:0090244|GO:1900116|GO:1901296|GO:2000726	protein-coding	dickkopf WNT signaling pathway inhibitor 1	chr10	54074041	54077417
DLL1	ENSG00000198719	28514	3.84997e-34	2.94139e-33	5.36393	2.42329	5.36393	up	DELTA1|DL1|Delta	GO:0001709|GO:0001757|GO:0001947|GO:0005112|GO:0005509|GO:0005515|GO:0005576|GO:0005886|GO:0005887|GO:0007219|GO:0007220|GO:0007267|GO:0007368|GO:0007386|GO:0030097|GO:0030154|GO:0030155|GO:0031410|GO:0045608|GO:0045638|GO:0045747|GO:0045944|GO:0048839|GO:0070986|GO:0072014|GO:0072070|GO:0097150	protein-coding	delta-like 1 (Drosophila)	chr6	170591294	170599697
DLL3	ENSG00000090932	10683	0	0	4.06398	2.02289	4.06398	up	SCDO1	GO:0001501|GO:0001756|GO:0005112|GO:0007219|GO:0007386|GO:0016021|GO:0048339|GO:0050768	protein-coding	delta-like 3 (Drosophila)	chr19	39989557	39999121
DLST	ENSG00000119689	1743	0	0	3.05824	1.6127	3.05824	up	DLTS	GO:0004149|GO:0005634|GO:0005737|GO:0005739|GO:0005759|GO:0006091|GO:0006099|GO:0006554|GO:0033512|GO:0034641|GO:0043231|GO:0044237|GO:0044281|GO:0045252	protein-coding	dihydrolipoamide S-succinyltransferase (E2 component of 2-oxo-glutarate complex)	chr14	75348594	75370450
DMC1	ENSG00000100206	11144	2.1e-44	1.78e-43	2.9578	1.56453	2.9578	up	DMC1H|LIM15|dJ199H16.1	GO:0000781|GO:0000794|GO:0001541|GO:0001556|GO:0003677|GO:0005515|GO:0005524|GO:0005694|GO:0007126|GO:0007129|GO:0007131|GO:0007141|GO:0007283|GO:0007286|GO:0007292|GO:0008094	protein-coding	DNA meiotic recombinase 1	chr22	38914954	38966201
DMGDH	ENSG00000132837	29958	0	0	3.17161	1.66522	3.17161	up	DMGDHD|ME2GLYDH	GO:0004047|GO:0005759|GO:0006544|GO:0006546|GO:0006579|GO:0009055|GO:0019695|GO:0047865	protein-coding	dimethylglycine dehydrogenase	chr5	78293429	78365449
DMRT2	ENSG00000173253	10655	0	0	5.00059	2.3221	5.00059	up		GO:0003674|GO:0003700|GO:0005575|GO:0005634|GO:0006351|GO:0007530|GO:0008150|GO:0008584|GO:0043565|GO:0046872	protein-coding	doublesex and mab-3 related transcription factor 2	chr9	1050346	1057554
DMRTA1	ENSG00000176399	63951	0	0	5.46985	2.4515	5.46985	up	DMO|DMRT4	GO:0003700|GO:0005634|GO:0006351|GO:0043565|GO:0046872	protein-coding	DMRT-like family A1	chr9	22446840	22452472
DNBAF3	ENSG00000167646	352909	0	0	4.37069	2.12786	4.37069	up	C19orf51|CILD2|DAB1|PCD|PF22	GO:0005737|GO:0044458|GO:0070286	protein-coding	dynein, axonemal, assembly factor 3	chr19	55670029	55678090
DNAH8	ENSG00000124721	1769	1.34231e-30	9.82919e-30	3.74902	1.90651	3.74902	up	ATPase|hdhc9	GO:0001539|GO:0003777|GO:0005524|GO:0005858|GO:0005874|GO:0007018|GO:0016887|GO:0035085	protein-coding	dynein, axonemal, heavy chain 8	chr6	38683117	38998574
DNAJA1P3		644588	4.63132e-20	2.88349e-19	4.61189	2.20536	4.61189	up			pseudo	DnaJ (Hsp40) homolog, subfamily A, member 1 pseudogene 3	chrX	106594717	106596204
DNAJB14	ENSG00000164031	79982	0	0	3.22296	1.68839	3.22296	up	EGNR9427|PRO34683	GO:0016021	protein-coding	DnaJ (Hsp40) homolog, subfamily B, member 14	chr4	100817407	100867883
DND1	ENSG00000256453	373863	0	0	2.98732	1.57885	2.98732	up	RBMS4	GO:0000166|GO:0005634|GO:0005737|GO:0007275|GO:0007281|GO:0017091|GO:0035198|GO:0060965	protein-coding	DND microRNA-mediated repression inhibitor 1	chr5	140050381	140053171
DNM1P34		729809	1.42e-42	1.1789e-41	3.92195	1.97157	3.92195	up	DNM1DN8-1|DNM1DN8-5|DNM1DN8@	GO:0003924|GO:0005525|GO:0005874	pseudo	DNM1 pseudogene 34	chr15	75592909	75595306
DNM1P40		400433	0	0	3.29757	1.7214	3.29757	up	DNM1DN11-5|DNM1DN11.5|DNM1DN11@		pseudo	DNM1 pseudogene 40	chr15	85045806	85050249
DPEP2	ENSG00000167261	64174	2.0905e-41	1.71579e-40	5.11357	2.35433	5.11357	up	MBD2	GO:0005886|GO:0006508|GO:0006691|GO:0008235|GO:0008239|GO:0016805|GO:0019369|GO:0031225|GO:0044281|GO:0046872	protein-coding	dipeptidase 2	chr16	68021293	68034489
DPRX	ENSG00000204595	503834	0	0	6.10447	2.60987	6.10447	up		GO:0003700|GO:0005634|GO:0006351|GO:0043565	protein-coding	divergent-paired related homeobox	chr19	54135310	54140263
DRD3	ENSG00000151577	1814	0	0	6.28791	2.65258	6.28791	up	D3DR|ETM1|FET1	GO:0000122|GO:0001591|GO:0001963|GO:0001975|GO:0002016|GO:0002031|GO:0005515|GO:0005886|GO:0005887|GO:0006874|GO:0007186|GO:0007191|GO:0007194|GO:0007195|GO:0007611|GO:0007612|GO:0007626|GO:0008144|GO:0008284|GO:0008542|GO:0014059|GO:0019216|GO:0019904|GO:0030139|GO:0030814|GO:0032416|GO:0032922|GO:0034776|GO:0035176|GO:0035240|GO:0035815|GO:0040012|GO:0040014|GO:0042220|GO:0042417|GO:0042493|GO:…	protein-coding	dopamine receptor D3	chr3	113847557	113918254
DSC3	ENSG00000134762	1825	1.3375e-41	1.10115e-40	3.57087	1.83627	3.57087	up	CDHF3|DSC|DSC1|DSC2|DSC4|HT-CP	GO:0001701|GO:0005509|GO:0005576|GO:0005737|GO:0005886|GO:0005911|GO:0007155|GO:0007156|GO:0016020|GO:0016021|GO:0030057|GO:0045295|GO:0050821	protein-coding	desmocollin 3	chr18	28570052	28622781
DTX2	ENSG00000091073	113878	0	0	3.79617	1.92455	3.79617	up	RNF58	GO:0005515|GO:0005634|GO:0005730|GO:0005737|GO:0007219|GO:0008270|GO:0016567|GO:0016874|GO:0031965	protein-coding	deltex homolog 2 (Drosophila)	chr7	76090972	76135312
DUSP22	ENSG00000112679	56940	4.07015e-38	3.23775e-37	5.8798	2.55577	5.8798	up	JKAP|JSP-1|JSP1|LMW-DSP2|LMWDSP2|MKP-x|MKPX|VHX	GO:0000122|GO:0000188|GO:0004725|GO:0005634|GO:0005737|GO:0006470|GO:0006915|GO:0007179|GO:0007275|GO:0008138|GO:0008283|GO:0042127|GO:0046330	protein-coding	dual specificity phosphatase 22	chr6	292101	351355
DUX2		26583	1.4e-45	1.3e-44	3.38584	1.75951	3.38584	up		GO:0003700|GO:0005634|GO:0043565	protein-coding	double homeobox 2	chr4	190988993	190990372
DUX4	ENSG00000258389	22947	0	0	6.57792	2.71763	6.57792	up	DUX10	GO:0000976|GO:0003700|GO:0005634|GO:0006351	protein-coding	double homeobox 4	chr4	191005384	191010142
DUX4L11		399839	0	0	11.3478	3.50434	11.3478	up			pseudo	double homeobox 4 like 11	chr10	135480558	135485241
DUX4L4	ENSG00000258834	441056	0	0	6.33965	2.6644	6.33965	up		GO:0000976|GO:0003700|GO:0005634|GO:0006351	protein-coding	double homeobox 4 like 4	chr4	191002090	191003549
DVL2	ENSG00000004975	1856	0	0	3.89849	1.96292	3.89849	up		GO:0001843|GO:0001934|GO:0003007|GO:0003151|GO:0004871|GO:0005109|GO:0005515|GO:0005634|GO:0005737|GO:0005829|GO:0005886|GO:0005938|GO:0006366|GO:0007379|GO:0007507|GO:0016055|GO:0019904|GO:0021535|GO:0022007|GO:0030136|GO:0034613|GO:0035329|GO:0035567|GO:0042802|GO:0043507|GO:0043621|GO:0044340|GO:0045177|GO:0045893|GO:0051091|GO:0060026|GO:0060070|GO:0060071|GO:0061098|GO:0090103|GO:0090179|GO:…	protein-coding	dishevelled segment polarity protein 2	chr17	7128661	7137863
DYNLL2		140735	5.49583e-10	2.22368e-09	3.05488	1.61112	3.05488	up	DNCL1B|Dlc2|RSPH22	GO:0003774|GO:0005813|GO:0005829|GO:0005874|GO:0005886|GO:0006810|GO:0006915|GO:0007017|GO:0008039|GO:0008092|GO:0016459|GO:0019886|GO:0030286|GO:0097193|GO:1900740	protein-coding	dynein, light chain, LC8-type 2	chr17	56160780	56167618
DYSF	ENSG00000135636	8291	3.97562e-36	3.10169e-35	3.68335	1.88102	3.68335	up	FER1L1|LGMD2B|MMD1	GO:0001778|GO:0005515|GO:0005544|GO:0005886|GO:0006906|GO:0016021|GO:0030027|GO:0030315|GO:0030659	protein-coding	dysferlin	chr2	71680753	71913893
DZIP3	ENSG00000198919	9666	2.57712e-13	1.25235e-12	3.65915	1.87151	3.65915	up	PPP1R66|UURF2|hRUL138	GO:0000209|GO:0003723|GO:0004842|GO:0005515|GO:0005737|GO:0008270|GO:0019902|GO:0031593	protein-coding	DAZ interacting zinc finger protein 3	chr3	108308337	108413693
EDEM2	ENSG00000088298	55741	0	0	3.21887	1.68655	3.21887	up	C20orf31|C20orf49|bA4204.1	GO:0004571|GO:0005509|GO:0005576|GO:0005788|GO:0005789|GO:0006457|GO:0006986|GO:0018279|GO:0043687|GO:0044267	protein-coding	ER degradation enhancer, mannosidase alpha-like 2	chr20	33703160	33865960
EED	ENSG00000074266	8726	3.48915e-23	2.29765e-22	4.05668	2.0203	4.05668	up	HEED|WAIT1	GO:0001739|GO:0003682|GO:0005515|GO:0005634|GO:0006349|GO:0006351|GO:0035098|GO:0042054|GO:0042802|GO:0045120|GO:0045892|GO:0061087	protein-coding	embryonic ectoderm development	chr11	85955806	85989785
EEF1A1P1		54054	2.58731e-08	9.37052e-08	3.02501	1.59694	3.02501	up	EEF1A1P		pseudo	eukaryotic translation elongation factor 1 alpha 1 pseudogene 1	chr21	24762580	24763614
EFCAB8		388795	2.51842e-28	1.78858e-27	6.24212	2.64204	6.24212	up		GO:0005509	protein-coding	EF-hand calcium binding domain 8	chr20	31451595	31481113
EIF5AL1	ENSG00000253626	143244	3.86131e-06	1.19197e-05	3.70409	1.88912	3.70409	up	EIF5AP1|bA342M3.3	GO:0003746|GO:0005643|GO:0005789|GO:0006452|GO:0007568|GO:0008612|GO:0015031|GO:0030425|GO:0043022|GO:0043025|GO:0043066|GO:0045901|GO:0045905|GO:0051028|GO:0051149	protein-coding	eukaryotic translation initiation factor 5A-like 1	chr10	81272357	81276192
EIF5AP4		642592	1.979e-15	1.07038e-14	4.63295	2.21193	4.63295	up	EIF5AL3		pseudo	eukaryotic translation initiation factor 5A pseudogene 4	chr10	82006775	82007553
ELANE	ENSG00000197561	1991	1.4404e-28	1.02728e-27	4.39476	2.13578	4.39476	up	ELA2|GE|HLE|HNE|NE|PMN-E|SCN1	GO:0001878|GO:0002020|GO:0002438|GO:0004175|GO:0004252|GO:0005515|GO:0005576|GO:0006508|GO:0006874|GO:0006909|GO:0008201|GO:0008233|GO:0009411|GO:0009986|GO:0019955|GO:0022617|GO:0030141|GO:0030163|GO:0030198|GO:0030574|GO:0032496|GO:0043406|GO:0044130|GO:0045079|GO:0045415|GO:0045416|GO:0048661|GO:0050728|GO:0050778|GO:0050900|GO:0050922|GO:0070947	protein-coding	elastase, neutrophil expressed	chr19	852291	856246
ELMOD1	ENSG00000110675	55531	3.7062e-17	2.16269e-16	3.05424	1.61081	3.05424	up		GO:0005096|GO:0005634|GO:0005730|GO:0005737|GO:0005856|GO:0006909|GO:0043547	protein-coding	ELMO/CED-12 domain containing 1	chr11	107461817	107537505
ELP3	ENSG00000134014	55140	0	0	3.10476	1.63448	3.10476	up	KAT9	GO:0003677|GO:0004402|GO:0005515|GO:0005730|GO:0005737|GO:0006357|GO:0006368|GO:0008023|GO:0008607|GO:0016591|GO:0030335|GO:0033588|GO:0046872|GO:0051536	protein-coding	elongator acetyltransferase complex subunit 3	chr8	27947749	28048669
ELP6	ENSG00000163832	54859	3.81284e-07	1.26932e-06	2.92434	1.54811	2.92434	up	C3orf75|TMEM103	GO:0003674|GO:0006351|GO:0006355|GO:0008150|GO:0030335|GO:0033588	protein-coding	elongator acetyltransferase complex subunit 6	chr3	47537130	47555199
EMILIN3	ENSG00000183798	90187	2.54558e-36	1.98906e-35	3.6885	1.88304	3.6885	up	C20orf130|EMILIN5|dJ620E11.4	GO:0005578|GO:0005737|GO:0031012	protein-coding	elastin microfibril interfacer 3	chr20	39988606	39995498
EMR1	ENSG00000174837	2015	0	0	5.23004	2.38682	5.23004	up	TM7LN3	GO:0004930|GO:0005509|GO:0005887|GO:0007155|GO:0007186|GO:0007218|GO:0009897	protein-coding	egf-like module containing, mucin-like, hormone receptor-like 1	chr19	6887560	6940464
ENPP1	ENSG00000197594	5167	0	0	4.6492	2.21698	4.6492	up	ARHR2|M6S1|NPP1|NPPS|PC-1|PCA1|PDNP1	GO:0003676|GO:0004528|GO:0004551|GO:0005044|GO:0005158|GO:0005515|GO:0005524|GO:0005615|GO:0005765|GO:0005886|GO:0006091|GO:0006766|GO:0006767|GO:0006771|GO:0006796|GO:0006955|GO:0009143|GO:0009986|GO:0016021|GO:0016323|GO:0030247|GO:0030279|GO:0030308|GO:0030500|GO:0030505|GO:0030643|GO:0030730|GO:0031214|GO:0031953|GO:0032869|GO:0035529|GO:0042803|GO:0044281|GO:0045599|GO:0045719|GO:0046325|GO:…	protein-coding	ectonucleotide pyrophosphatase/phosphodiesterase 1	chr6	132129156	132216295
EPS8L3	ENSG00000198758	79574	5.11344e-26	3.51158e-25	2.985	1.57773	2.985	up	EPS8R3	GO:0005737	protein-coding	EPS8-like 3	chr1	110292702	110306644
ERAP2	ENSG00000164308	64167	1.4e-45	1.3e-44	5.19148	2.37615	5.19148	up	L-RAP|LRAP	GO:0002474|GO:0004177|GO:0005788|GO:0005789|GO:0006508|GO:0008217|GO:0008237|GO:0008270|GO:0016021|GO:0019885	protein-coding	endoplasmic reticulum aminopeptidase 2	chr5	96211644	96255406
ERCC3	ENSG00000163161	2071	0	0	4.15375	2.05441	4.15375	up	BTF2|GTF2H|RAD25|TFIIH|XPB	GO:0000441|GO:0000717|GO:0000718|GO:0001666|GO:0003677|GO:0003684|GO:0004003|GO:0004672|GO:0005515|GO:0005524|GO:0005525|GO:0005634|GO:0005654|GO:0005675|GO:0006265|GO:0006281|GO:0006283|GO:0006289|GO:0006360|GO:0006361|GO:0006362|GO:0006363|GO:0006366|GO:0006367|GO:0006368|GO:0006370|GO:0006915|GO:0006979|GO:0008022|GO:0008094|GO:0008104|GO:0008134|GO:0008353|GO:0009411|GO:0009650|GO:0010467|GO:…	protein-coding	excision repair cross-complementing rodent repair deficiency, complementation group 3	chr2	128014866	128051752
ERCC6	ENSG00000225830	2074	0	0	4.51073	2.17336	4.51073	up	ARMD5|CKN2|COFS|COFS1|CSB|RAD26|UVSS1	GO:0000303|GO:0003677|GO:0003678|GO:0003682|GO:0005515|GO:0005524|GO:0005634|GO:0005654|GO:0005730|GO:0006281|GO:0006283|GO:0006284|GO:0006289|GO:0006290|GO:0006366|GO:0006979|GO:0007256|GO:0007257|GO:0008022|GO:0008023|GO:0008094|GO:0008630|GO:0009411|GO:0009636|GO:0010165|GO:0010224|GO:0010332|GO:0032403|GO:0032784|GO:0032786|GO:0035264|GO:0045494|GO:0047485	protein-coding	excision repair cross-complementing rodent repair deficiency, complementation group 6	chr10	50662526	50747169
ERCC6-PGBD3	ENSG00000243251|ENSG00000258838	101243544	0	0	6.96155	2.79941	6.96155	up	CPFP|CSB-PGBD3		protein-coding	ERCC6-PGBD3 readthrough	chr10	50723151	50747584
ESAM	ENSG00000149564	90952	1.02802e-17	6.0767e-17	2.87699	1.52456	2.87699	up	W117m	GO:0005886|GO:0005912|GO:0005923|GO:0007156|GO:0007596|GO:0016021|GO:0050900	protein-coding	endothelial cell adhesion molecule	chr11	124622026	124632223
ESP33		100188917	4.11589e-39	3.30724e-38	5.57659	2.47938	5.57659	up			unknown	uncharacterized locus ESP33	chr9	139141748	139143903
ESRRAP2		144832	3.53403e-09	1.35845e-08	4.14862	2.05263	4.14862	up	ESTRRA		pseudo	estrogen-related receptor alpha pseudogene 2	chr13	21834308	21836496
ETV2	ENSG00000105672	2116	0	0	5.13943	2.36161	5.13943	up	ER71|ETSRP71	GO:0001824|GO:0001890|GO:0003700|GO:0005634|GO:0006915|GO:0007219|GO:0016055|GO:0030218|GO:0043565|GO:0045603|GO:0045944|GO:0048514|GO:0060803|GO:2000382	protein-coding	ets variant 2	chr19	36132647	36135773
ETV4	ENSG00000175832	2118	3.17475e-18	1.8996e-17	3.23471	1.69364	3.23471	up	E1A-F|E1AF|PEA3|PEAS3	GO:0003700|GO:0005634|GO:0005730|GO:0006351|GO:0006355|GO:0008045|GO:0033600|GO:0043565|GO:0045893|GO:0048863|GO:0060444|GO:0060762	protein-coding	ets variant 4	chr17	41605211	41623800
EVPL	ENSG00000167880	2125	7.21081e-09	2.71211e-08	2.98006	1.57534	2.98006	up	EVPK	GO:0001533|GO:0005198|GO:0005737|GO:0008544|GO:0018149|GO:0030057|GO:0030216|GO:0030674|GO:0031424	protein-coding	envoplakin	chr17	74002927	74023507
EXOSC8	ENSG00000120699	11340	7.05176e-17	4.08786e-16	3.63953	1.86375	3.63953	up	CIP3|EAP2|OIP2|RP11-421P11.3|RRP43|Rrp43p|bA421P11.3|p9	GO:0000178|GO:0000288|GO:0004532|GO:0005515|GO:0005634|GO:0005730|GO:0005737|GO:0005829|GO:0006364|GO:0008150|GO:0010467|GO:0016070|GO:0016071|GO:0017091|GO:0043928	protein-coding	exosome component 8	chr13	37574678	37583751
F10	ENSG00000126218	2159	9.59674e-05	0.00026445	2.90968	1.54086	2.90968	up	FX|FXA	GO:0004252|GO:0005509|GO:0005515|GO:0005543|GO:0005576|GO:0005788|GO:0005796|GO:0005886|GO:0006508|GO:0007596|GO:0007597|GO:0007598|GO:0017187|GO:0030335|GO:0031233|GO:0043687|GO:0044267|GO:0051897	protein-coding	coagulation factor X	chr13	113777113	113803843
FABP12	ENSG00000197416	646486	0	0	4.76163	2.25145	4.76163	up		GO:0005215|GO:0008289	protein-coding	fatty acid binding protein 12	chr8	82437281	82443550
FAM133B	ENSG00000234545	257415	6.6654e-41	5.43886e-40	3.64563	1.86617	3.64563	up			protein-coding	family with sequence similarity 133, member B	chr7	92190072	92219706
FAM149B1		317662	3.9573e-09	1.51555e-08	3.08102	1.62341	3.08102	up	KIBA0974		protein-coding	family with sequence similarity 149, member B1	chr10	74927877	75001939
FAM161A	ENSG00000170264	84140	0	0	4.08521	2.03041	4.08521	up	RP28	GO:0005515|GO:0005737|GO:0005813|GO:0007601|GO:0032391|GO:0036064|GO:0042384|GO:0050896	protein-coding	family with sequence similarity 161, member A	chr2	62051983	62081278
FAM188B	ENSG00000106125	84182	8.82697e-32	6.56806e-31	3.28227	1.71469	3.28227	up	C7orf67		protein-coding	family with sequence similarity 188, member B	chr7	30811033	30965131
FAM230B		284861	6.68184e-17	3.87564e-16	4.40575	2.13939	4.40575	up			ncRNA	family with sequence similarity 230, member B	chr22	21538003	21546445
FAM27E4		100132439	0.0154009	0.03417	3.61368	1.85347	3.61368	up	FAM27E4P		protein-coding	family with sequence similarity 27, member E4	chr9	44997777	44999457
FAM35A	ENSG00000122376	54537	0	0	5.25527	2.39376	5.25527	up	FAM35A1|bA163M19.1		protein-coding	family with sequence similarity 35, member A	chr10	88854953	88951222
FAM47A	ENSG00000185448	158724	2.09754e-23	1.38599e-22	3.40806	1.76895	3.40806	up			protein-coding	family with sequence similarity 47, member A	chrX	34147869	34150447
FAM47C	ENSG00000198173	442444	0	0	5.07576	2.34362	5.07576	up			protein-coding	family with sequence similarity 47, member C	chrX	37026432	37029739
FAM58A	ENSG00000147382	92002	0	0	3.74133	1.90355	3.74133	up	STAR	GO:0000079|GO:0005515|GO:0006355|GO:0019901	protein-coding	family with sequence similarity 58, member A	chrX	152853383	152864632
FAM60A	ENSG00000139146	58516	0	0	3.10857	1.63625	3.10857	up	C12orf14|TERA	GO:0005515|GO:0016580|GO:0030336	protein-coding	family with sequence similarity 60, member A	chr12	31433520	31479159
FAM60CP		728115	2.33494e-06	7.33693e-06	2.99766	1.58384	2.99766	up			pseudo	family with sequence similarity 60, member C pseudogene	chr18	57684007	57684801
FAM71F1	ENSG00000135248	84691	1.54449e-13	7.5919e-13	3.57846	1.83934	3.57846	up	FAM137A|NYD-SP18		protein-coding	family with sequence similarity 71, member F1	chr7	128349115	128371797
FAM73A	ENSG00000180488	374986	0	0	3.06692	1.61679	3.06692	up		GO:0016021	protein-coding	family with sequence similarity 73, member A	chr1	78245309	78345225
FAM76A	ENSG00000009780	199870	1.66781e-19	1.02844e-18	2.9676	1.5693	2.9676	up			protein-coding	family with sequence similarity 76, member A	chr1	28052490	28089423
FAM76B	ENSG00000077458	143684	1.51817e-10	6.35453e-10	3.82853	1.93679	3.82853	up		GO:0016607	protein-coding	family with sequence similarity 76, member B	chr11	95502106	95522954
FAM86B2	ENSG00000145002	653333	0	0	4.00276	2.001	4.00276	up			protein-coding	family with sequence similarity 86, member B2	chr8	12283124	12293864
FAM90A1	ENSG00000171847	55138	1.67487e-09	6.57587e-09	4.33236	2.11515	4.33236	up		GO:0003676|GO:0008270	protein-coding	family with sequence similarity 90, member A1	chr12	8373856	8380214
FAM90A14P		645651	0	0	8.86758	3.14854	8.86758	up	FAM90A14	GO:0003676|GO:0008270	pseudo	putative protein FAM90A14	chr8	7571305	7576537
FAM90A21P		619418	0	0	14.349	3.84288	14.349	up			pseudo	family with sequence similarity 90, member A21 pseudogene	chr8	7413660	7431920
FAM90A24P		441332	0	0	3.00338	1.58659	3.00338	up	FAM90A24	GO:0003676|GO:0008270	pseudo	family with sequence similarity 90, member A24 (pseudogene)	chr8	7876948	7882180
FAM90A25P		389633	0	0	15.1511	3.92135	15.1511	up			pseudo	family with sequence similarity 90, member A7 pseudogene	chr8	12272030	12275541
FAM90A2P		729689	0	0	11.6353	3.54043	11.6353	up			pseudo	family with sequence similarity 90, member A2 pseudogene	chr8	12030963	12034776
FARSB	ENSG00000116120	10056	3.08858e-17	1.80488e-16	3.55834	1.83121	3.55834	up	FARSLB|FRSB|PheHB|PheRS	GO:0000287|GO:0003723|GO:0004826|GO:0005524|GO:0005737|GO:0005829|GO:0006412|GO:0006418|GO:0006432|GO:0010467	protein-coding	phenylalanyl-tRNA synthetase, beta subunit	chr2	223436162	223520827
FASTKD3	ENSG00000124279	79072	1.61033e-29	1.16238e-28	4.07251	2.02592	4.07251	up		GO:0004672|GO:0005739|GO:0045333	protein-coding	FAST kinase domains 3	chr5	7859272	7869150
FAT3	ENSG00000165323	120114	0	0	3.37647	1.75551	3.37647	up	CDHF15|CDHR10	GO:0005509|GO:0005886|GO:0007156|GO:0007275|GO:0016021	protein-coding	FAT atypical cadherin 3	chr11	92085262	92629635
FBXO39	ENSG00000177294	162517	0	0	3.11905	1.64111	3.11905	up	Fbx39		protein-coding	F-box protein 39	chr17	6679552	6700420
FBXO4	ENSG00000151876	26272	0	0	3.4584	1.79011	3.4584	up	FBX4	GO:0000151|GO:0000209|GO:0000723|GO:0004842|GO:0005515|GO:0005737|GO:0006511|GO:0016567|GO:0019005|GO:0031146|GO:0031398|GO:0042803	protein-coding	F-box protein 4	chr5	41925356	41941672
FBXO44	ENSG00000132879	93611	0	0	4.12482	2.04433	4.12482	up	FBG3|FBX30|FBX6A|Fbx44|Fbxo6a	GO:0005515|GO:0019005|GO:0030163	protein-coding	F-box protein 44	chr1	11714432	11723384
FEM1A	ENSG00000141965	55527	1.6542e-22	1.08019e-21	4.09255	2.033	4.09255	up	EPRAP	GO:0004842|GO:0005737|GO:0031867|GO:0050728|GO:0051438	protein-coding	fem-1 homolog a (C. elegans)	chr19	4791728	4795571
FEM1AP3		643859	4.37674e-30	3.18307e-29	4.0041	2.00148	4.0041	up			pseudo	fem-1 homolog a (C. elegans) pseudogene 3	chr6	112686909	112688646
FERD3L	ENSG00000146618	222894	1.67745e-11	7.42527e-11	3.46783	1.79403	3.46783	up	N-TWIST|NATO3|NTWIST|bHLHa31	GO:0003677|GO:0005634|GO:0006351|GO:0045892|GO:0046983	protein-coding	Fer3-like bHLH transcription factor	chr7	19184405	19185044
FEZ2	ENSG00000171055	9637	1.22861e-24	8.28433e-24	2.99461	1.58237	2.99461	up	HUM3CL	GO:0005515|GO:0007165|GO:0007399|GO:0007411	protein-coding	fasciculation and elongation protein zeta 2 (zygin II)	chr2	36779404	36825332
FGD4	ENSG00000139132	121512	0	0	3.01817	1.59367	3.01817	up	CMT4H|FRABP|ZFYVE6	GO:0001726|GO:0003779|GO:0005085|GO:0005089|GO:0005543|GO:0005737|GO:0005794|GO:0005829|GO:0007010|GO:0007264|GO:0008360|GO:0015629|GO:0030027|GO:0030032|GO:0030035|GO:0030036|GO:0030175|GO:0031267|GO:0043065|GO:0043088|GO:0046847|GO:0046872|GO:0048011|GO:0051056|GO:0097190	protein-coding	FYVE, RhoGEF and PH domain containing 4	chr12	32638906	32798984
FLG2	ENSG00000143520	388698	0	0	3.89217	1.96058	3.89217	up	IFPS	GO:0005198|GO:0005509	protein-coding	filaggrin family member 2	chr1	152321213	152332482
FLJ20444		403323	0	0	9.71354	3.28	9.71354	up			unknown	uncharacterized protein FLJ20444	chr9	66513680	66553911
FLJ20464	ENSG00000213888	54944	2.40932e-32	1.80434e-31	3.06131	1.61415	3.06131	up			unknown	uncharacterized protein FLJ20464	chr22	31742872	31744504
FOXD4L1	ENSG00000184492	200350	0.000245548	0.000652508	8.17603	3.0314	8.17603	up	FOXD5|bA395L14.1	GO:0000122|GO:0001658|GO:0001755|GO:0001822|GO:0003690|GO:0003705|GO:0005634|GO:0005667|GO:0005730|GO:0007389|GO:0007422|GO:0008134|GO:0008301|GO:0009790|GO:0030318|GO:0043565|GO:0045944|GO:0048484|GO:0048485|GO:0048846|GO:0048937|GO:0050935|GO:0051090|GO:0051216	protein-coding	forkhead box D4-like 1	chr2	114256661	114258727
FOXG1	ENSG00000176165	2290	0	0	13.0432	3.70523	13.0432	up	BF1|BF2|FHKL3|FKH2|FKHL1|FKHL2|FKHL3|FKHL4|FOXG1A|FOXG1B|FOXG1C|HBF-1|HBF-2|HBF-3|HBF-G2|HBF2|HFK1|HFK2|HFK3|KHL2|QIN	GO:0002052|GO:0003677|GO:0003700|GO:0005515|GO:0005634|GO:0006351|GO:0006355|GO:0007346|GO:0007420|GO:0007568|GO:0009953|GO:0016199|GO:0021954|GO:0030900|GO:0042472|GO:0043565|GO:0045665|GO:0045787|GO:0045892	protein-coding	forkhead box G1	chr14	29236278	29239483
FOXI1	ENSG00000168269	2299	5.09418e-16	2.83081e-15	3.14382	1.65252	3.14382	up	FKH10|FKHL10|FREAC-6|FREAC6|HFH-3|HFH3	GO:0003700|GO:0005634|GO:0006351|GO:0008301|GO:0009790|GO:0042472|GO:0043565|GO:0044212|GO:0045944	protein-coding	forkhead box I1	chr5	169532917	169536729
FOXN4	ENSG00000139445	121643	0	0	3.1969	1.67668	3.1969	up		GO:0003700|GO:0005634|GO:0006351|GO:0043565|GO:0048663	protein-coding	forkhead box N4	chr12	109715783	109747025
FRMPD1	ENSG00000070601	22844	4.3989e-36	3.42928e-35	3.44857	1.786	3.44857	up	FRMD2	GO:0005737|GO:0005829|GO:0005856|GO:0005886	protein-coding	FERM and PDZ domain containing 1	chr9	37651052	37746901
FRMPD2	ENSG00000170324	143162	0	0	3.4979	1.80649	3.4979	up	PDZD5C|PDZK4|PDZK5C	GO:0005515|GO:0005545|GO:0005737|GO:0005856|GO:0005923|GO:0016323|GO:0070830	protein-coding	FERM and PDZ domain containing 2	chr10	49364601	49482941
FSD1L	ENSG00000106701	83856	0	0	3.89829	1.96284	3.89829	up	CCDC10|CSDUFD1|FSD1CL|FSD1NL|MIR1	GO:0003674|GO:0005575|GO:0008150	protein-coding	fibronectin type III and SPRY domain containing 1-like	chr9	108210315	108311385
FTH1P12		2504	0	0	4.1076	2.0383	4.1076	up	FTHL12		pseudo	ferritin, heavy polypeptide 1 pseudogene 12	chr9	15526970	15527884
FTH1P3		2498	0	0	3.73121	1.89964	3.73121	up	FTHL3|FTHL3P		pseudo	ferritin, heavy polypeptide 1 pseudogene 3	chr2	27615490	27616443
FUNDC2P1		220793	2.60142e-36	2.0323e-35	3.10196	1.63318	3.10196	up	FUNDC2P		pseudo	FUN14 domain containing 2 pseudogene 1	chr5	72804434	72805540
GAB2	ENSG00000033327	9846	1.7964e-25	1.22453e-24	3.73361	1.90057	3.73361	up		GO:0005068|GO:0005070|GO:0005515|GO:0005547|GO:0005737|GO:0005829|GO:0005886|GO:0007169|GO:0007229|GO:0008284|GO:0016477|GO:0030316|GO:0038095|GO:0043306|GO:0043325|GO:0045087|GO:0048015	protein-coding	GRB2-associated binding protein 2	chr11	77926336	78128868
GABRG2	ENSG00000113327	2566	5.38927e-06	1.64585e-05	2.93021	1.551	2.93021	up	CAE2|ECA2|GEFSP3	GO:0004890|GO:0005230|GO:0005254|GO:0005515|GO:0005737|GO:0005886|GO:0005887|GO:0006810|GO:0007214|GO:0007268|GO:0008503|GO:0009791|GO:0030054|GO:0030424|GO:0030534|GO:0032590|GO:0034220|GO:0034707|GO:0045211|GO:0051932|GO:0055085|GO:0060077	protein-coding	gamma-aminobutyric acid (GABA) A receptor, gamma 2	chr5	161494648	161582545
GAMT	ENSG00000130005	2593	0	0	4.80812	2.26547	4.80812	up	CCDS2|PIG2|TP53I2	GO:0005829|GO:0006600|GO:0006601|GO:0006936|GO:0007283|GO:0008168|GO:0009887|GO:0030731|GO:0034641|GO:0040014|GO:0044281	protein-coding	guanidinoacetate N-methyltransferase	chr19	1397025	1401569
GAPDHP63		442231	5.75621e-11	2.47503e-10	3.05039	1.60899	3.05039	up	GAPDHL8|GAPDL8		pseudo	glyceraldehyde 3 phosphate dehydrogenase pseudogene 63	chr6	80662519	80663799
GATM-AS1		145663	7.59035e-19	4.61177e-18	3.05258	1.61003	3.05258	up			ncRNA	GATM antisense RNA 1	chr15	45670898	45672321
GBP3	ENSG00000117226	2635	0	0	4.34075	2.11795	4.34075	up		GO:0003924|GO:0005515|GO:0005525|GO:0005737|GO:0016020|GO:0051607	protein-coding	guanylate binding protein 3	chr1	89472360	89488549
GBX1	ENSG00000164900	2636	4.89827e-09	1.86377e-08	3.3969	1.76422	3.3969	up	Huh-17	GO:0000228|GO:0003700|GO:0006351|GO:0006355|GO:0043565	protein-coding	gastrulation brain homeobox 1	chr7	150845676	150864867
GCNT2	ENSG00000111846	2651	0	0	3.13892	1.65027	3.13892	up	CCAT|CTRCT13|GCNT2C|GCNT5|IGNT|II|NACGT1|NAGCT1|ULG3|bA360O19.2|bA421M1.1	GO:0000139|GO:0006024|GO:0006486|GO:0007275|GO:0008109|GO:0016020|GO:0016021	protein-coding	glucosaminyl (N-acetyl) transferase 2, I-branching enzyme (I blood group)	chr6	10492456	10629601
[truncated: 945 more rows]

## Sheet: ST3B
Supplementary Table 3B: 2500 differentially transcribed genes with the highest significance in 15 BA prostate tumor cases versus 30 WA prostate tumor cases; corrected p < 0.05
[truncated: 2,504 more rows]

[truncated: 4 more sheets: ST3C, ST3D, ST3E, ST3F]
